# Supplementary material for: CRISPR screen for protein inclusion formation uncovers a role for SRRD in the regulation of intermediate filament dynamics and aggresome assembly
Source: PLoS Genet. 2024 Feb 5;20(2):e1011138. doi: 10.1371/journal.pgen.1011138 (PMC10868785; doi:10.1371/journal.pgen.1011138)
Supplement: S1 Table — (XLSX) [file pgen.1011138.s002.xlsx]

## Sheet: res_df_more_agg
gene_name	num_sgRNA	sgRNA_vals	sgRNA_raw_control_vals	sgRNA_raw_treatment_vals	sgRNA_IDs	min_val	max_val	mean_val	best_2nd	mean_best_2	min_pv	max_pv	mean_pv	best_2nd_pv	mean_best_2_pv
UBE3C	4	1.87,4.38,0.37,6.1	278.21,257.38,446.48,555.75	346.51,417.95,464.94,908.15	25624;25626;25625;25627	0.373885	6.10431	3.1822	4.37656	5.24043	0.0159401	8.01e-05	1e-07	1e-07	2.01e-05
CHFR	4	1.18,0.41,-0.59,9.64	215.47,228.3,336,252.39	251.5,240.73,313.93,674.74	43221;43219;43218;43220	-0.59022	9.63752	2.66081	1.18374	5.41063	0.2771	1e-07	2.01e-05	0.0689601	2.01e-05
HARS	3	2.24,1.97,2.88	21.39,77.01,73.3	44.29,113.46,129.03	8168;8170;8171	1.96677	2.87941	2.3621	2.24011	2.55976	1e-07	0.0074201	2.01e-05	0.0003801	0.0007201
METTL5	4	2.07,1.12,0,5.32	42.21,129.11,195.61,446.74	72.94,156.49,195.85,714.39	36409;36407;36406;36408	-0.00172761	5.31772	2.12597	2.07264	3.69518	0.0647601	0.0002201	0.0001001	0.0022401	0.0001001
XPO4	4	2.78,3.02,1.2,1.44	179.35,208.53,323.77,403.29	262.95,311.09,368.71,467.38	47640;47639;47641;47638	1.20366	3.01893	2.11127	2.78298	2.90096	0.0001201	0.0069601	0.0001001	0.0001001	0.0007401
HSPA4	4	3.13,2.44,1.62,1.57	115.67,125.82,331.42,505.41	190.87,186.72,396.54,589.02	8939;8937;8938;8936	1.57316	3.12815	2.18937	2.43841	2.78328	4.01e-05	0.0053401	0.0001001	0.0004401	0.0008401
HSF1	4	1.65,1.84,2.61,2.63	33.73,315.11,333.47,417.33	54.59,383.66,442.18,539.6	8903;8901;8900;8902	1.65392	2.62962	2.18456	2.61164	2.62063	2.01e-05	0.0211801	0.0001001	0.0002201	0.0014001
C7orf26	4	2.1,1.97,1.56,3.1	34.77,41.09,371.23,457.78	61.96,68.63,437.14,616.84	48769;48768;48766;48767	1.56387	3.09844	2.18262	2.10105	2.59975	4.01e-05	0.0058201	0.0001001	0.0019401	0.0014801
EIF2AK2	4	1.15,1.79,1.74,3.21	81.74,128.67,233.19,436.05	103.61,171.82,292.91,595.67	14945;14947;14946;14944	1.15467	3.20902	1.97284	1.78899	2.49901	0.0001401	0.0045201	0.0002001	0.0086601	0.0023401
XKR8	4	0.18,2.14,2.73,2.82	260.54,291.66,387.34,447.37	267.48,370.82,516.12,588.39	41609;41607;41606;41608	0.177647	2.82015	1.96762	2.73096	2.77556	0.0349001	0.0126801	0.0002201	0.0001601	0.0008601
UBA6	4	2.83,0.77,2.08,1.97	101.25,190.52,240.45,281.2	164.29,212.9,313.67,354.89	42033;42030;42032;42031	0.767744	2.82643	1.91125	2.07666	2.45154	0.0025201	0.0125801	0.0002201	0.0020801	0.0027201
FARS2	4	2.84,2.19,1.06,1.38	31.35,62.15,123.58,164.3	67.9,102.33,147.77,202.2	28860;28859;28858;28861	1.06205	2.83575	1.867	2.19113	2.51344	0.0003201	0.0120001	0.0003001	0.0014401	0.0023001
EFTUD2	3	1.42,2.08,2.6	33.24,56.67,185.92	51.44,91.88,263.93	24546;24547;24544	1.4245	2.59919	2.0345	2.07981	2.3395	0.0003401	0.0157201	0.0003001	0.0008401	0.0017601
PCDHAC2	4	3.44,0.41,2.08,1.42	24.14,70.54,187.63,312.7	64.51,78.62,249.54,365.46	44000;43999;43998;44001	0.413889	3.44393	1.83887	2.0764	2.76017	0.0138201	0.0023201	0.0003601	0.0020801	0.0009201
KRTAP25-1	4	2.89,2.25,0.62,1.52	47.67,52.65,116.43,195.99	93.08,89.33,129.92,242.1	75408;75410;75407;75409	0.623423	2.89054	1.82275	2.25204	2.57129	0.0055801	0.0103201	0.0004401	0.0011201	0.0017601
LETM2	4	1.01,0.57,3.01,2.43	82.71,178.15,213.3,591.71	102.06,194.39,315.04,724.44	60532;60534;60533;60535	0.571776	3.00894	1.7565	2.43198	2.72046	0.0071601	0.0072401	0.0005001	0.0004801	0.0010001
OTUD5	4	1.94,2.92,1.43,0.54	137.07,193.96,410.35,445.07	186.76,284.93,475.59,471.26	42736;42735;42737;42734	0.539237	2.92405	1.70838	1.94276	2.4334	0.0083401	0.0092201	0.0006201	0.0044801	0.0029001
LGALS1	4	0.74,0.37,3.2,2.4	82,209.92,223.65,442.99	96.79,221.02,333.39,554.58	10589;10590;10591;10588	0.368906	3.19627	1.67721	2.40097	2.79862	0.0163401	0.0046001	0.0007401	0.0005601	0.0008201
PIK3C3	4	2.57,-0.21,2.43,1.76	93.48,137.24,316.41,406.4	148.14,132.04,413.34,488.38	13964;13967;13965;13966	-0.209823	2.5695	1.63774	2.42692	2.49821	0.11752	0.0250001	0.0009601	0.0005001	0.0023401
CHMP2A	3	1.84,0.9,2.72	37.99,80.92,105.59	63.05,98.7,167.72	35857;35855;35856	0.897357	2.72288	1.81882	1.83622	2.27955	0.0063601	0.0109201	0.0009801	0.0033201	0.0022401
COLQ	4	2.32,1.73,1.72,0.72	211.52,233.82,346.87,387.82	285.48,293.21,417.57,417.49	21526;21525;21524;21527	0.721549	2.32273	1.62449	1.73489	2.02881	0.0031801	0.0437001	0.0009801	0.0108001	0.0128001
FAM207A	4	0.81,1.74,1.52,2.37	64.1,136.06,322.91,458.19	78.38,180.02,381.29,577.34	54868;54869;54866;54867	0.813114	2.3728	1.61092	1.74002	2.05641	0.0020201	0.0395401	0.0010201	0.0106201	0.0117401
SYNPR	4	-0.42,3.06,1.77,2.02	124.9,179.86,204.14,451.36	115.53,273.26,258.14,545.02	60038;60036;60039;60037	-0.419049	3.05999	1.60789	2.02449	2.54224	0.19474	0.0064401	0.0010401	0.0029201	0.0020201
CTCF	4	2.5,1.27,0.73,1.92	40.96,72.4,359.45,414	77.56,96.97,388.37,505.23	28847;28846;28848;28849	0.72725	2.49746	1.60325	1.91621	2.20684	0.0031401	0.0302001	0.0010801	0.0051401	0.0069001
PSME3	4	1.23,0.74,1.8,2.58	62.13,133.31,174.42,188.03	83.29,151.64,226.56,267.38	27314;27315;27313;27312	0.737163	2.58001	1.58717	1.79737	2.18869	0.0031001	0.0240001	0.0012201	0.0085001	0.0071201
MSH4	4	2.43,1.38,2.65,-0.18	79.94,253.2,399.59,764.47	126.93,302.2,525.21,749.58	11761;11763;11760;11762	-0.18103	2.64506	1.56889	2.43158	2.53832	0.10878	0.0197801	0.0014001	0.0004801	0.0020801
BAP1	4	1.57,1.73,1.18,1.79	97.21,108.41,115.48,233.52	129.64,146.1,141.58,295.34	21570;21571;21569;21568	1.17778	1.78885	1.56661	1.72527	1.75706	0.0001401	0.14048	0.0014601	0.0111201	0.0344801
TBC1D3L	3	-0.1,2.75,2.59	35.87,31.38,168.61	35.21,66.26,241.75	76323;76322;76324	-0.0968437	2.75039	1.74868	2.5925	2.67145	0.15662	0.0100201	0.0015001	0.0001201	0.0005001
DENND2D	4	1.89,-0.02,1.85,2.53	71.53,91.79,207.28,586.87	107.57,92.09,264.47,724.97	50474;50477;50476;50475	-0.0203777	2.52621	1.56378	1.89431	2.21026	0.0684401	0.0279801	0.0015001	0.0056401	0.0067801
LGR5	4	0.95,1.13,2.54,1.57	62.56,125.89,135.28,567.81	79.09,152.57,200.83,647.42	22288;22290;22289;22291	0.952955	2.53551	1.5465	1.56912	2.05231	0.0008201	0.0270001	0.0016601	0.0196601	0.0119201
UBB	4	1.34,2.53,1.61,0.64	166.94,207,470.84,547.01	203.83,286.51,549.99,580.08	19815;19812;19814;19813	0.636996	2.5324	1.53004	1.61357	2.07299	0.0051801	0.0273801	0.0018201	0.0162001	0.0110601
SMAD7	3	2.23,1.41,1.5	112.99,133.81,161.02	165.45,167.98,201.36	10976;10978;10977	1.41022	2.22982	1.71294	1.4988	1.86431	0.0003801	0.0416001	0.0018201	0.0120001	0.0124601
GTF2H1	4	1.19,1.45,0.78,2.65	210.88,254.1,362.42,672.39	247.75,304.49,393.64,827.27	7951;7948;7950;7949	0.776151	2.65017	1.5148	1.44721	2.04869	0.0024201	0.0196201	0.0019201	0.0299401	0.0120001
POLR2M	4	0.84,1.52,1.98,1.72	149.55,148.31,163.16,180.76	170.93,187.77,218.5,229.54	51593;51592;51591;51590	0.844868	1.98453	1.51635	1.71576	1.85015	0.0016801	0.0931601	0.0019201	0.0113601	0.0254201
EIF2B4	4	0.39,0.71,2.58,2.34	56.35,96.64,316.43,380.83	62.7,110.72,421.73,484.43	23313;23314;23315;23312	0.393285	2.58493	1.5093	2.34399	2.46446	0.0148801	0.0237401	0.0019801	0.0007801	0.0026201
TWISTNB	4	2.5,0.35,1.68,1.49	22.25,34.38,41.82,71.35	49.79,38.93,65.62,100.32	65892;65894;65895;65893	0.352069	2.50189	1.50704	1.68355	2.09272	0.0174801	0.0297401	0.0019801	0.0128001	0.0101801
DPH6	4	0.82,1.88,2.25,1.05	69.98,73.01,190.86,209.15	84.9,108.8,258.32,241.18	55262;55263;55264;55265	0.824544	2.25162	1.50247	1.87973	2.06567	0.0018801	0.0516001	0.0020401	0.0060401	0.0114401
MRPL53	4	0.74,1.4,1.71,2.16	102.98,109.64,119.27,205.58	118.11,140.13,160.31,272.67	57804;57806;57807;57805	0.744152	2.1632	1.50328	1.70793	1.93557	0.0029801	0.0621001	0.0020401	0.0117401	0.0183801
STAMBP	4	1.93,0.89,0.94,2.22	93.08,162,224.13,371.2	133.05,185.8,252.62,465.04	28686;28687;28684;28685	0.888537	2.22283	1.49611	1.92954	2.07618	0.0011401	0.0544001	0.0020601	0.0046801	0.0109401
DCTN5	4	-1.21,2.3,3.1,1.77	32.38,46.67,54.73,241.08	22.01,82.91,110.76,303.32	53714;53717;53716;53715	-1.20549	3.10034	1.49206	2.29982	2.70008	0.62414	0.0057401	0.0021401	0.0009601	0.0010601
ZNF555	4	1.53,0.89,1.43,2.11	123.07,147.7,573.05,634.82	159.59,170.19,645.9,755.21	61993;61992;61995;61994	0.891551	2.11165	1.48956	1.5259	1.81877	0.0011201	0.0698401	0.0021601	0.0229801	0.0281801
KCNJ18	4	1.58,2.5,1.43,0.39	198.48,384.07,592.26,934.73	247.3,495.55,667.78,958.32	75491;75492;75494;75493	0.393586	2.50177	1.47824	1.58333	2.04255	0.0148601	0.0297801	0.0022601	0.0182801	0.0123401
TEC	4	0.55,2.83,0.98,1.53	96.58,93.52,212.97,212.83	107.53,155.01,243.49,259.7	18956;18959;18958;18957	0.548679	2.83382	1.4729	1.53286	2.18334	0.0080201	0.0122401	0.0023001	0.0225601	0.0072801
MRPS7	4	1.35,1.37,2.27,0.88	141.05,147.11,170.44,381.19	175.45,181.38,235.77,417.15	37727;37729;37726;37728	0.876736	2.26855	1.46656	1.36705	1.8178	0.0013801	0.0494001	0.0023801	0.0395001	0.0283201
SMARCC2	4	-0.7,3.18,2.43,0.9	61.11,69.78,80.91,219.75	51.67,130.76,128.61,247.1	17760;17763;17761;17762	-0.695667	3.17864	1.45424	2.43407	2.80635	0.33264	0.0049001	0.0024401	0.0004601	0.0008001
USP32	4	2.89,0.83,0.92,1.19	54.55,136,185.9,337.32	104.12,156.65,213.16,384.02	53989;53988;53987;53986	0.833109	2.88503	1.45836	1.19409	2.03956	0.0018001	0.0106201	0.0024401	0.0669001	0.0124201
WDR92	4	1.12,1.4,1.58,1.71	62,86.37,252.44,320.11	81.25,114.07,307.07,385.74	57659;57657;57656;57658	1.12014	1.70508	1.45121	1.5766	1.64084	0.0002001	0.16514	0.0025001	0.0189001	0.0504001
KLRK1	4	1.91,1.92,1.58,0.38	85.28,107.4,133.53,442.02	122.76,149.89,172.04,461.27	31211;31213;31210;31212	0.37927	1.91956	1.44767	1.9102	1.91488	0.0156001	0.1074	0.0025201	0.0053201	0.0197801
FIP1L1	4	-0.47,3.15,1.21,1.88	78.34,59.36,96.33,103.58	71.53,117.4,120.48,144.57	51772;51771;51773;51770	-0.467768	3.15209	1.4436	1.8769	2.51449	0.21722	0.0051201	0.0025401	0.0060401	0.0022801
NFX1	4	0.5,0.8,2.71,1.74	56.85,55.05,130.46,155.83	65.08,67.87,199.66,201.71	12571;12570;12568;12569	0.501876	2.70848	1.43666	1.73631	2.22239	0.0097001	0.0173201	0.0026601	0.0107001	0.0064401
SRSF7	3	0.97,3.29,0.65	28.64,42.92,94.91	39.46,93.47,107.93	17215;17213;17212	0.650511	3.28903	1.6361	0.968751	2.12889	0.0164201	0.0023401	0.0027001	0.0714401	0.0043601
ITIH1	4	2.66,0.95,0.32,1.81	203.21,660.95,761.5,760.27	286.21,713.29,776.94,872.02	9834;9832;9833;9835	0.324144	2.65775	1.43463	1.80764	2.23269	0.0197001	0.0193401	0.0027201	0.0081801	0.0062001
LACC1	4	0.33,1.53,1.35,2.52	191.48,214.49,316.84,308.33	201.09,261.85,366.66,406.91	61379;61378;61376;61377	0.328105	2.51964	1.4321	1.53415	2.02689	0.0194001	0.0287001	0.0027401	0.0224801	0.0128601
TPM1	4	2.55,2.54,0.8,-0.17	41.99,61.51,112.3,361.99	80.28,108.56,129.43,355.23	19493;19494;19492;19495	-0.165988	2.54847	1.429	2.5359	2.54219	0.10434	0.0264001	0.0027601	0.0003201	0.0020201
DNAJC12	4	2.03,0.95,1.27,1.44	48.05,58.37,279.48,473.63	79.99,74.14,324.89,543.76	44272;44271;44270;44273	0.952792	2.03051	1.42514	1.44487	1.73769	0.0008201	0.0844201	0.0028001	0.0302401	0.0367001
DDN	4	0.12,0.55,1.7,3.31	87.64,287.22,291.14,342.69	90.68,306.85,354.35,484.83	31756;31757;31755;31754	0.122997	3.31469	1.4229	1.70159	2.50814	0.0430201	0.0034601	0.0028201	0.0120201	0.0023001
RPL37	3	1.82,1.47,1.57	21.54,55.57,65.68	39.21,79.76,93.31	16432;16435;16433	1.47135	1.82406	1.62085	1.56715	1.6956	0.0002801	0.0998601	0.0028201	0.0094201	0.0224201
CIDEA	4	0.33,2.53,2.25,0.58	187.01,165.45,171.39,214.17	196.11,238.73,236.54,232.61	3273;3275;3274;3272	0.326338	2.52816	1.42193	2.24969	2.38892	0.0195201	0.0277401	0.0028401	0.0011401	0.0033201
HN1	4	2.06,1.85,0.35,1.43	138.7,166.36,197.9,193.78	191.32,218.08,208.08,236.88	37984;37982;37983;37985	0.346115	2.05716	1.42092	1.84667	1.95191	0.0180201	0.0795201	0.0028801	0.0069801	0.0171801
HTR7	4	1.66,0.55,2.91,0.56	118.55,378.98,354.95,442.24	157.14,400.62,478.71,469.3	9061;9060;9063;9062	0.548526	2.90655	1.41785	1.6585	2.28252	0.0080201	0.0099801	0.0029001	0.0139001	0.0051601
MORF4L2	4	0.25,0.32,3.21,1.88	130.47,209.96,220.17,454.3	136.13,219.91,330.96,541.27	25458;25457;25459;25456	0.252952	3.20974	1.41654	1.87883	2.54429	0.0265001	0.0045001	0.0029401	0.0060401	0.0019801
ANGPTL1	4	0.85,0.89,1.97,1.94	45.98,111.82,177.35,538.89	58.35,131.02,233.26,637.8	23755;23754;23752;23753	0.854758	1.97161	1.41623	1.94391	1.95776	0.0015801	0.0959601	0.0029601	0.0044401	0.0167401
CAPN14	3	0.29,2.95,1.57	60.82,148.08,198.25	65.96,229.57,246.29	73025;73026;73027	0.28524	2.95001	1.60195	1.5706	2.26031	0.0566401	0.0058201	0.0030201	0.0092601	0.0024201
ZNF880	4	2.03,1.16,-0.28,2.75	40.87,67.63,105.05,189.28	69.22,88.36,99.9,272.78	72245;72244;72247;72246	-0.276817	2.74814	1.41367	2.02597	2.38705	0.13918	0.0154601	0.0030401	0.0029001	0.0033801
NBR1	4	1.29,1.88,1.76,0.7	98.77,131.3,236.89,333.17	125.6,178.18,298.33,358.72	10935;10934;10933;10932	0.702465	1.88395	1.40853	1.75623	1.82009	0.0036201	0.11604	0.0031001	0.0099601	0.0281201
LACTB	3	1.64,1.9,1.26	114.02,113.34,190.81	150.84,156.85,226.04	57108;57109;57110	1.25832	1.90009	1.59842	1.63685	1.76847	0.0009801	0.0853801	0.0031201	0.0071601	0.0171201
C10orf76	4	1.19,0.96,2.35,1.13	99.38,145.96,244.42,706.71	123.81,170.24,326.14,770.55	49339;49341;49340;49338	0.959963	2.3535	1.40724	1.18736	1.77043	0.0008201	0.0413801	0.0031401	0.0681801	0.0331601
DLG5	4	0.73,2.02,1.1,1.76	218.06,243.26,305.63,446.7	240.9,313.39,346.4,527.42	24253;24255;24252;24254	0.733823	2.01611	1.4043	1.76265	1.88938	0.0031001	0.0872001	0.0031601	0.0096201	0.0219801
C1QTNF9B	4	0.58,1.37,2.3,1.36	132.68,141.89,137.81,310.29	146.73,176.32,197.22,360.3	70899;70897;70898;70896	0.57923	2.30239	1.40333	1.36867	1.83553	0.0068401	0.0458201	0.0031801	0.0394001	0.0267201
SNRNP40	4	0.71,3.58,1.98,-0.67	59.35,84.94,102.49,211.94	71.4,160.4,145.71,192.44	24748;24749;24751;24750	-0.668497	3.57843	1.40107	1.98011	2.77927	0.31876	0.0017401	0.0032001	0.0034801	0.0008401
OR4D2	4	2.06,1.6,0.82,1.11	157.17,174,259.42,685.93	214.24,219.68,289.42,747.76	58760;58762;58761;58763	0.824468	2.06372	1.39878	1.59563	1.82968	0.0018801	0.0785601	0.0032001	0.0175001	0.0271401
C16orf62	4	0.88,1.55,0.18,2.98	141.02,156.25,255.16,266.92	162.41,197.39,262.36,376.64	44859;44858;44861;44860	0.18315	2.97576	1.39648	1.5504	2.26308	0.0343201	0.0078401	0.0032201	0.0212001	0.0056001
OR5M1	4	1.81,1.35,1.72,0.67	93.68,118.82,198.86,278.59	131.34,149.05,250.74,301.72	71669;71671;71670;71668	0.669877	1.81484	1.38962	1.71978	1.76731	0.0042201	0.1329	0.0033001	0.0112801	0.0334001
VNN2	4	2.78,1.1,1.07,0.6	114.66,288.8,301.21,524.53	180.18,328.71,340.93,558.23	23260;23261;23262;23263	0.601441	2.77618	1.38699	1.09935	1.93776	0.0062201	0.0143001	0.0033201	0.0882001	0.0182001
FAM46B	4	1.41,3.18,1.38,-0.44	211.26,258.99,292.99,463.18	254.43,376.43,344.53,444.07	57513;57512;57515;57514	-0.437723	3.18271	1.38266	1.40889	2.2958	0.20254	0.0048201	0.0034001	0.0341401	0.0049201
PDE6C	4	1.08,2.68,0.92,0.84	211.33,237.5,275.42,438.29	245.06,329.93,307.42,479.02	13535;13533;13532;13534	0.841715	2.68366	1.38151	1.07653	1.8801	0.0017001	0.0182401	0.0034001	0.0948001	0.0227201
KRTAP2-1	4	1.3,0.59,2.02,1.62	195.76,235.85,293.74,329.26	234.85,253.99,368.43,393.35	52000;51998;51999;52001	0.59049	2.01689	1.38196	1.62365	1.82027	0.0065201	0.0871201	0.0034001	0.0155201	0.0281201
TNIP1	4	-0.35,1.71,1.01,3.13	73.1,117.73,177.39,242.08	68.81,157.49,205.77,351.2	27734;27733;27735;27732	-0.346793	3.13102	1.37595	1.70831	2.41966	0.16506	0.0052001	0.0034201	0.0117401	0.0030401
TMEM213	4	0.42,1.06,2.57,1.46	95.15,105.75,210.16,300.99	103.75,128.58,292.09,354.57	62948;62950;62951;62949	0.418271	2.56516	1.37593	1.46276	2.01396	0.0135201	0.0252401	0.0034201	0.0284801	0.0134001
OR2A1	4	2.27,1.25,0.93,1.07	150.28,265.05,312.28,365.29	210.54,308.31,346.11,409.13	69750;69749;69751;69748	0.92615	2.26666	1.37588	1.24537	1.75601	0.0009001	0.0496801	0.0034201	0.0580201	0.0345601
P2RX3	4	2.74,0.62,1.26,0.88	235.55,300.34,322.7,428.58	329.8,323.6,369.69,471.39	13177;13176;13179;13178	0.619643	2.73746	1.37447	1.25644	1.99695	0.0056801	0.0159801	0.0034801	0.0561201	0.0142401
GNB4	4	-0.13,2.35,1.74,1.5	217.58,206.61,350.52,378.91	213.76,279.57,423.16,443.21	46798;46799;46801;46800	-0.133691	2.34523	1.36518	1.7449	2.04507	0.0959001	0.0415801	0.0036401	0.0105801	0.0122401
CYLC2	4	2.96,0.25,-0.02,2.27	50.78,96.49,210.07,318.6	100.22,101.49,208.13,409.43	4326;4327;4325;4324	-0.0244989	2.96478	1.36284	2.26524	2.61501	0.0693601	0.0081401	0.0036601	0.0010801	0.0014001
CSNK2A3	4	-0.18,2.27,0.92,2.44	91.25,86.37,169.08,162.8	88.62,131.54,194.59,232.8	67199;67196;67197;67198	-0.176089	2.43557	1.36306	2.27293	2.35425	0.10716	0.0339201	0.0036601	0.0010401	0.0038401
CAV1	4	1.02,0.19,2.16,2.07	46,116.93,105.42,137.68	60.79,120.84,153.55,189.67	2385;2386;2384;2387	0.194063	2.16364	1.36302	2.07131	2.11747	0.0329201	0.0619001	0.0036601	0.0022401	0.0094001
NUDCD1	4	0.26,0.64,2.44,2.09	57.3,204.52,182.79,310.64	61.61,223.49,256,388.57	54605;54603;54604;54602	0.259209	2.43679	1.3562	2.09006	2.26343	0.0258001	0.0338001	0.0038201	0.0020001	0.0056001
MESDC2	4	1.88,0.34,1.39,1.81	293.55,646.67,726.44,821.23	362.82,663.97,807.99,938.31	31997;31996;31995;31994	0.343717	1.88081	1.35538	1.81049	1.84565	0.0182601	0.11684	0.0038201	0.0080201	0.0259401
RPL30	3	3.82,0.69,0.16	11.37,209.55,369.56	40.64,231.01,374.82	16396;16397;16399	0.156675	3.82121	1.55598	0.690068	2.25564	0.0821001	0.0005401	0.0038601	0.14698	0.0024201
G6PC	4	2.2,0.92,2.92,-0.62	117.1,163.6,204.01,293.94	170.54,188.86,297.05,272.17	6699;6697;6696;6698	-0.624665	2.91815	1.35317	2.1952	2.55668	0.2946	0.0093801	0.0038801	0.0014401	0.0018801
FRMD4A	4	1.04,3.38,1.82,-0.84	85.31,122.02,211.84,267.62	104.85,206.83,268.8,240.77	43042;43043;43045;43044	-0.839295	3.37577	1.34903	1.82076	2.59826	0.41434	0.0029601	0.0040001	0.0076401	0.0014801
SPDL1	4	2,1.34,-0.48,2.54	78.66,93.8,133.34,230.88	116.45,120.85,122.23,319.21	40967;40969;40966;40968	-0.48155	2.53676	1.34878	2.00258	2.26967	0.22326	0.0268401	0.0040001	0.0032201	0.0054201
FAM227A	4	0.62,1.87,0.54,2.35	72.3,114.64,140.05,202.97	83.9,158.02,153.85,276.3	74137;74139;74138;74140	0.542646	2.35471	1.34912	1.87488	2.11479	0.0082201	0.0411601	0.0040001	0.0061401	0.0095201
ADNP	4	2.4,1.16,1.14,0.7	175.99,311.59,340.6,392.95	245.11,354.28,386.15,422.05	32676;32675;32674;32677	0.69545	2.40117	1.34926	1.16411	1.78264	0.0037201	0.0375401	0.0040001	0.0731401	0.0318001
MTX3	4	1.61,1.03,0.92,1.84	49.39,149.93,153.04,222.94	74.44,175.75,176.16,282.25	69711;69709;69710;69708	0.924813	1.83704	1.35014	1.61116	1.7241	0.0009001	0.12842	0.0040001	0.0163401	0.0387001
SETD1A	4	2.53,0.54,0.1,2.21	21.33,45.69,107.48,99.77	48.38,53.51,108.95,147.43	25806;25805;25804;25807	0.0985432	2.53297	1.34386	2.20761	2.37029	0.0470401	0.0273001	0.0040201	0.0013001	0.0036201
DRAM1	4	0.69,1.52,2.69,0.48	84.34,117.09,178.85,494.67	97.78,151.81,258.57,517.79	42356;42355;42354;42357	0.479072	2.68748	1.34416	1.52492	2.1062	0.0105801	0.0180401	0.0040201	0.0230401	0.0097401
UPRT	4	1.74,2.9,1.3,-0.56	78.36,104.68,198.83,235.67	110.86,172.1,238.05,219.32	60721;60720;60723;60722	-0.559329	2.89605	1.34311	1.73525	2.31565	0.26098	0.0102401	0.0040801	0.0108001	0.0045601
TTC29	4	0.08,0.48,1.71,3.1	151.3,146.56,246.12,223.32	153.3,158.26,306.43,331.06	52641;52640;52639;52638	0.0807848	3.09733	1.34076	1.7061	2.40172	0.0501601	0.0058801	0.0041401	0.0118401	0.0031801
NR1D1	4	3.2,1.92,0.55,-0.31	86.96,162.34,278,416.85	154.3,216.11,297.22,402.76	25251;25249;25250;25248	-0.308136	3.19801	1.33952	1.9202	2.5591	0.15038	0.0045601	0.0041601	0.0050401	0.0018601
ABCB7	2	1.7,2.02	34.07,66.21	55.66,104.39	53;54	1.70099	2.02311	1.86205	1.70099	1.86205	0.0018601	0.0424201	0.0042201	0.0018601	0.0042201
HSPA1B	4	2.02,2.2,1.56,-0.44	95.14,215.59,247.47,426.5	138.16,286.15,302.51,406.71	8925;8924;8926;8927	-0.437142	2.19803	1.33569	2.02048	2.10925	0.20224	0.0579401	0.0042801	0.0029601	0.0096401
PSG7	4	1.63,0.37,2.13,1.2	54.98,137.68,137.6,294.96	81.56,147.27,192.16,339.99	15126;15124;15125;15127	0.370629	2.13209	1.3318	1.62878	1.88043	0.0162601	0.0665001	0.0043801	0.0154201	0.0226801
DNAJC7	4	0.59,1.26,1.9,1.59	57.26,104.96,106.54,110.77	66.97,131.52,148.08,145.83	19681;19680;19683;19682	0.589155	1.89631	1.33205	1.58573	1.74102	0.0066001	0.11234	0.0043801	0.0182001	0.0363601
GINS2	4	0.62,1.5,3.35,-0.15	35.74,31.56,98.19,249.56	43.83,50.26,173.74,244.62	39242;39245;39243;39244	-0.148393	3.35407	1.32998	1.49546	2.42477	0.0996201	0.0032401	0.0044201	0.0254401	0.0029801
POMP	4	-1.13,0.84,3.56,2.05	96.42,177.21,184.07,226.33	76.32,200.93,294.13,296.37	38621;38618;38619;38620	-1.13472	3.56263	1.3289	2.04769	2.80516	0.58462	0.0017801	0.0044401	0.0026401	0.0008001
TSC22D2	4	1.49,0.84,1.66,1.31	110.16,136.41,206.89,359.38	143.24,157.1,257.59,413.24	26079;26077;26076;26078	0.837108	1.65926	1.32382	1.48984	1.57455	0.0017401	0.1795	0.0046001	0.0259801	0.0628801
ZFX	4	1.76,1.48,0.1,1.95	49.65,109.23,176.37,333.65	77.15,141.79,179.08,412.41	20433;20432;20434;20435	0.0992651	1.94678	1.32103	1.7553	1.85104	0.0468401	0.10228	0.0046801	0.0100001	0.0252601
TRMT5	4	0.16,2.83,0.93,1.36	130.58,214.16,288.53,391.14	133.86,309.92,321.96,449.62	45875;45876;45874;45877	0.155853	2.8272	1.31833	1.3646	2.0959	0.0382001	0.0125201	0.0047201	0.0398401	0.0101401
GOLGA8B	4	-0.09,1.84,2.07,1.44	92.53,86.28,261.67,302.64	91.47,122.53,335.11,355.78	72906;72907;72905;72904	-0.0938165	2.07305	1.31366	1.83588	1.95447	0.0858601	0.0766801	0.0048401	0.0073001	0.0169401
TGM5	4	1.1,0.77,1.55,1.84	89.83,131.62,250.31,397.79	111.52,149.98,305.16,480.42	24519;24516;24518;24517	0.767404	1.83827	1.31379	1.55232	1.69529	0.0025401	0.12798	0.0048401	0.0210401	0.0424601
CKS1B	4	1,1.39,0.5,2.37	124.57,185.45,221.15,509.53	147.52,224.92,236.95,630.76	3311;3310;3309;3308	0.497732	2.36832	1.31285	1.38649	1.87741	0.0099001	0.0401201	0.0048801	0.0368801	0.0230401
SCN5A	4	1.81,0.6,1.81,1.03	117.91,178.09,171.03,200.66	160.73,195.11,222.74,231.19	16900;16901;16903;16902	0.599206	1.81141	1.311	1.80681	1.80911	0.0063001	0.13392	0.0049601	0.0082201	0.0289601
OTUB1	4	1.11,-0.51,2.43,2.21	154.84,220.3,226.81,376.63	183.73,204.92,311.18,473.49	42788;42787;42789;42786	-0.509742	2.4321	1.31042	2.20724	2.31967	0.2366	0.0345001	0.0049801	0.0013001	0.0044401
HGH1	4	0.43,3.17,1.32,0.32	152.24,129.9,224.2,318.01	162.94,212.6,265.26,330.25	38208;38207;38209;38206	0.321692	3.16876	1.30943	1.31949	2.24412	0.0200201	0.0049801	0.0050201	0.0459201	0.0059601
DNTTIP1	4	1.12,1.55,0.44,2.12	179.04,266.26,338.81,317.01	210.5,321.26,354.48,400.61	57634;57633;57632;57635	0.438122	2.11609	1.30629	1.55224	1.83417	0.0124801	0.0691201	0.0051001	0.0210601	0.0268001
GTF3C1	4	1.37,0.65,1.03,2.17	61.97,169.23,267.21,430.79	85.6,186.49,303.26,531.25	7978;7976;7977;7979	0.652104	2.17395	1.30639	1.36623	1.77009	0.0047001	0.0610001	0.0051001	0.0396201	0.0332201
OGFR	4	1.55,-0.97,2.27,2.36	124.74,158.8,187.37,344.3	163.26,137.01,256.49,442.98	29963;29962;29965;29964	-0.965075	2.35955	1.30441	2.26939	2.31447	0.48744	0.0406401	0.0051201	0.0010801	0.0045801
C9orf135	4	1.87,0.72,1.29,1.34	191.04,300.25,418.64,463.65	247.61,327.67,480.63,525.45	60574;60575;60573;60572	0.720461	1.86768	1.30532	1.33921	1.60345	0.0031801	0.12028	0.0051201	0.0434601	0.0569801
ZNF440	4	1.45,4.9,-0.29,-0.86	171.13,165.72,539.31,952	211.46,316.54,527.42,886.01	59024;59025;59027;59026	-0.86007	4.90407	1.30189	1.45095	3.17751	0.42672	0.0004001	0.0052601	0.0296001	0.0003401
NDST3	4	1.7,1.3,0.67,1.47	107.26,153.03,210.37,427.96	144.67,187.57,231.36,497.98	24552;24555;24553;24554	0.670794	1.70195	1.2858	1.46596	1.58395	0.0042001	0.16592	0.0058801	0.0282601	0.0608201
LRRIQ4	4	0.49,1.88,0.39,2.38	60.02,321.01,621.89,590.95	68.52,394.57,642.33,720.87	69614;69613;69615;69612	0.39378	2.37561	1.2852	1.88246	2.12903	0.0148601	0.0394001	0.0059001	0.0060001	0.0090601
RIF1	4	-0.4,2.71,0.17,2.64	73.75,66.04,140.21,227.56	68.52,116.25,145.01,318.76	41844;41843;41845;41842	-0.402713	2.70715	1.27821	2.64059	2.67387	0.18892	0.0175601	0.0060001	0.0002001	0.0011801
TMEM165	4	1.38,1.5,-0.5,2.74	49.33,108.51,275.06,236.09	70.7,141.21,258.69,330.04	43596;43595;43597;43594	-0.503169	2.73906	1.27872	1.49922	2.11914	0.23356	0.0158001	0.0060001	0.0250401	0.0093201
MYL6B	4	2.63,1.53,0.97,-0.01	48.65,211,294.89,477.23	90.63,258,331.7,475.44	60818;60819;60817;60816	-0.0130587	2.62784	1.27955	1.53306	2.08045	0.0671401	0.0212801	0.0060001	0.0225401	0.0107601
ERI3	4	1.06,3.11,-0.22,1.15	202.86,211.43,362.1,707.42	235.13,316.92,352.72,772.32	48764;48763;48765;48762	-0.217211	3.11481	1.27588	1.14764	2.13122	0.12	0.0055401	0.0060201	0.0764001	0.0090001
C17orf70	4	1.68,1.07,0.06,2.29	38.3,108.89,227.53,259.28	60.87,131.89,229.98,339.96	50985;50983;50982;50984	0.056402	2.29397	1.27652	1.68392	1.98895	0.0541401	0.0464001	0.0060201	0.0127801	0.0149001
BAGE2	4	-0.14,1.46,1.27,2.52	81.57,147.38,161.7,321.93	79.66,184.76,195.34,423.46	54803;54804;54805;54802	-0.143479	2.51771	1.27596	1.45929	1.9885	0.0982001	0.0288201	0.0060201	0.0286801	0.0149201
PDK4	4	1.33,1.21,1.24,1.32	126.97,163.21,164.78,394.76	160.22,195.85,198.75,452.04	13612;13613;13615;13614	1.21046	1.33328	1.2766	1.32452	1.3289	0.0001201	0.3139	0.0060201	0.0454401	0.1257
LUC7L2	4	0.93,0.42,0.98,2.76	99.96,118.08,155.37,166.52	118.21,127.03,180.77,244.65	39176;39175;39174;39177	0.421708	2.76436	1.27472	0.983734	1.87404	0.0133001	0.0148001	0.0060401	0.12434	0.0233401
SEC63	4	-0.58,1.93,2.41,1.33	167.07,279.26,355.96,533.05	151.91,350.51,458.3,601.41	30540;30538;30541;30539	-0.583752	2.41017	1.27379	1.93402	2.17209	0.27352	0.0367401	0.0061201	0.0046001	0.0074801
NLRP2	4	0.53,1.91,1.89,0.76	248.36,258.48,274.29,295.06	266.69,325.58,341.77,323.64	42931;42930;42933;42932	0.525734	1.91482	1.27124	1.88692	1.90087	0.0086401	0.10868	0.0062001	0.0059001	0.0210401
ZNF322	4	1.09,2.88,1.07,0.05	135.03,146.62,242.42,269.31	161.48,225.92,279.44,272.53	49649;49646;49648;49647	0.0453962	2.87536	1.27067	1.08763	1.9815	0.0563001	0.0110601	0.0062401	0.0911801	0.0153601
ZNF426	4	1.65,0.55,1.17,1.71	48.21,62.15,70.39,81.62	73.52,71.99,92.24,114.13	48907;48909;48908;48906	0.552873	1.70661	1.27037	1.64725	1.67693	0.0078201	0.16494	0.0062801	0.0144401	0.0454401
SVIL	4	1.52,-0.49,1.85,2.2	121.36,192.33,210.67,428.36	157.55,178.84,268.12,529.98	18536;18537;18539;18538	-0.487394	2.20003	1.26911	1.84589	2.02296	0.22572	0.0573601	0.0063201	0.0069801	0.0130201
2018-03-05	4	1.05,0.41,1.52,2.08	159.92,308.95,317.41,409.59	188.02,324.73,374.37,508.41	40425;40423;40424;40422	0.405968	2.07763	1.2634	1.52006	1.79884	0.0141201	0.0756601	0.0066001	0.0234601	0.0299801
PPP6R3	4	1.71,2.18,-1.37,2.54	19.43,81.63,183.92,376.05	34.36,123.66,147.44,486.38	42222;42223;42224;42225	-1.3717	2.53937	1.26285	2.17774	2.35856	0.70948	0.0267401	0.0066201	0.0015001	0.0037801
CAPZA3	4	0.12,0.52,1.73,2.67	107.86,203.11,204.2,200.84	109.77,217.43,257.18,284.13	56589;56588;56590;56591	0.118493	2.67363	1.26007	1.7282	2.20092	0.0437801	0.0186601	0.0067201	0.0109801	0.0069001
MFNG	4	-0.47,1.55,2.74,1.22	249.06,269.42,252.07,463.28	233.32,323.79,347.83,519.36	11417;11416;11418;11419	-0.468604	2.73622	1.2585	1.54623	2.14122	0.21766	0.0160401	0.0067801	0.0215601	0.0086401
CT45A5	4	0.13,2.07,1.63,1.21	65.27,55.39,114.09,225.82	68.34,89.38,150.66,263.34	73158;73157;73156;73159	0.125186	2.06586	1.25735	1.63225	1.84906	0.0427401	0.0782001	0.0068401	0.0153001	0.0255401
BPIFC	4	0.46,1.08,1.91,1.56	65.56,62.93,99,135.66	74.1,81.57,139.6,174.7	66437;66436;66438;66439	0.456699	1.91255	1.25309	1.56083	1.73669	0.0114601	0.10896	0.0069801	0.0203401	0.0368201
CLPTM1	4	1.16,1.92,1.53,0.4	354.66,605.38,650.2,707.75	401.82,709.68,736.49,727.97	3420;3422;3421;3423	0.400625	1.91611	1.25241	1.52901	1.72256	0.0143601	0.10818	0.0070401	0.0228201	0.0388801
RIMS4	4	2.03,0.75,0.67,1.55	47.33,147.47,176.24,226.65	78.82,166.5,195.03,276.99	60939;60938;60936;60937	0.673302	2.03089	1.25194	1.55096	1.79092	0.0041601	0.0844001	0.0070801	0.0211801	0.0309201
CYP2C9	4	1.17,1.28,0.11,2.44	116.81,210.16,510.02,677.06	143.12,249.72,517.15,819.09	4373;4375;4374;4372	0.109648	2.4425	1.25073	1.28455	1.86352	0.0451801	0.0335001	0.0071001	0.0510401	0.0242801
SNRPD3	2	2.35,1.13	39.26,50.78	72.18,68.06	17890;17888	1.13219	2.3513	1.74175	1.13219	1.74175	0.0159201	0.0207201	0.0071401	0.0159201	0.0071401
POLR3B	4	-0.22,2.52,1.01,1.67	50.08,39.08,59.83,55.89	48.05,75.83,76.94,83.56	43087;43089;43086;43088	-0.215538	2.52367	1.2474	1.67356	2.09862	0.11926	0.0282201	0.0072801	0.0131801	0.0099801
UBE2B	4	0.59,2.72,1.85,-0.17	106.33,221.81,291.02,610.65	118.45,314.54,359.7,599.04	19833;19832;19835;19834	-0.171311	2.71561	1.24558	1.85282	2.28421	0.1058	0.0169001	0.0073401	0.0067401	0.0050801
TET2	4	0.37,1.94,0.66,1.99	90.7,140.03,214.48,298.42	97.85,189.32,234.38,372.09	40570;40571;40573;40572	0.37492	1.99496	1.24129	1.93961	1.96729	0.0158801	0.0911601	0.0074801	0.0045001	0.0161601
SLC25A41	3	0.78,0.56,2.94	143.41,354.11,349.07	162.79,376.43,474.32	67859;67858;67857	0.560447	2.94165	1.42736	0.779988	1.86082	0.0231601	0.0059601	0.0075201	0.11822	0.0125601
C19orf67	4	2.62,2.72,1,-1.39	101.51,134.35,196.59,473.45	160.03,204.66,225.14,413.09	74092;74090;74089;74091	-1.38827	2.72401	1.23922	2.62459	2.6743	0.71788	0.0161801	0.0075401	0.0002201	0.0011801
C21orf59	4	1.01,-0.48,2.7,1.72	32.01,84.81,61.94,423.48	44.34,76.92,112.04,504.73	44388;44387;44389;44386	-0.47826	2.70077	1.23906	1.71962	2.2102	0.22162	0.0177801	0.0075401	0.0112801	0.0067801
NGB	4	-0.24,1.87,1.52,1.79	329.08,353.48,464.66,464.54	320.17,431.85,535.42,550.83	46490;46491;46492;46493	-0.236349	1.87186	1.23656	1.79341	1.83263	0.12584	0.1189	0.0076801	0.0086201	0.0268801
FAM58A	4	1.11,0.13,2.24,1.45	141.24,168.98,258.73,578.26	169.37,172.62,338.03,653.3	56087;56085;56086;56084	0.132477	2.2404	1.23374	1.45144	1.84592	0.0418801	0.0527601	0.0078001	0.0295001	0.0259001
LILRB4	4	0.88,-1.34,2.36,3.03	217.61,268.33,248.08,316.98	244.58,225.43,329.51,440.64	29821;29819;29818;29820	-1.33565	3.03321	1.23308	2.35871	2.69596	0.69186	0.0067001	0.0078201	0.0006801	0.0010801
TBKBP1	4	0.46,2.21,0.32,1.95	183.72,217.36,342.16,456.79	196.92,288.54,353.27,548.76	25865;25867;25866;25864	0.318162	2.2062	1.23334	1.94813	2.07716	0.0203001	0.0564001	0.0078201	0.0043801	0.0109001
TSTD3	4	0.14,2.34,1.95,0.49	119.32,237.87,282.39,521.46	122.28,319.19,355.25,548.97	75325;75323;75324;75326	0.144217	2.34134	1.23259	1.95422	2.14778	0.0399401	0.0418201	0.0078401	0.0042401	0.0083801
UBA1	4	0.75,1.7,2.19,0.29	24.2,22.1,52.85,118.94	31.28,38.72,88.07,125.19	19821;19823;19820;19822	0.285818	2.19088	1.23268	1.69936	1.94512	0.0230801	0.0588201	0.0078401	0.0120601	0.0177201
LARP7	4	2.54,1.05,0.17,1.18	21.12,76.9,98.76,115.31	47.85,97.41,102.28,141.36	39066;39069;39067;39068	0.167769	2.53674	1.23233	1.17733	1.85704	0.0362601	0.0269001	0.0078401	0.0702801	0.0248201
POLR2F	4	2.47,2.31,-0.13,0.28	26.31,55.68,198.14,440.32	56.24,94.86,194.52,455.32	14382;14380;14381;14383	-0.13458	2.47496	1.23187	2.31125	2.3931	0.0961401	0.0310401	0.0078601	0.0009201	0.0033001
ST3GAL6	4	1.25,0.7,1.13,1.83	104.25,268.51,317.64,316.56	131.28,293.33,359.33,386.64	27971;27968;27969;27970	0.69748	1.82978	1.22708	1.24813	1.53896	0.0037201	0.1301	0.0080401	0.0573801	0.0701801
PSMG1	4	1.08,2.1,1.59,0.13	41.62,103.51,208.32,347.08	56.47,149.61,256.78,350.97	22474;22472;22473;22475	0.130151	2.09641	1.22389	1.58771	1.84206	0.0422201	0.0723401	0.0082201	0.0181001	0.0262001
PJA1	4	0.88,1.67,1.2,1.15	114.29,119.39,157.39,212.87	133.51,158.47,189.4,248.34	47543;47544;47542;47545	0.880482	1.66727	1.2242	1.19748	1.43238	0.0013001	0.17672	0.0082201	0.0662201	0.0948401
RGP1	4	1.61,1.22,0.74,1.32	61.09,86.8,99.82,176.46	89.08,110.32,114.54,213.26	26107;26105;26106;26104	0.735929	1.61389	1.2221	1.31899	1.46644	0.0031001	0.19552	0.0083401	0.0460401	0.0858801
FAAH2	3	2.72,0.43,1.06	51.72,72.85,144.27	96.76,81.01,171.24	63197;63199;63198	0.425865	2.71833	1.40076	1.0581	1.88821	0.0368401	0.0112201	0.0084601	0.0550001	0.0113201
CCDC93	4	2.08,0.56,-0.83,3.07	173.46,254.46,288.65,244.73	233.82,274.86,261.44,352.42	40139;40141;40140;40138	-0.834631	3.07092	1.21942	2.07817	2.57455	0.4118	0.0063201	0.0085601	0.0020801	0.0017001
IFIT1	4	0.69,0.23,2.06,1.89	144.47,325.56,312.98,363.12	161.28,333,392.07,441.99	9194;9193;9195;9192	0.229177	2.06035	1.21661	1.89057	1.97546	0.0289401	0.0790601	0.0086801	0.0057201	0.0157001
OR5T2	4	1,0.27,3.3,0.29	192.48,259.06,336.75,435.22	220.94,269.14,475.97,449.54	65267;65264;65266;65265	0.27148	3.29624	1.21612	1.00237	2.14931	0.0245001	0.0036801	0.0087001	0.11852	0.0083401
CEP76	4	-0.81,-0.53,4.13,2.08	93.91,298.56,242.15,473.28	79.6,279.76,393,578.03	50468;50466;50467;50469	-0.814089	4.12607	1.21447	2.07521	3.10064	0.399	0.0010801	0.0087801	0.0021001	0.0004601
THRB	4	1.13,0.19,1.57,1.96	88.17,177.62,293.97,330.18	110.53,183.55,352.53,409.73	19170;19168;19171;19169	0.193124	1.95657	1.21298	1.56825	1.76241	0.0330601	0.0993401	0.0088801	0.0197001	0.0338801
ZNF557	4	2.09,0.55,0.71,1.5	127.04,186.05,195.11,323.14	177.51,201.59,215.36,380.42	49130;49132;49133;49131	0.546135	2.09431	1.21136	1.49694	1.79562	0.0081201	0.0726601	0.0089601	0.0252401	0.0304401
C11orf65	4	2.41,0.47,1,0.97	210.77,520.65,589.45,689.42	287.19,546.92,640.5,743.29	63308;63309;63311;63310	0.466896	2.40713	1.21142	0.997165	1.70215	0.0111801	0.0370201	0.0089601	0.12014	0.0414001
RNF6	4	-0.08,1.88,2.34,0.7	231.05,291.01,386.18,446.04	228.64,360.65,490.26,480.03	16215;16214;16213;16212	-0.0816911	2.3416	1.20996	1.87842	2.11001	0.0828001	0.0417601	0.0090001	0.0060401	0.0096201
POTED	4	1.04,0.83,1.54,1.42	52.68,149.13,259.87,413.96	69.03,170.23,313.27,480.52	68541;68542;68540;68543	0.8343	1.54111	1.21031	1.42401	1.48256	0.0017601	0.2226	0.0090001	0.0326001	0.0820601
TAOK2	4	1.63,0.94,1.37,0.91	252.38,278.7,287.23,431.65	309.13,312.58,337.37,475.64	24551;24548;24550;24549	0.906243	1.62958	1.20985	1.36757	1.49857	0.0010201	0.1901	0.0090201	0.0395001	0.0785201
EPS15	4	0.79,0.58,2.75,0.72	165.68,400.04,428.88,570.08	187.28,424,557.36,605.89	5720;5721;5722;5723	0.575612	2.75298	1.20927	0.789941	1.77146	0.0070201	0.0150201	0.0090401	0.19838	0.0329601
PCDHB16	4	0.67,1.8,1.8,0.56	98.97,138.62,211.97,391.91	112.38,184.78,267.82,414.6	46319;46318;46320;46321	0.558044	1.8007	1.20822	1.80028	1.80049	0.0075801	0.13722	0.0090601	0.0084001	0.0297801
TCF7L2	4	0.22,0.73,1.62,2.26	139.39,169.42,682.37,702.66	145.42,189.08,774.32,838.29	18838;18836;18837;18839	0.217715	2.26489	1.20782	1.61791	1.9414	0.0302401	0.0498801	0.0091001	0.0160001	0.0180001
ZFAND1	4	-0.45,0.1,0.38,4.8	138.23,225.44,227.6,304.51	127.66,229.39,239.05,504.32	49847;49846;49848;49849	-0.453346	4.80038	1.20672	0.375128	2.58775	0.21042	0.0005401	0.0091801	0.44128	0.0016201
IP6K3	4	0.35,2.16,0.95,1.37	147.61,241.91,289.9,345.11	156.28,316.26,324.43,400	57957;57959;57958;57956	0.353554	2.1576	1.20628	1.3651	1.76135	0.0174001	0.0629201	0.0091801	0.0397801	0.0340201
GPC2	4	0.87,1.19,1.08,1.68	64.08,166.17,426.46,455.92	79.33,198.64,478.84,533.97	65908;65911;65910;65909	0.869011	1.68334	1.20653	1.18881	1.43608	0.0014601	0.1711	0.0091801	0.0679201	0.0937001
ABCB5	3	2.05,1.29,0.8	152.66,456.87,622.89	207.23,515.4,665.42	69135;69134;69133	0.803433	2.0477	1.38	1.28887	1.66829	0.0095201	0.0605401	0.0093601	0.0256201	0.0242601
GIGYF1	4	0.82,2.78,2.09,-0.87	78.46,114.12,194.43,315.06	94.89,180.05,258.69,285.13	47851;47850;47852;47853	-0.868937	2.78349	1.20421	2.08612	2.43481	0.431	0.0141001	0.0093801	0.0020601	0.0028601
CSAD	4	1.73,0.21,1.14,1.74	122.53,331.54,443.06,430.02	165,338.48,496,510.97	38652;38653;38651;38650	0.212641	1.73533	1.20277	1.72715	1.73124	0.0307601	0.15724	0.0094601	0.0110601	0.0377201
INTS12	4	0.97,-0.55,2.24,2.15	86.75,379.48,331.29,626.82	104.87,356.8,423.22,748.32	45026;45029;45027;45028	-0.55027	2.23651	1.20216	2.15187	2.19419	0.25694	0.0533601	0.0095001	0.0016001	0.0070001
SPCS2	4	0.81,3.49,0.19,0.32	81.79,106.62,145.41,226.1	98.04,187.97,150.65,236.12	25980;25982;25981;25983	0.185907	3.4869	1.20161	0.812344	2.14962	0.0340801	0.0022801	0.0095201	0.18848	0.0083201
GAA	4	1.83,0.96,1.05,0.96	62.52,110.87,148.17,159.57	94.77,131.57,174.86,185.16	6717;6716;6718;6719	0.961041	1.82868	1.20031	1.04819	1.43844	0.0008201	0.13022	0.0095801	0.10322	0.0930201
TMEM258	3	2.09,1.09,0.92	53.04,78.09,321.06	86.84,99.29,354.55	2060;2063;2061	0.923261	2.09043	1.36788	1.08994	1.59018	0.0055801	0.0550601	0.0096801	0.0493601	0.0324201
ZC3H4	4	1.15,3.05,1.16,-0.58	152.64,139.07,238.54,496.27	182.29,218.86,279.09,467.78	32092;32091;32090;32093	-0.584528	3.05344	1.195	1.16383	2.10863	0.27416	0.0066001	0.0099201	0.0731601	0.0096401
C3orf17	4	1.59,1.23,1.08,0.87	169.64,185.43,215.17,273.72	214.1,221.18,248.48,303.9	33946;33948;33949;33947	0.874892	1.59229	1.19404	1.22682	1.40956	0.0014001	0.2036	0.0099801	0.0607401	0.10104
CCT4	4	0.53,1.06,2.18,1	61.63,99.14,93.39,171.45	70.82,120.2,139.69,199.14	28544;28547;28545;28546	0.526787	2.18367	1.1931	1.05932	1.62149	0.0086401	0.0596001	0.0100201	0.10006	0.0536001
KRI1	4	0.98,0.79,1.46,1.54	60.72,68.58,85.6,302.34	77.69,82.86,114.42,358.99	48416;48417;48415;48414	0.788587	1.53859	1.19295	1.46048	1.49953	0.0023001	0.2234	0.0100201	0.0286601	0.0782801
PRKDC	4	0.41,2.21,2.51,-0.36	105.72,93.09,159.29,236.55	113.65,139.52,229.44,225.77	14869;14871;14868;14870	-0.357693	2.51383	1.1926	2.20881	2.36132	0.16914	0.0290601	0.0100401	0.0013001	0.0037601
TRPM3	4	1.98,0.07,2.51,0.21	97.88,179.13,388.15,521.63	139.7,181.7,502.3,534.73	50654;50656;50655;50657	0.0724838	2.5065	1.19239	1.97595	2.24122	0.0512601	0.0295201	0.0100401	0.0036601	0.0060201
OXGR1	4	2.18,1.48,1.24,-0.13	92.68,107.01,110.15,220.35	138.07,139.07,137.09,217.13	35793;35790;35791;35792	-0.131699	2.17563	1.1908	1.47849	1.82706	0.0953801	0.0608201	0.0101401	0.0271801	0.0274401
EIF4ENIF1	4	1.78,0.33,1.13,1.52	43.13,83.06,128.03,129.81	68.55,90.35,155.53,166.48	44262;44264;44263;44265	0.330374	1.77693	1.19062	1.52325	1.65009	0.0192001	0.14412	0.0101401	0.0233001	0.0491201
TEX37	4	2.13,-0.21,0.42,2.42	126.88,175.24,196.26,211.34	178.16,169.62,208.67,288.12	64727;64725;64724;64726	-0.213721	2.42238	1.18967	2.12945	2.27592	0.11844	0.0355401	0.0101601	0.0018201	0.0053401
POP1	4	1.02,0.27,1.73,1.73	95.06,110.79,137.82,141.64	115.5,116.1,181.54,185.15	29605;29604;29602;29603	0.266203	1.72907	1.18506	1.72603	1.72755	0.0250201	0.15848	0.0103001	0.0111001	0.0382601
CHMP3	4	1.15,1.04,0.81,1.74	239,285.79,309.42,458.28	279.17,323.67,339.69,538.49	39227;39229;39226;39228	0.807475	1.73752	1.18485	1.15042	1.44397	0.0021001	0.15614	0.0103001	0.0760201	0.0919001
SLC7A9	3	1.9,1.93,0.23	138.89,146.09,203.15	186.93,197.24,209.61	30228;30226;30229	0.22517	1.92667	1.35075	1.90041	1.91354	0.0680801	0.0802601	0.0103601	0.0023201	0.0104201
CHST10	4	1.81,0.45,1.29,1.18	40.58,85.64,234.6,388.8	66.02,94.7,278.45,439.26	24978;24977;24976;24979	0.454475	1.81209	1.18363	1.28624	1.54917	0.0115201	0.13382	0.0103601	0.0507801	0.0679401
EXT1	4	0.92,0.64,1.72,1.45	42.07,129.3,178.36,265.3	54.6,143.89,227.95,315.88	5899;5897;5898;5896	0.637324	1.71686	1.18163	1.45061	1.58374	0.0051801	0.1618	0.0105001	0.0296801	0.0608801
VPS4A	4	0.44,1.62,1.13,1.53	67.28,70.81,201.81,399.08	75.64,102.11,236.61,467.25	35769;35767;35768;35766	0.443673	1.62364	1.18088	1.52565	1.57465	0.0121001	0.19214	0.0105001	0.0230001	0.0628601
DEXI	4	-0.79,2.08,0.84,2.58	251.05,237.78,325.2,299.61	225.07,310.26,356.54,396.28	36204;36202;36203;36205	-0.785699	2.57787	1.17958	2.08141	2.32964	0.38358	0.0241601	0.0105801	0.0020801	0.0041601
SOWAHC	4	1.01,-0.62,2.92,1.41	57.91,124.21,218.81,256.44	74.54,111.03,320.15,305.69	48448;48447;48446;48449	-0.622584	2.924	1.17933	1.40791	2.16596	0.29306	0.0092401	0.0106001	0.0343001	0.0077601
RP9	4	1.74,1.74,1.26,-0.03	125.66,274.15,316.11,376.31	167.54,336.1,363.17,373.96	16263;16261;16260;16262	-0.0264522	1.7431	1.17847	1.74101	1.74205	0.0699001	0.15446	0.0106401	0.0106201	0.0363001
ARPC3	4	0.45,0.78,2.42,1.06	90.24,87.8,128.24,149.49	98.77,102.43,189,176.1	26982;26981;26983;26980	0.445456	2.42293	1.17602	1.05708	1.74	0.0119601	0.0355201	0.0108001	0.10086	0.0364601
RPL41	4	2.25,0.85,0.63,0.97	55.39,157.89,203.27,561.7	93.44,179.76,221.4,610.44	16450;16451;16449;16448	0.63081	2.2516	1.17551	0.971314	1.61146	0.0054401	0.0516601	0.0108001	0.1279	0.0554201
TMEM72	4	0.68,2.2,0.84,0.98	63.68,162.8,247.8,301.8	75.74,224.66,277.48,338.42	73757;73758;73760;73759	0.6781	2.19651	1.1754	0.984177	1.59034	0.0041001	0.0581401	0.0108201	0.12412	0.0596601
RHOV	4	0.43,1.35,2.13,0.79	301.04,328.64,373.49,402.98	317.91,380.75,463.87,436.44	64272;64274;64275;64273	0.430793	2.12831	1.17482	1.3457	1.73701	0.0129001	0.0670801	0.0108401	0.0425401	0.0368001
CA6	4	0.81,1.31,1.42,1.16	72.3,96.89,151.25,241.58	87.03,123.58,188.55,281.48	2112;2115;2114;2113	0.808299	1.42063	1.17454	1.31158	1.36611	0.0021001	0.27608	0.0108401	0.0469201	0.11362
GTPBP8	4	1.17,-1.25,3.18,1.6	35.97,69,95.42,238.6	50.86,50.87,165.76,294.68	36416;36417;36415;36414	-1.2477	3.17519	1.1737	1.59946	2.38732	0.64766	0.0049401	0.0108801	0.0172201	0.0033801
HHLA1	4	0.61,0.83,1.25,2	148.93,348.04,417.57,415.21	164.41,381.39,476.22,510.17	26957;26956;26959;26958	0.612433	1.99664	1.17332	1.25291	1.62477	0.0058801	0.0908401	0.0109201	0.0566001	0.0529601
RAB3A	4	1.27,0.84,1.49,1.08	121.44,180.77,207.74,316.36	150.57,204.83,253.54,355.64	15645;15647;15644;15646	0.840528	1.49088	1.17154	1.27099	1.38094	0.0017201	0.24366	0.0110201	0.0532001	0.1091
FKBP10	4	1.73,-0.32,2.18,1.08	59.65,133.61,298.47,363.29	89.49,126.5,379.68,407.52	47010;47012;47013;47011	-0.31611	2.18101	1.17068	1.73496	1.95799	0.15324	0.0601601	0.0110401	0.0108001	0.0167401
PLEKHO2	4	0.9,2.22,1.25,0.32	152.72,160.66,212.65,409.85	174.89,222.6,250.89,422.86	51054;51055;51057;51056	0.320959	2.21708	1.17071	1.24575	1.73142	0.0200801	0.0550001	0.0110401	0.0578801	0.0376801
CSH2	4	1.67,1.43,0.26,1.32	116.88,129.15,222.52,207.13	155.19,163.64,231.06,248.39	4041;4043;4040;4042	0.261429	1.67027	1.17086	1.43201	1.55114	0.0255401	0.1757	0.0110401	0.0316801	0.0676201
MNAT1	4	0.89,1.63,-0.14,2.3	57.53,71.51,191.49,322.33	72.3,102.56,187.77,415.88	11655;11652;11653;11654	-0.136373	2.29622	1.1694	1.62557	1.96089	0.0965401	0.0463001	0.0111201	0.0155001	0.0165801
SNRNP25	3	1.65,1.01,1.35	40.83,60.64,222.29	63.79,78.03,263.89	49413;49411;49410	1.01497	1.64581	1.33529	1.34508	1.49545	0.0034801	0.14132	0.0111401	0.0211401	0.0446201
PPARD	4	1.78,-0.25,0.48,2.66	371.54,620.14,614.86,583.13	446.84,605.99,639.9,728.33	14494;14495;14492;14493	-0.248953	2.66049	1.16668	1.77516	2.21782	0.13022	0.0193201	0.0112201	0.0091201	0.0065001
GAST	4	-0.55,0.62,1.41,3.18	104.18,94.35,122.95,109.43	93.85,106.64,157.04,184.05	6634;6633;6635;6632	-0.550977	3.18475	1.16613	1.41331	2.29903	0.25728	0.0047601	0.0112401	0.0337401	0.0047801
CENPK	4	2.81,-0.31,0.24,1.91	34.15,60.44,81.01,108.13	72.17,56.49,86.71,150.56	47380;47379;47378;47381	-0.307543	2.81006	1.16397	1.90973	2.3599	0.15016	0.0134601	0.0113401	0.0053201	0.0037801
PMEL	4	2.07,-0.43,0.92,2.1	103.54,219.94,303.89,382.92	148.92,206.6,337.91,475.21	17371;17370;17369;17368	-0.429492	2.10436	1.16401	2.06587	2.08512	0.19882	0.0707001	0.0113401	0.0023401	0.0104401
ADGRG5	4	-0.31,2.25,1.61,1.09	144.79,254.25,448.93,604.39	138.16,334.37,522.42,661.57	65723;65720;65722;65721	-0.305911	2.2537	1.16184	1.60652	1.93011	0.14958	0.0513601	0.0114401	0.0166801	0.0186801
ASB14	4	-0.5,3.28,-0.53,2.38	151.83,197.55,298.72,316.39	141.08,300.86,280.07,411.25	61114;61113;61112;61115	-0.525627	3.28345	1.1602	2.37806	2.83075	0.24412	0.0039001	0.0115201	0.0006201	0.0007801
RFNG	4	1.37,0.5,0.31,2.45	99.32,392.26,439.59,415.47	127.78,412.51,455.51,530.7	16049;16051;16050;16048	0.307142	2.45154	1.15906	1.37472	1.91313	0.0213001	0.0328201	0.0116201	0.0384801	0.0199201
GDPD3	4	0.64,1.48,2.34,0.18	82.2,80.49,150.69,227.57	95.02,108.3,213.58,233.04	49020;49021;49019;49018	0.176463	2.33605	1.15922	1.48135	1.9087	0.0350201	0.0421201	0.0116201	0.0269801	0.0203801
PPP1R15A	4	0.46,0.44,1.08,2.65	86.82,111.58,142.37,219.46	96.16,121.25,169.66,310.3	33404;33403;33405;33402	0.444571	2.64773	1.15822	1.07586	1.86179	0.0120001	0.0197001	0.0116401	0.0949601	0.0244601
MEIG1	4	0.54,1.83,1.35,0.91	69.27,97.55,192.71,284.24	79.45,136.68,231.46,316.55	73959;73958;73960;73957	0.539975	1.83141	1.15869	1.35028	1.59084	0.0083201	0.12976	0.0116401	0.0419601	0.0595801
RIBC2	4	1.14,2.38,0.52,0.59	138.75,194.84,242.41,272.15	166.51,267.33,259.71,292.62	34668;34667;34666;34669	0.523448	2.37843	1.15638	1.13664	1.75753	0.0087801	0.0389601	0.0117001	0.0791001	0.0344401
TRPC5OS	4	2.99,1.35,-0.62,0.9	74.67,126.78,175.84,295.94	131.92,160.19,159.18,329.16	75761;75760;75759;75762	-0.619403	2.99461	1.15482	1.34602	2.17032	0.29124	0.0075401	0.0117201	0.0425001	0.0075801
CCNC	3	2.64,1.02,0.31	20.27,68.77,167.3	47.56,87.2,175.75	2484;2487;2486	0.314659	2.63588	1.3243	1.02237	1.82912	0.0520801	0.0142601	0.0118201	0.0612801	0.0140401
WDR73	4	0.16,1.27,1.61,1.56	58.41,139.5,237.4,270.73	61.52,171.57,294.08,325.92	54559;54561;54560;54558	0.16288	1.61356	1.15249	1.55919	1.58638	0.0372601	0.19564	0.0118401	0.0205001	0.0605201
CDRT4	4	1.04,0.57,1.32,1.68	266.83,301.33,376.66,436.23	302.72,322.7,432.14,514.47	67602;67603;67600;67601	0.567593	1.67818	1.1518	1.32085	1.49952	0.0072201	0.17286	0.0118401	0.0457601	0.0782801
VCX3A	4	1.38,2.94,1.03,-0.74	99.32,87.7,163,353.5	127.73,149.6,190.6,324.26	38859;38861;38860;38858	-0.742697	2.93594	1.1502	1.37869	2.15732	0.35866	0.0090001	0.0119201	0.0378801	0.0081201
BRD2	4	0.67,1.65,-0.02,2.29	74.82,99.52,156.63,135.86	87.63,134.86,156.39,194.68	16202;16203;16200;16201	-0.0215949	2.29476	1.14938	1.65009	1.97242	0.0686801	0.0463601	0.0119201	0.0142801	0.0158201
OR13C8	4	0.18,0.55,1.92,1.95	141.16,248.69,282.51,291.44	146.87,268.26,354.24,363.01	60616;60618;60617;60619	0.179287	1.95164	1.15049	1.91961	1.93562	0.0347401	0.10078	0.0119201	0.0050401	0.0183801
PPIA	4	1.8,-0.59,1.78,1.61	93.84,282.8,257.61,302.2	131.35,264.3,319,362.01	14525;14524;14526;14527	-0.59273	1.79778	1.15027	1.78119	1.78948	0.2781	0.13818	0.0119201	0.0088201	0.0310401
KRT23	4	1.58,1.41,-0.5,2.1	225.85,252.49,410.61,454.69	276.83,302.55,388.64,553.83	34267;34266;34268;34269	-0.496942	2.10146	1.14802	1.58035	1.8409	0.23006	0.0713001	0.0119601	0.0184601	0.0263401
C9orf57	4	0.29,0.76,2.63,0.92	39.1,43.62,119.37,151.68	43.33,54.22,181.97,174.71	60565;60566;60564;60567	0.290447	2.62738	1.14796	0.915507	1.77144	0.0226801	0.0213401	0.0119601	0.1472	0.0329601
ZNF652	4	0.4,0.71,1.06,2.42	165.18,221.46,247.89,311.87	176.03,243.12,285.42,407.69	30939;30940;30941;30938	0.404494	2.42381	1.14742	1.05563	1.73972	0.0141801	0.0353801	0.0120001	0.1013	0.0365001
GPN1	3	1.5,0.7,1.75	37.36,300.32,305.28	57.05,327.3,370.01	30756;30754;30757	0.704117	1.7507	1.3199	1.50488	1.62779	0.0136201	0.1169	0.0121001	0.0117001	0.0283401
LIPM	4	1.49,1.1,0.02,1.96	236.08,318.58,411.4,413.63	287.46,359.12,411.49,506.84	69239;69237;69236;69238	0.0224945	1.96468	1.14539	1.49098	1.72783	0.0604001	0.0980601	0.0121201	0.0259601	0.0382201
VMAC	4	0.16,0.82,0.78,2.81	104.74,155.94,157.71,214.47	107.85,176.49,177.81,310.46	72240;72243;72241;72242	0.162467	2.81344	1.14353	0.818114	1.81578	0.0373001	0.0134001	0.0122201	0.1861	0.0284801
OR13C2	4	0.12,1.35,2.24,0.86	415.91,444.73,573.5,627.73	419.82,507.52,690.89,673.07	72025;72026;72024;72027	0.115058	2.24428	1.14324	1.35056	1.79742	0.0443601	0.0524601	0.0122201	0.0418601	0.0301601
MED10	4	2.07,1.17,1.01,0.32	69.09,178.07,215.12,366.24	108.15,211.01,246.03,378.36	53202;53204;53203;53205	0.322957	2.0687	1.14197	1.17082	1.61976	0.0198801	0.0775801	0.0123201	0.0717601	0.0538201
KANSL1L	4	3.58,-0.18,0.69,0.48	17.02,272.32,499.88,931.77	53.72,267.94,536.29,961.58	62431;62429;62430;62428	-0.180919	3.57603	1.14177	0.691637	2.13383	0.10878	0.0017801	0.0123601	0.24558	0.0088801
YWHAE	4	1.19,0.49,1.37,1.5	76.92,93.81,86.24,116.21	100.11,103.39,113.48,150.19	20394;20393;20395;20392	0.490478	1.5027	1.13973	1.37279	1.43774	0.0101801	0.23764	0.0124601	0.0388601	0.0932401
GAGE10	3	1.48,1.32,1.14	67.73,98.51,102.1	95.29,125.67,125.74	76418;76419;76420	1.14461	1.48288	1.31448	1.31594	1.39941	0.0019401	0.19162	0.0125001	0.0235201	0.0601201
ARPP21	4	2.76,1.52,-1.05,1.33	156.86,221.03,401.05,365.75	232.94,268.87,356.16,421.01	29139;29138;29140;29141	-1.05304	2.75557	1.13804	1.52422	2.13989	0.53692	0.0149401	0.0125201	0.0231201	0.0086601
ARRDC1	4	2.33,1.49,-0.31,1.04	75.57,184.28,272.3,612.61	119.38,227.44,262.77,667.44	56322;56320;56323;56321	-0.311357	2.32967	1.13847	1.49486	1.91226	0.15156	0.0432601	0.0125201	0.0255401	0.0200001
GABRG3	2	1.57,1.6	88.04,131.51	118.61,170.23	6791;6788	1.5701	1.60004	1.58507	1.5701	1.58507	0.0032401	0.10388	0.0125601	0.0032401	0.0125601
PIGV	4	1.12,0.62,1.59,1.21	96.4,246.98,275.28,405.64	118.89,269.11,332.57,460.29	42910;42913;42912;42911	0.622241	1.59098	1.13699	1.21404	1.40251	0.0056201	0.20408	0.0126001	0.0631401	0.10316
CHCHD3	4	-1.58,0.3,4.34,1.48	110.87,196.52,252.3,337.4	81.03,205.48,411.95,396.62	41019;41021;41018;41020	-1.57926	4.33901	1.13497	1.48243	2.91072	0.7943	0.0009601	0.0127201	0.0268601	0.0007401
PHF21A	4	0,1.01,0.68,2.85	60.13,60.91,135,128.72	60.78,78.19,152.65,200.85	38484;38482;38483;38485	0.0021497	2.8453	1.13383	1.00633	1.92581	0.0640001	0.0118201	0.0127601	0.11736	0.0190401
FAM91A1	4	0.77,1.44,2.37,-0.05	158.94,265.92,260.77,537.45	178.9,316.1,343.86,538.31	63054;63055;63052;63053	-0.0461288	2.36902	1.1336	1.43922	1.90412	0.0739801	0.0399201	0.0127601	0.0310001	0.0207801
PRICKLE4	4	1.5,1.38,1.99,-0.33	103.86,118.3,130.73,224.62	135.75,149.16,180.29,215.76	36921;36919;36920;36918	-0.326239	1.98907	1.13361	1.49661	1.74284	0.15782	0.0920401	0.0127601	0.0253001	0.0361801
GBE1	4	1.67,0.41,0.91,1.54	202.71,276.55,585.73,621.48	254.46,290.79,631.58,704.53	6938;6939;6936;6937	0.408793	1.67308	1.13362	1.53796	1.60552	0.0139401	0.17446	0.0127601	0.0221401	0.0565401
PIP5K1B	4	0.61,0.67,1.74,1.51	94.65,172.02,237.5,378.48	106.85,190.45,297.86,442.8	21821;21823;21820;21822	0.613091	1.73895	1.13322	1.50931	1.62413	0.0058401	0.15576	0.0128001	0.0242801	0.0531001
TAF9B	4	0.83,1.47,1.14,1.09	193.83,202.31,230.34,415.98	218,246.73,267.01,465.53	39146;39148;39147;39149	0.831193	1.46971	1.13296	1.13869	1.3042	0.0018201	0.25166	0.0128201	0.0787201	0.13392
DNAH8	4	1.98,1.95,0.28,0.32	103.2,199.18,260.33,367.63	146.36,259,271.22,379.95	4889;4891;4888;4890	0.27975	1.97775	1.13194	1.9469	1.96232	0.0236401	0.0947001	0.0128601	0.0044201	0.0165001
TNIP2	4	0.91,1.22,2.48,-0.08	84.01,96.53,96.68,605.56	101.35,120.93,150.09,598.84	49029;49027;49026;49028	-0.0819628	2.47549	1.13199	1.22178	1.84864	0.0828201	0.0309201	0.0128601	0.0618401	0.0255601
TEX13A	4	2.33,0.25,1.65,0.3	256.97,312.22,367.29,422.65	338.93,322.29,435.13,435.97	44066;44068;44069;44067	0.248686	2.32674	1.1311	1.64718	1.98696	0.0268601	0.0435601	0.0129001	0.0144801	0.0151001
NDP	4	1.49,-0.17,1.99,1.22	117.89,425.52,437.24,571.28	151.9,418.23,526.97,632.53	12263;12260;12262;12261	-0.171622	1.98671	1.13165	1.49188	1.7393	0.10594	0.0926801	0.0129001	0.0258401	0.0365001
SLMO2	3	2.9,0.66,0.37	13.59,68.08,130.37	36.02,80.27,138.56	37529;37526;37528	0.365133	2.89897	1.30966	0.66487	1.78192	0.0447001	0.0070801	0.0129401	0.15632	0.0166801
KLF8	4	0.39,1.22,1.67,1.25	97.87,91.92,121,216.27	105.75,115.94,160.45,254.77	30688;30687;30689;30686	0.391023	1.66553	1.1302	1.24804	1.45679	0.0149601	0.17734	0.0130201	0.0573801	0.0883201
LGALS2	4	0.97,1.88,0.92,0.75	215.22,221.52,276.03,308.73	244.84,282.45,308.09,336.38	10592;10593;10594;10595	0.748701	1.88017	1.1289	0.967146	1.42366	0.0029201	0.11684	0.0130801	0.1293	0.0972801
DPY19L1	4	1.03,0.97,0.79,1.73	62.13,129.96,136.73,187.07	79.86,153.99,156.1,236.93	32488;32486;32489;32487	0.785289	1.73133	1.12946	1.02706	1.3792	0.0023001	0.15802	0.0130801	0.10976	0.10972
FAM25G	4	0.27,-0.01,3.29,0.96	41.2,122.03,164.17,214.02	45.2,121.63,259.2,244.05	75473;75472;75471;75474	-0.0114561	3.29177	1.1282	0.963489	2.12763	0.0668001	0.0037601	0.0131001	0.13058	0.0091001
RHBDL3	4	2.58,2.82,1,-1.89	111.15,120.65,151.07,262.06	171.88,190.21,176.18,204.4	63531;63530;63529;63528	-1.89063	2.81541	1.12713	2.58124	2.69832	0.88928	0.0131601	0.0131401	0.0002401	0.0010601
HESX1	4	1.73,1.93,-0.18,1.03	129.99,177.14,312.23,414.99	171.94,232.49,307.15,461.56	23088;23090;23091;23089	-0.181968	1.92793	1.12642	1.73273	1.83033	0.10896	0.1056	0.0132401	0.0108401	0.0270401
COPS8	4	1.32,1.49,0.63,1.06	67.92,170.55,189.86,319.58	91.52,212.11,208.58,358.4	29546;29549;29548;29547	0.631879	1.49333	1.12414	1.31595	1.40464	0.0054001	0.24264	0.0133601	0.0464201	0.1026
NPEPPS	4	0.76,2.36,0.78,0.6	197.37,220.39,259.81,275.2	218.51,301.12,288.1,296.02	25084;25087;25086;25085	0.598412	2.36002	1.12366	0.777807	1.56891	0.0063201	0.0404801	0.0133801	0.20396	0.0642001
FKBP6	4	1.95,0.58,0.9,1.06	63.87,169.14,322.36,410.53	99.61,184.79,355.19,458.39	22027;22024;22026;22025	0.579716	1.95343	1.12401	1.05965	1.50654	0.0068401	0.1005	0.0133801	0.0998401	0.0764601
TP73	4	0.63,1.7,1.67,0.5	283.73,274.59,276.45,596.5	306.62,335.1,335.9,620.22	19464;19466;19465;19467	0.495798	1.70126	1.1234	1.66562	1.68344	0.0100001	0.16612	0.0134401	0.0135201	0.0443801
STK3	4	-0.26,2.76,1.08,0.91	101.7,103.18,203.28,227.43	97.01,165.87,236.66,255.59	18401;18402;18403;18400	-0.263997	2.76343	1.12176	1.08192	1.92267	0.13454	0.0149001	0.0135601	0.0932601	0.0192201
MYH10	4	0.05,1.81,2.09,0.53	168.47,265.35,286.42,672.7	169.75,329.19,363.85,701.23	12053;12052;12055;12054	0.0519909	2.08573	1.12121	1.81263	1.94918	0.0549001	0.0743001	0.0135801	0.0079201	0.0173201
WDR46	4	1.1,1.36,0.8,1.22	31.67,68.01,81.88,143.82	44.98,92.49,97.74,174.86	24383;24380;24382;24381	0.795725	1.36272	1.11969	1.22483	1.29378	0.0022401	0.30052	0.0136601	0.0611401	0.1375
NDRG2	4	1.91,0.43,0.67,1.46	48.02,63.01,386.02,733.23	77.74,70.95,413.45,819.28	45469;45468;45466;45467	0.426936	1.91395	1.11927	1.46318	1.68857	0.0131201	0.1088	0.0137201	0.0284201	0.0436401
SACM1L	4	0.76,2.36,-0.05,1.41	60.72,49.19,71.7,151.73	73.79,86.55,72.12,189.1	31197;31196;31195;31194	-0.0471193	2.35895	1.11903	1.40723	1.88309	0.0742801	0.0408001	0.0137401	0.0343801	0.0225001
TMEM168	4	1.52,0.56,1.82,0.57	140.28,164.6,593.45,640.34	178.65,179.7,690.57,670.26	47747;47746;47749;47748	0.559884	1.82195	1.11874	1.51944	1.67069	0.0074801	0.13134	0.0137601	0.0235401	0.0462801
KRTAP19-6	4	0.44,1.27,1.49,1.25	89.46,141.49,232.27,284.1	97.93,173.81,283.89,329.07	68663;68662;68660;68661	0.444883	1.4912	1.11436	1.27055	1.38088	0.0120001	0.24344	0.0142201	0.0532801	0.10912
POLR3K	4	1.13,1.04,0.76,1.52	35.82,132.27,173.46,188.98	50.23,158.25,194.66,232.68	39383;39385;39384;39382	0.762263	1.52237	1.11364	1.12984	1.3261	0.0026601	0.2305	0.0142201	0.0807201	0.12664
SLC31A1	4	0.41,-0.26,2.26,2.03	123.29,266.53,262.09,408.12	132.26,258.35,341.38,503.61	3686;3687;3684;3685	-0.259172	2.25913	1.11144	2.0315	2.14532	0.13318	0.0505001	0.0143201	0.0028401	0.0084601
MRPS18A	3	2.18,0,1.68	59.94,124.44,107.71	98,124.28,144.48	41789;41787;41788	-0.00401403	2.18234	1.28492	1.67644	1.92939	0.12562	0.0453401	0.0143401	0.0064001	0.0098201
OTUD6A	4	0.26,0.61,2.59,0.98	61.95,69.46,156.67,213.24	66.95,80.72,229.21,244.17	60719;60718;60716;60717	0.263256	2.58545	1.11029	0.984825	1.78514	0.0253401	0.0236601	0.0143601	0.12374	0.0315601
GAS2L2	4	0.96,1.59,1.55,0.35	168.25,225.69,310.29,349.87	194.82,277.25,367.73,363.01	66200;66202;66201;66203	0.34629	1.588	1.11082	1.54861	1.56831	0.0179801	0.20536	0.0143601	0.0213401	0.0644001
OR52I1	4	0.34,2.41,0.99,0.71	85.85,126.88,187.35,246.08	92.99,187.02,215.92,270.92	71547;71545;71544;71546	0.33723	2.40589	1.10919	0.985734	1.69581	0.0186801	0.0371201	0.0144201	0.12336	0.0424401
ANKRD20A1	4	0.61,2.05,1.27,0.51	37.34,137.63,219.73,490.35	45.51,189.5,259.05,513.19	53117;53115;53114;53116	0.508608	2.0454	1.10921	1.27119	1.65829	0.0093001	0.0817801	0.0144201	0.0531401	0.0481001
FRMPD4	4	2.26,1.04,0.99,0.14	169.95,215.91,393.54,460.14	235.39,248.06,435.76,467.18	25872;25873;25875;25874	0.140839	2.26035	1.10917	1.04282	1.65159	0.0405601	0.0504201	0.0144201	0.1049	0.0489601
TUBGCP4	4	-0.46,1.12,1.57,2.2	34.7,72.72,76,110.85	30.19,94.39,106.01,160.84	35805;35804;35803;35802	-0.458341	2.19969	1.10676	1.57037	1.88503	0.2127	0.0574401	0.0145001	0.0195401	0.0223001
HLCS	4	2.75,-0.77,2.81,-0.36	152.29,284.23,316.09,392.08	228.91,259.53,429.91,375.57	8466;8467;8465;8464	-0.767093	2.80846	1.10616	2.74771	2.77808	0.37246	0.0135601	0.0145601	0.0001401	0.0008401
WBP5	4	1.64,2.4,0.31,0.08	79.23,98.16,126.14,148.84	109.89,150.87,133.3,151.14	38074;38075;38077;38076	0.0770073	2.39544	1.10571	1.63633	2.01589	0.0505601	0.0379601	0.0145801	0.0150801	0.0133001
CMIP	4	1.04,2.81,0,0.58	87.68,112.38,208,273.68	107.47,178.58,207.39,293.67	51373;51372;51371;51370	0.000688501	2.80593	1.10541	1.0399	1.92291	0.0642801	0.0136401	0.0145801	0.10568	0.0191801
EIF4EBP1	4	2.34,0.99,1.49,-0.4	89.83,112.87,144.67,198.21	137.63,134.43,182.25,187.33	5448;5450;5449;5451	-0.402554	2.33575	1.1033	1.48989	1.91282	0.18888	0.0421801	0.0147201	0.0259801	0.0199401
THEMIS2	4	1.92,0.54,0.24,1.71	185.29,247.93,387.54,573.67	241.62,266.89,396.98,662.22	24943;24940;24941;24942	0.240753	1.92119	1.10298	1.70883	1.81501	0.0275601	0.10694	0.0147401	0.0117001	0.0285001
INTS4	4	1.83,0.81,0.88,0.89	58.22,74.74,85.44,231.09	89.19,90.82,102.18,258.51	56109;56111;56110;56108	0.812485	1.82722	1.10317	0.889436	1.35833	0.0020401	0.13034	0.0147401	0.15718	0.11614
C14orf28	4	1.53,1.4,0.53,0.95	77.7,89.22,141.23,141.45	106.39,116.47,154.7,164.94	58477;58476;58478;58479	0.530779	1.52692	1.10048	1.39822	1.46257	0.0085801	0.22812	0.0149001	0.0353601	0.0867601
KCTD8	4	1.78,-0.6,0.81,2.4	151.78,185.64,303.32,293.87	198.97,169.95,333.95,382.76	70640;70641;70643;70642	-0.598613	2.39532	1.09859	1.7837	2.08951	0.28064	0.0379601	0.0150801	0.0087601	0.0102601
DPEP2	4	1.7,1.45,0.57,0.67	513.12,600.97,658.24,699.97	602.5,677.97,687.88,736.26	47498;47501;47499;47500	0.565283	1.6997	1.09848	1.45491	1.5773	0.0073001	0.16666	0.0150801	0.0291401	0.0622601
PRAMEF10	4	1.91,1.27,0.55,0.67	181.6,201.21,216.83,506.32	235.27,239.99,233.84,541.48	69503;69502;69501;69500	0.55041	1.90526	1.09817	1.26961	1.58744	0.0079801	0.11052	0.0151001	0.0535201	0.0602201
ANAPC4	4	1.78,0.72,0.61,1.27	143.57,162.24,224.08,474.08	189.6,181.81,242.67,533.95	36861;36860;36859;36858	0.61364	1.77844	1.09798	1.27497	1.5267	0.0058401	0.14378	0.0151201	0.0524001	0.0725601
FABP4	4	2.5,1.46,0.41,0.01	233.05,252.75,287.63,693.86	320.58,304.04,302.7,692.47	5999;5997;5996;5998	0.0135834	2.49973	1.09739	1.46397	1.98185	0.0619001	0.0299801	0.0152401	0.0283201	0.0153401
ARHGAP27	4	2.36,0.48,1.12,0.43	73.19,124.98,191.78,395.32	116.96,135.77,223.33,412.67	64838;64839;64837;64836	0.428419	2.36017	1.09738	1.12145	1.74081	0.0130001	0.0404201	0.0152401	0.0827601	0.0363601
ELOVL4	4	-0.5,2.15,0.89,1.85	120.83,141.12,174.51,510.81	110.65,196.48,199.69,607.67	18390;18388;18391;18389	-0.49895	2.14528	1.09695	1.84893	1.99711	0.23118	0.0643401	0.0153001	0.0068801	0.0142401
ZNF280A	4	2.34,0.29,2.28,-0.53	53.43,173.65,306.36,669.64	91.92,181.45,391.56,638.59	59659;59656;59657;59658	-0.531299	2.34345	1.09545	2.28046	2.31195	0.2471	0.0416801	0.0153801	0.0010201	0.0046401
ICA1L	4	0.49,1.98,1.52,0.39	100.09,99.41,217.02,604.52	109.81,141.77,264.56,623.85	59760;59763;59761;59762	0.390285	1.98023	1.09526	1.52285	1.75154	0.0150001	0.0938601	0.0154001	0.0233001	0.0350201
ORC6	3	1.14,1.56,1.09	35.09,43.4,80.21	49.88,65.73,101.12	33262;33264;33265	1.08884	1.56138	1.26395	1.14162	1.3515	0.0024601	0.16656	0.0154601	0.0415401	0.0692201
ADGRF1	4	0.69,0.84,1.62,1.22	89.52,166.58,287.72,333.13	102.5,188.75,348.65,380.38	67088;67089;67091;67090	0.694287	1.62353	1.09402	1.21886	1.4212	0.0037201	0.19218	0.0154801	0.0622601	0.0979801
KRTAP1-3	4	0.73,0.67,1.67,1.31	42.15,147,174.05,351.37	52.17,164.19,222.17,404.81	51965;51964;51963;51962	0.667008	1.66653	1.09379	1.31281	1.48967	0.0043201	0.177	0.0155001	0.0467801	0.0804601
BLOC1S2	4	1.26,0.14,2.43,0.55	54.44,74.56,85.11,159.47	75.04,77.85,133.08,173.02	67172;67173;67175;67174	0.135911	2.42732	1.0929	1.25963	1.84347	0.0412001	0.0351001	0.0155401	0.0555201	0.0261201
ALDH16A1	4	-0.15,0.83,1.66,2.02	112.79,144.19,242.67,546.21	109.54,165.03,301.01,648.99	59049;59048;59050;59051	-0.147666	2.02339	1.09282	1.6613	1.84235	0.0993801	0.0858801	0.0155401	0.0137801	0.0262001
NAT14	4	-0.09,4.81,1.03,-1.38	75.56,124.45,352.28,463.3	74.97,254.42,393.17,404.28	44995;44994;44996;44997	-1.37622	4.81148	1.09214	1.0276	2.91954	0.71188	0.0005201	0.0155801	0.1095	0.0007201
ADAM11	4	1.74,-0.37,0.74,2.25	148.28,196.48,307.35,331.02	194.38,186.04,334.82,423.61	11267;11266;11265;11264	-0.372641	2.25327	1.09062	1.73988	1.99657	0.1759	0.0514001	0.0157601	0.0106401	0.0142801
RPF2	3	1.8,0.6,1.37	46.1,75.62,270.65	73.28,87.21,320.02	53011;53012;53010	0.603232	1.79525	1.25775	1.37478	1.58501	0.0200801	0.10628	0.0158001	0.0190601	0.0329801
OR2M7	4	0.71,0.77,2.1,0.78	129.72,331.36,325.48,382.03	146.46,359.25,409.9,413.54	71971;71969;71970;71968	0.711885	2.09907	1.08995	0.782285	1.44068	0.0034601	0.0716601	0.0158001	0.20228	0.0926001
NDST4	4	1.87,1.91,0.64,-0.07	54.37,111.44,146.37,477.11	85.2,154.52,162.11,473.12	47833;47831;47832;47830	-0.0677332	1.91024	1.08932	1.87393	1.89208	0.0790401	0.10936	0.0158601	0.0061401	0.0218401
SRSF9	4	0.89,2.43,1.86,-0.83	66.31,60.05,89.49,149.98	82.39,104,126.77,130.22	22673;22675;22672;22674	-0.826635	2.43205	1.08873	1.85522	2.14363	0.4067	0.0345201	0.0159001	0.0066201	0.0085401
MAFB	4	0.48,2.48,-0.1,1.49	239.91,313.13,456.5,501.72	255.19,411.12,452.95,580.34	26486;26487;26485;26484	-0.0974123	2.48306	1.08827	1.48925	1.98616	0.0869401	0.0307001	0.0159401	0.0260801	0.0151201
RAB3D	4	0.07,1.59,-0.55,3.24	77.85,231.6,511.24,484.62	79.67,286.66,483.9,650.37	25171;25169;25168;25170	-0.551182	3.23587	1.08557	1.58959	2.41273	0.25732	0.0043601	0.0161601	0.0180001	0.0030801
GUCY1A3	4	0.08,1.48,1.98,0.8	134.68,177.66,187.91,335.47	136.17,220.31,246.86,365.69	8005;8004;8006;8007	0.0796078	1.98322	1.0856	1.47882	1.73102	0.0502401	0.0932601	0.0161601	0.0271601	0.0377401
OR52D1	4	0.34,0.88,1.28,1.84	280.69,365.74,357.93,733.75	292.37,401.3,410.73,843.28	71577;71576;71578;71579	0.338656	1.83881	1.08445	1.28262	1.56072	0.0186201	0.12776	0.0162401	0.0514201	0.0659201
NPVF	4	0.61,1.62,0.09,2.01	32.67,110.12,232.26,379.97	40.09,145.92,235.02,466.83	47400;47401;47399;47398	0.0937516	2.01133	1.08375	1.62379	1.81756	0.0478401	0.0879001	0.0163201	0.0155201	0.0283201
PRSS23	4	2.44,0.43,1.11,0.34	113.85,290.49,365.52,453.91	172.65,306.04,411.13,471.01	30113;30112;30111;30110	0.339959	2.44488	1.08287	1.11465	1.77976	0.0185401	0.0332401	0.0163801	0.0846001	0.0322001
HERC4	4	-0.15,1.45,1.91,1.11	94.68,169.03,279.14,305.39	91.93,209.8,349.83,346.47	34544;34542;34545;34543	-0.146506	1.91385	1.08206	1.45042	1.68214	0.0990601	0.10884	0.0164601	0.0297001	0.0445601
MRPL51	4	1.19,0.76,1.38,0.99	36.97,112.59,116.33,222.01	52.44,128.92,147.57,252.04	38273;38270;38272;38271	0.760503	1.38442	1.08214	1.1946	1.28951	0.0026801	0.29044	0.0164601	0.0668401	0.13902
LARP1	4	2.34,0.85,-0.49,1.62	111.26,170.72,273.76,372.25	166.16,194.29,258.17,440.75	32597;32596;32595;32594	-0.494101	2.344	1.08122	1.62189	1.98294	0.2288	0.0416401	0.0165401	0.0156601	0.0153001
PKDREJ	4	0.35,0.55,1.07,2.36	59.58,150.32,265,443.03	65.59,164.17,301.85,552.15	27804;27807;27806;27805	0.345995	2.35647	1.08056	1.06947	1.71297	0.0180201	0.0409801	0.0165601	0.0970801	0.0399001
NT5C1B-RDH14	4	1.02,-0.08,1.77,1.6	79.66,138.91,129.41,531.09	99.62,136.8,172.19,613.21	76044;76042;76043;76041	-0.0760957	1.77379	1.08014	1.60419	1.68899	0.0812801	0.14486	0.0166401	0.0168601	0.0435001
ICE1	4	1.4,0.23,1.07,1.62	71.23,95.95,147.87,176.53	98.18,100.46,174.98,223.46	32629;32627;32628;32626	0.227287	1.62296	1.08019	1.4031	1.51303	0.0291001	0.19232	0.0166401	0.0347201	0.0753201
FAM72B	4	-0.29,2.77,0.55,1.29	42.84,145.6,225.72,266.45	39.8,219.61,242.51,311.07	74414;74415;74413;74416	-0.293092	2.7666	1.08001	1.2932	2.0299	0.14482	0.0147601	0.0166801	0.0497801	0.0127401
GLT8D2	4	3.5,1.04,0.68,-0.9	33.54,122.58,129.22,215.99	82.63,146.52,144.86,189.96	52153;52151;52150;52152	-0.896908	3.49639	1.07981	1.04204	2.26922	0.44756	0.0021401	0.0167201	0.10506	0.0054201
H2AFZ	4	0.61,-0.09,3.38,0.41	170.19,223.03,207.14,589.25	186.56,221.15,322.81,608.08	8116;8119;8117;8118	-0.0865784	3.38468	1.07935	0.612465	1.99857	0.0837001	0.0027201	0.0167601	0.29156	0.0141001
NAP1L3	4	1.4,1.15,0.74,1.02	190.18,242.95,275.98,321.09	230.36,283.01,301.35,359.15	12198;12196;12197;12199	0.741253	1.40347	1.07867	1.15387	1.27867	0.0030401	0.28244	0.0168801	0.0752401	0.14342
SYNPO2L	4	-0.14,1.38,0.76,2.32	63.32,89.39,162.98,390.15	61.76,116.16,183.11,494.17	50401;50398;50399;50400	-0.144221	2.3235	1.07785	1.37527	1.84939	0.0984401	0.0436201	0.0169201	0.0384201	0.0254601
MAGEA10-MAGEA5	4	1.18,0.53,1.17,1.42	182.8,234.67,263.84,395.68	217.05,250.65,304.18,458.54	76185;76186;76187;76188	0.53473	1.42387	1.07781	1.1826	1.30323	0.0084801	0.27456	0.0169201	0.0692801	0.13424
OR10G2	4	1.86,0.47,-0.01,1.99	67.65,110.33,142.67,597.76	103.24,120.33,143.48,704.72	35156;35157;35155;35154	-0.00915085	1.99193	1.07758	1.86079	1.92636	0.0663001	0.0915401	0.0169401	0.0064001	0.0190001
UPK1A	4	1.26,1.84,2.56,-1.35	308.1,301.59,310,458.52	354.51,369.4,410.45,399.77	29943;29942;29944;29945	-1.35122	2.55668	1.07703	1.83777	2.19722	0.69956	0.0257001	0.0169601	0.0072601	0.0069201
MYF6	4	1.75,-0.9,1.39,2.07	104.73,192.76,382.32,442.45	142.74,169.82,441.38,538.54	12017;12019;12018;12016	-0.895162	2.06858	1.07711	1.74854	1.90856	0.44662	0.0775801	0.0169601	0.0104001	0.0203801
FSCN3	4	0.34,0.25,2.72,1	280.69,334.66,361.26,428.57	292.23,343.05,477.03,477.28	37020;37019;37021;37018	0.25272	2.71735	1.07727	1.00362	1.86049	0.0265001	0.0166801	0.0169601	0.11812	0.0245401
OR2A25	4	0.85,-0.06,1.3,2.22	42.89,135.79,122.06,308.17	54.65,134.05,152.2,390.89	72001;72002;72000;72003	-0.0598987	2.21938	1.07707	1.29647	1.75793	0.0769601	0.0548801	0.0169601	0.0493001	0.0344001
SLC4A1AP	4	1.84,1.36,0.57,0.54	286.47,380.06,420.76,442.1	354.81,437.66,446.93,468.3	31319;31320;31321;31318	0.542738	1.84096	1.0769	1.35756	1.59926	0.0082201	0.12718	0.0169601	0.0408401	0.0578201
MYL10	4	0.68,1.36,0.96,1.3	90.53,130.13,138.55,167.56	103.62,163.08,162.08,203.69	56508;56510;56511;56509	0.683315	1.35929	1.07592	1.30153	1.33041	0.0040001	0.30206	0.0170401	0.0484601	0.12518
PDIA3	4	2.07,0.81,1.74,-0.32	90.09,105.8,168.18,206.66	132.91,122.77,216.96,197.33	7833;7832;7834;7835	-0.317322	2.06767	1.07554	1.73965	1.90366	0.1539	0.0778201	0.0170801	0.0106401	0.0208601
TPR	4	1.19,1.52,1.59,0	118.7,195.82,260.7,305.52	145.45,241.87,315.44,305.97	19520;19523;19522;19521	-0.00415039	1.5859	1.07379	1.52251	1.5542	0.0654201	0.20634	0.0172001	0.0233001	0.0670201
CD52	4	1.79,1.02,1.25,0.24	63.25,192.25,290.59,569.63	94.79,221.22,337.21,581.24	2977;2978;2979;2976	0.236448	1.78713	1.07362	1.24935	1.51824	0.0280001	0.14104	0.0172201	0.0572201	0.0739601
ZNF41	4	0.45,1.25,1.54,1.06	57.3,153.32,175.95,195.25	64.7,186.09,220.47,225.24	20567;20566;20565;20564	0.448198	1.54238	1.07375	1.24769	1.39504	0.0118601	0.22222	0.0172201	0.0574601	0.10502
ITGB1	4	0.14,2.61,0.49,1.06	392.55,430.79,769.99,854.59	397.07,552.14,795.31,922.07	9798;9796;9797;9799	0.135905	2.60767	1.07318	1.06094	1.83431	0.0412201	0.0221001	0.0172601	0.0993601	0.0268001
RPSA	4	1.66,0.62,1.97,0.04	35.01,41.52,97.54,136.6	56.41,50.17,139.2,137.24	10505;10504;10506;10507	0.0406312	1.97453	1.07271	1.65596	1.81525	0.0572001	0.0952601	0.0172801	0.0140001	0.0285001
UBP1	4	1.36,1.96,-0.55,1.53	294.58,300.19,384.15,747.92	344.93,372.1,360.24,838.8	19894;19892;19895;19893	-0.552004	1.95538	1.07217	1.52645	1.74092	0.2578	0.0996601	0.0172801	0.0229401	0.0363601
ZNF708	4	0.16,1.07,1.52,1.55	99.04,145.88,165.31,356.88	102.27,172.89,207.81,420.97	20489;20490;20491;20488	0.157579	1.55135	1.07261	1.51621	1.53378	0.0379401	0.21884	0.0172801	0.0238201	0.0711801
EEF2	3	1.15,0.76,1.78	31.17,220.5,330.76	45.09,243.99,402.05	5324;5325;5327	0.761594	1.78176	1.2316	1.15144	1.4666	0.0111001	0.10936	0.0173201	0.0404401	0.0490801
SGCA	4	1.72,1.84,0.92,-0.2	220.42,225.37,256.35,337.75	275.87,287.73,289.56,329	17238;17239;17236;17237	-0.203516	1.84439	1.07068	1.72135	1.78287	0.11528	0.1262	0.0173801	0.0112801	0.0317601
YWHAZ	3	0.97,2.18,0.54	309.22,301.39,465.2	344.66,382.83,489.45	20404;20406;20405	0.541453	2.17814	1.23099	0.973383	1.57576	0.0248601	0.0461401	0.0173801	0.0705601	0.0341201
SNRPN	4	0.98,1.57,0.77,0.97	285.19,357.61,645.85,882.76	321.13,421.99,686.33,945.64	17907;17905;17904;17906	0.770538	1.5688	1.07103	0.975376	1.27209	0.0024601	0.21282	0.0173801	0.12682	0.14604
LARP4B	4	1.26,1.19,0.04,1.8	28.69,181.16,203.16,190.82	43.25,215.32,204.61,244.57	31999;32000;32001;31998	0.0375122	1.80403	1.07044	1.25519	1.52961	0.0579201	0.13654	0.0174001	0.0563201	0.0720801
SRSF12	4	1.49,1.37,1.33,0.09	34.14,55.75,225.88,251.49	52.99,78.29,267.59,254.98	60350;60349;60351;60348	0.0923691	1.49442	1.0705	1.3698	1.43211	0.0482201	0.24178	0.0174001	0.0392401	0.0949001
RPS6KA6	4	1.75,0.54,0.72,1.26	33.56,57.03,133.61,313.38	55.6,65.9,151.58,360.03	36035;36034;36036;36037	0.539493	1.74909	1.0681	1.26234	1.50571	0.0083401	0.15326	0.0176201	0.0550801	0.0766001
MYO1G	4	0.31,0.81,1.74,1.41	52.54,205.29,359.61,594.38	57.41,229.54,431.7,668.54	47265;47264;47263;47262	0.311793	1.74012	1.06729	1.40894	1.57453	0.0209401	0.15532	0.0177401	0.0341401	0.0629001
TSPY2	4	0.01,0.63,2.27,1.35	157.05,170.52,229.43,291.65	157.27,187.4,308.31,342.7	47845;47842;47844;47843	0.0105972	2.2727	1.06697	1.35479	1.81374	0.0624001	0.0487401	0.0177601	0.0412001	0.0285801
GIPR	4	0.26,0.47,2.52,1.01	91.25,147.18,144.46,447.45	96.21,159.17,210.67,494.28	7139;7136;7138;7137	0.258586	2.52094	1.06629	1.01395	1.76745	0.0258801	0.0284001	0.0178801	0.11448	0.0334001
KCNC4	4	0.51,0.87,1.69,1.2	81.35,98.15,200.74,432.59	91.98,115.83,252.91,490.6	9988;9989;9991;9990	0.505302	1.68564	1.06511	1.2026	1.44412	0.0095201	0.1705	0.0180601	0.0652801	0.0918801
TNFRSF11A	4	0.13,0.82,2,1.3	296.84,341.14,368.4,611.62	302.13,372.67,454.22,680.99	22984;22987;22986;22985	0.134249	2.00211	1.0631	1.29904	1.65058	0.0416201	0.0898401	0.0183201	0.0487401	0.0491001
GPD1	4	0.85,0.91,0.68,1.81	72.21,203.79,227.56,288.91	87.78,231.14,247.8,355.51	7464;7467;7465;7466	0.67917	1.81	1.06268	0.909652	1.35982	0.0040801	0.13438	0.0183601	0.14938	0.11574
CDHR3	4	0.13,2.17,2.59,-0.64	171.09,237.36,256.36,427.01	174.79,313.28,346.88,398.23	65989;65988;65991;65990	-0.637027	2.58667	1.06242	2.16607	2.37637	0.30202	0.0235401	0.0184001	0.0016001	0.0035201
PAGE1	4	0.21,3.15,-0.5,1.38	200.31,330.78,493.73,493.55	206.8,461.28,469.16,565.49	22758;22757;22756;22759	-0.497256	3.14579	1.06169	1.38457	2.26518	0.23026	0.0051201	0.0184401	0.0372601	0.0055201
TLK1	4	0,-0.18,1.82,2.61	249.72,319.84,361.09,425.68	250.31,313.89,436.73,545.15	26265;26264;26267;26266	-0.181581	2.60893	1.06183	1.82418	2.21655	0.10886	0.0220001	0.0184401	0.0075401	0.0065201
TMEM114	4	1.53,1.65,1.83,-0.76	53.3,218.88,260.41,533.99	78.04,270.41,324.78,498.7	67554;67552;67555;67553	-0.757953	1.82552	1.06205	1.64645	1.73599	0.36712	0.1305	0.0184401	0.0145601	0.0369801
BCL7A	4	-0.06,1.13,1.39,1.79	165.52,233.36,321.12,594.95	162.95,270.4,373.67,689.97	1657;1658;1659;1656	-0.0623878	1.78539	1.06201	1.39187	1.58863	0.0775001	0.14154	0.0184401	0.0362601	0.0600001
ADGRL3	4	1.06,1.02,0.48,1.67	146.23,151.68,303.66,313.92	173.15,177.32,322.82,377.11	32336;32335;32334;32337	0.484207	1.67459	1.06137	1.06205	1.36832	0.0104001	0.17412	0.0185401	0.0990401	0.11298
POP4	4	1.56,1.01,1.26,0.41	35.72,81.46,93.49,218.43	55.99,101.05,118.73,230.88	29131;29130;29133;29132	0.407716	1.56008	1.05986	1.25766	1.40887	0.0140001	0.21616	0.0186801	0.0559401	0.10122
HDAC11	4	-0.55,1.69,0.87,2.23	91.88,90.96,240.08,262.43	82.54,124.92,269.66,340.82	50255;50256;50257;50254	-0.5536	2.23294	1.05902	1.68842	1.96068	0.2585	0.0536201	0.0187201	0.0125001	0.0165801
ST6GAL1	4	1.85,0.41,1.82,0.16	184.12,206.71,249.44,362.7	237.35,218.47,312.66,368.83	17346;17344;17345;17347	0.160988	1.85019	1.05951	1.81752	1.83385	0.0374601	0.12448	0.0187201	0.0077601	0.0268001
NFATC2	4	0.5,3,-0.3,1.04	62.59,82.88,263.61,441.42	71.66,143.83,254.34,490.48	12494;12492;12493;12495	-0.29602	2.99517	1.0587	1.03516	2.01517	0.14594	0.0074601	0.0187601	0.10684	0.0133401
DIS3	3	0.64,2.43,0.57	67.36,62.3,178.08	78.82,107.5,194.21	31143;31144;31142	0.56718	2.43414	1.21213	0.635086	1.53461	0.0226001	0.0262801	0.0188601	0.16888	0.0389001
ATP10A	4	1.12,0.36,1.37,1.37	93.26,127.53,201.53,213.16	115.55,135.45,243.92,254.99	45264;45265;45262;45263	0.361423	1.37321	1.05651	1.37056	1.37188	0.0168601	0.29546	0.0188801	0.0392001	0.11196
FRG2C	4	0.35,0.73,0.73,2.41	85.59,93.59,109.57,138.48	93.06,108.16,125.56,201.92	75701;75702;75699;75700	0.353626	2.40598	1.05606	0.734828	1.5704	0.0173801	0.0370601	0.0190201	0.22446	0.0638401
FAM86B1	4	1.13,1.4,2.42,-0.73	35.75,132.07,127.22,211.49	50.19,166.46,187.65,190.61	54703;54705;54704;54702	-0.731409	2.41731	1.05575	1.40264	1.90998	0.35168	0.0358001	0.0190401	0.0348401	0.0202201
LOXL4	4	-0.1,0.95,1.73,1.65	344.32,344.28,363.09,395.68	339.09,382.53,434.63,468.75	53045;53044;53042;53043	-0.103973	1.72587	1.0557	1.64895	1.68741	0.0884401	0.15938	0.0190401	0.0142801	0.0438201
CRTAM	4	2.03,-0.48,0.59,2.08	109.63,291.79,294.41,360.5	155.26,275.05,315.99,448.17	44152;44153;44151;44150	-0.48068	2.08169	1.05522	2.03303	2.05736	0.22282	0.0751201	0.0191001	0.0028401	0.0117001
RPL36A-HNRNPH2	4	1.85,0.35,0.77,1.25	18.68,29.19,174.56,338.85	34.64,32.99,195.92,389.06	76104;76102;76103;76101	0.35019	1.84908	1.05528	1.24721	1.54814	0.0177201	0.12492	0.0191001	0.0576201	0.0681201
HYPM	4	2.89,-0.21,1.18,0.35	225.13,614.89,764.17,796.03	325.54,601.86,834.46,814.27	33650;33651;33652;33653	-0.206536	2.89223	1.05515	1.18154	2.03689	0.11636	0.0102401	0.0191201	0.0694401	0.0125801
SEMA4D	4	0.73,0.43,1.22,1.84	115.43,167.6,170.83,192.46	131.46,179.11,205.36,248.17	28316;28319;28317;28318	0.426003	1.8414	1.05491	1.21906	1.53023	0.0131601	0.12706	0.0191801	0.0622001	0.0718601
CYP46A1	4	0.56,1.55,0.68,1.43	60.29,86.15,245.12,368.86	69.89,116.71,268.64,427.68	29341;29339;29340;29338	0.558036	1.5509	1.05328	1.42609	1.4885	0.0075801	0.21908	0.0193001	0.0324601	0.0807801
KCNJ13	4	0.95,2.16,0.6,0.5	178.88,341.26,382.61,435.87	205.96,430.36,406.82,461.23	10065;10067;10064;10066	0.502014	2.16317	1.05294	0.94881	1.55599	0.0097001	0.0621201	0.0193201	0.13576	0.0667001
NEDD8-MDP1	4	1.05,0.97,0.7,1.5	128.54,225.53,398.76,531.54	153.55,255.39,428.43,608.21	76094;76093;76096;76095	0.696844	1.49826	1.05259	1.04612	1.27219	0.0037201	0.23954	0.0193601	0.10416	0.146
ALDH2	4	0.6,1.5,1.7,0.42	340.36,514.9,518.33,858.39	363.07,592.67,606.58,880.93	606;604;607;605	0.415085	1.6972	1.05208	1.49664	1.59692	0.0137201	0.16734	0.0193801	0.0253001	0.0583201
B4GALNT2	4	2.14,0.72,0.43,0.92	80,128.43,160.85,246.5	122.01,144.91,171.4,278.69	58841;58840;58842;58843	0.430603	2.14119	1.05191	0.91635	1.52877	0.0129001	0.0655401	0.0194001	0.14692	0.0722001
TELO2	4	0.99,2.21,0.45,0.56	67.4,106.32,159.3,230.31	85.1,155.8,170.22,246.84	26332;26334;26333;26335	0.446069	2.21198	1.05116	0.990413	1.6012	0.0119601	0.0556201	0.0194801	0.1223	0.0573801
CTDSP1	4	2.18,0.49,-0.92,2.46	284.7,395.91,448.31,677.82	365.55,415.92,408.32,821.07	46507;46508;46506;46509	-0.922503	2.45618	1.05077	2.17918	2.31768	0.4626	0.0325001	0.0195001	0.0015001	0.0044801
TOP2B	4	-0.11,0.68,1.17,2.46	134.94,294.94,325.3,360.45	132.06,319.86,369.2,466.68	19446;19447;19445;19444	-0.108637	2.46443	1.05107	1.17058	1.81751	0.0900801	0.0317601	0.0195001	0.0717801	0.0283401
DDX28	3	2.12,1.33,0.15	88.68,104.89,229.37	131.59,133.23,234.28	43398;43400;43401	0.152785	2.11985	1.20034	1.32837	1.72411	0.0830201	0.0520601	0.0195801	0.0223201	0.0201601
ARHGEF37	4	2.15,1.55,-0.08,0.59	68.9,91.43,125.03,158.96	109.54,122.8,123.09,173.63	71363;71360;71361;71362	-0.0819809	2.14655	1.05041	1.54769	1.84712	0.0828201	0.0642201	0.0196001	0.0213601	0.0257401
CCDC53	3	1.19,0.83,1.58	99.46,117.39,560.17	123.91,136.09,640.04	37552;37550;37553	0.832834	1.57776	1.19907	1.18663	1.38219	0.0085001	0.16116	0.0196601	0.0359401	0.0633001
AFF2	4	0.91,2.32,0.68,0.29	116.6,143.24,269.31,346.2	136.96,204.39,293.33,357.09	6514;6512;6515;6513	0.288727	2.31929	1.04851	0.908269	1.61378	0.0228001	0.0441401	0.0198201	0.14986	0.0549801
RADIL	4	-0.03,5.07,0.36,-1.21	130.72,109.73,440.25,579.48	130.09,237.69,459.16,519.34	43067;43066;43068;43069	-1.21302	5.07009	1.04815	0.362527	2.71631	0.62896	0.0004001	0.0198801	0.44946	0.0010001
IL17C	4	0.57,0.6,2.31,0.71	173.28,206.55,199.18,295.32	189.09,224.67,269.87,321.69	35774;35775;35776;35777	0.565705	2.31327	1.04813	0.71276	1.51302	0.0073001	0.0447401	0.0199001	0.23484	0.0753201
CRIPT	4	0.04,2.75,0.22,1.18	47.41,91.93,144.77,178.03	48.71,150.19,150.95,211.21	24777;24776;24778;24779	0.0418106	2.74549	1.04806	1.18267	1.96408	0.0569201	0.0156401	0.0199201	0.0692801	0.0163001
PSMB11	4	1.9,0.8,1.6,-0.12	83.19,119.1,119.69,454.87	120.12,136.72,157.39,450.96	58515;58514;58513;58512	-0.115642	1.89643	1.04738	1.6041	1.75026	0.0915201	0.1123	0.0199401	0.0168601	0.0352401
SLC9B2	4	-0.5,0.74,2.57,1.39	361.96,355.86,326.2,353.19	342.48,384.99,430.95,410.02	60143;60142;60141;60140	-0.50321	2.56872	1.04706	1.3851	1.97691	0.2336	0.0250001	0.0199601	0.0371601	0.0156401
ATG13	4	0.34,0.9,0.63,2.32	131,182.79,204.62,562.92	138.37,208.41,223.4,683.82	25935;25933;25934;25932	0.335031	2.31861	1.04698	0.902132	1.61037	0.0188401	0.0443001	0.0199601	0.15254	0.0556401
RTCA	4	0.33,-0.58,2.24,2.18	183.36,224.12,242.59,271.16	193.37,206.77,321.42,350.12	22504;22507;22506;22505	-0.577742	2.24481	1.04627	2.18385	2.21433	0.26978	0.0524001	0.0200001	0.0014601	0.0066201
NDNF	4	1.73,0.92,-0.8,2.34	131.41,167.46,279.17,291.4	173.38,192.27,252.99,377.53	49424;49425;49423;49422	-0.797631	2.3361	1.04656	1.73238	2.03424	0.39026	0.0421001	0.0200001	0.0108601	0.0126601
EXOC5	4	-0.02,0.69,1.69,1.82	173.79,207.01,201.27,232.56	173.52,227.68,253.76,295.11	28764;28763;28762;28765	-0.0153877	1.82381	1.04642	1.69061	1.75721	0.0676801	0.13108	0.0200001	0.0124601	0.0344801
CTAGE15	3	2.6,0.13,0.86	32.77,261.44,321.47	66.72,266.77,352.82	73099;73096;73097	0.131213	2.59597	1.19498	0.857763	1.72687	0.0877201	0.0158001	0.0200001	0.0971001	0.0199001
LPAR1	4	1.7,0.38,0.74,1.36	63.11,179.56,210.89,358.57	93.2,190.34,233.99,415.08	5268;5271;5270;5269	0.384121	1.7024	1.04652	1.36116	1.53178	0.0153801	0.16576	0.0200001	0.0403001	0.0715401
APH1B	4	0.53,0.64,3.28,-0.27	144.84,441.65,539.94,729.33	157.66,472.51,711.23,710.29	52148;52147;52146;52149	-0.26836	3.28248	1.04518	0.640605	1.96154	0.13626	0.0040401	0.0201601	0.2742	0.0165401
PHF14	4	-0.47,1.06,2.43,1.15	193.9,306.72,366.57,560.12	181.13,345.8,469.56,618.25	25583;25581;25582;25580	-0.465243	2.43486	1.04504	1.15352	1.79419	0.21604	0.0340401	0.0201601	0.0752801	0.0306601
MT1G	4	1.76,0.25,1.79,0.38	301.18,368.93,367.26,466.28	366.1,378.22,442.38,483.59	11820;11821;11823;11822	0.248938	1.78962	1.04431	1.75581	1.77272	0.0268001	0.1403	0.0202001	0.0099801	0.0328201
HADHA	4	1.44,0.25,0.81,1.68	133.92,171.98,248.47,262.8	168.71,179.33,276.86,321.43	8155;8153;8152;8154	0.253391	1.6752	1.04378	1.44062	1.55791	0.0264001	0.17384	0.0202601	0.0307801	0.0664001
ADCK5	4	1.32,1.47,-0.2,1.59	342.22,377.13,618.59,849.71	396.03,439.11,607.12,954.44	65023;65020;65021;65022	-0.197631	1.58553	1.04374	1.46641	1.52597	0.1135	0.20666	0.0202601	0.0282401	0.0727201
RSRP1	4	0.36,1.14,2,0.68	502.86,616.44,596.34,710.62	521.57,677.03,703.16,747.08	44872;44873;44870;44871	0.359162	1.99535	1.04251	1.13536	1.56536	0.0170601	0.0911001	0.0203201	0.0793401	0.0650401
DERL3	4	1.23,1.27,0.87,0.8	181.31,208.83,460.81,666.46	217.12,248.37,500.07,710.69	55801;55799;55798;55800	0.801274	1.27264	1.04324	1.23126	1.25195	0.0022201	0.3427	0.0203201	0.0600801	0.15424
CENPC	4	-2.24,2.3,2.12,1.98	56.14,75.52,270.21,295.17	30.1,118.93,345.98,368.42	3033;3032;3034;3035	-2.23762	2.3016	1.04081	2.12145	2.21153	0.95038	0.0459601	0.0203601	0.0018801	0.0067401
ACER1	4	0.92,-0.12,1.39,1.97	29.95,107.29,153.23,157.6	40.64,104.65,190.37,211.3	58990;58989;58991;58988	-0.11812	1.97013	1.04086	1.39179	1.68096	0.0920601	0.0964601	0.0203601	0.0362601	0.0447601
C22orf31	4	0.94,0.51,2.21,0.51	100.61,178.66,161.75,208.76	119.67,193.16,223.55,224.01	33668;33669;33667;33666	0.505812	2.20611	1.04143	0.939639	1.57287	0.0095201	0.0564801	0.0203601	0.1391	0.0632201
ZNF625	4	1.86,0.34,0.53,1.44	99.31,141.42,227.73,220.04	138.85,150.57,243.58,264.8	55542;55543;55545;55544	0.339667	1.85588	1.04067	1.44122	1.64855	0.0185801	0.12328	0.0203801	0.0305401	0.0493001
NFATC1	4	1.45,1.77,1.76,-0.82	112.63,174.41,182.43,491.01	144.72,225.59,232.16,451.08	12489;12491;12490;12488	-0.821732	1.77006	1.04021	1.76272	1.76639	0.40346	0.14598	0.0204001	0.0095801	0.0334401
POLR2J3	4	1.39,1.35,1.57,-0.16	21.44,76,156.4,536.43	34.15,102.09,198.05,531.4	73530;73532;73529;73531	-0.157457	1.57183	1.03984	1.39446	1.48315	0.10186	0.21152	0.0204601	0.0360601	0.0820001
SPRYD7	4	1.49,0.71,0.6,1.36	335.81,394.47,513.13,858.14	395.11,424.18,545.72,947.25	45286;45289;45287;45288	0.59501	1.49271	1.03998	1.35743	1.42507	0.0064001	0.24278	0.0204601	0.0408401	0.0969201
ZNF705A	4	1.45,-0.84,2.35,1.19	188.99,281.49,242.48,327.98	229.63,254.3,323.53,373.08	72867;72865;72864;72866	-0.836268	2.35499	1.03886	1.44534	1.90017	0.4126	0.0411201	0.0204801	0.0300401	0.0211201
OLFML3	4	0.22,2.4,1.32,0.22	48.48,80.5,136.49,158.86	52.13,127.16,168.54,164.21	44658;44661;44659;44660	0.215803	2.39598	1.03878	1.3227	1.85934	0.0304601	0.0378201	0.0204801	0.0456401	0.0246401
LIPK	4	0.33,2.31,1.29,0.23	61.26,99.41,143.31,361.65	67.24,150,175.97,370.57	73799;73798;73800;73797	0.225305	2.31412	1.03875	1.28697	1.80054	0.0292601	0.0446201	0.0204801	0.0507001	0.0297601
HSD17B2	4	3.35,-0.47,0.21,1.06	111.1,214.99,250.95,553.9	189.81,200.71,258.56,607.18	8892;8893;8894;8895	-0.466855	3.3512	1.0376	1.05564	2.20342	0.21688	0.0032601	0.0206201	0.10128	0.0069001
SMAD9	4	0.93,0.85,1.34,1.03	195.46,227.23,387.16,436.88	221.23,253.27,444.29,486.75	10980;10982;10981;10983	0.845408	1.33694	1.03706	1.03361	1.18528	0.0016801	0.31244	0.0206401	0.10726	0.17996
ARHGAP12	4	0.82,2.13,-0.47,1.68	88.76,110.21,171.13,193.14	104.29,158.35,158.27,243.37	56718;56717;56716;56719	-0.470594	2.12594	1.03647	1.67544	1.90069	0.21846	0.0674601	0.0206601	0.0130601	0.0210601
CHAT	4	1.33,0,1.11,1.7	62.89,158.64,273.67,402.79	86.2,158.56,313.02,479.06	3112;3113;3115;3114	0.00391995	1.69665	1.03658	1.33264	1.51464	0.0636001	0.16746	0.0206601	0.0442001	0.0748601
ROPN1L	4	2.01,2.61,-1.12,0.63	96.69,131.32,228.48,312.1	139.43,197.4,195.24,336.09	52523;52522;52524;52525	-1.11857	2.61136	1.03506	2.01275	2.31206	0.57444	0.0218601	0.0207801	0.0030801	0.0046401
MLLT6	4	2.28,-0.07,0.7,1.23	132.98,172.54,162.78,188.92	191.2,170.83,181.54,224.21	11564;11565;11567;11566	-0.0687571	2.27999	1.03499	1.23029	1.75514	0.0792201	0.0479001	0.0207801	0.0601801	0.0346401
DPF1	4	1.91,0.51,0.34,1.38	36.64,103.7,111.31,117.84	62.02,113.65,118.55,148.99	21384;21385;21387;21386	0.3364	1.91144	1.03503	1.37888	1.64516	0.0187401	0.1092	0.0207801	0.0378401	0.0498201
CETP	4	-0.12,1.85,1.63,0.78	141.23,142.92,255.64,301.98	138.39,191.16,311.94,331.65	3060;3061;3062;3063	-0.123425	1.85185	1.03428	1.62595	1.7389	0.0930801	0.12426	0.0209801	0.0155001	0.0365401
CAPN9	3	0.61,2,0.93	137.98,184.32,233.71	153.58,242.84,263.64	29077;29076;29075	0.608529	1.99879	1.17815	0.92712	1.46295	0.0195401	0.0678401	0.0211201	0.0806401	0.0496601
RNF185	4	1.69,1.97,0.12,0.36	32.01,181.7,209.83,236.84	53.23,237.77,212.85,247.08	55850;55849;55848;55851	0.121454	1.96584	1.03222	1.68509	1.82546	0.0431601	0.0979001	0.0213001	0.0127001	0.0276601
TSEN15	4	1.08,1.04,1.16,0.84	63.03,166.09,185.23,197.96	81.69,194.39,219.09,221.06	57777;57778;57776;57779	0.83863	1.15845	1.03081	1.08482	1.12164	0.0017401	0.4024	0.0214201	0.0923001	0.21022
IL27	4	1.34,2.38,0.82,-0.43	152.85,271.92,319.13,727.11	188.64,359.69,348.62,699.12	66243;66240;66241;66242	-0.428992	2.38269	1.02914	1.34438	1.86353	0.19864	0.0387201	0.0215801	0.0427001	0.0242801
ZNF766	3	2.06,0.05,1.42	32.9,190,172.1	59.03,191.43,211.97	55400;55398;55401	0.0499979	2.05618	1.17394	1.41565	1.73591	0.1093	0.0593601	0.0215801	0.0165201	0.0193001
MIOS	4	1.65,-0.5,1.76,1.2	63.93,113.92,105.05,297.5	92.93,103.09,143.78,342.04	39998;39999;40000;40001	-0.500536	1.76118	1.02805	1.64843	1.70481	0.2323	0.14926	0.0216201	0.0143601	0.0411201
VPS37A	4	2.02,0.07,1.81,0.22	152.66,199.94,241.39,296.43	206.48,202.27,304.71,304.83	60482;60480;60483;60481	0.065044	2.01551	1.02765	1.80711	1.91131	0.0525001	0.0872801	0.0216801	0.0082001	0.0201401
FBXL3	4	1.87,-0.15,0.82,1.58	158.72,250.65,282.3,613.68	209.73,246.31,311.15,699.09	34772;34773;34771;34770	-0.150072	1.86929	1.02757	1.5752	1.72224	0.10014	0.11964	0.0216801	0.0189401	0.0388801
TMUB2	4	1,0.91,1.84,0.36	143.45,151.57,401.18,462.65	168.9,174.42,484.62,478.76	48912;48911;48913;48910	0.36077	1.83936	1.027	0.995531	1.41745	0.0169001	0.1275	0.0217001	0.12054	0.0991401
C11orf94	4	0.63,1.41,0.86,1.21	344.37,350.17,405.68,431.66	368.59,407.48,444.09,489.6	61213;61214;61215;61212	0.629622	1.40996	1.02722	1.20598	1.30797	0.0054601	0.28024	0.0217001	0.0644201	0.13256
SCAF8	4	0.38,2.82,0.17,0.73	57.88,80.19,127.66,240.5	64.33,136.22,131.64,264.61	30928;30926;30927;30929	0.174488	2.81567	1.02614	0.734474	1.77507	0.0352001	0.0129001	0.0218001	0.22488	0.0326601
REXO1	4	0.68,1.39,1.48,0.56	120.54,156.74,315.51,409.46	135.36,193.43,370.94,433.47	45492;45491;45490;45493	0.558025	1.47834	1.02577	1.38998	1.43416	0.0075801	0.24874	0.0218001	0.0364601	0.0941201
AMMECR1L	4	0.3,0.98,1.55,1.27	275.2,316.34,493.33,809.36	286.08,351.97,574.06,889.7	52284;52282;52283;52285	0.296089	1.55447	1.02524	1.26982	1.41214	0.0223001	0.21798	0.0218401	0.0534001	0.10038
RBP2	4	2.08,0.31,1.04,0.66	92.79,460.98,481.68,612.72	135.82,475.62,532.15,647.59	15938;15937;15939;15936	0.310669	2.08462	1.02502	1.04336	1.56399	0.0210801	0.0746601	0.0218801	0.10472	0.0652801
STMND1	4	1.54,-0.45,0.84,2.16	188.89,301.19,310.19,299.72	233.1,284.91,341.54,381.1	72386;72387;72384;72385	-0.450203	2.16294	1.02464	1.54223	1.85259	0.20926	0.0622601	0.0219001	0.0219001	0.0251801
IQCJ-SCHIP1	4	1.98,1.14,-0.31,1.28	167.6,202.09,311.32,291.99	224.22,237.19,300.84,339.95	75818;75819;75817;75820	-0.310432	1.98212	1.02378	1.28496	1.63354	0.1511	0.0934801	0.0219401	0.0509001	0.0516401
IRX3	4	1.65,1.34,-0.8,1.91	80.22,164.2,356.22,403.26	111.08,200.57,324.89,491.75	49119;49121;49118;49120	-0.80195	1.90603	1.02333	1.65295	1.77949	0.3929	0.11016	0.0220401	0.0141201	0.0322201
GBP6	4	0.75,2.12,1.1,0.12	46.92,43.43,50.82,80.02	57.83,74.81,67.64,82.81	63677;63679;63676;63678	0.1168	2.1233	1.02262	1.10036	1.61183	0.0440601	0.0680001	0.0220801	0.0880201	0.0553401
TBL1XR1	4	-0.5,0.32,2.38,1.9	61.16,119.35,243.12,336.29	54.36,125.95,325.05,412.57	49731;49732;49730;49733	-0.502086	2.37754	1.02221	1.89794	2.13774	0.23306	0.0391601	0.0221001	0.0054801	0.0087401
TMC1	4	0.86,1.41,0.26,1.56	139.29,209.39,277.01,357.25	160.25,252.79,286.5,421.32	57973;57975;57974;57972	0.255591	1.559	1.02232	1.41312	1.48606	0.0260801	0.21654	0.0221001	0.0338001	0.0812601
SCP2D1	4	0.57,1.85,-0.41,2.06	90.5,297.27,341.98,336.03	101.24,365.91,325.61,420.23	61026;61027;61025;61024	-0.405015	2.06157	1.02091	1.8531	1.95734	0.18942	0.0788201	0.0223601	0.0067001	0.0167801
MFSD5	4	-0.79,1.74,1.61,1.53	119.35,191.93,239.42,333.53	102.76,243.97,295.8,395.22	54661;54658;54660;54659	-0.790442	1.73541	1.02025	1.60683	1.67112	0.38616	0.15718	0.0224001	0.0166801	0.0462401
NSA2	4	2.03,0.28,1.01,0.76	30.85,52.05,95.88,127.46	55.9,56.53,116,144.89	28003;28001;28002;28000	0.278542	2.03468	1.02025	1.01065	1.52267	0.0238001	0.0838001	0.0224001	0.11598	0.0732401
NARS2	4	0.48,1.79,0.01,1.8	56.95,131.49,176.33,278.27	64.77,175.35,177.29,343.55	49781;49780;49779;49778	0.0131971	1.80303	1.01945	1.78517	1.7941	0.0619401	0.13682	0.0224801	0.0087401	0.0306801
LZTS2	4	0.82,1.65,1.52,0.09	395.73,642.16,671.02,748.81	430.92,735.14,757.28,750.14	53617;53615;53616;53614	0.089041	1.64781	1.01929	1.51754	1.58268	0.0487601	0.18342	0.0225401	0.0237401	0.0611201
NME1	4	1.03,1.88,0.03,1.14	149.45,196.35,286.17,529.63	175.75,252.84,287.1,589.55	12659;12657;12658;12656	0.0305881	1.87501	1.01916	1.14078	1.5079	0.0589401	0.11796	0.0225601	0.0781201	0.0762201
CASZ1	4	1.73,0.22,0.77,1.36	133.24,345.63,451.02,552.87	176.06,352.99,486.87,621.68	40926;40927;40928;40929	0.215747	1.72759	1.01881	1.36487	1.54623	0.0304601	0.15888	0.0226201	0.0398001	0.0686201
LRRC32	4	0.19,0.68,1.54,1.66	417.28,532.55,560.31,642.55	425.39,569.27,637.97,736.51	6876;6878;6877;6879	0.191506	1.66328	1.01848	1.53893	1.6011	0.0332001	0.17808	0.0226801	0.0220201	0.0574001
XPA	4	0.94,-0.3,3.27,0.16	60.58,116.74,140.18,303.64	76.9,110.13,227.86,310.42	20340;20341;20342;20343	-0.303234	3.27328	1.01819	0.940721	2.107	0.14872	0.0041201	0.0227001	0.13866	0.0097001
CBWD2	4	1.45,0.9,0.75,0.97	28.32,35.63,226.8,392.54	45.29,47.34,249.28,434.09	62350;62348;62349;62351	0.750734	1.45274	1.01798	0.970345	1.21154	0.0029001	0.25958	0.0227201	0.1282	0.17038
ESR2	4	-0.71,1.55,3.07,0.17	249.13,338.07,376.63,569.89	225.77,401.01,519.87,577.81	5805;5806;5804;5807	-0.71388	3.06775	1.01748	1.5478	2.30778	0.34288	0.0063801	0.0228201	0.0213401	0.0047001
PHACTR1	3	2.43,0.19,0.86	54.84,131.14,242.78	95.98,135.35,272.28	65860;65862;65863	0.188783	2.43387	1.15974	0.856558	1.64521	0.0756001	0.0263801	0.0228601	0.0973801	0.0264801
PEX2	4	0.77,-0.21,2.94,0.57	73.21,230.28,284.1,526.27	87.34,224.39,393.56,558.58	15584;15585;15586;15587	-0.212373	2.94321	1.017	0.769701	1.85645	0.11814	0.0085801	0.0228801	0.20786	0.0248801
STRADA	4	0.26,0.67,1.49,1.65	213.29,241.29,337.71,353.4	221.37,263.16,397.6,421.85	56204;56206;56205;56207	0.264928	1.64521	1.01672	1.4881	1.56666	0.0251801	0.18462	0.0229001	0.0262001	0.0648601
ANAPC11	4	0.98,0.67,2.12,0.3	73.72,114.94,112.18,236.37	92.92,129.46,160.91,244.87	38957;38954;38956;38955	0.297674	2.12368	1.01667	0.975887	1.54978	0.0221601	0.0678001	0.0229001	0.12668	0.0678601
PUS7L	4	-0.32,-0.92,5.09,0.22	122.51,199.79,129.57,263.41	115.25,174.29,269.89,272.1	52114;52115;52116;52117	-0.918596	5.08829	1.01617	0.21909	2.65369	0.4604	0.0003401	0.0229601	0.54376	0.0012801
ZFAND2B	4	2.11,-0.25,0.36,1.84	88.3,129.16,341.6,466.06	130.28,123.92,354.14,556.03	59854;59855;59852;59853	-0.247029	2.11425	1.01588	1.83919	1.97672	0.12942	0.0693401	0.0229801	0.0072001	0.0156401
SLC43A2	4	0.9,-0.86,2.98,1.04	108.25,401.56,415.59,765.99	127.63,364.32,550.51,827.22	58860;58861;58863;58862	-0.862771	2.98152	1.01525	1.04437	2.01295	0.42812	0.0077001	0.0231201	0.10456	0.0135201
KRTAP19-8	4	1.58,0.95,0.81,0.72	178.64,350.03,481.06,571.32	224.46,388.58,517.84,607.12	74632;74631;74630;74629	0.72212	1.57695	1.01458	0.950443	1.2637	0.0031801	0.20962	0.0232201	0.13522	0.14946
ALG5	4	0.38,2.47,1.96,-0.75	168.76,420.37,468.84,608.84	179.08,534.87,568.42,568.66	36679;36680;36678;36681	-0.753774	2.47229	1.01358	1.95773	2.21501	0.36506	0.0314001	0.0233201	0.0041601	0.0065801
RIMBP3B	4	0.51,1.83,0.72,1	163.5,147.53,372.29,388.2	177.07,196.3,401.61,430.12	73008;73009;73011;73010	0.51117	1.8308	1.01393	0.997432	1.41411	0.0092601	0.13004	0.0233201	0.1201	0.0999201
UGT1A7	4	1.42,3.68,-0.62,-0.43	62.93,124.69,690.98,952.69	87.77,220.66,653.57,917.03	40267;40268;40269;40266	-0.62214	3.6824	1.01283	1.42395	2.55318	0.2928	0.0015801	0.0233401	0.0326001	0.0019201
PHF8	4	1.1,0.39,0.61,1.95	85.45,114.47,215.94,290.97	106.06,122.27,234.74,362.17	31823;31822;31825;31824	0.385285	1.95391	1.01334	1.10443	1.52917	0.0152401	0.10042	0.0233401	0.0870201	0.0721201
IQCF5	4	2.77,1.34,1.05,-1.11	219.1,304.38,365.96,438.18	314.82,353.13,409.4,389.06	71289;71288;71290;71291	-1.11252	2.76886	1.01109	1.33608	2.05247	0.57058	0.0145401	0.0234801	0.0437801	0.0119201
LRP1	4	0.68,1.09,0.25,2.02	77.31,76.15,86.53,214.53	91.1,97.56,92.05,278.38	10784;10785;10787;10786	0.254631	2.02463	1.01141	1.08976	1.55719	0.0262601	0.0855401	0.0234801	0.0908401	0.0665001
WDR91	4	0.01,1.78,0.45,1.8	122.66,127.69,143.66,217.71	122.63,170.65,155.19,273.73	36362;36365;36364;36363	0.0146571	1.79674	1.01061	1.78148	1.78911	0.0618001	0.13862	0.0235401	0.0088201	0.0310601
CAPRIN2	4	1.75,0.43,0.07,1.79	97.93,112.16,195.14,223.41	135.26,121.82,197.42,281.13	48532;48531;48530;48533	0.0727254	1.79056	1.01058	1.74508	1.76782	0.0512201	0.13998	0.0235401	0.0105601	0.0333601
PCOLCE	4	-0.43,1.37,1.2,1.89	200.78,352.97,395.89,574.26	188.94,409.26,447.84,673	13443;13440;13441;13442	-0.427605	1.89377	1.01061	1.37397	1.63387	0.19796	0.11332	0.0235401	0.0386201	0.0515801
COL3A1	4	1.09,1.52,0.33,1.1	77.79,255.29,409.28,490.8	99.04,308.88,422.95,547.66	3559;3558;3556;3557	0.333173	1.52155	1.01068	1.09596	1.30876	0.0189801	0.2308	0.0235401	0.0888801	0.1324
VAMP7	4	1.32,1.02,0.8,0.89	167.63,178.1,191.89,246.2	204.54,207.13,215.55,277.29	18548;18550;18549;18551	0.804485	1.32027	1.01002	1.02062	1.17045	0.0021201	0.32064	0.0236001	0.11196	0.1871
EPYC	4	1.31,1.47,0.87,0.4	279.04,481.09,803.05,839.53	325.54,556.34,855.11,861.52	5104;5107;5106;5105	0.395997	1.46661	1.00853	1.30527	1.38594	0.0146801	0.253	0.0237201	0.0479201	0.10756
MED22	4	1.2,-1.05,0.86,3.02	97.59,212.3,285.37,366.39	121.56,182.1,316.13,499.53	18526;18527;18525;18524	-1.05172	3.02078	1.00762	1.20288	2.11183	0.53616	0.0068801	0.0238401	0.0652601	0.0096001
UBALD2	4	-1,0.85,3.27,0.91	195.22,173.99,497.72,622.1	169.33,197.95,663.7,670.27	67574;67575;67572;67573	-1.00063	3.26915	1.00764	0.908499	2.08883	0.50668	0.0042801	0.0238401	0.14974	0.0103201
SSRP1	4	0.29,1.37,0.38,1.99	81.06,74.15,86.33,126.81	87.61,100.59,93.99,174.64	18272;18274;18273;18275	0.293666	1.98917	1.00788	1.36905	1.67911	0.0224401	0.0920401	0.0238401	0.0393001	0.0450801
TRIM39-RPP21	4	2.68,-0.25,0.41,1.19	43,235.87,268.96,450.05	83.55,228.32,284.38,504.97	65009;65011;65010;65008	-0.250596	2.67754	1.00667	1.19339	1.93547	0.13068	0.0183801	0.0239401	0.0671601	0.0183801
KLHDC1	4	0.8,1.87,-0.14,1.5	182.79,199.25,296.03,608.27	205.39,257.15,291.06,688.1	58533;58534;58535;58532	-0.139449	1.86988	1.00585	1.49733	1.6836	0.0972401	0.11946	0.0240601	0.0252401	0.0443401
OR4A16	4	1.43,1.14,0.89,0.56	258.83,326.39,548.63,701.72	307.95,369,594.04,731.45	51547;51549;51548;51546	0.563623	1.42691	1.00586	1.14477	1.28584	0.0073401	0.27292	0.0240601	0.0771601	0.14068
CATSPER4	4	0.92,2.36,0.64,0.1	119.56,109.33,216,259.88	140.43,163.56,235.86,263.94	70612;70613;70615;70614	0.101467	2.35619	1.00552	0.924743	1.64047	0.0464401	0.0410001	0.0241401	0.14412	0.0504401
TMPRSS2	4	1.46,0.32,2.11,0.13	68.33,117.23,391.73,515.09	95.46,123.87,486.31,523.87	19342;19341;19340;19343	0.130281	2.11083	1.00531	1.46448	1.78765	0.0421801	0.0699801	0.0241801	0.0282801	0.0312401
MPHOSPH10	4	2.18,1.31,1.33,-0.8	31.36,47.1,60.17,241.18	58.63,66.79,82.69,217.1	27321;27322;27323;27320	-0.801145	2.18164	1.00528	1.33286	1.75725	0.39242	0.0600001	0.0242201	0.0441601	0.0344801
NCSTN	4	2.29,1.03,-0.15,0.85	30.09,113.83,150.38,262.47	58.31,136.2,147.64,293.1	32653;32650;32652;32651	-0.150015	2.29357	1.0051	1.02787	1.66072	0.1001	0.0464401	0.0242401	0.1094	0.0478201
TINF2	4	-0.31,0.08,3.7,0.55	39.36,65.89,46.01,170.1	36.18,68.34,106.63,184.79	34925;34923;34924;34922	-0.308824	3.69566	1.00481	0.552182	2.12392	0.15058	0.0014801	0.0243401	0.3269	0.0092001
HCRT	4	0.19,1.47,-0.17,2.53	132.65,121.25,291.29,298.83	136.71,155.89,285.14,394.02	8244;8246;8245;8247	-0.165226	2.52511	1.00457	1.46684	1.99597	0.1041	0.0280601	0.0244001	0.0281401	0.0143801
PCNX	4	1.86,-0.12,1.78,0.49	157.67,266.32,462.71,503.73	208.26,263.54,547.5,530.12	31391;31390;31392;31393	-0.11591	1.86123	1.00405	1.78305	1.82214	0.0915801	0.12162	0.0244601	0.0087601	0.0279001
SEMA6D	4	0.13,1.94,1.12,0.83	78.14,106.71,152.88,322.17	80.83,149.4,182.01,352.47	50643;50644;50645;50642	0.127584	1.93632	1.00426	1.12375	1.53004	0.0424201	0.10368	0.0244601	0.0821001	0.0719401
GLRA4	4	1.99,1.2,1.11,-0.29	55.2,110.03,129.63,259.21	88.02,136.19,157.52,250.49	73147;73144;73145;73146	-0.287204	1.98689	1.0037	1.20465	1.59577	0.14278	0.0926401	0.0245001	0.0646401	0.0586801
UBE2V1	4	0.44,0.59,2.17,0.82	52.61,56.51,90.42,290.24	59.33,66.15,135.36,319.9	19882;19881;19883;19880	0.435049	2.17409	1.00368	0.816428	1.49526	0.0126801	0.0609201	0.0245201	0.1868	0.0791801
SUPT6H	2	2.04,0.75	31.08,167.8	56.26,187.73	18503;18501	0.753984	2.04177	1.39788	0.753984	1.39788	0.0518601	0.0407601	0.0245401	0.0518601	0.0245401
LDLR	4	1.04,0.83,0.94,1.2	120.21,226.33,396.42,640.42	143.6,251.57,436.31,706.16	10564;10565;10566;10567	0.834239	1.20249	1.00357	1.03677	1.11963	0.0017601	0.37882	0.0245401	0.10638	0.21138
CHMP4C	4	1.81,0.93,1.41,-0.14	39.58,80.45,137.9,395.05	64.68,98.8,173.54,388.07	56248;56250;56251;56249	-0.140615	1.80824	1.0033	1.41146	1.60985	0.0976201	0.13526	0.0245601	0.0340001	0.0557201
CXCL12	4	0.45,0.59,2.22,0.75	66.78,137.28,154.19,185.83	75.31,152.58,214.49,207.5	17076;17079;17077;17078	0.448894	2.22371	1.00187	0.748	1.48585	0.0118401	0.0543401	0.0247401	0.21862	0.0813201
ZNF675	4	0.71,1.12,0.8,1.38	37.52,119.63,149.75,154.84	47.02,144.71,170.16,191.37	64280;64282;64281;64283	0.709021	1.38083	1.00114	1.11535	1.24809	0.0035401	0.2917	0.0247801	0.0843001	0.1556
SLTM	4	0.7,1.42,1.09,0.79	96.59,223.01,330.19,394.28	110.31,267.68,371.71,427.76	50011;50012;50010;50013	0.700087	1.42137	1.00082	1.0911	1.25624	0.0036601	0.27572	0.0248001	0.0904401	0.1525
NOTCH2	4	-0.07,1.5,2.1,0.47	122.62,255.28,283.62,383.76	120.99,308.34,361.29,402.59	12729;12728;12730;12731	-0.067917	2.10481	1.00073	1.50092	1.80286	0.0790401	0.0706601	0.0248201	0.0249401	0.0295401
EXOG	4	2.96,0.2,0.71,0.13	87.26,137.24,198.68,320.03	149.27,142.11,218.24,324.58	26511;26510;26508;26509	0.130451	2.95847	1.00039	0.712952	1.83571	0.0421601	0.0083201	0.0248401	0.23472	0.0267001
OR52K2	4	0.52,0.53,0.07,2.88	98.22,227.24,245.28,220.62	108.41,243.23,247.04,320.4	58207;58206;58205;58204	0.068459	2.88452	0.99997	0.528258	1.70639	0.0519801	0.0106801	0.0249401	0.34318	0.0408201
PKMYT1	4	1.29,1.47,0.96,0.28	22.75,22.62,109.29,194.25	34.94,36.74,129.69,202.68	23824;23827;23826;23825	0.284139	1.46512	0.999315	1.28974	1.37743	0.0231601	0.25356	0.0249801	0.0503001	0.11018
PTRF	4	1.42,-0.18,0.91,1.84	197.32,262.89,271.62,324.79	240.1,257.39,303.58,396.79	67658;67657;67659;67656	-0.179243	1.83688	0.998648	1.42211	1.62949	0.10824	0.12856	0.0250801	0.0328601	0.0522401
FXYD1	3	0.69,0.29,2.43	245.83,343.38,313.02	270.14,353.4,408.21	14178;14176;14177	0.291365	2.42869	1.13549	0.686427	1.55756	0.0555801	0.0268801	0.0251001	0.1482	0.0363201
TMBIM6	4	1.18,0.59,0.7,1.52	40.58,73.22,83.63,440.16	56.53,84.22,97.22,511.1	18969;18970;18968;18971	0.589822	1.52063	0.998494	1.18483	1.35273	0.0065601	0.2311	0.0251001	0.0687201	0.11826
EREG	4	-0.24,0.88,2.03,1.32	235.86,339.05,439.03,461.43	228.65,373.03,532.22,523.07	5750;5749;5751;5748	-0.244936	2.03426	0.997383	1.32141	1.67783	0.12866	0.0839601	0.0251801	0.0457001	0.0453201
ZNF385A	4	2.58,0.75,1.01,-0.35	117.55,161.33,287.54,496.68	178.58,181.35,323.86,479.43	34168;34169;34167;34166	-0.350951	2.5807	0.997063	1.00847	1.79459	0.16646	0.0239801	0.0252001	0.11666	0.0305601
CENPT	4	1.05,2.33,0.03,0.58	104.16,134.07,228.54,339.73	126.06,192.63,229.87,361.5	50798;50799;50800;50801	0.0260665	2.33088	0.997006	1.04916	1.69002	0.0595801	0.0429201	0.0252201	0.10296	0.0433201
FAU	4	1.48,1.45,0.95,0.11	54.52,91.04,183.05,310.17	78.4,120.03,210.42,314.94	6100;6102;6103;6101	0.107876	1.4754	0.99677	1.45119	1.46329	0.0456401	0.2498	0.0252201	0.0295401	0.0865801
NEDD8	4	0.29,1.47,1.48,0.74	39,60.52,64.52,150.51	43.22,85.53,90.82,169.1	12418;12417;12416;12419	0.293232	1.48445	0.996293	1.47056	1.47751	0.0224601	0.24602	0.0252401	0.0277801	0.0830401
GTPBP2	4	0.64,1.16,1.44,0.75	162.83,225.41,236.27,253.16	179.81,261.34,285.56,280.07	40390;40391;40392;40393	0.63799	1.43726	0.996663	1.16456	1.30091	0.0051001	0.26736	0.0252401	0.0731001	0.13498
TMEM194A	4	1.11,-0.26,1.05,2.08	106.89,132.39,175.35,222.39	130.09,126.71,205.24,293.2	32400;32398;32401;32399	-0.258878	2.08459	0.995611	1.10529	1.59494	0.13302	0.0747201	0.0252801	0.0866601	0.0588001
KCNAB3	4	0.7,1.09,0.97,1.21	207.84,215.45,321.52,531.49	229.16,248.88,357.8,594.66	24149;24148;24150;24151	0.702047	1.212	0.994523	1.09116	1.15158	0.0036201	0.37396	0.0253201	0.0904001	0.19646
SLC45A3	4	2.7,2.05,-1.53,0.77	215.21,236.06,377.07,425.51	306.71,307.66,317.03,461.43	54897;54894;54896;54895	-1.53307	2.69537	0.993719	2.04745	2.37141	0.77814	0.0178401	0.0254001	0.0026401	0.0035801
SNAI2	4	1.1,0.8,1.79,0.29	263.21,391.17,397.17,528.88	301.6,424.59,476.18,546.51	17734;17733;17732;17735	0.286169	1.78507	0.993756	1.104	1.44453	0.0230601	0.14174	0.0254001	0.0871801	0.0917601
HNRNPK	4	1.17,0.46,1.22,1.12	61.85,181,210.13,351.45	81.89,194.21,247.96,396.45	8609;8611;8608;8610	0.464033	1.21812	0.993693	1.16977	1.19395	0.0113201	0.3709	0.0254001	0.0719801	0.17688
PAIP2	4	1.63,1.85,1.04,-0.54	30.17,63.5,84.14,485	50.3,96.2,103.82,458.5	38232;38233;38231;38230	-0.542471	1.84945	0.992514	1.62717	1.73831	0.2531	0.12482	0.0255201	0.0154801	0.0366401
LOC101060321	4	-0.61,1.54,1.35,1.69	38.71,41.41,111.59,210.75	32.26,62.94,141.54,262.14	76313;76316;76314;76315	-0.612649	1.6945	0.991384	1.53511	1.61481	0.28748	0.16788	0.0257001	0.0223401	0.0548001
LOC101927572	4	-0.22,1.65,0.34,2.19	142.93,186.01,275.33,261.79	138.11,232.32,287.86,338.53	76341;76343;76344;76342	-0.221023	2.19432	0.99002	1.64651	1.92041	0.1208	0.0586001	0.0258601	0.0145601	0.0194001
SMC4	4	0.47,1.97,0.36,1.15	43.95,64.95,101.64,119.07	50.73,102.08,108.8,145.01	26836;26838;26839;26837	0.359713	1.9745	0.989936	1.1521	1.5633	0.0169601	0.0953601	0.0258601	0.0755801	0.0654201
STXBP6	4	0.8,2.65,2.18,-1.67	55.03,139.18,177.32,334.64	67.84,208.82,238.93,276.51	36443;36445;36444;36442	-1.66974	2.65126	0.989776	2.1786	2.41493	0.82854	0.0195601	0.0258801	0.0015001	0.0030801
PATE4	4	1.62,-0.29,0.4,2.23	247.81,423.14,464.35,759.91	304.92,409.6,482.42,901.55	72167;72165;72166;72164	-0.290302	2.23367	0.988977	1.61511	1.92439	0.14352	0.0534601	0.0259401	0.0161401	0.0191001
ZNF460	4	1.66,1.23,1.04,0.03	63.46,259.16,351.09,436.22	92.85,301.96,392.17,438.7	29183;29182;29184;29185	0.030208	1.66206	0.989041	1.22709	1.44457	0.0589601	0.17846	0.0259401	0.0606401	0.0917601
RAB33A	4	0.21,1.19,-0.18,2.73	394.65,382.62,475.7,589.01	402.17,432.93,466.15,738.01	24605;24604;24607;24606	-0.180725	2.73124	0.988759	1.19168	1.96146	0.10868	0.0160801	0.0259801	0.0674201	0.0165601
PER3	4	2.96,0.06,0.77,0.17	184.98,476.69,568.37,630.52	275.04,478.23,606.42,638.72	23231;23229;23228;23230	0.0633484	2.95579	0.988112	0.767288	1.86154	0.0529401	0.0083801	0.0260801	0.20894	0.0244601
GCKR	3	0.72,2.81,-0.16	141.88,209.6,365.64	159.63,303.86,359.18	6990;6991;6988	-0.162798	2.81344	1.12293	0.718142	1.76579	0.17996	0.0087201	0.0261001	0.138	0.0173401
STIM1	4	1.36,2.05,0.22,0.32	84.18,123.55,316.15,340.13	110.1,172.43,324.11,351.27	18395;18393;18392;18394	0.215294	2.05023	0.987585	1.36031	1.70527	0.0304801	0.0808401	0.0261801	0.0404001	0.0411201
EIF4E2	4	0.81,1.09,0.92,1.13	88.41,90.17,95.85,339.3	103.53,111.8,114.28,383.97	24932;24935;24933;24934	0.806047	1.13187	0.987462	1.08846	1.11017	0.0021201	0.41708	0.0261801	0.0910801	0.21612
ARID5A	4	-0.17,0.95,0.94,2.23	62.78,167.52,188.45,222.97	60.92,193.42,216.06,298.79	29358;29359;29360;29361	-0.168483	2.22834	0.98687	0.946761	1.58755	0.10498	0.0539601	0.0262201	0.13662	0.0602001
ZNF624	4	2.38,-0.82,0.87,1.52	65.54,118.73,159.68,301.05	110.37,101.64,182.7,357.11	45802;45803;45805;45804	-0.821153	2.3836	0.986802	1.51917	1.95138	0.40306	0.0385601	0.0262401	0.0235601	0.0172001
NT5DC3	4	0.41,1.22,0.71,1.61	72.26,227.98,249.23,265.42	80.1,266.94,274.11,322.33	39029;39027;39028;39026	0.406505	1.60567	0.986677	1.22252	1.4141	0.0141001	0.1991	0.0262401	0.0617601	0.0999201
KIFC1	4	0.43,1.4,1.47,0.65	114.25,287.23,418.08,734.19	123.25,339.6,488.41,768.92	10254;10253;10255;10252	0.429949	1.46727	0.986301	1.4023	1.43478	0.0129601	0.25246	0.0262801	0.0349001	0.0940401
IPO9	4	0.51,0.21,1.33,1.9	81.44,100.44,102.56,106.9	92.02,104.68,131.35,148.67	43095;43097;43094;43096	0.20606	1.8955	0.985736	1.33258	1.61404	0.0316001	0.11266	0.0263401	0.0442001	0.0549801
PTBP1	4	2.32,1.59,-0.19,0.23	126.27,217.84,387.08,468.27	184.04,267.15,377.57,478.3	15303;15300;15302;15301	-0.193758	2.32297	0.98545	1.5865	1.95474	0.11244	0.0436401	0.0263801	0.0181801	0.0169401
ADCY7	4	1.39,0.16,1.34,1.06	35.99,120.91,241.3,256.18	53.89,124.2,287.92,293.99	298;297;299;296	0.163477	1.38593	0.985585	1.33622	1.36108	0.0371401	0.28972	0.0263801	0.0437401	0.11524
RGPD6	4	0.95,1.35,1.84,-0.2	30.99,92.43,225.58,370.46	42.35,119.33,287.76,362.27	74949;74947;74948;74950	-0.202309	1.83906	0.985067	1.35413	1.5966	0.1149	0.1277	0.0264001	0.0413001	0.0584201
ANKRD2	4	0.12,1.95,0.63,1.24	216.56,241.79,347.21,395.67	220.64,310.06,371.81,448.96	34957;34956;34954;34955	0.121345	1.94897	0.984117	1.23638	1.59268	0.0432001	0.10146	0.0264601	0.0591201	0.0592001
PLIN4	4	0.79,0.33,1.39,1.43	248.4,364.52,343.21,441.89	275.66,377.12,398.95,508.28	74893;74894;74891;74892	0.331904	1.42682	0.983985	1.39135	1.40909	0.0190801	0.27292	0.0264601	0.0363001	0.10116
PEPD	4	1.88,0.6,1.64,-0.19	133.52,170.63,185.7,317.94	180.83,186.75,232.08,311.67	13663;13660;13661;13662	-0.194	1.87989	0.983216	1.6443	1.76209	0.1125	0.11698	0.0265401	0.0147001	0.0339001
TMEM133	3	1.1,2.3,-0.05	58.2,157.85,273.12	76.69,222.29,273.02	52687;52686;52688	-0.0459997	2.29831	1.11856	1.10338	1.70084	0.13846	0.0355201	0.0266201	0.0472601	0.0220001
ATP2C2	4	1.54,0.52,0.94,0.93	225.17,296.99,532.49,780.63	274.51,316.04,582.59,835.22	26414;26413;26415;26412	0.520167	1.54235	0.98206	0.940388	1.24137	0.0089601	0.22236	0.0266401	0.13888	0.15832
ACOX1	4	2.53,0.47,-0.12,1.05	61.51,273.85,297.1,309.67	108.27,290.51,293.12,347.7	152;155;153;154	-0.119444	2.52646	0.981556	1.04833	1.78739	0.0922601	0.0279201	0.0267601	0.1032	0.0312401
PHYHIPL	4	-0.9,2.46,1.01,1.35	218.19,285.92,589.37,580.83	192.76,377.05,641.72,650.54	53653;53650;53651;53652	-0.896199	2.45864	0.981332	1.34871	1.90367	0.44722	0.0321201	0.0268001	0.0421201	0.0208601
ZNF836	4	-0.32,0.78,1.65,1.82	224.39,211.78,396,570.34	215.82,235.83,469.78,664.43	63565;63567;63564;63566	-0.320691	1.81735	0.981222	1.6509	1.73412	0.15534	0.13228	0.0268201	0.0142201	0.0373801
BRAP	4	0.7,0.33,0.12,2.77	85.33,109.27,136.77,171.07	98.88,116.09,139.24,250.57	21572;21574;21575;21573	0.11666	2.77402	0.980829	0.70169	1.73785	0.0441001	0.0143801	0.0268801	0.24066	0.0367001
TK2	4	0.86,-0.03,0.5,2.59	223.05,320.49,448.43,588.58	249.24,319.22,473.24,729.25	19228;19229;19230;19231	-0.0259194	2.58632	0.981135	0.861605	1.72396	0.0698001	0.0235801	0.0268801	0.16852	0.0387201
2018-09-11	4	1.26,1.37,0.93,0.36	73.53,162.86,527.27,782.8	98.33,200.11,576.7,800.67	43253;43250;43252;43251	0.360111	1.36814	0.980962	1.26367	1.31591	0.0169401	0.29798	0.0268801	0.0548801	0.13
SLC39A12	4	2.51,0.17,1.48,-0.24	153.66,289.85,394.12,512.12	223.61,295.61,459.39,501.2	65676;65677;65678;65679	-0.239598	2.50853	0.980205	1.48298	1.99576	0.12702	0.0293201	0.0269201	0.0268001	0.0144001
GNL3L	4	1.32,0.2,1.15,1.25	86.97,118.55,178.91,332.21	113.02,122.71,211.43,380.65	40228;40227;40229;40226	0.203269	1.31763	0.980246	1.24791	1.28277	0.0319001	0.32192	0.0269201	0.0574401	0.14178
CDC40	4	0.52,1.38,1.63,0.38	47.3,67.09,69.3,88.86	55.22,91.58,100.3,96.35	38591;38592;38590;38593	0.384479	1.63089	0.979092	1.37658	1.50373	0.0153001	0.18938	0.0270401	0.0383201	0.0771201
UBE2O	4	0.95,1.22,0.49,1.25	45.14,152.54,214.89,235.02	58.75,184.29,230.48,277.63	47074;47076;47077;47075	0.492221	1.2502	0.978591	1.22322	1.23671	0.0101201	0.35562	0.0270601	0.0617201	0.16038
CCDC136	4	1.92,0.55,0.63,0.81	115.73,143.19,152.19,236.65	161.02,156.98,168.08,263.17	47947;47948;47946;47949	0.549672	1.92389	0.978374	0.813327	1.36861	0.0079801	0.10626	0.0271001	0.1881	0.11288
RBFOX3	4	1.44,0.88,0.81,0.78	371.94,521.78,577.45,849.89	431.33,570.24,617.42,896.95	61638;61636;61637;61639	0.779325	1.44332	0.978339	0.883767	1.16354	0.0024001	0.26468	0.0271001	0.15924	0.19038
APOBEC3H	4	1.47,1.08,-1.14,2.5	205.33,298.87,480.66,606.04	250.9,339.2,428.69,745.14	63791;63790;63789;63788	-1.13568	2.50072	0.977745	1.46584	1.98328	0.58502	0.0297801	0.0272001	0.0282601	0.0152801
IDNK	4	0.18,0.97,0.68,2.09	42.78,98.76,188.1,229.34	45.69,117.86,207.94,302.36	72776;72777;72779;72778	0.177456	2.0867	0.977732	0.969734	1.52822	0.0349601	0.0741601	0.0272001	0.12834	0.0722201
LCAT	4	1.79,0.12,2.37,-0.38	63.55,105.33,113.95,257.08	95.12,107.46,170.82,245.5	10527;10525;10524;10526	-0.375113	2.37002	0.977204	1.79271	2.08136	0.17696	0.0398201	0.0272801	0.0086201	0.0106401
ZNF425	4	1.86,1.37,0.05,0.63	127.49,149.2,237.96,251.16	172.05,184.98,238.22,273.47	62962;62961;62960;62963	0.046225	1.85822	0.976748	1.37428	1.61625	0.0562201	0.1228	0.0273201	0.0386201	0.0544001
SAFB2	4	0.69,0.55,2.08,0.59	118.25,136.78,146.31,229.48	133.32,151.44,200.98,247.07	25540;25541;25543;25542	0.550282	2.07596	0.976527	0.688769	1.38237	0.0079801	0.0762001	0.0273401	0.24696	0.10866
AARS	4	0.77,2.98,0.58,-0.42	95.43,131.46,380.35,417.1	110.43,209.4,403.81,398.21	33;34;32;35	-0.416243	2.97897	0.976326	0.766648	1.87281	0.19352	0.0077201	0.0273801	0.20942	0.0234001
GABRE	4	-0.93,1.51,2.15,1.18	68.31,51.78,84.79,583.38	54.87,75.74,127.69,643.38	6778;6779;6777;6776	-0.929477	2.15069	0.976196	1.50601	1.82835	0.4664	0.0635801	0.0274001	0.0245001	0.0273001
SRPK1	4	0.2,0.87,1.36,1.48	121.66,186.46,353.49,445.95	125.97,212.34,408.98,513.76	18222;18221;18223;18220	0.19923	1.47653	0.975978	1.35532	1.41592	0.0324401	0.24952	0.0274201	0.0410401	0.0995201
OSTF1	4	1.74,0.83,0.32,1.01	218.94,447.91,570.14,666.66	273.49,486.98,586.07,723.27	35186;35187;35189;35188	0.321928	1.73519	0.975784	1.01389	1.37454	0.0200001	0.15732	0.0274601	0.11452	0.11112
RNF19B	4	0.9,1.15,1.89,-0.04	221.62,508.88,534.03,821.86	249.33,570.57,630.04,814.95	59375;59373;59374;59372	-0.0363497	1.88692	0.975672	1.15076	1.51884	0.0717801	0.11502	0.0275001	0.0757801	0.0738201
CCDC85A	4	0.31,1.42,0.9,1.26	54.81,53.41,409.24,765.17	60.21,76.31,449.04,840.89	57234;57232;57235;57233	0.314772	1.42216	0.974616	1.25959	1.34088	0.0206201	0.27536	0.0276201	0.0555201	0.12192
SIPA1L1	4	0.8,1.48,1.07,0.55	88.72,133.78,209.61,238.67	103.97,169.56,242.71,256.19	34411;34412;34413;34410	0.547717	1.48084	0.974346	1.06633	1.27358	0.0080401	0.24778	0.0276801	0.0979401	0.14536
COL5A1	4	-0.67,1.68,1.95,0.94	426.65,401.11,524.23,642.75	396.6,476.81,624.34,693.54	3586;3584;3585;3587	-0.670361	1.94513	0.974271	1.67905	1.81209	0.3194	0.10248	0.0277201	0.0128801	0.0287201
INTS9	3	3.41,0.73,-0.81	158.74,280.12,368.76	254.76,306.07,337.27	43266;43267;43269	-0.810597	3.40758	1.1103	0.733931	2.07075	0.49444	0.0015401	0.0277601	0.13296	0.0056201
FOXK1	4	0.29,0.21,2.19,1.2	29.89,99.41,114.03,151.15	33.21,103.9,166.22,182.07	65923;65920;65922;65921	0.213244	2.19012	0.97348	1.19641	1.69326	0.0306601	0.0589201	0.0277801	0.0664001	0.0426801
MTDH	4	1.56,1.02,0.69,0.62	64.62,89.35,99.17,417.4	92.36,109.53,112.86,444.89	56126;56125;56124;56127	0.621919	1.56493	0.972364	1.01542	1.29017	0.0056201	0.2144	0.0279801	0.11368	0.13888
KALRN	4	2.31,0.92,1.34,-0.68	92.15,275.69,272.6,491.43	141.09,307.29,319.94,458.64	23564;23567;23566;23565	-0.680422	2.30705	0.971784	1.34191	1.82448	0.32472	0.0455001	0.0280201	0.0430401	0.0276801
CLDN7	4	0.26,0.98,0.26,2.38	222.23,248.99,294.91,344.96	230.66,283.88,304.55,444.49	3797;3799;3798;3796	0.256359	2.38346	0.970624	0.981317	1.68239	0.0260001	0.0386201	0.0281401	0.12506	0.0445001
LHFPL5	4	-0.22,2.31,-0.45,2.24	296.22,416,533.41,530.53	288.04,524.04,513.28,644.02	66045;66044;66047;66046	-0.449204	2.3139	0.970031	2.23849	2.2762	0.20854	0.0447001	0.0282001	0.0011601	0.0053001
SH3PXD2A	4	2.53,1.21,0.77,-0.63	245.22,432.11,532.04,707.03	332.48,490.52,572.91,668.18	25463;25460;25462;25461	-0.631823	2.53256	0.970007	1.21233	1.87244	0.29862	0.0273401	0.0282001	0.0634201	0.0234601
ZNF334	4	0.12,1.18,2.15,0.44	76.8,149.9,290.94,406.34	79.63,179.97,370.25,424.55	43115;43116;43114;43117	0.119187	2.14789	0.969965	1.17715	1.66252	0.0436401	0.0638801	0.0282001	0.0703001	0.0475601
TMEM150B	4	0.98,0.58,1.62,0.7	273.54,307.01,426.69,479.52	307.85,328.91,503,511.96	67845;67846;67847;67844	0.57814	1.61531	0.969762	0.983984	1.29965	0.0069001	0.19484	0.0282401	0.1242	0.13548
HSD3B2	4	-0.15,2.12,1.8,0.11	134.27,156.72,187.19,375.19	130.49,215.64,240.04,378.75	8873;8872;8875;8874	-0.152182	2.12097	0.969613	1.79782	1.9594	0.10076	0.0686401	0.0282601	0.0084801	0.0166401
CCNA1	4	0.08,1.1,1.78,0.91	106.37,110.77,231.62,331.27	107.75,134.49,292.63,365.06	23354;23355;23353;23352	0.0798045	1.78218	0.969524	1.10333	1.44275	0.0502401	0.1423	0.0282601	0.0874201	0.0921401
ALS2CR11	4	0.5,0.13,3,0.25	97.23,156.45,249.85,676.32	107.23,159.6,355.42,688.57	62473;62474;62475;62472	0.125299	2.99769	0.968675	0.496934	1.74731	0.0427201	0.0074601	0.0284401	0.36386	0.0355201
PBX1	4	0.92,-0.62,1.07,2.49	63.86,108,251.27,310.48	79.98,96.4,289.54,408.9	13359;13357;13358;13356	-0.615675	2.49301	0.967165	1.06866	1.78083	0.28926	0.0302401	0.0285601	0.0972801	0.0320601
SCARB1	4	0.58,1.86,0.19,1.24	144.59,139.76,259.91,295.59	158.76,186.69,267.07,341.96	2661;2662;2660;2663	0.186434	1.86364	0.967339	1.23746	1.55055	0.0340201	0.1211	0.0285601	0.0590601	0.0677201
RELA	4	0.91,1.03,0.33,1.6	78.9,205.4,285.85,358.68	96.94,237.27,296.99,424.64	15994;15993;15995;15992	0.331916	1.6029	0.967654	1.02908	1.31599	0.0190801	0.2005	0.0285601	0.10906	0.13
VDR	4	1.29,1.27,1.04,0.26	69.05,147.47,152.22,247.47	92.73,179.56,178.78,256.39	20125;20124;20126;20127	0.258275	1.29462	0.966742	1.27134	1.28298	0.0259001	0.33182	0.0285801	0.0531001	0.14168
ZSCAN9	4	1.44,1.97,-0.84,1.3	88.82,197.76,381.03,614.2	116.92,258.75,347.34,683.13	20795;20792;20794;20793	-0.843169	1.96795	0.966054	1.44345	1.7057	0.41612	0.0969801	0.0286801	0.0302801	0.0410001
MAGT1	4	2.09,0.99,-0.27,1.06	41.64,203.94,312.06,303.68	72.27,234.44,303.26,343.73	52804;52805;52803;52802	-0.273316	2.09127	0.96594	1.05953	1.5754	0.13782	0.0731201	0.0286801	0.0998601	0.0626801
EMILIN1	4	1.23,0.48,0.96,1.19	59.23,147.4,162.1,235.96	79.98,159.51,187.59,276.68	30162;30164;30163;30165	0.482717	1.22542	0.965978	1.19345	1.20943	0.0104001	0.36778	0.0286801	0.0671001	0.17128
RPA2	4	1.13,0.45,2.56,-0.27	103.85,117.1,127.38,276.01	127.98,127.01,191.67,268.19	16283;16282;16281;16280	-0.27465	2.55812	0.965333	1.12515	1.84164	0.13824	0.0255401	0.0288601	0.0818201	0.0262601
TRPV2	4	0.84,0.01,1.15,1.85	122.71,169.52,237.9,407.01	141.48,169.93,278.09,494.63	38682;38684;38685;38683	0.0149916	1.85035	0.964352	1.15418	1.50226	0.0617801	0.12442	0.0289401	0.0751201	0.0774401
CFC1	4	0.54,1.6,0.81,0.9	58.14,64.16,77.18,209.2	67.18,92.52,93.53,237.2	43827;43829;43826;43828	0.542388	1.6041	0.964014	0.895548	1.24982	0.0082201	0.19976	0.0289801	0.15504	0.1551
CCDC121	4	0.93,-0.17,1.07,2.02	233.16,271.78,365.04,397.83	263.34,267.83,409.13,489.89	49463;49464;49465;49462	-0.168843	2.02444	0.963277	1.07082	1.54763	0.1051	0.0857001	0.0290201	0.0967401	0.0681601
IL36RN	4	1.42,-0.74,1.57,1.61	96.67,136.04,242.04,251.21	125.9,119.22,297.73,307.08	35127;35128;35126;35129	-0.743913	1.61059	0.963026	1.5665	1.58855	0.35938	0.1966	0.0290601	0.0198601	0.0600201
SEMA4G	4	1.95,-0.74,0.16,2.48	98.65,476.65,466.31,417.5	140.19,442.26,473.22,533.24	46311;46310;46313;46312	-0.744721	2.47806	0.962749	1.95431	2.21618	0.35988	0.0308601	0.0291601	0.0042401	0.0065201
ZNF480	4	1.37,-0.34,1.3,1.52	51.87,146.56,257.41,485.33	73.52,139.52,302.52,562.86	61796;61799;61797;61798	-0.336458	1.52455	0.962792	1.36677	1.44566	0.16172	0.22922	0.0291601	0.0396001	0.0914801
F13A1	4	1.79,2.42,0.11,-0.47	218.14,241.79,371.35,391.19	274.62,324.73,374.52,370.62	5985;5986;5984;5987	-0.467911	2.41568	0.9625	1.7912	2.10344	0.21732	0.0359201	0.0292001	0.0086401	0.0098201
MTCH2	4	0,2.3,0.26,1.28	102.78,119.36,205.24,303.94	103,174.27,211.87,351.06	33589;33586;33587;33588	0.00202756	2.30337	0.961795	1.27939	1.79138	0.0640001	0.0457801	0.0292801	0.0518401	0.0308401
PSMD12	4	1.24,1.62,0.62,0.37	36.82,110.16,146.83,162.54	52.78,146.07,162.27,171.81	15276;15277;15278;15279	0.367856	1.62364	0.961674	1.23562	1.42963	0.0165201	0.19208	0.0293001	0.0592601	0.0954601
BRINP3	4	1.49,0.37,1.22,0.76	60.29,148.39,248.24,286.67	85.52,157.45,292.08,313.7	68963;68962;68961;68960	0.370832	1.488	0.961396	1.22423	1.35611	0.0162401	0.24506	0.0293601	0.0613201	0.11698
XPO5	4	-0.35,2.4,0.18,1.62	140.26,184.21,291.54,276.24	131.81,256.34,297.81,333.99	45681;45679;45678;45680	-0.353262	2.40097	0.961202	1.62057	2.01077	0.16714	0.0375801	0.0294401	0.0156601	0.0136201
ICE2	4	1.73,1,0.88,0.23	55.06,62.17,80.5,265.81	83.59,79.27,97.87,275.48	49560;49561;49558;49559	0.232689	1.72899	0.960818	0.998063	1.36353	0.0284201	0.1585	0.0294801	0.11996	0.11444
PTDSS2	3	1.15,1.33,0.81	55.11,154.1,219.27	73.91,189.54,244.27	51594;51595;51597	0.810345	1.32688	1.09505	1.14792	1.2374	0.0092601	0.24922	0.0294801	0.0408001	0.0953201
NPIPA5	4	-1.16,0.99,2.4,1.61	58.82,98.16,101.67,406.88	43.69,118.06,154.49,480.55	75670;75668;75669;75667	-1.16183	2.40396	0.960393	1.60511	2.00453	0.5995	0.0371601	0.0295401	0.0168401	0.0139201
PLIN5	4	-0.23,1.97,1.56,0.55	222.19,223.48,509.3,740.26	216.33,290.07,591.08,769.12	72940;72943;72941;72942	-0.229916	1.9688	0.960214	1.55667	1.76273	0.12392	0.0967401	0.0295601	0.0207601	0.0338401
PCDH9	4	0.41,1.87,0.32,1.23	81.54,87.97,162.87,215.71	90.62,125.66,171.05,253.42	13408;13409;13411;13410	0.323928	1.87148	0.960218	1.23161	1.55154	0.0197401	0.119	0.0295601	0.0600601	0.0675801
MTA2	4	0.41,0.42,2.32,0.69	265.1,289.7,314.2,456.17	280.73,304.79,405.68,487.96	24223;24222;24221;24220	0.412798	2.32476	0.960087	0.685625	1.50519	0.0138401	0.0436201	0.0296801	0.24894	0.0767401
PTPN4	4	0.35,1.1,1.48,0.9	422.96,500,553.09,1003.89	438.29,557.63,628.23,1068.59	15426;15427;15425;15424	0.347884	1.48389	0.959746	1.1029	1.2934	0.0178601	0.24662	0.0297601	0.0875001	0.1376
RARA	4	0.28,1.42,1.85,0.29	217.7,319.73,322.89,358.88	226.88,372.97,395.88,370.4	15828;15831;15829;15830	0.282749	1.85053	0.959324	1.41843	1.63448	0.0233601	0.12442	0.0298001	0.0333601	0.0515001
AGRP	4	0.16,1.69,2.08,-0.09	208.92,334.49,411.22,463.13	213.15,402.32,509.72,459.73	504;507;505;506	-0.0925348	2.07611	0.958779	1.68691	1.88151	0.0855601	0.0761001	0.0298801	0.0126201	0.0226201
POU4F2	4	1.88,1.06,1.03,-0.13	47.61,142.35,200.48,304.81	76.58,169.4,231.05,301.55	14465;14466;14464;14467	-0.130508	1.87542	0.958107	1.06245	1.46893	0.0952601	0.11786	0.0299201	0.0989001	0.0852601
TAF7	4	-0.3,0.16,1.39,2.59	136.55,339.07,513.22,735.93	129.45,343.9,586.65,897.63	18656;18657;18658;18659	-0.302724	2.59069	0.95794	1.38848	1.98959	0.14854	0.0230401	0.0299401	0.0366601	0.0148601
NMUR1	4	0.02,1.42,1.85,0.55	143.08,135.4,323.19,585.89	145.02,169.85,396.02,611.98	27724;27725;27726;27727	0.0208451	1.84682	0.95801	1.41609	1.63145	0.0606801	0.12544	0.0299401	0.0335401	0.0520201
UBR4	4	0.51,0.97,1.8,0.55	116.47,227.54,215.68,482.99	127.45,257.44,271.61,508.45	32542;32544;32543;32545	0.509078	1.79567	0.957793	0.971898	1.38378	0.0092801	0.13882	0.0299401	0.12772	0.10838
MTMR3	4	1.13,0.77,0.66,1.27	134.06,192.35,267.39,381.59	161.56,215,290.74,435.66	23342;23343;23341;23340	0.65772	1.27435	0.957988	1.12928	1.20181	0.0045401	0.34212	0.0299401	0.0809601	0.17406
UBL3	4	2.53,-0.62,1.19,0.73	84.62,166.88,219.12,477.48	134.7,151.12,255.29,510.81	14313;14312;14314;14315	-0.623139	2.53089	0.957477	1.19188	1.86139	0.2936	0.0276601	0.0299601	0.0674201	0.0244801
GIMAP5	4	0.2,1.66,1.11,0.87	152.37,157.19,249.65,457.49	157.64,201.28,289.53,497.08	42383;42382;42384;42385	0.195095	1.66371	0.957433	1.10501	1.38436	0.0328801	0.17792	0.0299801	0.0867801	0.10816
EPB41L4A	4	0.54,0.02,0.81,2.46	311.57,390.37,383.4,472.24	331.52,389.57,416.4,598.98	47360;47359;47358;47361	0.0160384	2.46329	0.957096	0.809413	1.63635	0.0616401	0.0319001	0.0300001	0.18972	0.0510801
TRPC4AP	4	1.39,0.99,0.86,0.59	93.79,183.65,217.28,325.04	121.63,212.49,243.51,346.11	34628;34626;34629;34627	0.5921	1.38723	0.957015	0.992002	1.18962	0.0065001	0.28904	0.0300201	0.12162	0.17836
CHURC1-FNTB	3	2.02,0.77,0.47	28.57,67.13,213.36	53.38,81.08,228.35	76135;76133;76134	0.472542	2.02478	1.09024	0.773401	1.39909	0.0316001	0.0636001	0.0300801	0.11996	0.0601401
TTR	4	1.57,0.01,0.59,1.66	193.04,269.81,376.94,454.69	239.77,271.67,400.3,531.85	19714;19713;19715;19712	0.00791736	1.66121	0.956385	1.57125	1.61623	0.0628001	0.1789	0.0301001	0.0194401	0.0544001
EP400	4	1.25,1.58,0.87,0.12	60.92,99.65,201,313.69	82.16,133.22,226.99,318.89	46085;46083;46084;46082	0.12386	1.58096	0.956294	1.2455	1.41323	0.0429001	0.20776	0.0301201	0.0579401	0.10008
NBPF14	4	-0.32,2.33,-0.08,1.9	42.53,110.08,574.86,606.58	39.1,163.58,569.64,709.82	33846;33847;33848;33849	-0.318844	2.33091	0.956194	1.89739	2.11415	0.15462	0.0428401	0.0301401	0.0055601	0.0095201
BRMS1L	4	2.33,-0.13,1.84,-0.21	73.87,294.5,283.21,393.44	116.83,289.43,351.88,383.11	53444;53443;53442;53445	-0.211983	2.33102	0.956081	1.8372	2.08411	0.11804	0.0427601	0.0301601	0.0072801	0.0105001
ZNF224	4	0.77,1.09,-0.38,2.33	63.27,83.03,101.46,101.03	76.78,103.61,94.34,151.95	20848;20850;20851;20849	-0.376706	2.33306	0.956089	1.09419	1.71362	0.17758	0.0422801	0.0301601	0.0895001	0.0398201
USP17L26	4	1.64,-0.26,0.72,1.73	48.83,99.95,110.02,150.84	74.3,94.76,125.75,196.7	74668;74666;74665;74667	-0.264444	1.72932	0.956137	1.63776	1.68354	0.13466	0.15838	0.0301601	0.0150201	0.0443401
GRIK2	4	0.35,2.31,0.37,0.79	153.94,270.86,485.62,750.32	162.83,356.11,502.06,794.77	7736;7737;7738;7739	0.351848	2.31207	0.956182	0.790438	1.55125	0.0174801	0.0448601	0.0301601	0.19816	0.0676001
TMOD2	4	0.47,0.02,2.44,0.89	32.27,79.06,213.77,256.56	38.02,80.08,292.63,288.45	36596;36594;36597;36595	0.021337	2.44257	0.955919	0.885962	1.66427	0.0606001	0.0333401	0.0301801	0.1583	0.0471601
PPP2R2B	4	3.53,-0.18,1,-0.53	256.44,333.12,682.57,833.1	386.07,325.28,738.86,794.29	14627;14625;14624;14626	-0.533548	3.53421	0.955155	0.996677	2.26544	0.24832	0.0019001	0.0302001	0.12026	0.0055201
GPHA2	3	-0.2,1.11,2.36	210.46,291.67,353.38	203.89,332.69,452	64177;64176;64179	-0.203915	2.35927	1.08851	1.11019	1.73473	0.1958	0.0310801	0.0302001	0.0463401	0.0193601
PPP4C	4	0.35,1.63,1.07,0.78	36.42,39.81,44.65,92.02	40.99,62.36,59.89,107.71	14666;14664;14667;14665	0.349745	1.62664	0.95522	1.06593	1.34629	0.0177201	0.19128	0.0302001	0.0980201	0.1202
PPFIBP1	3	0.65,0.84,1.77	119.01,131.87,244.54	133.58,152.75,306.78	22092;22094;22093	0.653482	1.77013	1.08824	0.8411	1.30562	0.0162401	0.11228	0.0302401	0.10182	0.0792601
ATP1A3	4	0.38,1.61,-0.06,1.89	138.04,129.15,176.31,175.37	147.72,167.65,175.41,230.21	1336;1337;1338;1339	-0.0584066	1.89438	0.954179	1.60532	1.74985	0.0767601	0.11308	0.0303001	0.0168401	0.0353401
TAL1	4	0.03,2.08,0.39,1.32	488.66,465.79,580.41,628.58	488.96,570.69,598.95,699.92	18685;18687;18686;18684	0.0328305	2.07913	0.954063	1.31806	1.6986	0.0585601	0.0754401	0.0303401	0.0460801	0.0420001
ANGPTL5	4	1.84,1.91,0.71,-0.65	37.81,64.42,193.21,474.89	62.98,99.47,214.21,445.04	66360;66362;66361;66363	-0.651867	1.91314	0.954056	1.84163	1.87739	0.30906	0.10888	0.0303601	0.0071001	0.0230401
CRYGA	4	1.78,0.67,1.16,0.2	75.25,88.78,127.19,138.8	108.41,101.43,155.04,144.1	3968;3970;3971;3969	0.199499	1.77795	0.953534	1.16456	1.47125	0.0324001	0.14392	0.0304801	0.0731001	0.0846601
KDM4C	4	0.88,2.55,-1.23,1.61	90.28,264.59,338.46,385.8	107.51,356.06,294.02,454.42	31673;31671;31670;31672	-1.22827	2.55027	0.952728	1.60866	2.07947	0.6376	0.0263001	0.0305601	0.0165601	0.0108201
MSTO1	4	-1.02,2.12,1.24,1.47	60.96,46.15,136.59,188.84	47.23,78.67,166.55,230.62	41743;41744;41742;41745	-1.01502	2.11645	0.95293	1.47326	1.79486	0.51628	0.0691001	0.0305601	0.0276201	0.0305401
KIAA1468	4	1.18,0.18,2.15,0.31	393.74,426.27,429.16,729.85	443.22,434.52,528.72,744.44	46025;46022;46024;46023	0.179793	2.14743	0.952994	1.17734	1.66239	0.0346801	0.0639601	0.0305601	0.0702601	0.0475601
NQO2	4	2.02,1.89,-1.58,1.48	117.91,165.53,256.89,231.67	166.51,218.2,208.94,281.78	12673;12675;12672;12674	-1.5776	2.0192	0.952281	1.89217	1.95569	0.7941	0.0868801	0.0306401	0.0056801	0.0169001
PDE1A	4	0.97,1.23,0.67,0.93	97.71,139.26,200.86,231.07	117.15,169.91,219.68,260.09	13493;13494;13495;13492	0.673247	1.2321	0.950983	0.96635	1.09923	0.0041801	0.36386	0.0307401	0.12966	0.22198
RPRD1B	4	0.82,-0.37,2.75,0.61	75.45,118.98,220.03,402.79	91.62,111.43,314.71,428.35	46566;46568;46567;46569	-0.366686	2.7464	0.950655	0.816082	1.78124	0.17364	0.0156001	0.0308001	0.18692	0.0320401
POLR3G	4	1.08,1.71,0.9,0.11	28.16,57.02,242.15,292.94	40.15,85.5,273.41,296.68	28701;28703;28702;28700	0.1055	1.71303	0.94959	1.07753	1.39528	0.0459401	0.1628	0.0310001	0.0946201	0.10496
FDXACB1	4	0.16,1.62,1.84,0.18	126.43,117.04,141,335.25	129.69,153.96,187.24,341.06	56046;56045;56044;56047	0.159916	1.83811	0.949404	1.6185	1.7283	0.0376201	0.12798	0.0310401	0.0159001	0.0382001
GPI	4	0.77,-0.7,2.86,0.86	26.84,47.49,37.62,59.85	34.72,39.47,78.71,74.61	7473;7475;7474;7472	-0.696763	2.86207	0.948961	0.86196	1.86202	0.33314	0.0112601	0.0310601	0.1682	0.0244201
PSMA5	4	-0.27,2.57,1.14,0.35	49.47,66.75,105.98,259.84	46.72,114.71,130.23,273.2	15156;15159;15158;15157	-0.271157	2.57403	0.949166	1.14121	1.85762	0.13716	0.0245801	0.0310601	0.0780801	0.0247601
MLF2	4	0.44,-0.01,1.79,1.57	217.54,301.69,450.35,640.82	230.96,302.26,534.22,728.53	21258;21257;21256;21259	-0.00941482	1.79241	0.947881	1.56796	1.68018	0.0663801	0.13956	0.0311401	0.0197201	0.0449001
C4orf48	4	1.67,0.83,0.28,1	29.45,55.66,140.6,191.26	49.98,69.09,148.66,220.39	72353;72354;72352;72355	0.284954	1.67125	0.947873	1.00481	1.33803	0.0231201	0.17522	0.0311401	0.1179	0.12276
KRTAP4-8	4	1.54,0.12,1.34,0.79	253.61,454.43,630.77,741.89	307.14,460.79,703.33,786.55	74595;74594;74596;74593	0.117791	1.54041	0.947497	1.33685	1.43863	0.0439201	0.22284	0.0311601	0.0436001	0.0930001
OR5M11	4	1.76,0.85,0.86,0.32	262.43,401.36,418.76,623.2	324.67,437.45,458.36,639.82	65292;65294;65295;65293	0.318799	1.75703	0.947759	0.861333	1.30918	0.0202201	0.15046	0.0311601	0.16864	0.13224
C12orf57	4	-0.17,-0.39,2.31,2.04	360.73,372.78,365.9,385.51	353.25,357.08,464.72,474.53	56974;56975;56972;56973	-0.388562	2.30604	0.947094	2.04428	2.17516	0.18274	0.0456201	0.0312001	0.0026601	0.0074401
STAU2	4	0.11,1.03,2.59,0.06	66.4,179.59,183.37,317.19	69.44,208.81,261.68,319.71	35489;35486;35488;35487	0.0596981	2.5858	0.946899	1.0327	1.80925	0.0535401	0.0236401	0.0312401	0.10776	0.0289601
C12orf74	4	0.02,0.22,1.34,2.21	79.87,512.14,619.11,597.1	80.9,525.21,691.24,717.14	68812;68815;68814;68813	0.0240358	2.20582	0.946848	1.33996	1.77289	0.0600801	0.0566601	0.0312401	0.0433401	0.0328201
GSTCD	4	-0.2,2.2,1.24,0.55	103.1,123.43,150.71,214.11	99.34,175.95,182.82,231.76	49999;49998;50001;50000	-0.201685	2.19758	0.945708	1.23604	1.71681	0.11464	0.0579801	0.0312801	0.0591801	0.0395401
CDYL2	4	0.86,0.72,1.48,0.72	187.54,200.55,348.98,422.38	212.51,220.91,409.33,455.98	58718;58717;58716;58719	0.715546	1.48444	0.945086	0.856011	1.17023	0.0033001	0.24606	0.0313001	0.17074	0.1872
CLC	4	0.91,1.02,0.94,0.91	220.21,350.19,403.74,820.04	247.8,390.88,445.59,875.91	3334;3332;3333;3335	0.905595	1.01998	0.945354	0.94499	0.982485	0.0010201	0.48174	0.0313001	0.13704	0.2837
E2F7	4	0.1,0.76,1.74,1.17	231.69,410.41,556.38,673.93	234.88,444.53,645.16,740.16	61343;61342;61341;61340	0.102929	1.74485	0.944989	1.16823	1.45654	0.0462801	0.15402	0.0313201	0.0723601	0.0883601
MTMR1	4	0.76,0.86,1.15,1.01	107.3,106.29,261.76,448.2	123.39,124.66,302.41,495.31	22943;22942;22940;22941	0.75501	1.15042	0.944988	1.01365	1.08204	0.0028001	0.40682	0.0313201	0.1146	0.2304
PBLD	4	1.02,0.46,0.64,1.66	219.91,235.51,281.23,334.97	251.16,249.25,303.55,401.7	47314;47317;47316;47315	0.463419	1.65893	0.94493	1.0157	1.33731	0.0113201	0.17966	0.0313401	0.11352	0.12292
KRT10	4	1.86,0.04,0.76,1.11	86.03,338.78,546.78,664.75	122.54,339.28,585.84,727.12	10345;10347;10344;10346	0.0433037	1.85871	0.944016	1.11174	1.48523	0.0567801	0.12246	0.0314201	0.0853201	0.0813601
TRPS1	4	-0.81,2.07,1.65,0.86	158.22,154.88,168.93,484.16	139.76,210.97,215.32,524.59	19622;19620;19621;19623	-0.806265	2.06745	0.942164	1.64893	1.85819	0.39528	0.0780001	0.0316201	0.0142801	0.0247201
OR5F1	4	1.53,0.95,0.56,0.73	124.21,184.44,198.84,357.62	161.24,211.98,214.68,386.29	68775;68774;68773;68772	0.563673	1.528	0.941626	0.946144	1.23707	0.0073401	0.22788	0.0316601	0.13678	0.16024
MGAT4A	4	0.59,0.74,1.51,0.93	218.77,283.76,466.98,509.1	237.46,309.96,537.94,558.23	30752;30751;30750;30753	0.588221	1.51008	0.941624	0.925326	1.2177	0.0066201	0.23518	0.0316601	0.14386	0.16794
CLEC19A	4	1,2.33,0.94,-0.51	187.57,235.03,371.56,663.16	216.87,316.52,409.64,634.07	74618;74617;74620;74619	-0.506492	2.33466	0.941362	0.999189	1.66692	0.23484	0.0422401	0.0316801	0.11956	0.0468801
CDC27	4	0.18,1.74,1.28,0.56	31.38,34.14,95.06,161.42	33.56,56.31,120.72,175.75	2818;2816;2819;2817	0.183989	1.7391	0.941238	1.28025	1.50967	0.0342601	0.1557	0.0316801	0.0517401	0.0759201
CAND1	4	0.64,1.61,0.59,0.94	360.71,366.28,419.77,456.42	385.6,432.92,447.01,499.06	43518;43521;43519;43520	0.585776	1.60564	0.941139	0.937217	1.27143	0.0066801	0.19914	0.0316801	0.13974	0.1463
NMT1	4	1.56,-0.4,0.42,2.18	18.06,71.46,105.84,111.07	30.65,66.28,114.32,160.74	12678;12677;12676;12679	-0.402834	2.18051	0.940685	1.56093	1.87072	0.18898	0.0602001	0.0317801	0.0203401	0.0235801
NEK1	4	2.37,0.89,1.15,-0.64	139.72,202.69,499.86,579.13	201.99,229.27,559.63,546.19	12442;12441;12440;12443	-0.642086	2.36541	0.940689	1.14535	1.75538	0.3044	0.0402601	0.0317801	0.0769601	0.0346201
PRUNE	4	-1.39,1.29,1.78,2.08	86.81,94.53,338.64,470.62	64.37,120.5,410.2,575.43	46597;46595;46594;46596	-1.38756	2.07726	0.940436	1.78014	1.9287	0.71738	0.0757001	0.0318001	0.0088601	0.0188201
CRLF3	4	0.9,2.28,1.89,-1.31	90.17,82.42,116.03,419.12	107.87,127.25,160.01,362.77	38646;38649;38647;38648	-1.31298	2.28327	0.939938	1.88787	2.08557	0.6812	0.0474001	0.0318601	0.0057801	0.0104001
BOD1L1	4	0.26,0.33,3.38,-0.22	279.56,414.38,422.95,593.96	288.26,428.94,581.29,581.65	66974;66975;66972;66973	-0.215482	3.38227	0.93975	0.334303	1.85829	0.11922	0.0028601	0.0318801	0.46748	0.0247201
GPR84	4	2.42,1.26,1.11,-1.04	105.98,121.22,218.13,375.39	160.43,150.01,252.53,334.17	39639;39638;39641;39640	-1.04486	2.42376	0.938811	1.26326	1.84351	0.53254	0.0354601	0.0319801	0.0549601	0.0261201
GCC2	4	0.06,1.53,1.55,0.61	101.39,116.33,221.73,253.06	102.85,150.73,270.52,274.6	25477;25476;25478;25479	0.055606	1.55494	0.938674	1.53413	1.54453	0.0542601	0.2177	0.0320001	0.0224801	0.0689401
SHROOM2	4	2.45,1.4,-0.13,0.03	42.51,68.19,408.44,470.8	79.31,93.63,402.2,471.17	1015;1014;1013;1012	-0.125802	2.45338	0.938561	1.39762	1.9255	0.0938801	0.0326801	0.0320201	0.0355801	0.0190801
ERP44	4	0.72,2.24,-0.39,1.19	261.03,239.95,366.84,425.98	287.42,317.33,351.2,482.7	31640;31641;31639;31638	-0.389209	2.23534	0.938589	1.18753	1.71143	0.18294	0.0533801	0.0320201	0.0681201	0.0400201
BTK	4	1.09,1.38,0.58,0.7	86.21,268.38,321.77,361.2	107.07,317.1,342.82,388.97	1925;1926;1924;1927	0.581267	1.37992	0.937981	1.08588	1.2329	0.0068201	0.29204	0.0320801	0.0919201	0.16172
CENPM	4	-0.62,0.8,0.65,2.92	32.56,47.11,298.7,325.97	26.89,58.79,322.96,446.55	48723;48725;48722;48724	-0.617931	2.91766	0.937593	0.804667	1.86116	0.29074	0.0094401	0.0321001	0.19198	0.0244801
RERE	4	1.77,-0.25,0.82,1.41	67.8,142.37,205.29,210.73	101.37,136.12,230.14,253.92	1319;1316;1318;1317	-0.249365	1.76753	0.937684	1.41066	1.5891	0.13044	0.14706	0.0321001	0.0340601	0.0599801
KCNK15	4	1.44,0.28,0.59,1.44	108.24,156.73,199.98,192.74	139.72,163.76,216.06,235.75	46972;46970;46973;46971	0.281493	1.44075	0.937586	1.43991	1.44033	0.0234601	0.2656	0.0321001	0.0309201	0.0926401
POMK	4	0.76,-0.31,0.78,2.52	161.89,195.8,237.97,706.42	182.31,186.94,263.53,857.32	53102;53104;53103;53105	-0.312513	2.52159	0.936759	0.781993	1.65179	0.1518	0.0283001	0.0322401	0.20238	0.0489401
GREB1L	4	0.64,2.55,0.17,0.38	217.43,261.74,340.59,454.66	237.97,352.45,345.77,472.78	50559;50560;50561;50558	0.170456	2.55366	0.935682	0.641131	1.5974	0.0357001	0.0259001	0.0323801	0.27394	0.0582201
TCTN3	3	1.6,1.18,0.44	58.57,94.89,181.21	85.35,118.56,193.63	34611;34610;34612	0.438689	1.59582	1.07152	1.18005	1.38794	0.0354201	0.15558	0.0323801	0.0365401	0.0622801
SLC35E2	4	0.41,0.71,1.08,1.54	53.08,148.87,209.54,224.32	59.57,166.99,243.1,273.6	26381;26383;26380;26382	0.409029	1.53847	0.935002	1.081	1.30973	0.0139401	0.22346	0.0325201	0.0935401	0.13208
HNRNPU	3	1.94,0.88,0.38	22.03,30.12,131.26	41.67,40.35,139.69	8619;8616;8618	0.377164	1.94402	1.06676	0.87911	1.41156	0.0430601	0.0773001	0.0327801	0.0917401	0.0578601
ZNF354B	4	1.01,1.73,-0.39,1.38	66.16,80.18,269.81,466.89	84.31,112.98,257.31,530.57	57994;57995;57993;57992	-0.394374	1.72835	0.933123	1.38353	1.55594	0.18466	0.1587	0.0328601	0.0373801	0.0667201
SLC6A17	4	0.62,1.49,0.3,1.32	115.91,161.77,229.09,588.4	129.22,202.66,238.04,657.07	71140;71143;71141;71142	0.300784	1.49252	0.932927	1.31685	1.40468	0.0217201	0.2429	0.0328601	0.0462001	0.1026
VCAN	4	0.43,0.36,3.33,-0.39	55.36,142.5,138.83,271.4	62.25,152,228.19,259.25	4096;4099;4098;4097	-0.386776	3.32995	0.932517	0.427856	1.8789	0.18176	0.0034201	0.0329001	0.40706	0.0228401
S100A5	4	0.33,2.42,1.63,-0.65	72.91,76.57,121.52,158.96	79.49,123.48,160.03,143.45	16730;16728;16731;16729	-0.651638	2.4207	0.932285	1.62923	2.02496	0.30892	0.0356801	0.0329401	0.0154201	0.0129201
CDC14A	4	1.3,0.55,0.1,1.78	66.15,126.08,476.79,439.95	89.37,138.36,479.8,522.01	22307;22305;22306;22304	0.0959924	1.77899	0.932258	1.30202	1.54051	0.0474201	0.14364	0.0329401	0.0484001	0.0696801
SPEN	4	0.5,2.55,-0.52,1.19	55.15,58.38,177.47,297.23	63.15,103.49,163.8,341.44	31456;31455;31457;31454	-0.521288	2.55404	0.93156	1.18893	1.87149	0.2425	0.0258801	0.0331001	0.0678401	0.0235601
CRYBA1	4	1.56,-0.75,2.13,0.79	134.02,222.34,187.27,271.66	171.97,199.75,251.59,299.15	3947;3944;3946;3945	-0.752601	2.12916	0.931497	1.56001	1.84458	0.3645	0.0669801	0.0331001	0.0204801	0.0260201
GAL3ST1	4	-0.51,2.12,0.61,1.51	90.1,109.3,235.07,317.03	81.63,157.07,253.53,373.69	25062;25061;25060;25063	-0.51487	2.12003	0.931394	1.51273	1.81638	0.23914	0.0687401	0.0331201	0.0241201	0.0284201
EIF4G1	3	0.72,1.77,0.7	52.84,144.73,216.32	64.11,190.37,238.64	5456;5457;5458	0.703941	1.76816	1.06473	0.722087	1.24513	0.0136601	0.11286	0.0331401	0.1367	0.0934001
ZNF598	4	0.93,0.57,0.91,1.31	438.63,461.9,586.75,577.16	483.71,488.09,632.48,644.43	55647;55648;55649;55646	0.572302	1.3101	0.930797	0.932854	1.12148	0.0071001	0.32506	0.0332401	0.14132	0.21032
STRIP2	4	0.15,1.62,1.63,0.32	103.89,172.43,187.35,445.81	106.96,217.66,234.15,462.01	45524;45523;45522;45525	0.154646	1.62552	0.930429	1.62191	1.62371	0.0384601	0.1918	0.0333201	0.0156201	0.0531601
SIDT2	4	1.83,1.19,0.78,-0.07	228.88,353.85,447.77,631.34	291.63,402.11,484.7,627.75	37766;37767;37768;37769	-0.0694869	1.82543	0.930123	1.18518	1.50531	0.0795001	0.13056	0.0333401	0.0687001	0.0767001
CLUH	4	1.53,0.35,1.01,0.84	93.97,128.01,255.28,322.84	124.36,135.82,291.35,353.44	32319;32320;32321;32318	0.348055	1.52595	0.929954	1.00906	1.2675	0.0178201	0.22846	0.0333401	0.11654	0.14774
CC2D1B	4	1.08,0.12,1.1,1.43	71.39,181.01,207.02,328.2	91.48,184.79,240.66,383.78	64637;64636;64638;64639	0.118875	1.43016	0.929998	1.09535	1.26276	0.0437001	0.27114	0.0333401	0.0892201	0.14988
RPA3	4	0.77,1.46,-0.1,1.59	25.64,22.82,34.63,183.42	33.15,37.03,33.95,229.24	16286;16285;16284;16287	-0.0981893	1.58795	0.929654	1.46362	1.52578	0.0872001	0.20542	0.0334201	0.0283601	0.0727601
PRPS2	4	-0.17,2.18,0.09,1.62	216.69,200.79,292.84,267.33	211.42,266.67,295.98,325.01	15013;15014;15012;15015	-0.174951	2.17899	0.92946	1.61913	1.89906	0.107	0.0606001	0.0334401	0.0158601	0.0212601
SYCP3	4	1.08,0.16,2.13,0.35	128.7,152.42,237.97,341.01	155.15,156.5,312.34,353.51	37232;37231;37230;37233	0.160629	2.12826	0.929416	1.07602	1.60214	0.0375001	0.0671401	0.0334401	0.0949201	0.0571801
SKIV2L2	3	0.2,1.5,1.48	31.36,31.43,59.69	33.74,50.16,84.67	33021;33019;33020	0.20333	1.49885	1.06206	1.48401	1.49143	0.0724201	0.18532	0.0335001	0.0129601	0.0451601
LY6G6F	4	0.46,-0.06,0.78,2.54	179.23,227.6,223.03,328.81	191.72,226.52,246.83,433.18	66936;66937;66938;66939	-0.0553776	2.53896	0.928924	0.776828	1.65789	0.0761001	0.0267801	0.0335201	0.20456	0.0481201
MEGF6	4	2.03,0.08,1.27,0.34	170.85,212.23,241.82,402.18	229.1,214.06,285.81,415.68	5376;5379;5377;5378	0.0786509	2.02552	0.928928	1.27348	1.6495	0.0503201	0.0852201	0.0335201	0.0525601	0.0492001
USP14	4	1.22,0.8,-0.02,1.72	193.59,335.12,483.52,489.16	228.32,364.54,480.89,577.99	23855;23852;23854;23853	-0.0205284	1.71974	0.928647	1.2175	1.46862	0.0685001	0.1612	0.0335401	0.0624201	0.0853601
RBM48	4	1.5,0.52,1.26,0.44	81.91,204.85,249.61,327.16	109.92,219.39,294.27,342.82	52800;52801;52799;52798	0.442545	1.49782	0.928862	1.25588	1.37685	0.0122201	0.23964	0.0335401	0.0562201	0.11032
FAM173B	4	0.76,0.4,0.64,1.91	84.52,136.1,136.72,145.36	99.31,145.94,153.27,195.82	60218;60216;60217;60219	0.398984	1.90695	0.928839	0.764698	1.33582	0.0145001	0.10998	0.0335401	0.21048	0.1235
BMS1	4	1.58,1.74,-0.31,0.71	44.34,47.18,145.12,134.11	66.83,73.74,138.46,151.76	25987;25985;25986;25984	-0.311806	1.73502	0.927657	1.57996	1.65749	0.15158	0.15738	0.0337201	0.0185401	0.0481801
NR2C2AP	4	2.38,1.07,0.65,-0.39	28.34,70.3,132.74,192.68	57.23,89.73,148.52,182	59146;59144;59145;59147	-0.388843	2.37593	0.927011	1.07173	1.72383	0.1828	0.0393601	0.0337601	0.0964601	0.0387401
OR4N4	4	-0.1,1.22,1.69,0.89	145.39,173.98,221.95,288.43	144.48,208.09,275.93,320.87	67470;67471;67469;67468	-0.0956698	1.68701	0.926666	1.22198	1.4545	0.0864601	0.16998	0.0338801	0.0618201	0.0889801
PADI6	4	0.76,2.24,0.62,0.08	156.42,191.73,254.53,316.33	175.71,260.11,277.29,319.77	70125;70126;70124;70127	0.0847653	2.23651	0.926307	0.764321	1.50042	0.0494401	0.0533401	0.0339401	0.21054	0.0780801
BMX	4	-0.2,1.17,0.14,2.59	149.2,361.86,621.53,864.8	145.7,409.63,628.97,1046.92	1813;1814;1812;1815	-0.196362	2.59022	0.925969	1.16733	1.87878	0.1131	0.0232401	0.0340001	0.0726201	0.0228601
KRTAP13-2	4	0.93,0.88,1.01,0.89	230.87,272.19,341.12,551.75	260.03,302.72,380.44,596.96	68620;68622;68623;68621	0.876472	1.0079	0.925661	0.932494	0.970198	0.0013801	0.48934	0.0340001	0.14142	0.29164
DAZL	4	2.44,0.22,0.45,0.59	52.97,173.47,214.84,393.52	93.05,179.78,229.3,418.12	4534;4532;4535;4533	0.216494	2.43637	0.92548	0.594655	1.51551	0.0304001	0.0338401	0.0340201	0.30252	0.0746201
TRIM77	4	2.46,1,-1.31,1.55	49.57,88.38,147.6,128.01	89.12,107.6,117.6,165.53	71714;71712;71715;71713	-1.31446	2.46181	0.924922	1.55412	2.00797	0.6824	0.0319601	0.0341601	0.0209801	0.0137801
KIFC2	4	0.51,-0.08,0.83,2.45	151.91,166.84,260.45,244.13	164.82,163.9,290.59,328.22	55695;55694;55696;55697	-0.0838375	2.44501	0.924224	0.828889	1.63695	0.0831401	0.0332001	0.0342001	0.18232	0.0510401
SPAG5	4	0.15,1.18,1.62,0.75	139.03,128.47,192.62,408.09	142.83,157.55,240.99,441.44	28677;28678;28679;28676	0.145461	1.62052	0.923982	1.18187	1.4012	0.0398001	0.1932	0.0342001	0.0693001	0.1036
GPKOW	4	-0.15,-0.57,0.89,3.51	57.79,99.83,97.09,228.63	56.41,89.34,114.76,348.92	35834;35836;35837;35835	-0.566686	3.51129	0.922684	0.89221	2.20175	0.2644	0.0020201	0.0344201	0.15612	0.0069001
ABHD8	4	-0.07,1.3,1.11,1.35	162.93,157.88,253.42,353.83	160.83,192.34,292.88,409.3	49298;49301;49299;49300	-0.0742203	1.35282	0.922634	1.30274	1.32778	0.0807001	0.30468	0.0344201	0.0483601	0.12612
P4HA3	4	0.91,1.82,0.58,0.38	158.06,172.13,290.58,337.71	182.27,224.41,311.79,350.98	67251;67248;67250;67249	0.381205	1.81791	0.922288	0.907988	1.36295	0.0155601	0.1321	0.0344801	0.1501	0.11456
C12orf29	4	1.03,0.77,0.45,1.44	119.63,202.36,335.37,474.25	142.74,224.78,351.29,544.98	55786;55787;55789;55788	0.446792	1.44378	0.921016	1.02673	1.23525	0.0119201	0.26438	0.0345601	0.10996	0.16098
OR3A3	4	2.24,0.49,-0.17,1.11	279.6,313.88,490.1,535.1	362.59,332.45,481.27,593.08	21814;21813;21812;21815	-0.167933	2.24413	0.920493	1.11475	1.67944	0.10478	0.0525401	0.0346201	0.0845001	0.0450001
UBOX5	4	1.29,1.12,0.13,1.14	263.92,275,305.44,667.5	308.45,315.39,310.97,732.14	31124;31125;31123;31122	0.131405	1.29325	0.920485	1.13804	1.21565	0.0420801	0.3325	0.0346201	0.0787601	0.16874
LMO7	4	-0.06,1.87,0.61,1.26	109.22,103.52,254.36,365.92	107.32,144.37,276.56,418.41	10725;10727;10726;10724	-0.0615421	1.87307	0.920367	1.26032	1.56669	0.0773001	0.11858	0.0346401	0.0554201	0.0648601
CDK5RAP2	4	1.39,0.59,1.14,0.56	124.27,242.03,439.3,536.69	157.32,261.6,493.19,567.01	43265;43262;43264;43263	0.55864	1.39271	0.920368	1.13944	1.26608	0.0075401	0.28702	0.0346401	0.0785201	0.14844
TMF1	4	-0.17,-0.02,2.22,1.65	236.03,278.79,302.31,323.19	230.65,279.04,386.06,387.53	19331;19330;19328;19329	-0.173191	2.22127	0.919984	1.64817	1.93472	0.10636	0.0546801	0.0346801	0.0143601	0.0184001
MRPS28	4	0.49,-0.78,0.19,3.78	120.02,181.4,247.69,336.02	130.45,160.69,254.39,497.13	36213;36212;36211;36210	-0.784765	3.78344	0.919034	0.485437	2.13444	0.38314	0.0014401	0.0347201	0.37076	0.0088401
SLC10A7	4	0.36,0.36,2.11,0.83	78.19,167.96,156.82,175.2	85.36,177.65,215.57,198.68	52830;52833;52831;52832	0.362146	2.11395	0.918057	0.833385	1.47367	0.0167601	0.0693801	0.0349001	0.17994	0.0839401
VSTM5	4	2.25,1.76,-0.51,0.17	121.9,150.29,191.38,440.41	175.62,196.78,177.81,450.27	70863;70862;70860;70861	-0.509401	2.24652	0.9178	1.75965	2.00309	0.23638	0.0520201	0.0349601	0.0097201	0.0139601
ZADH2	4	-0.36,2.05,0.98,0.99	65,114.07,134.82,166.13	60.12,162.11,159.1,193.06	67711;67710;67709;67708	-0.359718	2.05188	0.917352	0.993077	1.52248	0.17002	0.0804001	0.0350601	0.12126	0.0732601
GFRA2	4	-0.04,0.96,1.47,1.28	142.99,280.73,330.64,358.17	143.02,314.77,388.55,410.77	7077;7078;7079;7076	-0.036863	1.46901	0.917315	1.28153	1.37527	0.0718401	0.25198	0.0350601	0.0516601	0.11092
ART4	4	1.36,1.49,0.37,0.45	100.15,111.88,152.08,260.42	128.31,145,161.47,277.48	1225;1226;1227;1224	0.368614	1.49401	0.917059	1.36022	1.42712	0.0163601	0.24186	0.0351001	0.0404401	0.0962801
NKX1-1	4	1.32,0.37,2.02,-0.04	344.49,530.9,553.63,700.15	397.3,552.98,657.25,695.7	40444;40443;40442;40445	-0.0408833	2.01838	0.91693	1.31763	1.66801	0.0728001	0.0870001	0.0351601	0.0461001	0.0467401
GPR3	4	0.68,1.29,0.43,1.27	362.79,418.31,471.03,489.28	389.59,480.05,489.82,554.23	7496;7497;7498;7499	0.4331	1.28878	0.916635	1.26887	1.27882	0.0127401	0.33508	0.0351801	0.0536801	0.1434
LOC391003	4	1.58,0.76,0.26,1.07	67.8,108.55,170.54,172.54	97.89,125.08,177.8,202.63	71905;71907;71904;71906	0.258646	1.58274	0.916122	1.06512	1.32393	0.0258801	0.2073	0.0352601	0.0982801	0.12742
ZFYVE1	3	0.45,2.37,0.33	202.23,236.1,289.39	214.13,318.93,301.59	39565;39562;39564	0.329836	2.36876	1.04889	0.448067	1.40841	0.0494801	0.0306201	0.0354001	0.24994	0.0584401
SOX15	3	-0.43,1.88,1.69	105.09,114.24,198.61	96.96,156.97,249.77	18000;18002;18001	-0.425155	1.87878	1.04843	1.69165	1.78522	0.29286	0.0893201	0.0354801	0.0061401	0.0164001
DENR	4	1.89,1.27,0.44,0.06	81,91.27,139.61,187.47	117.34,116.33,151.25,189.68	22326;22324;22325;22327	0.0584901	1.88634	0.914683	1.27072	1.57853	0.0537201	0.11542	0.0355201	0.0532401	0.0618201
ICT1	4	-0.06,1.63,0.89,1.2	53.35,53.72,101.6,203.32	53.09,80.28,119.79,240.3	9113;9112;9114;9115	-0.0622821	1.63457	0.914443	1.19673	1.41565	0.0774601	0.18852	0.0355401	0.0663001	0.0995801
MYH9	4	0.11,2.32,-0.26,1.48	232.41,314.42,379.86,421.64	235.44,405.87,368.04,491.81	12051;12049;12050;12048	-0.256609	2.32073	0.913881	1.48409	1.90241	0.13228	0.0440201	0.0356201	0.0266601	0.0209001
ATP13A4	4	0.32,1.89,0.5,0.95	115.73,117.37,241.01,292.87	122.26,162.58,257.7,328.16	53186;53189;53187;53188	0.315381	1.88586	0.913679	0.952078	1.41897	0.0205601	0.11558	0.0356601	0.1346	0.0986401
TTC36	4	0.96,-0.1,2.75,0.04	120.47,159.41,162.26,402.66	142.07,156.96,241.82,403.5	61249;61248;61251;61250	-0.0971093	2.74818	0.912919	0.962455	1.85532	0.0867601	0.0154201	0.0358001	0.131	0.0249201
SNX14	4	2.43,1.39,-0.84,0.66	22.86,95.42,123.33,396.03	49.93,123.05,105.97,423.99	45333;45330;45331;45332	-0.84463	2.43233	0.911588	1.39451	1.91342	0.4169	0.0343801	0.0360201	0.0360201	0.0199201
RAP2A	4	1.06,1.8,0.03,0.74	57.15,351.77,407.63,419.27	74.77,426.39,408.14,452.91	15817;15819;15816;15818	0.0345184	1.80164	0.911022	1.0647	1.43317	0.0583401	0.13708	0.0360601	0.0984601	0.0945801
DNAAF3	4	1.06,1.26,-0.18,1.49	176.51,198.71,395.03,474.94	206.29,236.45,386.43,548.76	70030;70031;70029;70028	-0.175115	1.49493	0.910908	1.26017	1.37755	0.10702	0.24154	0.0361001	0.0554601	0.11018
HAO2	4	1.14,0.66,1.14,0.71	100.69,267.46,420.03,463.84	124.34,291,473.63,495.64	38057;38056;38054;38055	0.661373	1.13929	0.910776	1.13698	1.13813	0.0045201	0.41312	0.0361001	0.0789401	0.20226
ATP5D	4	1.76,1.24,0.53,0.11	63.27,85.97,173.93,217.07	94.36,109.72,188.69,221.02	1418;1416;1419;1417	0.105023	1.7636	0.909865	1.24185	1.50273	0.0460401	0.1482	0.0362801	0.0584801	0.0773801
ATP5O	4	0.51,1.31,0.92,0.9	60.25,59.47,241.79,615.72	69.14,81.33,273.86,662.82	1495;1492;1493;1494	0.507092	1.31253	0.909638	0.922826	1.11768	0.0094001	0.32378	0.0363401	0.14466	0.21236
NFS1	3	1.93,0.79,0.4	53.97,97.92,191.9	85.67,113.6,203.92	23712;23715;23713	0.40314	1.93344	1.04192	0.789178	1.36131	0.0398801	0.0790801	0.0364401	0.11544	0.0672601
DUOX1	4	0.93,1.09,-0.52,2.13	170.33,244.92,377.4,401.29	196.17,282.9,356.26,502.53	39679;39680;39678;39681	-0.517938	2.13297	0.909329	1.09144	1.6122	0.2407	0.0661801	0.0365001	0.0903001	0.0552601
GOLGA8N	4	0.43,-0.18,2.13,1.26	34.98,68.71,54.04,401.87	40.52,67.2,89.04,457.07	73826;73827;73828;73825	-0.180325	2.12711	0.909166	1.2559	1.6915	0.10866	0.0673801	0.0365401	0.0562201	0.0430201
OR13C3	4	-0.33,1.8,2.2,-0.04	200.15,301.72,330.28,397.19	191.11,368.45,418.93,394.01	60623;60620;60621;60622	-0.330006	2.20186	0.90891	1.80207	2.00196	0.15914	0.0570201	0.0366401	0.0084001	0.0139801
FAM21C	4	0.53,0.61,1.74,0.75	222.76,317.26,296.66,401.3	239.37,339.15,360.55,432.9	66338;66339;66337;66336	0.534471	1.74313	0.908518	0.750169	1.24665	0.0084801	0.15438	0.0367201	0.2174	0.15624
C1orf158	4	-0.34,1.3,1.27,1.4	207.09,270.44,272.53,344.69	197.36,316.55,318.36,400.63	56473;56472;56475;56474	-0.33516	1.39556	0.908164	1.30102	1.34829	0.16116	0.28606	0.0368001	0.0485001	0.1197
FBXO10	4	0.03,0.58,1.68,1.34	197.8,237.91,236.36,280.13	198.84,256.29,295.57,328.23	34888;34887;34889;34886	0.0263521	1.68034	0.907989	1.34041	1.51037	0.0595401	0.17192	0.0368601	0.0432801	0.0758601
GMIP	4	2.05,0.25,0.72,0.62	181.57,276.98,494.5,511.12	240.54,286.23,531.07,544.3	38379;38381;38380;38378	0.24703	2.04861	0.907915	0.720079	1.38434	0.0270201	0.0810401	0.0368601	0.23132	0.10818
CENPE	4	1.61,1.05,0.67,0.31	163.14,192.93,290.7,382.16	207.14,222.5,315.77,393.98	3036;3039;3038;3037	0.305967	1.60798	0.907543	1.04812	1.32805	0.0214401	0.1979	0.0369001	0.10332	0.12602
SLC22A16	4	-0.13,0.8,1.27,1.69	219.93,391.92,569.72,566.49	216.83,425.58,633.21,653.08	54890;54892;54893;54891	-0.126634	1.68744	0.907284	1.26716	1.4773	0.0942401	0.16972	0.0370001	0.0540201	0.0831401
GRPEL1	4	-0.51,1.48,2.6,0.05	44.7,60.1,69.51,353.89	39,85.24,117.54,355.58	51041;51040;51038;51039	-0.507919	2.59618	0.906315	1.48488	2.04053	0.23556	0.0223801	0.0370601	0.0264601	0.0124201
GPATCH11	4	-0.32,0.18,2.39,1.38	252.45,265.02,318.61,420.1	241.94,273.19,413.04,486.46	66321;66322;66320;66323	-0.323431	2.38605	0.906048	1.38203	1.88404	0.15664	0.0385001	0.0371801	0.0375001	0.0224001
MAGEA10	4	-0.4,3.36,0.87,-0.2	485.25,455.43,576.84,822.74	465.43,627.73,619.48,805.13	11030;11031;11028;11029	-0.4011	3.36145	0.90563	0.865873	2.11366	0.188	0.0030601	0.0373001	0.16666	0.0095201
TGM2	4	1.56,0.46,0.85,0.76	141.68,401.45,584.68,634.49	181.66,420.5,626.69,674.53	19125;19126;19127;19124	0.458006	1.5594	0.905283	0.845209	1.20231	0.0114401	0.21636	0.0373801	0.1751	0.17382
MFSD6L	4	0.44,0.49,0.96,1.72	191.85,240.07,337,410.94	204.93,256.09,374.22,492.93	63505;63504;63506;63507	0.444273	1.72078	0.904951	0.961431	1.34111	0.0120201	0.1607	0.0374201	0.13108	0.12184
CCDC176	3	1.03,2.35,-0.28	76.56,86.97,227.76	96.87,134.74,219.62	50739;50738;50741	-0.277369	2.35358	1.03436	1.02686	1.69022	0.2262	0.0316601	0.0374401	0.0605001	0.0227201
ZNF329	4	1.9,1.37,0.79,-0.45	111.09,154.3,196.52,363.79	153.87,190.68,218.64,345.84	49590;49592;49591;49593	-0.45176	1.90497	0.9048	1.37243	1.6387	0.20986	0.11052	0.0374401	0.0389201	0.0507801
PRPF38A	2	0.97,1.57	81.35,191.13	99.97,238.19	54583;54584	0.966268	1.56683	1.26655	0.966268	1.26655	0.0276201	0.11142	0.0375001	0.0276201	0.0375001
RUNDC3A	4	2.41,-0.21,1.55,-0.13	126.85,203.66,187.72,307.56	187.2,197.92,232.01,303.61	29480;29481;29479;29478	-0.214946	2.41155	0.903537	1.55046	1.981	0.11892	0.0364601	0.0376201	0.0212001	0.0153601
POLR1C	3	1.57,-0.5,2.03	27.95,66.92,106.77	46.32,59.94,151.16	25128;25129;25130	-0.499452	2.02736	1.03231	1.56903	1.7982	0.3299	0.0632201	0.0376201	0.0093201	0.0156601
CCDC82	4	0.84,0.36,1.03,1.38	54.05,62.14,103.76,155.98	67.38,68.7,125.34,192.87	49915;49914;49916;49917	0.36449	1.38359	0.903589	1.02531	1.20445	0.0166401	0.29082	0.0376201	0.1106	0.17306
ALG1L2	3	-0.42,0.94,2.58	46.8,174.8,265.18	42.23,201.71,357.79	73966;73967;73965	-0.420936	2.57547	1.03186	0.941042	1.75826	0.29072	0.0174401	0.0376801	0.0772001	0.0178401
B4GALNT1	4	0.18,0.19,2.56,0.69	162.38,204.68,173.67,256.46	166.03,209.37,247.21,282.02	6825;6824;6827;6826	0.177529	2.55837	0.903372	0.689489	1.62393	0.0349401	0.0255001	0.0376801	0.2465	0.0531601
POLR2E	4	-0.33,2.28,0.49,1.17	63.25,51.64,212.76,301.93	58.84,88.33,228.14,346.08	14376;14378;14377;14379	-0.326458	2.28058	0.903075	1.17083	1.7257	0.15792	0.0477001	0.0377401	0.0717401	0.0385601
DAZAP2	4	0.46,1.27,1.5,0.39	161.15,175.64,185.14,323.2	172.83,211.51,228.04,336.98	26022;26023;26020;26021	0.388207	1.49582	0.902325	1.26729	1.38155	0.0151401	0.24126	0.0379201	0.0540001	0.10892
DHX35	4	2.18,0.81,0.86,-0.25	155.59,201.14,324.69,567.48	215.38,224.72,356.87,555.18	46975;46976;46977;46974	-0.251807	2.17915	0.900786	0.864567	1.52186	0.131	0.0605201	0.0381801	0.16714	0.0733801
CXorf56	4	-0.51,1.34,1.78,0.99	39.17,78.29,154.58,173.8	33.82,103.94,201.38,201.77	47170;47173;47171;47172	-0.506848	1.78229	0.900665	1.33907	1.56068	0.235	0.14218	0.0382401	0.0434801	0.0659601
UGT2B11	4	-0.5,1.15,0.24,2.72	198.46,284.23,318.54,352.08	184.15,325.61,327.8,468.14	28975;28977;28974;28976	-0.504822	2.71618	0.900246	1.14933	1.93275	0.23436	0.0167201	0.0383201	0.0762401	0.0185601
AURKA	2	0.8,1.72	34.42,332.21	44.63,400.93	18410;18411	0.799875	1.7174	1.25864	0.799875	1.25864	0.0455401	0.0837201	0.0384001	0.0455401	0.0384001
JDP2	4	0.55,0.45,1.62,0.98	92.53,134.69,166.18,309.14	103.06,145.57,211.48,344.78	58557;58556;58558;58559	0.449992	1.61851	0.899164	0.979402	1.29895	0.0118001	0.19404	0.0384401	0.12562	0.13588
ATG4A	4	0.02,0.73,2.53,0.31	86.89,319.78,381.6,489.46	88.26,346.29,493.78,502.85	57431;57428;57429;57430	0.0212244	2.53281	0.898384	0.731735	1.63227	0.0606001	0.0273201	0.0384601	0.226	0.0518201
ALDH7A1	4	0.61,0.01,2.65,0.32	80.04,125.41,183.23,231.14	92.65,125.5,263.63,240.76	1407;1404;1406;1405	0.00626101	2.65045	0.898223	0.611584	1.63102	0.0630401	0.0196001	0.0384601	0.2921	0.0520801
NUGGC	4	0.59,0.13,1.91,0.96	139.17,184.16,280.15,578.02	154.18,188,350.59,625.98	71430;71428;71429;71431	0.127505	1.90573	0.898082	0.964745	1.43524	0.0424401	0.11044	0.0384601	0.13018	0.0939001
KRTAP6-1	4	1.34,1.42,0.73,0.11	48.96,284.52,305.69,681.41	69.21,336.22,332.71,685.09	68634;68635;68632;68633	0.10755	1.41948	0.898144	1.33861	1.37904	0.0456601	0.2766	0.0384601	0.0434801	0.10984
HIGD2A	4	1.8,-0.26,0.02,2.03	36.4,113.29,220.15,256.81	59.94,107.68,221.53,328.48	64328;64330;64329;64331	-0.263529	2.03331	0.897869	1.80202	1.91766	0.13448	0.0841201	0.0384801	0.0084001	0.0196001
UPF3B	4	0.04,0.71,2.47,0.37	192.88,233.7,320.44,457.5	194.42,255.33,420.31,475.07	48423;48422;48424;48425	0.0441354	2.47104	0.898036	0.706222	1.58863	0.0565801	0.0315601	0.0384801	0.23792	0.0600001
ASNS	4	0.89,1.04,0.94,0.72	125.8,144.7,274.32,403.27	146.34,171.15,306.8,433	1269;1270;1271;1268	0.717197	1.03989	0.897879	0.939654	0.989771	0.0032801	0.4706	0.0384801	0.1391	0.2796
ZNF410	4	1.94,0.79,0.42,0.44	103.04,249.08,496.54,842.71	145.39,276.75,517.44,868	46474;46477;46475;46476	0.422815	1.93627	0.897747	0.788757	1.36251	0.0132601	0.10372	0.0385001	0.19912	0.11476
SOHLH1	4	0.5,-0.18,-0.35,3.62	75.75,111.66,244.35,417.94	85.27,107.49,232.29,588.23	72558;72559;72557;72556	-0.345174	3.61584	0.897585	0.501902	2.05887	0.1646	0.0016601	0.0385201	0.36	0.0116601
GALNT11	4	0.65,2.26,-0.69,1.36	167.35,160.86,269.57,316.51	185.45,224.36,246.86,366.87	47132;47130;47131;47133	-0.686982	2.26299	0.897158	1.3611	1.81204	0.3285	0.0500201	0.0385601	0.0403601	0.0287201
S100A10	4	1.53,-0.15,0.24,1.97	56.73,91.21,102.75,115.98	82.22,88.93,107.61,162.07	16751;16748;16750;16749	-0.149128	1.96642	0.897051	1.53073	1.74858	0.0998201	0.0978201	0.0385601	0.0227201	0.0353801
MPP5	4	-0.27,0.88,1.33,1.64	123.35,114.15,130.85,154.59	117.32,133.23,163.29,198.46	47703;47704;47705;47702	-0.2663	1.64164	0.897036	1.33451	1.48808	0.1356	0.18606	0.0385601	0.0439201	0.0808601
GKAP1	4	0.49,0.91,0.6,1.59	138.53,225.61,292.44,390.8	151.43,253.36,315.05,460.51	51112;51113;51110;51111	0.488698	1.58633	0.895564	0.905864	1.2461	0.0102401	0.20608	0.0388401	0.15118	0.15634
GRIA1	4	0.61,2.04,1.51,-0.58	157.28,333.15,365.52,483.29	172.68,415.47,427.34,455.14	7705;7704;7706;7707	-0.582905	2.04379	0.895406	1.50639	1.77509	0.27298	0.0820201	0.0388601	0.0244401	0.0326601
CFC1B	4	1.27,0.19,1.05,1.07	107.9,147.55,160.3,211.8	135.22,152.65,188.48,245.23	74280;74278;74279;74277	0.185923	1.2664	0.894308	1.07031	1.16835	0.0340801	0.34658	0.0389401	0.0967801	0.18822
LANCL2	4	1.07,2.38,0.34,-0.22	100.83,98.19,185.17,265.62	123.02,149.84,194.86,258.82	43730;43733;43731;43732	-0.218625	2.3761	0.893862	1.0743	1.7252	0.12026	0.0393401	0.0390201	0.0955801	0.0386201
PPP4R1	4	-0.7,3.42,1.38,-0.54	177.8,131.97,225.52,669.16	158.9,221.07,269.54,637.91	26657;26658;26656;26659	-0.696339	3.42493	0.893781	1.38482	2.40488	0.333	0.0024401	0.0390801	0.0371801	0.0031401
PLEKHA7	4	1.37,0.91,-0.91,2.21	62.36,135.44,190.78,283.22	86.13,157.75,166.89,365.42	61257;61258;61259;61256	-0.906145	2.20585	0.893661	1.36895	1.7874	0.45304	0.0566001	0.0391001	0.0393201	0.0312401
DOC2A	4	0.82,1.01,0.53,1.22	161.57,451.41,479.6,892.06	183.31,498.41,503.44,973.06	21962;21963;21961;21960	0.528834	1.2152	0.893685	1.01374	1.11447	0.0086201	0.37278	0.0391001	0.11458	0.214
PIK3CG	4	0.47,0.84,-0.61,2.87	66.69,171.7,208.9,221.93	75.52,194.96,191.93,320.73	13986;13985;13987;13984	-0.606058	2.87328	0.892586	0.835445	1.85436	0.28454	0.0110801	0.0391201	0.17934	0.0250201
FAM110D	4	0.02,1.86,1.14,0.55	252.03,231.59,306.91,526.57	253.23,295.08,348.75,557.84	50381;50380;50378;50379	0.0203513	1.8564	0.893041	1.14373	1.50007	0.0607601	0.12312	0.0391201	0.0774201	0.0782001
FBXO38	4	0.62,0.8,1.43,0.72	269.86,552.95,616.8,884.16	291.81,593.79,694.2,929.79	51651;51652;51650;51653	0.61519	1.43146	0.893121	0.801644	1.11655	0.0058201	0.27068	0.0391201	0.1935	0.21284
CBLN4	4	1.01,3.02,-0.63,0.16	84.06,87.25,236.09,231.68	103.25,150.51,216.94,236.29	60897;60899;60896;60898	-0.630896	3.02067	0.891203	1.01475	2.01771	0.29812	0.0069201	0.0393601	0.11398	0.0132201
FBXL12	4	0.34,2.2,1.05,-0.03	94.83,132.64,161.77,281.31	101.56,188.04,189.69,281.02	40761;40760;40758;40759	-0.0251606	2.20134	0.891461	1.04626	1.6238	0.0695001	0.0570801	0.0393601	0.10416	0.0531601
RALA	4	-0.23,-0.06,2.21,1.64	82.11,146.11,133,269.78	78.67,145.79,189.52,328.22	15774;15775;15772;15773	-0.230728	2.21273	0.891025	1.64015	1.92644	0.1243	0.0555601	0.0393801	0.0149201	0.0190001
XRCC4	4	0.46,1.01,0.76,1.33	145.09,139.5,178.15,176.85	156.56,164.27,199.77,214.76	20372;20373;20375;20374	0.461476	1.32694	0.890895	1.01461	1.17078	0.0113401	0.31762	0.0394001	0.11408	0.1869
DOK2	4	-0.22,1.11,2.47,0.2	177.92,245.02,490.61,719.28	172.48,284.12,619.2,727.55	23680;23681;23683;23682	-0.22087	2.46545	0.890665	1.11403	1.78974	0.1208	0.0317001	0.0394201	0.0847401	0.0310401
C17orf78	4	0.16,1.12,0.53,1.75	143.03,179.91,214.13,337.58	148.04,212.2,230.84,408.22	67639;67636;67637;67638	0.155484	1.75279	0.890653	1.12478	1.43878	0.0383001	0.15212	0.0394201	0.0818801	0.0930001
CALHM1	4	0.41,1.71,0.83,0.61	463.53,521.67,677.11,842.62	482.46,609.56,723.88,878.91	66542;66541;66540;66543	0.411088	1.70654	0.890493	0.833994	1.27026	0.0139201	0.16496	0.0394601	0.17964	0.14684
PTPRF	4	1.66,0.11,0.35,1.44	143.41,239.49,262.79,266.64	185.36,241.87,276.76,316.8	15483;15480;15482;15481	0.106642	1.65942	0.89046	1.44348	1.55145	0.0457401	0.17938	0.0394801	0.0302601	0.0675801
ZBTB11	4	3.14,1.86,-1.01,-0.42	80.22,116.03,155.21,212.83	143.57,159.27,132.29,200.4	35582;35583;35585;35584	-1.01095	3.13585	0.890059	1.85827	2.49706	0.51386	0.0051401	0.0395001	0.0065001	0.0023601
PSORS1C1	4	-1.61,1.59,2.37,1.21	174.72,392.08,419.82,595.32	135.35,461.98,530.46,658.73	64199;64197;64196;64198	-1.6121	2.37386	0.88988	1.58829	1.98108	0.80682	0.0394201	0.0395401	0.0180601	0.0153601
CYP4F22	4	1.21,1.3,0.44,0.61	157.24,179.34,286.83,317.12	189.43,217.01,302.44,339.27	59157;59158;59159;59156	0.440521	1.29747	0.889893	1.20854	1.25301	0.0123601	0.33042	0.0395401	0.0638601	0.15392
DIO2	4	1.87,1.41,-0.53,0.81	173.88,237.88,393.27,427.75	228.44,286.72,370.11,466.38	4782;4783;4780;4781	-0.526888	1.87019	0.889746	1.40591	1.63805	0.24456	0.11944	0.0395801	0.0344601	0.0509401
SFTPD	4	0.85,0.77,0.66,1.28	179.99,302.44,339.64,495.72	204.07,331.56,365.11,562.26	17234;17235;17233;17232	0.660974	1.28195	0.88973	0.848693	1.06532	0.0045201	0.33846	0.0396001	0.17352	0.23916
SIK2	4	0.97,1.79,1.32,-0.53	265.83,282.49,349.16,459.82	299.71,348.83,402.26,437.12	32174;32176;32177;32175	-0.532839	1.7925	0.889364	1.32297	1.55774	0.24782	0.13946	0.0396401	0.0456201	0.0664601
MED11	2	1.45,1.05	22.58,124.52	36.41,148.6	72219;72216	1.0473	1.44901	1.24815	1.0473	1.24815	0.0211801	0.13892	0.0396801	0.0211801	0.0396801
ATRIP	4	-1.03,0.27,4.36,-0.05	33.35,172.06,153.89,264.76	24.12,180.25,280.62,264.05	52944;52942;52943;52945	-1.03252	4.35918	0.888176	0.274674	2.31693	0.52554	0.0008401	0.0397601	0.50722	0.0045001
PTGER3	4	0.38,0.81,1.4,0.96	213.39,228.25,227.67,240.83	225.72,253.49,272.42,274.03	15333;15334;15335;15332	0.375879	1.39786	0.887928	0.964831	1.18135	0.0157801	0.28446	0.0397801	0.13016	0.1815
ADPRH	4	2.2,0.87,0.95,-0.47	109.26,156.55,338.5,607.95	159.07,178.76,375.08,581.83	386;385;387;384	-0.46863	2.20473	0.887396	0.94659	1.57566	0.21772	0.0568001	0.0398601	0.13666	0.0626001
SHBG	4	1.45,1.21,0.96,-0.07	62.53,106.94,242.65,270.36	87.77,132.76,276.22,269.79	17300;17303;17302;17301	-0.0689986	1.44751	0.887357	1.20831	1.32791	0.0793601	0.2625	0.0398601	0.0639201	0.1261
MCM6	4	1.8,0.64,0.13,0.98	25.28,39.35,199.55,632.48	45.35,47.86,203.33,684.85	11250;11251;11248;11249	0.1285	1.79862	0.887187	0.981054	1.38984	0.0424001	0.13794	0.0398801	0.12526	0.10646
GSDMD	4	0.74,-0.04,1.57,1.28	107.3,171.09,423.05,509.77	122.76,170.15,497.57,578.43	49955;49957;49956;49954	-0.0402711	1.5658	0.886805	1.28333	1.42456	0.0726201	0.21408	0.0399001	0.0512801	0.0970201
HAUS6	4	-0.76,2.44,1.18,0.69	105.87,143.89,196.27,307.11	91.44,207.58,230.67,332.51	40602;40603;40605;40604	-0.758162	2.43735	0.886132	1.176	1.80667	0.3673	0.0336801	0.0400001	0.0704601	0.0291401
GCDH	4	-0.06,2.15,0.55,0.9	360.15,377.22,515.22,579.78	357.53,470.92,545.32,624.57	6966;6964;6965;6967	-0.0615894	2.1498	0.886121	0.902029	1.52591	0.0773401	0.0637601	0.0400001	0.15256	0.0727401
CEP295	4	1.07,1.26,1.92,-0.71	39.74,115.52,150.76,408.92	53.85,144.03,202.07,378.13	54987;54986;54989;54988	-0.705201	1.91907	0.885967	1.26288	1.59098	0.33868	0.10744	0.0400201	0.0549801	0.0595401
POLR3A	3	2,0.25,0.79	20.35,42.06,74.86	39.31,45.78,90.36	30198;30200;30201	0.249657	2.00091	1.01486	0.794018	1.39747	0.0634801	0.0676201	0.0400601	0.11426	0.0604601
KIAA1462	4	0.5,1.06,1.61,0.38	97.22,109.67,134.16,449.44	107.19,132.48,173.66,468.26	46005;46002;46003;46004	0.377861	1.60702	0.885791	1.0615	1.33426	0.0156801	0.19824	0.0400601	0.0992201	0.12398
GDF15	4	1.65,-0.09,1.6,0.39	105.09,222.29,304.55,432.09	140.75,220.27,363.27,450.35	25078;25079;25077;25076	-0.0943235	1.64615	0.885318	1.60087	1.62351	0.0860001	0.18414	0.0401001	0.0170801	0.0532801
MNT	3	0.27,0.28,2.5	132.86,278.2,247.39	138.84,287.75,334.38	11661;11660;11662	0.270028	2.49567	1.01468	0.278344	1.38701	0.0596001	0.0224801	0.0401001	0.33626	0.0624201
FAM47A	4	1.3,-1.09,1.66,1.67	112.97,246.87,211.45,261.77	141.4,213.58,262.43,320.03	63206;63204;63207;63205	-1.08691	1.66746	0.885028	1.6637	1.66558	0.55684	0.17666	0.0402001	0.0136201	0.0470601
FAM195A	4	1.84,0.81,0.68,0.2	21.3,128.76,619.08,681.65	39.05,147.87,655.08,691	53507;53509;53508;53506	0.204269	1.84387	0.884933	0.808238	1.32605	0.0318201	0.12632	0.0402001	0.19044	0.12666
MECP2	4	0.88,0.63,0.95,1.08	127.58,148.14,172.25,185.36	148.03,164.3,198.29,217.16	11310;11311;11309;11308	0.626126	1.07977	0.884438	0.94692	1.01334	0.0055001	0.44712	0.0403401	0.13656	0.26666
HTR6	4	-0.15,1.18,1.52,1	96.18,94.58,97.46,151.42	93.47,118.16,128.98,176.02	9058;9057;9056;9059	-0.152423	1.51787	0.88427	1.1766	1.34724	0.10082	0.2323	0.0403801	0.0703601	0.11998
RPP14	4	0.97,1.78,0.67,0.12	247.79,340.3,417.37,807.63	282.19,412.94,447.88,810.93	30128;30129;30127;30126	0.12101	1.7796	0.883854	0.965241	1.37242	0.0432601	0.14342	0.0405001	0.13008	0.1118
MFAP4	4	0.53,1.21,1.93,-0.14	133.09,157.15,206.2,295.17	145.47,189.27,265.64,289.85	11405;11407;11406;11404	-0.137288	1.92885	0.883627	1.21325	1.57105	0.0967601	0.10534	0.0406201	0.0631801	0.0636801
TRAF2	4	1.75,0.9,0.54,0.34	53.73,103.26,214.23,346.97	82.14,122.07,231.16,360.14	19557;19559;19558;19556	0.34259	1.75246	0.883536	0.902693	1.32757	0.0183801	0.1523	0.0406201	0.15208	0.12622
JMJD6	4	2.65,1.18,0.21,-0.52	17.68,30,76.45,223.17	42.22,43.98,80.87,207.83	32089;32087;32088;32086	-0.515532	2.65419	0.88272	1.17863	1.91641	0.23948	0.0195001	0.0407401	0.0699401	0.0196601
ZNF581	4	2.05,2.36,0.11,-0.99	27.69,86.84,114.4,144.33	52.65,134.74,117.06,121.49	38996;38997;38995;38994	-0.991229	2.35686	0.882249	2.05482	2.20584	0.50138	0.0408601	0.0408001	0.0025801	0.0069001
RGR	4	0.71,1.63,0.02,1.17	400.91,405.36,643.13,642.43	430.95,478.71,643.07,706.35	16087;16084;16085;16086	0.0197459	1.62973	0.8822	1.16664	1.39818	0.0608801	0.1901	0.0408001	0.0727601	0.1043
GATA6	4	1.12,1.34,0.79,0.28	168.92,386.44,446.2,498.54	199.82,443.41,483.56,512.16	6920;6922;6921;6923	0.281656	1.33605	0.881804	1.12283	1.22944	0.0234601	0.31316	0.0408601	0.0822601	0.16302
NHSL2	4	3.82,-0.09,0.35,-0.55	67.82,183.25,241.88,583.95	140.2,181.58,253.02,554.6	69190;69189;69191;69188	-0.550262	3.81702	0.881499	0.347719	2.08237	0.25694	0.0012801	0.0409201	0.45958	0.0105801
TAMM41	4	1.9,1.05,0.1,0.47	44.22,61.67,147.43,197.2	72.33,79.52,150.57,211.34	60008;60009;60010;60011	0.0961825	1.90268	0.881326	1.05342	1.47805	0.0473601	0.1111	0.0409201	0.1019	0.0829801
CH17-360D5.1	4	0.32,0.75,0.52,1.94	101.02,165.84,213.31,388.4	107.36,186.64,229.92,472.81	76279;76278;76280;76277	0.315869	1.94112	0.881511	0.752525	1.34682	0.0205001	0.1032	0.0409201	0.21612	0.1201
CD300LD	4	-0.31,-0.34,1.86,2.31	160.08,290.06,457.37,625.03	152.74,277.98,544.54,756.58	75382;75381;75380;75379	-0.336495	2.31216	0.881272	1.85928	2.08572	0.1618	0.0448401	0.0409401	0.0064801	0.0104001
C2orf81	4	0.83,1.43,0.82,0.44	101.19,101.54,148.89,161.75	117.62,132.27,169.73,173.02	71236;71238;71239;71237	0.437226	1.42754	0.880347	0.833241	1.13039	0.0125201	0.27238	0.0410401	0.18004	0.2065
TIGD6	4	0.48,1.57,0.32,1.15	89.17,91.68,177.4,207.11	98.32,123.32,186.88,241.92	51901;51898;51899;51900	0.322208	1.56804	0.880138	1.1505	1.35927	0.0199601	0.21322	0.0410601	0.0759601	0.1159
CCDC184	4	1.63,0.13,0.27,1.49	51.21,84.79,99.02,160.81	77.17,88.32,104.65,201.09	70879;70877;70876;70878	0.125924	1.63117	0.879985	1.48853	1.55985	0.0426201	0.18922	0.0411201	0.0261801	0.0661201
VPS35	4	-1.04,0.5,2.77,1.29	47.36,98.07,89.9,177.33	35.14,107.88,148.05,213.92	43197;43194;43195;43196	-1.04116	2.76755	0.879476	1.28975	2.02865	0.53028	0.0146001	0.0412001	0.0503001	0.0128001
EMC3	4	0.51,2.07,0.43,0.5	33.01,92.69,145.51,242.73	39.31,135.41,156.24,259.36	43517;43516;43514;43515	0.430442	2.07387	0.879389	0.511075	1.29247	0.0129201	0.0765601	0.0412001	0.3537	0.13796
CDH11	4	0.03,0.66,0.5,2.33	416.03,493.61,513.1,695.63	416.34,526.7,540.05,832.05	2869;2868;2871;2870	0.0265788	2.32645	0.879088	0.663166	1.49481	0.0595401	0.0435601	0.0412401	0.26144	0.0792801
EIF2AK1	4	0.61,1.21,1.1,0.6	37.75,102.71,152.5,234.58	46,128.27,181.11,252.68	35576;35574;35577;35575	0.595811	1.20566	0.878516	1.1014	1.15353	0.0063801	0.37708	0.0413201	0.0878601	0.19548
UGGT2	4	-0.34,1.14,1.65,1.06	82.82,197.56,212.21,490.79	77.54,231.91,262.64,545.49	43271;43270;43273;43272	-0.336476	1.64836	0.878347	1.13962	1.39399	0.16178	0.18302	0.0413401	0.0784801	0.10544
COPS2	3	0.79,1.08,1.15	36.58,62.9,237.7	47.06,81.53,277.04	24464;24467;24465	0.793268	1.14508	1.00655	1.08131	1.1132	0.0099201	0.3251	0.0413801	0.0508201	0.13308
SARS	4	2.27,1.7,0.91,-1.37	20.72,36.83,294.37,366.48	43.5,59.06,328.06,313.68	16815;16813;16812;16814	-1.36713	2.2735	0.877869	1.69676	1.98513	0.70714	0.0485401	0.0414601	0.0121001	0.0151601
PRPS1	4	-0.57,1.25,0.64,2.19	100.69,148.01,432.05,454.69	89.82,179.28,463.86,560.05	15010;15011;15009;15008	-0.567317	2.19209	0.876506	1.24558	1.71883	0.26458	0.0586601	0.0417401	0.0579401	0.0391801
ARMCX6	4	-0.6,0.97,2.4,0.73	94.76,128.65,126.66,209.17	84.27,151.95,186.53,231.98	40007;40008;40009;40006	-0.595073	2.40144	0.876101	0.967263	1.68435	0.27872	0.0374001	0.0418001	0.12926	0.0442801
THSD7B	4	1.05,1.33,0.16,0.97	106.31,157.73,252.45,327.66	129.02,193.32,258.31,363.86	51266;51268;51269;51267	0.158318	1.32529	0.876242	1.04746	1.18637	0.0378001	0.31854	0.0418001	0.10354	0.17956
OR56B4	4	-0.03,2.17,-0.87,2.23	162.5,362.42,625.4,612.56	161.56,454.92,577.32,736.28	64385;64387;64384;64386	-0.868121	2.22545	0.875287	2.17233	2.19889	0.43074	0.0541401	0.0418801	0.0015401	0.0069001
NUDCD2	4	1.28,1.79,0.44,-0.02	129.6,171.93,275.8,295.24	161.05,223.31,291.03,294.94	60268;60270;60271;60269	-0.0161419	1.79107	0.874633	1.28068	1.53587	0.0677001	0.13988	0.0419201	0.0516801	0.0708201
CABP1	3	0.45,1.66,0.9	48.64,74.79,112.87	55.49,106.11,132.18	24958;24957;24956	0.450479	1.65775	1.00191	0.897508	1.27763	0.0340801	0.13808	0.0420401	0.0878801	0.0856201
DEFB112	4	1.01,0.78,0.59,1.12	45.72,326.15,534.27,813.3	60.27,355.11,566.66,883.41	66137;66138;66136;66139	0.592942	1.11867	0.873516	1.00736	1.06302	0.0064801	0.42372	0.0421001	0.1169	0.24026
ERC2	4	-0.2,0.87,1.3,1.52	73.16,135.67,135.38,176.7	71.06,157.19,166.81,220.74	34483;34484;34482;34485	-0.203563	1.52401	0.872555	1.29758	1.41079	0.1153	0.22944	0.0422001	0.0490801	0.10082
MRPS2	4	1.43,-0.08,0.95,1.19	34.8,44.74,72.46,75.85	52.9,44.45,90.31,98.96	37861;37860;37858;37859	-0.0768795	1.43161	0.87256	1.18624	1.30892	0.0815001	0.27058	0.0422001	0.0684601	0.13234
ARHGAP22	3	1.17,2.03,-0.2	149.5,480.33,755.34	178.77,583.83,739.25	46614;46616;46615	-0.201153	2.03032	1.00052	1.17239	1.60136	0.19444	0.0629201	0.0422201	0.0375401	0.0311401
DUS2	4	0.12,0.83,2.15,0.38	141.65,156.04,221.86,336.63	145.83,177.55,295.25,350.08	41001;40998;41000;40999	0.117789	2.15123	0.870704	0.830607	1.49092	0.0439201	0.0634401	0.0424001	0.18156	0.0802201
CFDP1	3	1.29,1.26,0.45	37.38,114.39,149.11	54.31,142.44,160.54	28055;28054;28053	0.44807	1.28603	0.999628	1.26478	1.27541	0.0342401	0.26496	0.0424001	0.0280401	0.0860801
TARP	4	0.25,0.7,-0.17,2.71	103.83,120.83,173.18,238.68	108.68,136.28,168.65,332.31	73305;73307;73306;73304	-0.17177	2.70808	0.870604	0.697751	1.70292	0.106	0.0174601	0.0424201	0.24294	0.0413201
RPGR	4	1.51,-0.17,0.9,1.24	159.45,367.64,376.51,371.32	200.11,361.14,413.38,421.91	16273;16275;16274;16272	-0.169898	1.51153	0.870605	1.2403	1.37591	0.10532	0.23442	0.0424201	0.0586201	0.1107
RPS26	4	-0.41,0.92,1.97,0.99	28.89,31.1,34.97,96.51	25.47,42.14,60.6,116.45	16609;16611;16608;16610	-0.412173	1.97445	0.86988	0.993097	1.48377	0.19232	0.0954001	0.0426401	0.12126	0.0817801
REPS1	4	1.1,0.89,-1.08,2.57	107.24,150.16,189.1,309.01	130.6,172.87,160.83,410.01	54740;54739;54738;54741	-1.08469	2.56754	0.869047	1.09877	1.83315	0.55552	0.0251401	0.0428201	0.0883201	0.0268401
KRTAP4-12	4	0.15,1.46,1.12,0.75	66.49,98.96,129.58,215.26	70.01,129.36,157.71,238.87	52477;52474;52475;52476	0.1468	1.4609	0.869055	1.1212	1.29105	0.0396001	0.2555	0.0428201	0.0828001	0.13848
AGAP5	4	1.28,1.01,1.17,0.02	83.64,159.78,353.23,534.71	107.3,186.44,401.35,539.01	74831;74833;74832;74834	0.0184096	1.27683	0.869031	1.17402	1.22542	0.0611001	0.34098	0.0428201	0.0710201	0.16464
DOHH	4	0.88,1.8,-0.75,1.55	154.47,144.75,263.24,447.08	176.7,191.6,239.44,516.51	52159;52161;52160;52158	-0.753195	1.80395	0.868849	1.54759	1.67577	0.36486	0.13656	0.0428801	0.0213601	0.0456601
FAM135B	4	1.5,1.65,2.04,-1.71	111.3,226.76,258.45,457.48	144.38,280.67,330.93,383.21	37649;37648;37647;37646	-1.71438	2.03994	0.868447	1.64594	1.84294	0.8428	0.0827001	0.0429601	0.0145601	0.0261401
GTF3C4	4	-0.46,1.09,0.02,2.82	91.44,117.1,169.76,181.24	83.93,141.56,170.39,266.09	24502;24503;24501;24500	-0.455954	2.81546	0.867946	1.0931	1.95428	0.21174	0.0130401	0.0430601	0.0898201	0.0169801
TSPAN31	4	1.62,1.04,0.75,0.06	71.98,78.58,198.72,288.63	103.13,98.81,219.3,290.36	16818;16817;16819;16816	0.058743	1.62308	0.867915	1.03775	1.33042	0.0537001	0.19226	0.0430601	0.10626	0.12518
OSTC	4	-1.1,1.48,0.98,2.11	88.82,122.77,158.65,196.54	70.35,157.99,184.89,261.37	46618;46621;46620;46619	-1.0953	2.10611	0.86742	1.47663	1.79137	0.56156	0.0704601	0.0432201	0.0274401	0.0308401
KLHL33	4	0.14,0.6,0.77,1.96	101.75,113.7,199.69,185.92	104.53,126.55,221.38,244.62	58590;58589;58588;58591	0.138849	1.96402	0.866845	0.765056	1.36454	0.0408401	0.0981001	0.0433001	0.21036	0.11418
SMPD1	4	2.16,0.98,0.05,0.28	114.88,191.79,462.25,497.53	165.87,220.28,464.81,510.39	17795;17792;17793;17794	0.0456925	2.15696	0.866475	0.979446	1.5682	0.0562801	0.0629401	0.0433801	0.12562	0.0644601
APOL2	4	0.2,2.88,0.37,0.01	66.03,59.57,118.92,190.19	70.39,112.94,126.81,190.63	33571;33570;33572;33573	0.0123427	2.87568	0.866363	0.374925	1.6253	0.0620801	0.0110201	0.0434001	0.44142	0.0528001
DDX43	4	1.57,1.99,-1.4,1.31	111.9,140.97,240.78,365.51	147.12,192.74,199.84,420.23	42581;42580;42578;42579	-1.40114	1.99075	0.866143	1.56622	1.77849	0.72354	0.0918401	0.0434201	0.0198601	0.0323801
RIPK2	4	1.87,0.76,2.38,-1.54	287.82,351.92,396.41,751.46	356.49,382.44,509.04,658.8	22917;22916;22919;22918	-1.54368	2.37651	0.865528	1.86919	2.12285	0.78146	0.0392801	0.0435401	0.0062601	0.0092401
TANC1	4	2.57,1.16,-1.05,0.79	55.97,82.48,413.26,393.96	100.36,104.32,367.84,427.11	54995;54996;54997;54994	-1.05398	2.56761	0.865415	1.15919	1.8634	0.5374	0.0250801	0.0435401	0.0739201	0.0242801
HLA-DOA	4	0.99,-0.53,0.53,2.47	93.4,153.47,240.61,213.72	112.64,142,258.2,294.97	8402;8401;8403;8400	-0.527999	2.47199	0.86528	0.990225	1.73111	0.24518	0.0314201	0.0435601	0.12234	0.0377401
YPEL2	4	0.68,1.39,-0.1,1.49	130.61,136.89,199.36,372.47	146.56,171.22,196.78,435.32	71017;71019;71018;71016	-0.101309	1.4938	0.865203	1.39224	1.44302	0.0878601	0.24244	0.0435601	0.0361801	0.0920801
LOC100505841	4	1.31,1.21,0.17,0.77	68.64,110.37,127.1,365.67	92.3,136.75,130.77,396.92	75851;75850;75852;75849	0.168833	1.3073	0.865201	1.21301	1.26016	0.0360601	0.32606	0.0435601	0.0632801	0.15094
RCAN1	4	0.82,1.15,0.15,1.35	164.7,225.82,436.46,528.2	186.7,261.46,444.07,598	5081;5080;5083;5082	0.147671	1.34627	0.865342	1.14966	1.24796	0.0395201	0.30792	0.0435601	0.0762201	0.15564
C20orf27	4	0.94,0.76,0.27,1.49	116.3,123.8,144.26,424.51	137.29,140.67,151.65,495.51	41195;41194;41196;41197	0.271714	1.48862	0.86482	0.942981	1.2158	0.0244401	0.24484	0.0437001	0.13766	0.16872
STX18	4	-0.44,1.69,0.87,1.34	144.36,223.67,368.46,458.04	133.72,278.1,403.93,519.2	39593;39591;39592;39590	-0.438287	1.68675	0.864279	1.3375	1.51213	0.20294	0.17012	0.0437601	0.0435201	0.0755401
UFD1L	3	0.96,1.36,0.64	199.4,236.58,312.52	227.5,283.61,336.56	19931;19929;19928	0.641252	1.36173	0.988402	0.962221	1.16198	0.0170601	0.2358	0.0438001	0.0728201	0.11688
NCL	3	1.12,0.82,1.02	120.22,201.16,271.11	145.71,224.9,306.4	12254;12252;12255	0.816592	1.12457	0.988348	1.02388	1.07423	0.0090201	0.33422	0.0438001	0.0610801	0.1465
EXD2	4	-1.22,1.73,0.95,1.99	69.98,150.5,169.44,221.3	52.2,195.98,195.83,286.7	41971;41970;41972;41973	-1.21601	1.99157	0.86391	1.72528	1.85843	0.63038	0.0916801	0.0438401	0.0111201	0.0247001
NRAP	4	1.74,0.27,0.38,1.07	145.64,269.46,461.44,501.85	190.85,280.26,478.49,557.85	12832;12833;12834;12835	0.266679	1.74241	0.86352	1.06823	1.40532	0.0249801	0.15474	0.0438801	0.0974601	0.1023
LRBA	4	1.33,0.38,0.98,0.77	111.38,136.62,427.44,466.91	140.6,146.25,474.43,501.04	2786;2784;2785;2787	0.381371	1.32814	0.863327	0.976034	1.15209	0.0155601	0.31662	0.0439601	0.12664	0.19606
ACTR2	4	0.64,1.44,0.81,0.57	100.88,99.77,162.32,592.93	113.65,129.97,183.82,620.11	26994;26995;26992;26993	0.567093	1.43739	0.863061	0.808665	1.12303	0.0072401	0.26728	0.0440001	0.19004	0.20974
C8orf22	4	0.86,-0.31,1.4,1.51	91.74,117.62,177.08,233.57	109,111.12,216.9,285.7	73374;73373;73372;73375	-0.314798	1.5065	0.862922	1.39533	1.45092	0.1528	0.236	0.0440401	0.0358601	0.0899001
UVRAG	4	1.02,1.01,0.54,0.89	198.86,316.51,456.01,489.99	228.96,353.43,481.16,534.28	20079;20076;20077;20078	0.538255	1.01913	0.862431	1.00679	1.01296	0.0083401	0.48256	0.0441801	0.1172	0.26682
TLK2	4	-0.03,1.26,1.34,0.88	137.65,166.08,165.63,241.11	136.65,200.62,202.59,271.11	29837;29834;29835;29836	-0.032224	1.3422	0.860697	1.25648	1.29934	0.0709201	0.31002	0.0445001	0.0561001	0.13564
ECHS1	4	2,0.26,1.11,0.08	240.32,288.44,397,539.94	310.24,297.5,444.48,547.2	5249;5251;5250;5248	0.0777332	1.9962	0.860054	1.10905	1.55262	0.0504401	0.0909601	0.0445801	0.0859001	0.0674401
MORC1	4	1.01,0.44,1.36,0.63	46.98,104.14,106.5,163.39	61.79,112.5,135.62,180.47	35664;35663;35662;35665	0.443401	1.3551	0.860167	1.0132	1.18415	0.0121001	0.30364	0.0445801	0.11478	0.18038
POU6F2	4	1.81,0.04,2.16,-0.57	144.61,186.81,164.2,212.04	191.49,188.01,224.7,195.65	30695;30697;30696;30694	-0.569468	2.16335	0.859269	1.80662	1.98499	0.26534	0.0620401	0.0448001	0.0082401	0.0151601
NACC1	4	0.2,-0.22,3.79,-0.35	159.08,336.3,341.29,546.24	163.99,327.14,502.93,531.82	56898;56897;56899;56896	-0.34607	3.79463	0.859097	0.204186	1.99941	0.1649	0.0013801	0.0448201	0.55408	0.0140601
LOC645382	4	-0.64,2.62,0.74,0.71	116.37,140.99,241.87,293.61	102.82,209.96,267,319.52	74004;74001;74002;74003	-0.642771	2.62362	0.859138	0.744289	1.68395	0.30492	0.0214801	0.0448201	0.2202	0.0443401
RQCD1	4	1.39,1.51,0.35,0.18	24.36,50.37,88.21,454.66	38.63,74.08,95.35,464.11	23937;23938;23936;23939	0.180252	1.51395	0.85908	1.39467	1.45431	0.0345601	0.23358	0.0448601	0.0359201	0.0890401
MED23	4	1.11,-0.56,1.21,1.66	57.4,80.7,139.67,162.97	75.82,72.11,169.99,209.49	24825;24826;24824;24827	-0.556878	1.66429	0.858382	1.21135	1.43782	0.25984	0.17774	0.0449001	0.0635201	0.0932201
LY6K	4	1.09,1.42,0.77,0.16	374.69,407.13,560.84,639.25	419.46,471.3,599.09,646.67	40474;40475;40477;40476	0.15776	1.41726	0.85838	1.09331	1.25529	0.0379201	0.27732	0.0449001	0.0898201	0.15292
ZNF417	4	1.54,-0.26,1,1.16	107.16,163.44,195.78,294.15	140.94,156.7,223.67,337.27	61825;61826;61824;61827	-0.262264	1.5435	0.858349	1.15711	1.3503	0.13402	0.22172	0.0449201	0.0745001	0.11902
TMEM74B	4	1.81,-0.37,1.08,0.91	245.07,354.07,342.15,454.72	309.16,338.56,385.74,496.82	42312;42313;42310;42311	-0.367792	1.80834	0.858016	1.08137	1.44485	0.17404	0.13514	0.0449401	0.0934001	0.0917201
NTRK3	4	0.12,1.3,0.42,1.6	81.91,225.65,245.82,231.15	85.17,266.2,259.77,286.57	12898;12896;12897;12899	0.11668	1.59947	0.857689	1.29788	1.44868	0.0440601	0.20184	0.0450001	0.0489801	0.0906001
TOR1B	4	2.06,-0.38,1.85,-0.1	111,244.03,232.54,313.43	157.57,231.13,296.58,311.03	36100;36098;36101;36099	-0.377537	2.05589	0.857415	1.84899	1.95244	0.178	0.0798401	0.0450401	0.0068801	0.0171601
UBN1	4	2.49,-0.47,0.81,0.6	105.43,146.82,165.87,211.84	161.29,136.19,187.7,230.8	36675;36674;36676;36677	-0.474981	2.49425	0.856895	0.808601	1.65142	0.22014	0.0302401	0.0451401	0.19012	0.0489601
PIGW	4	1.83,0.85,0.61,0.14	62.86,147.79,179.63,301.32	95.27,169.29,197.2,307.18	67632;67635;67633;67634	0.136307	1.83493	0.85698	0.850954	1.34294	0.0411601	0.129	0.0451401	0.17274	0.12134
KIF20B	4	2.01,1.44,-0.77,0.74	49.25,143.3,258.43,505.2	80.95,180.31,233.49,544.16	25294;25295;25292;25293	-0.769487	2.01294	0.856673	1.44067	1.7268	0.37366	0.0878001	0.0451801	0.0307201	0.0383801
SLC2A8	4	-0.64,1.63,1.81,0.62	132.28,109.16,176.01,211.7	117.86,144.94,228.67,231.27	36979;36980;36981;36978	-0.638892	1.81196	0.856679	1.63176	1.72186	0.30324	0.13388	0.0451801	0.0153201	0.0389601
RDH11	4	1.53,1.63,-0.97,1.24	56.4,90.3,155.44,269.98	81.97,122.95,133.82,312.91	37837;37835;37834;37836	-0.968348	1.62514	0.856443	1.53264	1.57889	0.48896	0.19184	0.0451801	0.0225601	0.0617201
MAPK1	4	0.83,1.73,0.69,0.17	93.74,129.8,172.48,240	110.12,171.56,192.03,244.44	14882;14883;14880;14881	0.174714	1.7306	0.856703	0.826999	1.2788	0.0351401	0.15828	0.0451801	0.1829	0.1434
OR4C13	4	0.53,-0.18,1.63,1.44	264.76,282.33,268.51,306.34	284.52,277.23,325.94,359.4	67190;67189;67188;67191	-0.178592	1.63024	0.856115	1.44143	1.53584	0.10794	0.18964	0.0452401	0.0304801	0.0708201
FTH1P18	4	-0.1,0.1,1.59,1.83	344.34,495.92,566.21,627.37	339.15,499.17,646.97,729.79	73142;73140;73141;73143	-0.101672	1.83419	0.855578	1.59161	1.7129	0.0879001	0.12914	0.0453601	0.0178201	0.0399001
JRK	4	0.76,0.53,0.49,1.64	266.21,288.47,400.61,426.49	293.08,307.59,421.07,503.92	22484;22487;22486;22485	0.493492	1.63924	0.855289	0.760036	1.19964	0.0100801	0.18692	0.0454001	0.21202	0.17474
GPR132	4	1.09,0.56,1.37,0.4	93.85,111.33,146.88,190.48	115.49,123.63,181.12,202.18	36823;36824;36822;36825	0.399463	1.36513	0.854773	1.09438	1.22975	0.0144601	0.29918	0.0454801	0.0894801	0.16278
NUDCD3	4	0.47,1.15,1.94,-0.15	59.76,168.1,189.48,241.43	67.88,199.81,247.58,235.71	32657;32656;32655;32654	-0.146625	1.94291	0.854259	1.14974	1.54632	0.0990801	0.10292	0.0456001	0.0762001	0.0685601
VPS52	4	1.1,0.85,1.03,0.43	30.56,53.33,203.73,227.69	43.76,66.82,235.58,240.92	16785;16787;16786;16784	0.430468	1.10438	0.853823	1.02935	1.06686	0.0129201	0.43226	0.0457001	0.1089	0.23824
LEMD3	4	1.4,0.58,-0.57,2	83.44,286.02,350.77,465.48	110.18,306.65,327.85,566.08	33254;33255;33256;33257	-0.573105	1.99952	0.853329	1.40478	1.70215	0.26736	0.0904201	0.0458201	0.0345601	0.0414001
SPRED1	4	1.33,-0.08,1.84,0.32	230.94,462.41,534.12,656.32	274.14,459.72,627.71,671.69	63454;63453;63455;63452	-0.0764203	1.84227	0.853439	1.3325	1.58738	0.0813401	0.12662	0.0458201	0.0442001	0.0602401
C9orf3	4	1.55,-0.48,1.31,1.03	130.26,295.15,397.76,599.42	167.9,278.61,455.65,653.2	54443;54444;54445;54442	-0.475355	1.55204	0.853316	1.31125	1.43165	0.22036	0.21878	0.0458201	0.0470401	0.0950001
ATRN	4	3.3,1.65,-0.75,-0.78	81.22,143.48,202.19,267.55	148.04,184.83,181.38,242.39	21988;21991;21989;21990	-0.780161	3.29899	0.853163	1.64644	2.47271	0.38024	0.0036601	0.0458401	0.0145601	0.0025401
PTGS1	4	1.44,-0.25,0.38,1.84	140.66,202.62,225.48,338.92	176.89,196.26,237.35,413.59	15363;15361;15360;15362	-0.25307	1.84198	0.853119	1.43944	1.64071	0.13118	0.12682	0.0458401	0.0310001	0.0504401
ANKRD20A4	4	1.35,0.84,0.85,0.37	78.62,187.65,328.54,389.94	104.38,212.09,359.89,404.28	74777;74780;74779;74778	0.371956	1.35276	0.853195	0.851626	1.10219	0.0161001	0.30472	0.0458401	0.1725	0.22038
HAUS2	4	2.06,1.15,0.44,-0.24	30.18,74.34,109.31,132.57	55.44,97.08,118.25,127.24	41694;41696;41697;41695	-0.23809	2.05949	0.852868	1.15167	1.60558	0.1264	0.0792401	0.0458801	0.0756801	0.0565201
MRPL40	4	1.08,0.1,0.99,1.25	63.22,138.78,219,300.48	81.82,141.27,248.98,347.46	48317;48314;48315;48316	0.0986191	1.2467	0.852803	1.07884	1.16277	0.0470001	0.35772	0.0459001	0.0942201	0.19078
MAP3K10	4	0.54,2.16,-0.03,0.73	279.97,341.64,428.39,490.55	298.55,431.12,427.72,526.61	11533;11535;11534;11532	-0.0259289	2.16355	0.852531	0.734497	1.44902	0.0698001	0.0620401	0.0459401	0.22486	0.0905201
CWC25	4	0.83,0.37,0.93,1.28	72.92,248.22,268.96,370.5	88.15,260.96,301.15,423.03	40884;40882;40885;40883	0.370008	1.28355	0.85238	0.930354	1.10695	0.0163201	0.33776	0.0459601	0.1422	0.21784
ZBTB21	4	-0.04,-0.48,1.22,2.71	409.58,471.69,471.74,494.43	407.03,450.01,528.3,634.2	37170;37173;37172;37171	-0.480434	2.70872	0.852316	1.21685	1.96279	0.2227	0.0172601	0.0459801	0.0626201	0.0164201
IFNA17	4	-0.59,2.48,0.55,0.97	82.5,142.97,184.13,546.83	72.98,207.54,199.87,596.19	9246;9245;9244;9247	-0.589596	2.47603	0.851669	0.965977	1.721	0.27676	0.0308801	0.0461201	0.12992	0.0390001
TUBA8	4	0.82,0.71,1.39,0.48	118.69,203.17,193.36,327.1	136.81,224.15,234.89,343.9	39508;39506;39507;39509	0.477572	1.39349	0.85118	0.822814	1.10815	0.0106201	0.2869	0.0461601	0.18436	0.21736
ENTPD1	4	2.97,0.14,-0.31,0.6	178.71,270.28,379.28,510.28	268.28,277.01,365.27,541.83	2679;2676;2677;2678	-0.311138	2.96942	0.850139	0.59768	1.78355	0.15144	0.0079201	0.0462601	0.3011	0.0317401
MRPS26	4	1.07,-0.71,1.19,1.85	57.49,103.96,167.09,169.27	75.11,90.37,199.89,221.59	48283;48285;48282;48284	-0.706736	1.85364	0.850341	1.18524	1.51944	0.33948	0.12394	0.0462601	0.0687001	0.0737201
KIAA1551	4	-0.05,1.89,0.53,1.03	103.33,214.72,245.62,262.06	102.45,273.71,263.77,298.41	41887;41886;41889;41888	-0.0540009	1.88972	0.850381	1.03368	1.4617	0.0758601	0.1143	0.0462601	0.10716	0.0869601
AAAS	4	0.93,0.96,1.81,-0.29	67.04,131.39,123,184.61	83.64,155.43,166.89,177.55	21271;21268;21270;21269	-0.294848	1.81102	0.850604	0.957875	1.38445	0.14548	0.13408	0.0462601	0.13232	0.1081
VIPAS39	4	2.16,0.69,0.49,0.06	113.39,296.3,375.95,923.69	164.04,322.36,395.3,922.79	47081;47078;47079;47080	0.0642664	2.15958	0.8501	0.687488	1.42353	0.0526801	0.0627201	0.0462801	0.24772	0.0973001
GCG	4	0.8,0.98,0.17,1.43	128.13,154.12,184.93,193.15	146.65,179.74,190.1,236.27	6969;6968;6971;6970	0.174569	1.43488	0.849613	0.984814	1.20985	0.0352001	0.26836	0.0464801	0.1238	0.17108
PPP1R14B	4	-1.19,1.85,1.92,0.82	167.7,136.55,373.89,726.7	139.03,183.18,456.25,771.78	35036;35035;35037;35034	-1.18764	1.92048	0.84895	1.84633	1.88341	0.61454	0.10702	0.0466201	0.0069801	0.0224601
ANAPC16	4	0.15,1.98,1.09,0.18	154.09,228.23,302.44,488.04	158.32,295.89,342.83,495.53	58143;58141;58140;58142	0.148185	1.98026	0.848838	1.08839	1.53433	0.0394601	0.0937001	0.0466401	0.0911201	0.0710201
PPAPDC2	4	1.14,1.47,1.47,-0.69	339.92,426.03,478.99,630.08	385.34,496.58,554.01,592.58	72634;72635;72633;72632	-0.687065	1.47493	0.848735	1.46901	1.47197	0.32852	0.24986	0.0466801	0.0279801	0.0844801
RASGRP3	4	1.45,0.59,0.06,1.29	164.51,181.67,199.77,284.28	204.44,198.38,202.04,330.62	33692;33690;33691;33693	0.0625251	1.45494	0.848624	1.28585	1.37039	0.0530601	0.25836	0.0467401	0.0508001	0.11228
TRAFD1	4	0.07,0.04,1.68,1.6	52.68,119.16,108.72,185.18	54.23,119.8,145.61,230.41	29504;29503;29505;29502	0.0427894	1.68055	0.848067	1.59638	1.63847	0.0568201	0.17186	0.0468001	0.0174601	0.0508001
C9orf66	4	1.61,0.25,0.29,1.25	195.2,227.62,475.37,455.28	244.24,235.32,487.13,511.27	63091;63090;63089;63088	0.247784	1.6051	0.847797	1.24676	1.42593	0.0270001	0.1995	0.0468801	0.0577601	0.0967001
NOB1	4	1.52,1.65,-0.64,0.85	33.67,67.64,231.78,249.06	52.9,99.16,212.96,278.9	36308;36306;36307;36309	-0.640661	1.65376	0.847748	1.52493	1.58934	0.30382	0.18142	0.0469201	0.0230401	0.0599201
SPDYE6	3	1.65,0.06,1.2	49.75,135.13,228.28	75.57,136.24,266.35	74958;74957;74955	0.0592257	1.64813	0.969176	1.20017	1.42415	0.10648	0.14058	0.0469401	0.0345401	0.0555801
DYSF	4	0.13,0.98,1.6,0.68	101.85,145.32,409.56,556.5	104.57,170.31,484.09,590.96	21522;21520;21523;21521	0.132616	1.60143	0.847091	0.975236	1.28833	0.0418601	0.20102	0.0470601	0.12688	0.1394
FOXD4L6	4	-1.6,2.96,0.42,1.61	62.71,115.84,149.63,248.05	41.53,186.29,160.56,304.8	74303;74301;74304;74302	-1.6048	2.96197	0.846649	1.60627	2.28412	0.8043	0.0082401	0.0471401	0.0167801	0.0050801
NOL3	4	0.4,1.59,1.49,-0.09	163.83,227.34,345.11,391.95	173.96,279.44,404.78,386.56	23562;23561;23563;23560	-0.0910033	1.59297	0.846639	1.48867	1.54082	0.0851801	0.20332	0.0471401	0.0261401	0.0696201
GAL	4	0.79,1.6,0.84,0.14	97.58,95.54,126.82,151.5	113.47,128.51,146.18,155.35	37737;37734;37736;37735	0.14485	1.60359	0.84618	0.842767	1.22318	0.0398801	0.19998	0.0472001	0.1763	0.1655
VPRBP	4	-0.01,0.91,0.18,2.3	26.15,35.4,79.06,243.92	26.24,47.18,82.92,323.51	25770;25771;25769;25768	-0.00874426	2.30444	0.845991	0.906906	1.60567	0.0662801	0.0457601	0.0473001	0.15064	0.0565001
C1orf87	4	0.64,1.27,0.78,0.68	94.02,116.03,199.7,284.43	106.88,144.48,222,308.66	59426;59424;59427;59425	0.640388	1.27312	0.845643	0.784955	1.02904	0.0050601	0.3426	0.0474001	0.20082	0.25828
REEP3	4	0.19,0.62,-0.92,3.49	96.29,157.67,198.53,184.88	99.98,173.28,173.08,292.12	65657;65656;65659;65658	-0.922557	3.49033	0.845194	0.624318	2.05733	0.46276	0.0022601	0.0475601	0.28414	0.0117001
CBWD5	3	0.91,0.25,1.73	32.65,55.24,65.92	43.79,59.62,97.78	65620;65623;65621	0.249229	1.72946	0.963422	0.911578	1.32052	0.0635601	0.12114	0.0479001	0.0844601	0.0756401
LYNX1	4	0.79,1.88,0.09,0.61	257.8,294.25,622.34,672.72	286.46,363.22,627.3,706.12	48598;48601;48599;48600	0.0943215	1.87993	0.844073	0.787676	1.3338	0.0477801	0.11692	0.0480001	0.19964	0.12416
TNFRSF10C	4	0.16,1.53,0.02,1.66	132.81,220.88,320.24,383.93	136.39,269.03,320.9,454.4	22994;22995;22993;22992	0.0201282	1.65521	0.84367	1.53476	1.59499	0.0608201	0.1807	0.0480201	0.0224201	0.0587801
SPATA4	4	2.2,0.78,0.71,-0.32	68.71,95.07,106.16,186.21	110.23,110.39,120.82,178.45	60099;60097;60096;60098	-0.315759	2.19711	0.843687	0.779148	1.48813	0.15314	0.0581001	0.0480201	0.20326	0.0808201
ARMC2	4	0.52,0.35,1.45,1.06	133.31,174.23,275.5,691.96	145.61,183.93,326.74,751.01	52842;52843;52844;52845	0.351332	1.44826	0.843682	1.06002	1.25414	0.0175601	0.26216	0.0480201	0.0996401	0.15342
TSPY3	4	1.27,2.94,-0.88,0.05	163.06,353.76,510.53,599.84	197.16,479.35,468.27,599.62	74583;74584;74581;74582	-0.876322	2.93849	0.843508	1.26535	2.10192	0.43586	0.0087801	0.0480601	0.0545801	0.0098801
MSH6	4	-0.81,2.72,0.07,1.39	137.25,120.79,211.46,247.41	118.72,186.98,212.92,296.8	7916;7917;7918;7919	-0.811435	2.71607	0.84238	1.39481	2.05544	0.3976	0.0167801	0.0483201	0.0359001	0.0118001
DPCD	4	1.58,-0.5,1.96,0.32	366.45,480.34,597.42,649.39	432,456.51,702.49,665.46	34061;34058;34060;34059	-0.498059	1.96228	0.841813	1.57966	1.77097	0.2307	0.0985001	0.0484001	0.0185801	0.0331001
EDIL3	4	1.92,0.7,0.28,0.46	94.79,136.88,201.61,310.24	134.57,154.54,209.65,327.66	26953;26952;26954;26955	0.280462	1.92204	0.841653	0.700637	1.31134	0.0235401	0.10666	0.0484401	0.24144	0.13146
XRCC6	4	-0.39,2.02,0.3,1.44	94.41,122.64,230.96,397.1	87.61,171.04,239.76,460.28	6714;6713;6715;6712	-0.385691	2.01832	0.841529	1.43681	1.72757	0.18138	0.0870201	0.0484801	0.0312801	0.0382601
RFC3	4	0.36,2.06,-0.33,1.27	57.36,55,77.93,82.52	63.53,88.91,73.35,106.42	16038;16039;16037;16036	-0.326479	2.05564	0.841478	1.27196	1.6638	0.15798	0.0799201	0.0485001	0.0530401	0.0473201
CCNB3	4	0.53,0.34,1.22,1.27	148.64,256.58,310.09,482.46	162.19,268.93,355.07,546.81	54909;54907;54908;54906	0.340744	1.27391	0.841396	1.21837	1.24614	0.0184601	0.3423	0.0485001	0.0622601	0.15634
GLB1L	4	1.27,1.23,0.59,0.27	123.57,167.52,325.65,382.77	153.55,201.59,346.35,393.24	49208;49206;49209;49207	0.273567	1.26973	0.841207	1.23405	1.25189	0.0242401	0.3445	0.0485201	0.0596001	0.15426
C2orf82	4	2.51,1.96,0.2,-1.31	165.72,234.52,280.03,312.42	238.46,302.79,287.22,266.51	71264;71267;71265;71266	-1.30546	2.5065	0.841147	1.95875	2.23263	0.67726	0.0294601	0.0485401	0.0041601	0.0062001
PRSS53	4	0.52,1.76,1.63,-0.55	113.53,109.68,194.46,298.12	124.53,148.64,243.67,278.67	68842;68841;68840;68843	-0.551183	1.76454	0.840985	1.63113	1.69783	0.25734	0.14776	0.0485601	0.0153601	0.0421801
MOGS	4	1.17,0.36,1.46,0.37	127.3,157.2,167.75,241.44	155.49,166.4,209.14,253.41	20976;20979;20977;20978	0.357071	1.46378	0.840989	1.17056	1.31717	0.0171401	0.25392	0.0485601	0.0718001	0.12972
IMPG1	4	-0.23,0.77,2.29,0.54	146.22,202.23,230.63,410.66	142.31,224.26,310.33,433.83	9577;9579;9578;9576	-0.227172	2.28549	0.840769	0.766794	1.52614	0.1229	0.0471201	0.0486001	0.20936	0.0727001
NSDHL	4	2.04,1,-0.11,0.43	123.36,229.72,374.52,492.55	172.1,261.09,368.75,512.22	37361;37359;37358;37360	-0.110492	2.04016	0.840792	0.999357	1.51976	0.0905801	0.0826201	0.0486001	0.11954	0.0737001
NPIPB3	4	1.39,-0.12,1.13,0.97	60.74,93.4,381.67,485.91	84.22,91.47,428.88,533.69	31778;31781;31779;31780	-0.119564	1.38812	0.840754	1.12708	1.2576	0.0923001	0.28854	0.0486201	0.0814801	0.15198
SMAP2	4	1.17,2.85,0.55,-1.21	76.95,111.31,146.49,333.62	99.78,179.23,160.19,291.05	47924;47925;47923;47922	-1.21459	2.85313	0.840561	1.17344	2.01328	0.62976	0.0116001	0.0486401	0.0711601	0.0135001
BTN3A2	4	3.28,0.42,0.24,-0.58	184.17,243.74,378.22,572.37	283.15,257.66,387.22,543.57	30169;30168;30167;30166	-0.581363	3.28329	0.84052	0.418467	1.85088	0.27226	0.0039401	0.0486401	0.4133	0.0253001
KANSL2	4	-0.58,0.33,1.86,1.74	48.05,64.05,70.37,85.44	41.55,70.51,105.81,119.41	41048;41046;41049;41047	-0.576671	1.86036	0.840556	1.74399	1.80217	0.26938	0.12188	0.0486401	0.0105801	0.0296201
TEK	4	0.41,1.21,0.98,0.76	110.42,150.42,157.08,324.36	119.22,181.2,183.21,352.15	18973;18975;18972;18974	0.407886	1.20621	0.840503	0.984262	1.09524	0.0139801	0.3765	0.0486401	0.1241	0.22394
MOSPD2	4	0.6,0.62,1.16,0.98	51.04,222.46,373.08,449.53	59.94,241.63,420.44,495.62	63211;63210;63209;63208	0.595226	1.1591	0.840481	0.983377	1.07124	0.0064001	0.4021	0.0486401	0.12442	0.23584
NTAN1	4	0.04,1.32,1.19,0.8	120.11,152.84,296.71,419.98	120.73,187.77,341.37,457.08	58654;58653;58655;58652	0.0420445	1.31944	0.840173	1.19467	1.25706	0.0568801	0.32112	0.0486601	0.0668401	0.1523
DPP9	4	0.84,0.9,0.47,1.15	175.84,239.74,304.26,496.05	199.72,270.67,322.78,555.12	55712;55711;55710;55713	0.468451	1.15064	0.839573	0.898091	1.02436	0.0111201	0.4067	0.0488401	0.15414	0.26058
SREK1IP1	4	0.33,1.13,1.7,0.21	83.27,131.74,136.83,199.17	90.36,159.5,179.76,205.31	68258;68256;68259;68257	0.206993	1.69531	0.839058	1.12841	1.41186	0.0314801	0.1676	0.0489001	0.0810801	0.10042
DSTN	4	0.62,1.93,0.82,-0.02	118.59,210.07,340.51,533.88	132,270.1,372.39,536	29911;29910;29913;29912	-0.0150506	1.9304	0.838995	0.824411	1.37741	0.0675801	0.105	0.0489001	0.18362	0.11018
FOSL1	4	0.82,1.51,0.64,0.39	85.76,142.47,229.29,309.44	101.21,181.25,248.43,324.68	21234;21233;21232;21235	0.387747	1.51198	0.839067	0.818709	1.16534	0.0151601	0.2341	0.0489001	0.18604	0.18954
MELK	4	1.1,0.57,-0.92,2.59	202.2,318.22,464.96,419.85	236.13,338.69,425.9,539.74	26128;26131;26130;26129	-0.915275	2.59374	0.838745	1.10413	1.84894	0.4584	0.0228201	0.0489401	0.0871201	0.0255401
CKLF	4	0.26,2.25,0.5,0.35	93.32,156.64,509.67,749.21	97.99,219.78,536.6,766.12	38090;38091;38093;38092	0.25503	2.25162	0.838948	0.501537	1.37658	0.0262001	0.0516401	0.0489401	0.36024	0.11042
RPS2	3	-0.97,2.47,1.38	50.72,73.68,123.2	39.34,120.26,156.3	16487;16484;16486	-0.974594	2.46939	0.956971	1.37612	1.92275	0.58276	0.0238601	0.0489601	0.0189201	0.0100601
CHP2	4	1.74,1.35,0.23,0.04	82.25,150.6,212.9,297.71	115.73,185.59,219.85,299.46	47160;47161;47158;47159	0.0419664	1.73548	0.838363	1.35066	1.54307	0.0569201	0.15714	0.0489601	0.0418601	0.0691601
NTN5	4	0.83,0.36,0.77,1.39	54.84,98.57,97.3,247.69	68.29,105.96,112.59,297.05	59053;59054;59052;59055	0.361029	1.39342	0.838328	0.831869	1.11264	0.0168801	0.28694	0.0489601	0.18082	0.21482
TUBGCP3	4	-1.47,1.55,1.43,1.85	95.24,75.85,164.92,232.76	69.37,105.14,204.01,297.61	28045;28047;28044;28046	-1.47093	1.84853	0.837936	1.54905	1.69879	0.75272	0.12506	0.0490401	0.0213001	0.0419801
CFAP126	4	1.38,1.45,0.28,0.24	119.83,199.53,283.68,316.5	151.27,244.09,292.99,325.43	66877;66878;66879;66876	0.244283	1.44829	0.837878	1.38124	1.41477	0.0272801	0.26202	0.0490601	0.0375401	0.0997201
NMI	4	1.27,0.14,0.67,1.27	49.1,59.67,285.54,279.81	68.31,62.52,309.69,324.94	23890;23889;23888;23891	0.143463	1.26829	0.837786	1.26512	1.2667	0.0401001	0.3456	0.0491001	0.0546201	0.14816
NUP107	4	0.25,2.46,-1.54,2.18	46.89,52.93,114.38,115.38	51,93.4,84.82,166.78	45048;45049;45046;45047	-1.54371	2.45751	0.837643	2.18179	2.31965	0.7815	0.0323401	0.0491201	0.0014601	0.0044401
IGFBP3	4	1.59,-0.68,2.4,0.04	81.28,247.7,391.06,829.52	111.04,225.86,500.79,827.43	9317;9319;9318;9316	-0.678416	2.40143	0.837503	1.58742	1.99442	0.32344	0.0374401	0.0491401	0.0181001	0.0145601
SMIM9	4	-0.24,-0.18,2.48,1.29	111.74,263.65,269.78,357.68	106.37,257.97,360.74,410.7	75462;75460;75459;75461	-0.239779	2.48203	0.8375	1.28723	1.88463	0.12704	0.0307801	0.0491401	0.0506401	0.0223801
PSMB6	4	0.2,1.65,1.89,-0.39	54.62,81.01,145.67,233.54	58.19,112.41,195.55,222.33	15190;15189;15188;15191	-0.390295	1.88762	0.837584	1.6513	1.76946	0.18336	0.11478	0.0491401	0.0142201	0.0332801
TLR3	4	1.78,0.99,0.04,0.55	107.39,142.12,243.44,569.97	146.44,166.34,243.8,597.47	19282;19281;19283;19280	0.0371772	1.78109	0.837488	0.985376	1.38323	0.0579201	0.14292	0.0491401	0.12354	0.10852
LSM4	4	2.99,-1.21,0.26,1.31	30.12,74.56,99.04,112.96	68.02,56.62,104.51,141.73	33758;33759;33761;33760	-1.21184	2.98921	0.83723	1.30745	2.14833	0.6278	0.0076801	0.0492001	0.0477001	0.0083601
FOXE1	4	0.03,0.41,1.51,1.4	82.53,95.31,133.09,200	84.22,103.88,169.42,243.04	6412;6415;6414;6413	0.0273794	1.50632	0.836849	1.40224	1.45428	0.0594201	0.23616	0.0492801	0.0349201	0.0890601
HOXD10	3	1.7,-0.3,1.46	289.32,468.64,712.87	352.51,455.29,797.03	8769;8771;8768	-0.302089	1.70199	0.954158	1.46258	1.58228	0.23662	0.12758	0.0493601	0.0137601	0.0334601
ACVR1C	4	0.61,0.66,-0.12,2.2	165.73,208.02,402.7,446.33	182.12,228.14,396.44,547.81	59807;59804;59806;59805	-0.121726	2.20051	0.836153	0.658132	1.42932	0.0927201	0.0572201	0.0494001	0.26426	0.0955801
MYO1B	4	1.06,0.19,0.89,1.2	137.74,244.99,238.33,259.23	163.72,251.39,267.5,301.39	11746;11745;11744;11747	0.187176	1.20404	0.836078	1.06404	1.13404	0.0338801	0.378	0.0494001	0.0985801	0.20446
NR5A1	4	0.42,0.8,0.92,1.2	252.63,367.83,689.48,728.04	267.71,400.29,740.37,796.43	6621;6622;6623;6620	0.421049	1.19662	0.83563	0.923192	1.05991	0.0133801	0.38186	0.0494001	0.14458	0.24152
CBLL1	4	0.79,-0.12,1.38,1.29	208.62,351.69,325.41,330.13	233.27,346.04,377.97,380.7	50216;50217;50214;50215	-0.123905	1.37726	0.835577	1.29497	1.33612	0.0931601	0.2936	0.0494201	0.0494801	0.12332
OPTC	4	-0.55,0.89,2.47,0.53	162.42,184.53,220.02,330.6	148.92,210.39,304.31,349.95	34847;34846;34849;34848	-0.551466	2.46674	0.83519	0.892831	1.67979	0.25758	0.0316201	0.0494801	0.15596	0.0449401
SYN2	4	1.23,1.19,0.1,0.82	80.5,130.24,170.43,176.29	103.81,159.65,173.35,199.77	18569;18570;18571;18568	0.0989784	1.23186	0.835073	1.19003	1.21095	0.0469201	0.36408	0.0495001	0.0677001	0.17052
UTP6	4	-0.08,0.25,1.85,1.32	38.35,47.6,54.61,178.88	37.76,51.76,85.02,217.21	43465;43464;43463;43462	-0.0846261	1.84873	0.834793	1.32172	1.58522	0.0833601	0.12504	0.0496201	0.0457001	0.0606001
HOXD9	4	2.59,-0.16,-0.48,1.39	385.16,480.16,549.64,505.38	502.17,471.52,528.28,579.25	8766;8767;8765;8764	-0.479258	2.5884	0.834579	1.38966	1.98903	0.2222	0.0234201	0.0496401	0.0365001	0.0149001
CCR7	4	0.75,1.75,1.06,-0.22	105.9,143.2,196.89,231.58	121.28,188.02,227.28,225.18	3460;3463;3461;3462	-0.223165	1.75002	0.83442	1.06406	1.40704	0.12162	0.15302	0.0496801	0.0985801	0.1018
MAGEC2	4	1.27,0.44,0.75,0.88	149.43,259.35,289.31,689.94	181.76,275.84,317.17,738.75	38759;38760;38758;38761	0.443587	1.26583	0.834419	0.881135	1.07348	0.0121001	0.34692	0.0496801	0.16012	0.23474
DSG1	4	-0.75,0.96,2.59,0.54	65.66,53.14,97.88,201.51	54.84,68.2,154.24,215.88	5085;5084;5086;5087	-0.753142	2.59488	0.833923	0.957325	1.7761	0.36476	0.0227601	0.0498201	0.13264	0.0326401
LGALS13	4	0.71,1.16,0.11,1.35	232.4,384.13,508.71,574.09	253.87,433.02,515.39,642.71	36557;36554;36555;36556	0.114742	1.35263	0.833761	1.15968	1.25615	0.0443801	0.30486	0.0498401	0.0738401	0.15254
ITGB7	4	0,0.39,2.07,0.88	87.01,91.89,200.02,224.31	88.04,98.91,263.08,250.69	9826;9825;9824;9827	0.00159229	2.06771	0.832953	0.875728	1.47172	0.0641001	0.0777801	0.0500601	0.1625	0.0845201
CTDSPL2	4	0.2,0.02,1.45,1.66	85.36,148.22,250.58,328.98	90.1,149.47,302.15,394.63	38876;38877;38875;38874	0.0165585	1.66284	0.832209	1.45322	1.55803	0.0615201	0.17812	0.0501201	0.0292601	0.0664001
GPATCH8	4	0.52,0.22,1.88,0.71	35.62,162.05,175.69,241.3	42.25,167.07,230.31,264.57	31816;31814;31815;31817	0.22472	1.88141	0.832139	0.705414	1.29341	0.0293601	0.11676	0.0501401	0.23842	0.1376
TGS1	3	1.51,1.29,0.05	41.58,194.26,299.75	62.79,231.82,302.41	56769;56768;56771	0.0482866	1.51156	0.948422	1.28542	1.39849	0.10998	0.18162	0.0502401	0.0259801	0.0602801
FAM155B	4	0.32,0.84,1.17,0.99	164.75,171.82,207.61,322.66	172.67,195.47,243.3,359.34	35595;35597;35596;35594	0.320245	1.16731	0.831464	0.99463	1.08097	0.0201001	0.3978	0.0503201	0.12086	0.23084
PRR34	3	1.4,0.88,0.56	125.4,271.88,319.76	159.52,302.75,340.04	42130;42133;42131	0.56259	1.39736	0.947949	0.883898	1.14063	0.0230201	0.22122	0.0503401	0.0908001	0.1237
CCDC149	4	0.34,-0.02,0.22,2.79	151.15,278.82,285.84,479.99	159.84,278.87,293.22,624.14	55716;55715;55717;55714	-0.0211325	2.78662	0.830501	0.335952	1.56129	0.0685801	0.0139401	0.0504801	0.46658	0.0658801
GPR75-ASB3	4	3.12,-0.25,-0.6,1.05	40.12,146.33,191.58,182.42	87.09,141.74,175.83,212.64	75736;75737;75738;75735	-0.601097	3.12033	0.830418	1.05225	2.08629	0.28178	0.0053801	0.0505001	0.10218	0.0104001
ERICH6	4	-0.56,2.04,0.79,1.05	216.23,278.03,743.97,827.8	199.28,353.63,788.42,893.48	59985;59986;59987;59984	-0.559085	2.04251	0.830337	1.0463	1.5444	0.26088	0.0823001	0.0505201	0.1041	0.0689601
TCEAL4	4	2.45,0.66,-0.1,0.32	154.5,392.5,425.7,454.11	222.78,419.57,421.52,470.31	50358;50360;50361;50359	-0.102945	2.4455	0.830129	0.656658	1.55108	0.0881001	0.0331601	0.0505401	0.26534	0.0676201
REG1A	4	1.13,-0.48,2.67,0	135.4,162.81,225.65,286.34	163.19,150.71,318.01,285.88	15984;15985;15987;15986	-0.482065	2.67232	0.829919	1.12982	1.90107	0.22348	0.0187601	0.0506001	0.0807801	0.0210401
CABYR	4	-0.38,0.66,1.14,1.9	82.5,173.38,181.84,378.49	76.18,191.78,214.95,459.33	34850;34851;34853;34852	-0.384585	1.90082	0.829809	1.14202	1.52142	0.18098	0.1115	0.0506001	0.0778201	0.0734401
FAM73B	4	2.39,-0.6,0.82,0.71	346.93,606.81,731.87,756.55	445.69,574.13,777.08,796.21	54401;54399;54400;54398	-0.600089	2.38708	0.829632	0.818835	1.60296	0.28126	0.0383601	0.0506401	0.18598	0.0570401
SMC5	4	0.95,0.62,0.53,1.22	28.78,60.78,75.8,195.74	39.4,71.46,86.01,231.66	31835;31837;31836;31834	0.534783	1.21529	0.829524	0.949105	1.0822	0.0084801	0.3727	0.0506401	0.13564	0.2303
OTP	4	1.46,1,0.39,0.47	56.33,96.42,196.39,403.24	80.57,116.45,207.63,422.65	32825;32822;32824;32823	0.385236	1.46273	0.828795	1.0013	1.23201	0.0152401	0.2545	0.0507401	0.11904	0.16192
EBF4	4	-0.61,1.96,0.01,1.97	203.99,254.3,309.54,274.88	186.73,321.81,310.82,345.98	45959;45960;45961;45958	-0.614245	1.96644	0.828607	1.95634	1.96139	0.28826	0.0976401	0.0507601	0.0041801	0.0165601
CDK16	4	0,0.03,2.57,0.71	67.32,208.11,319.44,470.49	68.58,208.15,423.21,502.6	13464;13465;13466;13467	-0.00372332	2.57433	0.828407	0.712422	1.64338	0.0653801	0.0245001	0.0508401	0.235	0.0500201
IQCD	4	0.04,1.02,1.23,1.02	168.28,327.35,398.37,565.97	168.99,365.32,452.58,617.23	57568;57571;57570;57569	0.0420044	1.22752	0.828059	1.02355	1.12553	0.0569201	0.36646	0.0509201	0.11104	0.20876
RPL23A	3	0.8,0.23,1.8	58.3,111.32,142.38	71.71,115.81,188.62	16379;16376;16378	0.225154	1.80379	0.944605	0.804869	1.30433	0.0680801	0.10418	0.0509401	0.11152	0.0795801
YBX1	3	1.64,0.38,0.82	123.37,153.85,479.69	163.87,163.26,516.54	12867;12865;12866	0.376955	1.64086	0.944689	0.816256	1.22856	0.0430601	0.14298	0.0509401	0.10806	0.0973201
PATE1	4	2.04,-0.36,0.21,1.42	112.45,172.19,298.27,491.91	158.84,162.38,307.12,565.18	63306;63307;63304;63305	-0.359932	2.0394	0.827887	1.41994	1.72967	0.17022	0.0829801	0.0509601	0.0330601	0.0380201
TCP10L2	4	1.03,0.13,1.65,0.5	96.45,118.91,323.44,473.87	117.04,121.56,387.68,495.91	72411;72409;72408;72410	0.134409	1.64874	0.827193	1.02852	1.33863	0.0415601	0.18284	0.0510201	0.10926	0.12256
TXNL1	4	1.16,0.36,0.69,1.11	74.32,193.41,203.84,260.13	97.13,204.2,224.34,298.89	24568;24570;24571;24569	0.356876	1.15621	0.826965	1.10617	1.13119	0.0171601	0.40378	0.0510401	0.0863201	0.206
FSTL3	4	0.02,1.38,0.87,1.04	267.14,293.76,330.52,418.6	269.33,345.24,362.84,465.66	27586;27585;27587;27584	0.0168129	1.38138	0.825527	1.0356	1.20849	0.0614201	0.29162	0.0514001	0.10664	0.1716
CIAO1	4	-0.11,1.83,-0.37,1.95	43.18,86.1,271.08,263.57	42.43,122.02,259.49,332.58	24695;24694;24692;24693	-0.373569	1.95223	0.825229	1.83294	1.89258	0.17628	0.10064	0.0514801	0.0073401	0.0218201
TUB	4	-0.97,1.61,1.02,1.65	244.87,265.09,303.85,392.72	215,322.19,342.07,465.2	19711;19710;19709;19708	-0.973839	1.64697	0.824828	1.60628	1.62663	0.4917	0.18374	0.0515001	0.0167601	0.0525401
UBE2R2	4	0.43,1.87,-1.71,2.71	41.21,96.41,412.07,385.25	47.27,136.05,340.64,509.78	41014;41015;41017;41016	-1.71471	2.70824	0.824374	1.87303	2.29064	0.84302	0.0174401	0.0516201	0.0061401	0.0049601
DHDDS	4	1.2,0.17,0.87,1.06	63.87,89.04,100.07,153	85,92.68,117.4,180.37	50431;50433;50432;50430	0.16508	1.20133	0.824415	1.05815	1.12974	0.0367801	0.3793	0.0516201	0.10074	0.20692
MORC2	4	2.33,1.77,-0.52,-0.29	19.5,92.06,158.01,324.08	41.93,127.94,145.72,313.53	31096;31097;31095;31094	-0.517668	2.3328	0.824168	1.76931	2.05105	0.24056	0.0423001	0.0516601	0.0092801	0.0119601
TRIM9	4	1.03,-0.42,0.12,2.57	90.99,141.68,291.27,432.11	111.44,131.74,295.13,552.43	57090;57091;57089;57088	-0.417427	2.57266	0.82403	1.02565	1.79916	0.1941	0.0245801	0.0516801	0.11024	0.0299001
DNAJC17	4	0.42,0.78,1.39,0.7	88.65,207.02,253.64,381.5	96.88,231.11,302.53,409.55	41871;41873;41870;41872	0.424546	1.39169	0.82371	0.782293	1.08699	0.0131601	0.28738	0.0517201	0.20226	0.22802
BDH2	4	0.75,1.2,1.86,-0.52	192,364.17,395.95,517.3	214.02,413.39,478.67,492.39	44502;44503;44504;44505	-0.520604	1.86183	0.823367	1.19837	1.5301	0.24224	0.12152	0.0517601	0.0659801	0.0719001
COG2	4	1.55,1.23,1.03,-0.52	63.91,96.14,124.17,225.68	91.19,120.79,147.72,210.92	30853;30850;30852;30851	-0.518214	1.5468	0.823273	1.23433	1.39056	0.24082	0.2208	0.0518001	0.0595801	0.10634
RUNX1T1	4	0.37,1.69,1.06,0.17	127.7,117.45,126.81,441.07	135.96,156.8,151.77,450.9	2406;2405;2407;2404	0.172648	1.69387	0.822536	1.05524	1.37455	0.0354401	0.1679	0.0519401	0.10138	0.11112
GALNTL6	4	-0.18,2.39,-2.26,3.34	57.17,48.46,232.94,154.11	55.18,86.19,168.6,249.51	73230;73228;73229;73231	-2.26336	3.33632	0.822359	2.39317	2.86475	0.95286	0.0033201	0.0519801	0.0006001	0.0007401
DNER	4	1.8,-0.67,0.54,1.63	186.51,254.85,267.7,462	238.83,232.56,287.67,537.99	56332;56335;56333;56334	-0.671447	1.79526	0.822334	1.62819	1.71173	0.32006	0.1389	0.0519801	0.0154401	0.0399801
NOL10	4	0.9,-0.08,0.83,1.64	28.44,67.67,98.91,125.73	38.28,67.77,115.53,165.42	50449;50446;50448;50447	-0.0821131	1.64071	0.822197	0.900774	1.27074	0.0828601	0.18646	0.0519801	0.15302	0.14658
PIWIL4	4	1,0.51,0.78,1	44.48,90.02,182.82,235.96	58.8,99.74,204.81,268.65	61226;61224;61227;61225	0.508067	1.00498	0.822248	1.0009	1.00294	0.0093001	0.49064	0.0519801	0.11906	0.27194
ATP5F1	4	1.86,0.22,0.89,0.32	67.06,84.59,103.28,154.15	102.24,89.75,121.92,162.29	1427;1426;1424;1425	0.219745	1.85912	0.822101	0.890299	1.37471	0.0300201	0.12234	0.0520401	0.15694	0.1111
MAPT	4	1.34,1.35,0.16,0.44	176.48,291.95,350.92,349.91	214.55,342.73,356.96,366.99	11120;11122;11123;11121	0.158436	1.35098	0.821754	1.34028	1.34563	0.0377801	0.30588	0.0521401	0.0433001	0.12034
NLRC3	4	0.49,0.46,1.71,0.63	75.73,132.52,146.79,452.97	85.01,143,191.04,482.48	64525;64524;64526;64527	0.459805	1.70881	0.821246	0.627829	1.16832	0.0114001	0.16406	0.0523001	0.2829	0.18824
CT47A10	4	-0.42,-0.58,1.86,2.41	69.96,71.57,155.26,228.99	64.65,63.96,204.96,312.9	74529;74531;74532;74530	-0.575334	2.41364	0.820629	1.86277	2.1382	0.26868	0.0360801	0.0523601	0.0063401	0.0087201
DPH3	4	-0.81,-0.02,1.39,2.72	29.96,49.33,99.55,186.12	23.06,49.85,128.36,269.88	68140;68143;68142;68141	-0.814342	2.72287	0.820066	1.39125	2.05706	0.39922	0.0162801	0.0524801	0.0363801	0.0117001
GLT6D1	4	0.11,2.4,-0.43,1.2	58.7,92.08,143.44,175.33	61.07,143.17,132.97,209.44	70217;70216;70218;70219	-0.434903	2.39673	0.819827	1.20346	1.80009	0.20104	0.0376401	0.0525401	0.0651001	0.0297801
RASAL2	4	0.66,1.82,-1.27,2.07	143.64,188.32,477.77,500.67	159.65,242.78,421,608.46	24903;24901;24902;24900	-1.26681	2.06582	0.819653	1.82168	1.94375	0.65748	0.0782601	0.0525601	0.0075601	0.0177801
PCBP2	4	2.17,-0.32,0.12,1.31	87.31,136.91,139.67,206.23	130.49,129.5,143.05,246.87	13381;13382;13383;13380	-0.318003	2.16913	0.819563	1.311	1.74006	0.15416	0.0613201	0.0525601	0.0472001	0.0364601
NPC1	4	1.77,0.55,0.95,-0.01	62.3,157.13,204.25,218.58	93.54,170.36,233.3,219.22	12768;12770;12769;12771	-0.00546085	1.77484	0.819007	0.952756	1.3638	0.0656401	0.14442	0.0526601	0.13434	0.1144
CPT2	4	-0.02,1.34,1.11,0.84	214.04,225.08,270.64,537.62	213.49,267.29,309.15,582.27	3828;3830;3831;3829	-0.0208258	1.3433	0.818693	1.10759	1.22545	0.0685401	0.30948	0.0527401	0.0860201	0.1646
PRMT5	4	0.31,1.67,0.54,0.76	29.65,28.71,68.51,199	33.07,48.57,78.44,219.7	28017;28016;28019;28018	0.308862	1.66959	0.818668	0.755724	1.21265	0.0212401	0.1758	0.0527401	0.21438	0.16994
COPE	4	0.9,1.63,-0.94,1.68	26.91,24.57,59.07,88.14	36.41,41.78,46.8,121.24	30736;30737;30734;30735	-0.935155	1.67787	0.818385	1.62659	1.65223	0.4699	0.1729	0.0528201	0.0155001	0.0488801
FOXO4	4	1.57,3.16,-1.86,0.4	118.51,165.63,278.42,337.84	154.72,256.08,220.64,351.87	11570;11571;11568;11569	-1.8617	3.16249	0.818154	1.572	2.36725	0.88324	0.0050401	0.0529201	0.0193401	0.0036601
OR2Z1	4	0.67,1.07,2.42,-0.89	223.87,325.29,342.77,451.82	244.12,364.92,443.96,414.1	67816;67817;67819;67818	-0.8891	2.42153	0.818112	1.06968	1.74561	0.4428	0.0356801	0.0529201	0.0970801	0.0358401
OR2T6	4	0.74,1.65,-0.56,1.44	333.4,515.11,715.77,747.47	360.87,601.55,681.22,832.52	66517;66518;66516;66519	-0.55869	1.64575	0.817797	1.44113	1.54344	0.2606	0.18434	0.0529601	0.0305601	0.0691001
NEMF	4	2.67,0.55,-0.54,0.6	115.89,145.42,184.33,204.87	178.93,158.77,170.2,222.64	24020;24023;24021;24022	-0.543422	2.6663	0.817674	0.597262	1.63178	0.25354	0.0190801	0.0529801	0.30136	0.0520001
COL1A2	4	0.23,-0.13,1.46,1.72	281.01,469.03,502.06,564.98	288.56,463.01,579.4,652.79	3551;3549;3548;3550	-0.134388	1.71724	0.817417	1.45898	1.58811	0.0960001	0.16172	0.0530601	0.0287201	0.0600801
PPM1E	4	1.71,-0.69,1.31,0.94	42.5,116.31,102.51,119.77	66.84,101.71,130.58,140.94	30967;30966;30969;30968	-0.692434	1.71497	0.817387	1.30569	1.51033	0.33114	0.16224	0.0530601	0.0479001	0.0758601
SUMO1	4	0.71,0.98,0.25,1.32	83.04,105.9,166.33,155.68	97.13,127.15,172.93,190.66	19889;19890;19888;19891	0.250504	1.32121	0.817101	0.983364	1.15229	0.0265801	0.32008	0.0531001	0.12444	0.19602
PNPT1	4	1.83,-0.28,0.47,1.25	88.03,140.02,147.95,182.79	124.63,133.35,159.58,219.27	55063;55062;55065;55064	-0.276082	1.83141	0.817096	1.24678	1.53909	0.13886	0.12974	0.0531201	0.0577201	0.0700801
TFAP2E	4	0.85,0.7,-0.2,1.92	170.63,350.78,461.25,518.42	194.2,378.8,452.78,617.16	68969;68968;68970;68971	-0.203405	1.91709	0.816731	0.854602	1.38584	0.11528	0.1079	0.0531801	0.1714	0.1076
SLA	3	-1.48,2.45,1.83	130.9,178.72,219.53	100.32,251.6,277.91	17419;17416;17418	-1.47753	2.44748	0.933621	1.83091	2.1392	0.80864	0.0253801	0.0532601	0.0034001	0.0042401
OR13J1	3	1.52,1.53,-0.25	89.32,120.92,286.95	119.33,156.85,278.09	72021;72022;72020	-0.253956	1.53398	0.933464	1.52037	1.52717	0.2159	0.1745	0.0532801	0.0111601	0.0401201
MYBBP1A	4	1.5,0.37,1.18,0.22	95.68,164.49,164.2,291.37	126.3,174.24,195.93,299.57	28334;28332;28335;28333	0.217547	1.4961	0.815704	1.17505	1.33557	0.0302401	0.24114	0.0534001	0.0708401	0.12362
ZNFX1	4	1.14,1.17,-0.11,1.05	161.91,199.3,363.37,574.77	192.38,234.61,358.91,627.41	45188;45186;45187;45189	-0.106379	1.17351	0.815727	1.14288	1.15819	0.0892801	0.39432	0.0534001	0.0776601	0.1935
CHODL	4	2.92,0.81,-0.63,0.16	130.71,321.49,379.6,386.53	205.88,350.5,354.09,391.9	60843;60842;60840;60841	-0.627295	2.91512	0.815238	0.808265	1.86169	0.29602	0.0095401	0.0535201	0.1904	0.0244601
RFPL4B	4	0.06,-0.01,1.57,1.64	120.57,153.57,195.6,209.66	121.63,153.49,243.49,260.23	73255;73253;73252;73254	-0.0115062	1.64403	0.814915	1.57134	1.60768	0.0668801	0.1851	0.0535801	0.0194401	0.0561401
TLE4	4	0.91,1.5,1.01,-0.16	69.14,121.68,208.6,297.14	85.41,157.69,239.51,291.36	19253;19254;19255;19252	-0.1564	1.49711	0.814705	1.01018	1.25365	0.1016	0.24024	0.0536401	0.11624	0.15358
CLASP1	4	0.98,0.96,-0.32,1.64	178.76,275.18,455.27,553.15	206.73,308.19,442.39,636.39	32484;32482;32485;32483	-0.319404	1.64309	0.814305	0.978015	1.31055	0.15486	0.18548	0.0537601	0.126	0.1318
ZNF385D	4	0.22,0.16,2.61,0.27	92.6,206.66,194,460.58	96.94,210.38,272.85,473.3	49840;49841;49838;49839	0.160457	2.6053	0.81392	0.268579	1.43694	0.0375401	0.0222201	0.0538201	0.51166	0.0934801
SPRED2	4	-0.09,2.45,0.74,0.16	85.05,85.71,106.42,343.55	84.34,135,121.88,348.1	64753;64754;64752;64755	-0.089493	2.44683	0.813886	0.740064	1.59345	0.0845601	0.0331001	0.0538401	0.22242	0.0591001
ADGRE2	4	-0.02,1.21,0.09,1.98	243.85,248.19,313.74,285.34	241.9,291.45,318.02,358.34	37087;37086;37089;37088	-0.0246312	1.98124	0.81365	1.20509	1.59317	0.0694001	0.0935801	0.0538401	0.0645801	0.0591401
PLEKHA5	4	1.9,1.89,0.27,-0.8	191.84,509.5,603.74,782.92	249.27,607.97,616.09,731.01	40033;40031;40030;40032	-0.796332	1.89769	0.813559	1.88577	1.89173	0.38968	0.1122	0.0538601	0.0059401	0.0218401
PIH1D2	4	1.4,0.74,-0.97,2.08	175.72,191.89,233.13,288.73	216.03,213.5,204.85,365.23	58249;58250;58248;58251	-0.973757	2.08438	0.813513	1.40472	1.74455	0.49168	0.0748401	0.0538601	0.0345601	0.0359401
STON1-GTF2A1L	4	0.02,0.23,1.56,1.44	86.4,93.18,213.94,267.49	87.81,97.32,261.75,318.66	68486;68484;68487;68485	0.0204025	1.56026	0.813377	1.44308	1.50167	0.0607601	0.216	0.0538601	0.0303201	0.0777401
CELF6	4	0.84,0.15,1.34,0.92	41.64,121.59,228.22,333.48	53.1,125.02,271.19,368.35	47001;46998;47000;46999	0.154862	1.3371	0.813394	0.918046	1.12757	0.0383801	0.31228	0.0538601	0.14636	0.20778
WDYHV1	4	0.23,0.52,-0.6,3.1	138.76,224.87,362.55,416.72	145.08,240.97,339,559.11	41542;41545;41543;41544	-0.60133	3.10161	0.81296	0.521739	1.81168	0.28186	0.0056601	0.0539201	0.34724	0.0287201
CT45A9	4	1.68,1.74,-1.38,1.22	88.73,181.56,228.28,195.8	122.21,231.46,187.66,231.89	76407;76405;76408;76406	-1.38315	1.73876	0.812839	1.67607	1.70742	0.71534	0.1559	0.0539201	0.0130401	0.0406601
SLC25A2	4	0.13,0.7,1.04,1.39	60.23,195.19,252.29,251.35	62.88,214.98,289.57,300.52	52605;52602;52603;52604	0.126513	1.388	0.812979	1.03812	1.21306	0.0425201	0.2886	0.0539201	0.10614	0.16984
NRAS	4	-0.61,1.21,1.14,1.5	123.09,181.21,397.2,520.78	110.56,216.62,446.71,599.41	12836;12837;12839;12838	-0.608191	1.50013	0.812691	1.21471	1.35742	0.28552	0.23868	0.0540201	0.0631401	0.1165
ZNF428	4	1.47,0.17,1.58,0.03	151.1,175.23,423.3,657.09	190.13,179.77,499.24,656.77	59103;59100;59101;59102	0.02985	1.58236	0.812633	1.47171	1.52703	0.0590201	0.20738	0.0540401	0.0277001	0.0724001
SAFB	4	-0.3,1.57,0.56,1.42	199.27,186.93,237.57,274.56	190.88,230.96,255.03,325.13	16789;16790;16788;16791	-0.300131	1.56751	0.812514	1.42098	1.49424	0.1474	0.21336	0.0540401	0.0329201	0.0793801
PLA2G2C	4	0.56,-0.31,1.22,1.77	137.02,158.6,162.64,227	151.76,151.21,195.22,287.14	71913;71914;71915;71912	-0.310575	1.77445	0.812099	1.22369	1.49907	0.15122	0.14464	0.0540801	0.0615601	0.0784201
COL28A1	4	-0.27,0.38,1.6,1.53	234.6,384.1,401.78,416.28	226.71,398.9,473.46,489.77	69130;69131;69129;69128	-0.268802	1.60351	0.811448	1.5313	1.5674	0.13638	0.2	0.0541401	0.0226801	0.0647801
FOXJ3	4	0.88,0.89,0.45,1.03	280.89,436.34,547.86,545.18	312.06,478.66,572.1,597.78	31119;31118;31120;31121	0.452104	1.02753	0.81147	0.885754	0.95664	0.0117001	0.47776	0.0541401	0.15842	0.29926
SLC10A6	4	0.88,0.2,0.52,1.64	185.38,442.89,443.69,579.11	211.03,454.28,469.29,664.81	69672;69673;69675;69674	0.201896	1.64185	0.811215	0.87845	1.26015	0.0321601	0.18594	0.0541801	0.1614	0.15094
TRPC5	4	1.56,0.87,0.77,0.04	87.57,140.11,159.74,174.84	117.88,161.45,180.3,176.57	19611;19609;19608;19610	0.0448489	1.55758	0.810944	0.867719	1.21265	0.0563801	0.2169	0.0542401	0.1657	0.16994
GRN	4	-0.04,0.21,1.19,1.88	188.21,464.69,509.76,656.67	187.65,474.06,573.18,765.08	7731;7729;7730;7728	-0.0371815	1.88186	0.810764	1.18902	1.53544	0.0719801	0.11672	0.0543201	0.0678001	0.0708801
SCRN3	4	-0.52,0.26,1.54,1.97	71.07,90.98,272.27,317	64.33,95.89,326.81,393.77	49458;49460;49461;49459	-0.517776	1.96664	0.810314	1.5351	1.75087	0.24062	0.0975801	0.0544801	0.0223401	0.0351401
RPAP3	4	0.7,1.49,1.66,-0.62	53.82,87.41,103.21,153.59	64.83,116.62,138.8,139.84	49537;49534;49535;49536	-0.618435	1.66018	0.81005	1.49395	1.57707	0.29092	0.17908	0.0545401	0.0256401	0.0623601
PALLD	4	1.26,1.02,1.19,-0.23	127.04,205.92,247.69,375.51	157.82,237.71,290.05,365.17	31483;31485;31484;31482	-0.228067	1.25675	0.810085	1.18781	1.22228	0.12322	0.35194	0.0545401	0.0680401	0.16586
NYNRIN	4	0.71,1.61,0.5,0.41	170.82,293.53,391.94,901.02	190.58,354.06,412.16,924.64	45718;45721;45719;45720	0.407335	1.61479	0.809854	0.712795	1.16379	0.0140201	0.19516	0.0545601	0.23476	0.19024
RBM25	4	1.36,0.38,0.61,0.89	25.42,73.1,97.41,135.63	39.69,80.55,109.26,157.41	46658;46660;46661;46659	0.380767	1.3634	0.808669	0.885094	1.12425	0.0155801	0.3003	0.0547001	0.15864	0.20922
RPL3	3	1.43,0.18,1.17	23.24,31.29,154.17	37.2,33.46,184.7	16298;16296;16299	0.18093	1.42627	0.925522	1.16936	1.29782	0.0774401	0.21124	0.0547401	0.0381601	0.0809201
AK1	4	0.19,1.2,1.04,0.8	162.69,260.4,526.15,670.44	167.12,302.83,580.87,714.44	558;559;557;556	0.193225	1.19832	0.808172	1.04376	1.12104	0.0330401	0.38076	0.0547401	0.10462	0.2106
WDR38	4	0.74,-0.13,2.74,-0.12	43.41,159.13,145.94,503.76	53.71,155.8,219.6,496.66	72477;72476;72479;72478	-0.126722	2.74103	0.808047	0.739213	1.74012	0.0942801	0.0157401	0.0547801	0.2227	0.0364601
LDOC1L	4	0.11,1.83,1.68,-0.38	449.67,659.19,769.58,858.81	456.39,764.77,873.57,828.79	53209;53206;53207;53208	-0.383472	1.82826	0.80783	1.67945	1.75385	0.18038	0.13032	0.0548201	0.0128201	0.0346801
SPEG	4	1.37,-0.05,1.03,0.88	120.19,171.96,200.86,229.33	151.43,170.67,231.56,256.15	27652;27654;27653;27655	-0.0489108	1.37491	0.807673	1.0291	1.20201	0.0746601	0.29442	0.0548201	0.10898	0.17396
MYDGF	4	0.85,0.98,0.23,1.17	128.64,175.07,199.42,272.66	148.57,202.81,206.38,314.29	43842;43845;43843;43844	0.234581	1.17088	0.807432	0.976086	1.07348	0.0282801	0.39528	0.0548801	0.12656	0.23474
LAD1	4	-0.32,0.34,1.53,1.68	236.84,371.96,373.6,605.85	227.2,385.04,438.07,695.49	10439;10437;10436;10438	-0.321069	1.67663	0.807197	1.52961	1.60312	0.1556	0.17334	0.0549401	0.0227801	0.0570201
RTFDC1	4	1.77,0.47,-0.19,1.18	20.98,33.75,72.53,249.67	37.55,39.63,70.61,291.88	38905;38903;38902;38904	-0.192119	1.76824	0.807211	1.18473	1.47649	0.11226	0.1467	0.0549401	0.0687401	0.0833201
ADAD1	4	1.12,-0.8,1.08,1.82	117.37,142.13,234.29,599.51	142.69,123.81,269.74,696.72	60069;60070;60071;60068	-0.795584	1.81842	0.806972	1.12268	1.47055	0.3893	0.13202	0.0549401	0.0823201	0.0847401
RBM41	4	0.73,0.89,0.51,1.09	138.92,175.24,194.36,192.5	157.09,200.51,209.18,223.28	42201;42199;42198;42200	0.509953	1.09476	0.807065	0.889819	0.992288	0.0092801	0.43778	0.0549401	0.15704	0.27792
SLC24A4	4	-0.15,2.94,-0.94,1.38	145.58,457.87,588.08,986.12	143.29,606.24,539.61,1088.02	58577;58578;58579;58576	-0.938045	2.93901	0.806735	1.37876	2.15889	0.47154	0.0087801	0.0549601	0.0378601	0.0080801
ANKRD28	4	0.14,1.3,1.08,0.71	114.86,119.77,147.64,193.45	118.21,149.53,175.13,214.26	32202;32204;32203;32205	0.139435	1.30365	0.806409	1.07735	1.1905	0.0407201	0.32752	0.0550001	0.0946601	0.17814
C1QTNF9	4	0.82,0.71,0.17,1.52	239.88,261.32,344.61,405.45	267.02,287.42,350.38,473.89	68826;68825;68824;68827	0.173957	1.51877	0.806554	0.823721	1.17124	0.0353001	0.2319	0.0550001	0.18396	0.1867
CTIF	4	2.05,-0.16,1.63,-0.29	125.18,301.5,273.51,338.94	174.28,296.54,332.3,326.98	26044;26046;26047;26045	-0.291092	2.04554	0.806117	1.63078	1.83816	0.14412	0.0817001	0.0550601	0.0153801	0.0264601
ANKRD52	4	0.66,1.12,0.36,1.08	102.11,180.23,218.81,385.34	115.14,212.49,229.8,430.9	67331;67329;67330;67328	0.359973	1.11843	0.805882	1.08313	1.10078	0.0169401	0.4238	0.0551001	0.0926801	0.22114
PYROXD1	4	0.85,0.87,0.34,1.16	73.99,123.87,250.29,315.17	90.17,143.4,262.11,357.57	50336;50335;50334;50337	0.337453	1.15827	0.805752	0.874677	1.01647	0.0186601	0.40254	0.0551401	0.16294	0.265
DCXR	4	2.26,-0.16,0.27,0.86	64.45,141.37,257.16,390	107.13,137.35,266.84,426	38061;38059;38060;38058	-0.159033	2.25515	0.805367	0.857797	1.55648	0.10228	0.0511401	0.0552201	0.16986	0.0666201
NOS2	4	0.9,0.03,0.29,2	90.91,154,370.42,455.69	108.93,154.76,381.17,550.54	12703;12700;12701;12702	0.0288384	2.00331	0.805144	0.896454	1.44988	0.0591201	0.0893801	0.0552401	0.1546	0.0902401
LPAR2	4	0.27,1.34,0.79,0.82	95.47,110.38,222.82,373.62	100.74,139.52,246.77,406.8	24082;24081;24080;24083	0.2707	1.33958	0.805031	0.823107	1.08134	0.0246201	0.31136	0.0553001	0.18424	0.23068
BCAT2	4	0.96,1.05,-0.01,1.23	175.65,359.47,471.71,453.86	202.71,402.06,470.12,508.55	1612;1615;1614;1613	-0.012999	1.22709	0.804892	1.04717	1.13713	0.0671401	0.36704	0.0553201	0.10384	0.2028
DHX32	4	0.76,1.81,2.33,-1.69	259.53,478.32,619.5,924.62	287.28,570.08,751.1,805.16	43285;43283;43282;43284	-1.68844	2.33123	0.804111	1.81328	2.07225	0.83506	0.0427001	0.0553401	0.0079001	0.0110601
MYH6	4	1.19,1.18,0.11,0.74	63.82,110.63,127.19,201.76	84.64,136.4,129.48,222.97	12039;12038;12036;12037	0.112566	1.18704	0.804365	1.1802	1.18362	0.0447001	0.3866	0.0553401	0.0697201	0.1806
WDR44	4	0.73,1.61,1.01,-0.13	44.71,56.4,187.79,533.7	55.24,83.05,217.35,529.31	40144;40143;40145;40142	-0.131754	1.60626	0.803755	1.01126	1.30876	0.0954001	0.19878	0.0554201	0.11576	0.1324
CYP2C19	4	0.4,1.71,0.68,0.43	87.55,224.64,381.69,584.01	95.6,279.99,408.85,604.25	4364;4366;4367;4365	0.398259	1.71356	0.803841	0.678537	1.19605	0.0145401	0.16244	0.0554201	0.25222	0.17598
HLTF	4	1.27,0.95,1.05,-0.05	133.7,150.33,210.05,392.46	164.83,174.42,242.75,389.14	17747;17746;17745;17744	-0.0486517	1.26636	0.803692	1.05051	1.15843	0.0746001	0.34664	0.0554401	0.10262	0.19326
SNRNP70	4	1.24,0.65,0.74,0.59	56.17,101.79,143.6,180.68	76.31,114.58,161.65,197.5	17857;17859;17856;17858	0.590773	1.23794	0.803576	0.736252	0.987097	0.0065201	0.3614	0.0554601	0.22386	0.28118
PNRC2	4	0.99,1.17,0.53,0.52	66.58,81.15,129.13,169.28	84.31,103.38,141.13,183.72	42855;42857;42856;42854	0.520082	1.17028	0.803257	0.993006	1.08164	0.0089601	0.39562	0.0555401	0.12128	0.23056
AKAP1	4	1.36,-0.86,2.18,0.53	84.53,141.45,117.25,152.53	110.43,122.07,170.29,165.98	21350;21348;21349;21351	-0.863165	2.17955	0.803161	1.36437	1.77196	0.42832	0.0603801	0.0555601	0.0398401	0.0329001
CCL1	4	2.06,0.19,1.08,-0.12	208.46,350.87,418.5,489.92	272.8,358.11,468.56,483.63	16958;16956;16959;16957	-0.117533	2.05528	0.80316	1.08226	1.56877	0.0920201	0.0799801	0.0555601	0.0929001	0.0642201
TSPYL6	4	-0.31,0.56,1.78,1.19	399.42,410.95,502.18,687.19	385.5,435.19,595.94,753.99	71227;71226;71225;71224	-0.311917	1.77676	0.803192	1.19057	1.48367	0.15164	0.14414	0.0555601	0.0676801	0.0818201
HORMAD1	4	1.74,0.62,0.72,0.14	82.47,123.48,364.37,408.87	116.44,137.69,392.9,413.98	52848;52847;52846;52849	0.137874	1.73702	0.802939	0.715972	1.2265	0.0409201	0.15626	0.0555601	0.23286	0.16404
CFAP99	4	0.87,1.53,0.34,0.48	247.65,315,354.83,373.92	278.08,372.11,368.07,392.97	72549;72548;72550;72551	0.335076	1.52589	0.803033	0.870176	1.19803	0.0188401	0.22866	0.0555601	0.1649	0.17538
TACC1	4	2.45,1.59,0.28,-1.11	87.6,241.58,575.66,701.12	138.25,297.97,589.44,636.11	18608;18611;18609;18610	-1.11427	2.45169	0.802615	1.58945	2.02057	0.57144	0.0328001	0.0557201	0.0180001	0.0131401
LEPROTL1	4	0.8,0.56,-0.35,2.2	112.43,202.32,324.57,363.83	129.67,217.86,311.65,457.85	32930;32933;32931;32932	-0.352645	2.20037	0.802535	0.802983	1.50168	0.16694	0.0572601	0.0557601	0.19276	0.0777401
ALDH1A2	4	1.94,1.06,0.54,-0.32	76.47,217.58,406.05,453.25	112.64,249.74,428.42,440.31	23206;23205;23207;23204	-0.324046	1.93792	0.802506	1.05858	1.49825	0.15684	0.1036	0.0557601	0.1005	0.0785201
LMBRD2	4	-0.02,2.1,0.63,0.5	166.01,155.55,204.39,597.34	164.8,212.84,222.59,621.53	56162;56160;56163;56161	-0.0175208	2.10237	0.802558	0.62689	1.36463	0.0680001	0.0710201	0.0557601	0.28326	0.11418
TAF11	4	-1.17,2.25,2.34,-0.21	102.49,164.3,219.52,309.44	81.53,228.45,299.56,302.51	18670;18668;18671;18669	-1.17267	2.3391	0.802221	2.25175	2.29543	0.60652	0.0420601	0.0557801	0.0011201	0.0049201
ERVW-1	4	0.68,1.51,1.71,-0.69	55.18,111.89,233.67,366.31	66.11,145.26,292.37,339.53	37085;37083;37082;37084	-0.691713	1.71058	0.802149	1.50607	1.60832	0.33068	0.16362	0.0558001	0.0244801	0.0560801
COX5A	4	1.59,0.71,0.1,0.81	156.73,225.19,284.04,395.33	198.69,246.71,287.41,429.54	24657;24658;24656;24659	0.102828	1.59064	0.802196	0.808918	1.19978	0.0462801	0.20422	0.0558001	0.18988	0.1747
ZCCHC18	4	1.2,-1.2,2.3,0.91	80.95,112.29,122.6,390.69	103.6,88.9,177.66,429.38	73921;73922;73924;73923	-1.20052	2.29926	0.802063	1.19562	1.74744	0.62096	0.0461201	0.0558201	0.0665601	0.0355001
PRSS33	4	1.46,-0.66,1.22,1.19	164.52,194.65,277.65,413.05	204.63,176.18,321.23,467.03	67033;67034;67035;67032	-0.66402	1.45796	0.801991	1.22058	1.33927	0.31632	0.25672	0.0558401	0.0619801	0.12242
KIAA1841	4	2.04,-0.06,1.29,-0.07	137.12,181.84,171.69,273.7	188.64,181.3,208.28,273.1	53776;53774;53777;53775	-0.068334	2.04116	0.801978	1.29299	1.66708	0.0791601	0.0825601	0.0558601	0.0498401	0.0468801
ACSL6	4	0.89,0.96,-0.53,1.89	350.72,399.02,577.79,583	387.09,439.65,550.24,681.99	32397;32394;32395;32396	-0.531035	1.88503	0.80185	0.960268	1.42265	0.24684	0.1159	0.0559001	0.1317	0.0975801
RTCB	4	0.61,0.97,0.37,1.25	33.89,32.92,249.46,357.22	41.5,44.94,262.65,408.66	38870;38873;38872;38871	0.372444	1.25084	0.801653	0.970802	1.11082	0.0160401	0.35532	0.0559601	0.12806	0.21584
ARHGAP42	4	0.87,-0.24,0.5,2.07	70.05,156.53,242.62,219.54	85.9,150.89,259.25,286.58	61230;61229;61228;61231	-0.235044	2.07127	0.801376	0.873348	1.47231	0.12552	0.0771001	0.0559801	0.16346	0.0844001
OR8H1	4	1.46,1.79,0.64,-0.69	150.47,206.16,335.39,636.4	188.41,260.67,359.02,599.47	65270;65269;65268;65271	-0.691968	1.79434	0.800914	1.45811	1.62623	0.33094	0.13918	0.0561001	0.0288201	0.0526001
MGC57346-CRHR1	4	0.91,0.62,0.51,1.15	52.22,73.29,77.9,97.27	66.36,84.78,88.58,120.36	76439;76437;76438;76440	0.514392	1.15399	0.800944	0.91489	1.03444	0.0091401	0.4049	0.0561001	0.1473	0.25498
C17orf100	4	-0.12,1.29,0.62,1.42	92.28,111.17,222.05,320.1	90.63,139.29,241.08,373.44	70982;70980;70981;70983	-0.123512	1.41841	0.800529	1.2893	1.35386	0.0931001	0.27696	0.0561801	0.0503201	0.11774
RNMT	4	-0.19,0.02,1.61,1.76	26.41,46.43,77.66,276.46	24.93,47.48,107.89,339.23	22817;22816;22819;22818	-0.189604	1.75959	0.800344	1.60885	1.68422	0.11142	0.14982	0.0562401	0.0165201	0.0443201
KLHL42	4	1.47,-0.38,0.85,1.27	55.14,108.57,257.08,385.69	79.2,100.91,287.74,439.97	45789;45788;45786;45787	-0.382016	1.46811	0.800374	1.26976	1.36894	0.17978	0.2523	0.0562401	0.0534201	0.11278
ANAPC7	4	0.88,2.72,-0.15,-0.25	174.3,192.81,294.79,595.43	199.06,275.22,289.28,581.49	38753;38750;38751;38752	-0.248424	2.71838	0.800052	0.8768	1.79759	0.12998	0.0164401	0.0563001	0.16202	0.0301401
NUP155	4	1.9,-0.65,0.86,1.09	23.7,67.79,175.11,395.62	43.99,58.5,199.31,441.22	25416;25417;25418;25419	-0.648803	1.90223	0.79988	1.08652	1.49437	0.30732	0.11132	0.0563601	0.0915601	0.0793401
ECHDC1	4	0.55,0.19,2.02,0.43	112.5,167.45,331.3,382.08	123.98,172.34,412.4,399.03	43610;43611;43612;43613	0.190416	2.02215	0.79939	0.553086	1.28762	0.0334601	0.0861201	0.0564201	0.32646	0.13982
SNRPF	4	-0.42,1.19,0.15,2.27	30.43,24.09,39.83,37.09	26.89,35.76,42.25,68.04	17899;17897;17896;17898	-0.416224	2.27226	0.799149	1.18915	1.73071	0.1935	0.0488001	0.0564601	0.0677601	0.0378001
KDELR2	4	1.26,0.46,-0.03,1.5	90.48,137.77,220.48,323.75	115.09,150.36,220.44,381.4	29847;29846;29848;29849	-0.0291131	1.49676	0.799095	1.26387	1.38031	0.0704001	0.2406	0.0565001	0.0548601	0.10926
PRICKLE2	4	0.4,0.73,1.08,0.98	68.44,92.96,115.62,290.53	76.11,107.67,139.39,325.93	63875;63872;63874;63873	0.404921	1.08027	0.799024	0.976897	1.02858	0.0141601	0.4466	0.0565401	0.1262	0.25852
RIT2	4	0.83,0.59,1.39,0.39	128.72,150.69,156.34,220.16	148.4,165.49,193.08,232.53	16149;16151;16150;16148	0.390061	1.3859	0.798839	0.833669	1.10979	0.0150001	0.2898	0.0565601	0.17992	0.2164
KBTBD8	4	0.04,0.91,1.41,0.84	95.82,139.81,181.32,304.73	96.39,162.15,222.27,336	53773;53772;53770;53771	0.0379983	1.40523	0.798528	0.91211	1.15867	0.0577801	0.28168	0.0566601	0.14852	0.19318
MSL1	4	1.2,-1.13,0.92,2.2	69.38,152.24,147.78,236.94	91.06,125.47,171.07,314.16	68893;68895;68892;68894	-1.13244	2.20461	0.798413	1.20198	1.70329	0.58338	0.0568401	0.0567001	0.0653801	0.0413001
OR11H6	4	1.67,-0.39,1.95,-0.04	119.99,180.19,160.54,421.81	160.09,170.24,215.11,420.05	58524;58525;58527;58526	-0.391367	1.95011	0.798343	1.67144	1.81077	0.18374	0.10132	0.0567201	0.0132401	0.0288401
STRA8	4	-1.19,2.58,0.21,1.58	149.71,244.8,299.36,353.04	122,334.32,308.32,418.14	69764;69765;69766;69767	-1.18798	2.58411	0.798087	1.58318	2.08365	0.61482	0.0238401	0.0567601	0.0182801	0.0105601
OTOA	4	1.56,0.18,-0.58,2.03	50.4,70.89,185.82,225.27	74.88,74.93,170.97,294.75	61534;61533;61532;61535	-0.576763	2.02952	0.798145	1.55747	1.7935	0.26946	0.0846201	0.0567601	0.0206601	0.0307001
CAT	4	-0.37,1.39,0.58,1.59	250.79,273.92,385.47,503	238.22,323.19,408.3,587.86	2383;2382;2381;2380	-0.368939	1.59489	0.7972	1.38766	1.49128	0.17456	0.20294	0.0569601	0.0367601	0.0801401
FAT4	4	2.95,0.3,1.31,-1.37	22.57,227.81,355.46,710.67	56.72,237.1,409.04,630.75	49454;49456;49457;49455	-1.37409	2.95343	0.796835	1.30871	2.13107	0.71056	0.0084601	0.0570001	0.0475601	0.0090001
SULT1B1	4	1.59,1.76,-0.34,0.17	222.56,376.36,459.97,469.28	273.48,451.77,445.62,476.72	35917;35915;35916;35914	-0.33848	1.76355	0.796808	1.59239	1.67797	0.1624	0.1483	0.0570201	0.0177601	0.0453201
DYDC2	4	1.38,0.49,0.1,1.22	326.75,419.53,589.55,671.85	380.28,441.31,593.3,741	53513;53512;53511;53510	0.102292	1.37901	0.796766	1.21743	1.29822	0.0463601	0.29264	0.0570201	0.0624201	0.13616
AKAP4	4	1.05,1.5,0.12,0.51	96.48,122.42,182.35,264.65	117.8,158.41,186.02,283.79	23197;23199;23198;23196	0.118956	1.50462	0.796169	1.05257	1.2786	0.0436801	0.23716	0.0571201	0.10214	0.14344
CPSF3	4	2.14,1.24,-1.33,1.14	39.73,75.49,128.16,108.37	69.73,99.57,100.58,132.64	39308;39307;39309;39306	-1.33213	2.1446	0.795954	1.23571	1.69015	0.69026	0.0646601	0.0571401	0.0592201	0.0433201
RGS13	4	0.47,0.49,0.1,2.12	96.14,96.18,125.42,170.98	105.56,106.14,127.81,232.3	16117;16119;16116;16118	0.0988212	2.1188	0.79576	0.493347	1.30607	0.0469201	0.0689601	0.0571601	0.36584	0.13322
FGF5	4	2.08,-0.13,1.22,0.02	294.58,378.92,370.15,529.61	371.34,372.01,420.06,532.83	6251;6248;6249;6250	-0.132072	2.07727	0.795502	1.21714	1.64721	0.0955001	0.0756601	0.0571801	0.0624801	0.0495201
BCL2L1	4	-0.23,1.78,0.99,0.64	126.28,137.37,223.32,309.67	121.04,182.37,253.51,333.25	1641;1642;1643;1640	-0.230436	1.77945	0.795342	0.994963	1.38721	0.12404	0.14356	0.0572401	0.12068	0.10726
CAPSL	4	1.56,0.74,0.68,0.19	195.3,237.19,242.66,254.64	242.54,261.68,265.62,261.94	60191;60189;60190;60188	0.19244	1.56375	0.795258	0.742927	1.15334	0.0331201	0.21456	0.0572601	0.22088	0.19564
MYO7B	4	-0.19,0.93,2.14,0.3	349.28,413.17,409.67,455.59	340.62,455.52,511.01,470.41	12122;12123;12121;12120	-0.186286	2.13724	0.795228	0.934914	1.53608	0.11038	0.0658801	0.0572801	0.1406	0.0707601
AGMO	4	1.87,1.33,1.49,-1.51	50.53,245.57,248.93,340.99	80.23,293,301.69,287.03	72062;72063;72060;72061	-1.513	1.87095	0.795082	1.4908	1.68087	0.77036	0.11908	0.0573201	0.0259601	0.0447601
GEMIN4	4	1.89,0.52,1.03,-0.26	43.92,121.31,229.23,296.8	71.77,132.9,261.48,287.45	37288;37289;37287;37286	-0.256014	1.88547	0.794962	1.0286	1.45704	0.13212	0.11578	0.0573601	0.10924	0.0882001
CCDC124	4	1.3,-0.63,1.34,1.16	174.01,210.5,290.63,514.6	210.7,192.21,340.54,577.54	57410;57411;57409;57408	-0.629139	1.34227	0.79497	1.30262	1.32244	0.29732	0.30996	0.0573601	0.0483801	0.12776
ZNF812	4	0.5,0.32,-0.07,2.43	90.32,352.57,402.92,423.23	99.75,365.21,398.86,535.66	74966;74964;74965;74963	-0.0725754	2.4305	0.794566	0.498076	1.46429	0.0803001	0.0348201	0.0575201	0.363	0.0864001
MICALL2	4	0.47,0.8,0.05,1.85	146.36,157.84,418.03,545.1	157.73,178.53,419.31,639.03	49913;49912;49911;49910	0.0539257	1.854	0.794648	0.802922	1.32846	0.0545601	0.1238	0.0575201	0.19282	0.12592
AZGP1	4	0.98,2.75,-0.95,0.39	215.41,317.23,396.28,649.45	245.29,428.32,356.03,669.26	1542;1541;1543;1540	-0.94879	2.75382	0.794217	0.976859	1.86534	0.47784	0.0149601	0.0576601	0.12622	0.0241601
ATG16L2	4	2.9,-1.5,0.64,1.14	121.39,216.51,192.63,291.38	194.12,174.48,211.37,333.23	55163;55164;55162;55165	-1.49828	2.89832	0.794059	1.13535	2.01683	0.76396	0.0102201	0.0577001	0.0794001	0.0132801
PAPD5	4	-0.07,0.34,-0.3,3.21	69.62,141.02,207.45,157.46	69.71,150.16,198.92,249.04	47590;47593;47592;47591	-0.301105	3.21266	0.793799	0.335008	1.77383	0.14798	0.0044201	0.0577201	0.46704	0.0327401
DCST1	4	2.59,-0.27,0.69,0.17	106.49,225.06,288.13,327.74	165.29,217.61,312.55,333.13	62124;62125;62127;62126	-0.272743	2.59247	0.793648	0.685731	1.6391	0.1376	0.0230001	0.0577601	0.2489	0.0506601
CNTLN	4	-2.05,2.37,1.58,1.27	99.97,211.5,269.02,344.72	63.6,286.97,324.6,395.85	40852;40851;40853;40850	-2.04642	2.37362	0.793429	1.5786	1.97611	0.92034	0.0394201	0.0577801	0.0186201	0.0156601
NOD2	4	2.16,-0.25,1.23,0.03	79.79,119.59,190.16,240.68	122.08,114.62,224.81,240.65	47436;47435;47434;47437	-0.245238	2.15964	0.793189	1.22721	1.69342	0.1287	0.0626801	0.0577801	0.0606401	0.0426401
CCDC22	4	1.49,0.28,0.83,0.58	51.41,148.27,267.85,381.05	74.94,155.2,296.84,404.8	36195;36197;36194;36196	0.278356	1.49174	0.792784	0.825803	1.15877	0.0238201	0.24326	0.0579201	0.18328	0.19314
MAP3K15	4	0.05,1.69,0.68,0.75	48.35,314.64,369.63,475.27	49.82,378.11,397.12,509.86	71506;71507;71505;71504	0.0512747	1.68643	0.792464	0.751531	1.21898	0.0552201	0.17018	0.0580201	0.21662	0.16734
P2RX1	4	0.28,0.86,0.14,1.89	78.97,79.24,129.97,172.92	84.73,96.39,133.04,227.27	13173;13175;13172;13174	0.144424	1.8859	0.792398	0.859988	1.37295	0.0399401	0.11552	0.0580801	0.16902	0.11168
TMEM263	4	0.9,1.17,0.23,0.87	52.71,76.02,88.43,258.86	66.85,98.94,93.08,290.25	55496;55495;55494;55497	0.225119	1.17316	0.792181	0.899064	1.03611	0.0293001	0.39456	0.0582001	0.15382	0.25406
RBMY1A1	3	0.19,0.54,1.99	155.28,205.63,676.05	159.85,221.44,790.44	15928;15930;15929	0.187429	1.98952	0.906399	0.542245	1.26588	0.0758401	0.0689001	0.0582401	0.20646	0.0884401
MTRF1	4	-0.06,0.78,1.51,0.93	130.05,339.64,358.97,459.01	128.96,369.86,420.86,501.46	25373;25372;25374;25375	-0.0554361	1.50868	0.792065	0.933057	1.22087	0.0761401	0.23532	0.0582401	0.14128	0.16656
PDZD2	4	0.78,0.87,0.63,0.89	507.52,506.26,607.62,620.64	548.74,552.35,640.89,667.98	31540;31538;31539;31541	0.633734	0.88782	0.791416	0.867185	0.877503	0.0053401	0.55758	0.0583401	0.16602	0.34898
CENPW	4	1.76,-0.61,1.04,0.98	30.7,203.36,238.23,616.99	52.66,186.4,273.9,668.6	70721;70723;70720;70722	-0.61097	1.75706	0.790994	1.04136	1.39921	0.28668	0.1504	0.0585201	0.10524	0.10412
STEAP3	4	-0.08,0.85,1.61,0.79	250.27,246.77,375.03,598.09	248.39,276.42,443.05,638.7	42049;42047;42046;42048	-0.0834806	1.60635	0.790998	0.853442	1.22989	0.0831001	0.19858	0.0585201	0.17178	0.16268
SYNJ2BP-COX16	4	-0.05,0.4,2.12,0.69	368.49,437.35,458.43,507.4	366.32,457.36,561.94,543.81	76131;76129;76130;76132	-0.054478	2.12257	0.789834	0.694225	1.4084	0.0759801	0.0682001	0.0587801	0.24458	0.1014
HIF1AN	4	1.24,1.73,0.04,0.15	168.93,166.63,214.99,258.2	203.62,214.83,216.45,263.76	42959;42958;42960;42961	0.0425116	1.72578	0.789468	1.2379	1.48184	0.0568401	0.15942	0.0588001	0.0590201	0.0821801
RBM12B	4	1.77,1.21,0.35,-0.17	191.32,234.05,432.63,499.8	244.11,274.34,449.38,490.76	71448;71451;71449;71450	-0.174711	1.76988	0.789449	1.21456	1.49222	0.10694	0.1461	0.0588201	0.0631401	0.0798801
DZANK1	4	0.4,2.11,0.42,0.22	137.82,152.13,212.74,343.34	148.48,208.31,226.46,350.69	41848;41849;41847;41846	0.218389	2.10831	0.789127	0.424926	1.26662	0.0301801	0.0703001	0.0589001	0.40918	0.14826
PLA2G4F	4	1.38,0.19,0.64,0.95	104.48,166.11,174.96,210.99	133.91,170.51,192.92,240.47	66574;66575;66573;66572	0.187928	1.38007	0.789162	0.948555	1.16431	0.0337401	0.29198	0.0589001	0.13588	0.19
HRASLS	4	0.74,0.78,1.2,0.44	112.87,143.23,197.39,266.6	128.69,162.34,233.4,283.22	45007;45009;45008;45006	0.436666	1.19892	0.788823	0.780371	0.989647	0.0125801	0.38056	0.0589201	0.2029	0.27966
KCNA6	4	1.38,-0.91,0.41,2.28	104.68,136.03,148.79,187.17	134.08,115.6,158.94,256.49	9960;9963;9961;9962	-0.91349	2.28028	0.788687	1.38011	1.83019	0.45754	0.0477801	0.0589401	0.0376401	0.0270601
TOB2	4	0.42,-0.35,1.51,1.58	95.18,104.71,123,220.11	103.81,98.04,158.7,269.25	29102;29104;29103;29105	-0.348206	1.57695	0.78867	1.50764	1.5423	0.16548	0.2096	0.0589401	0.0243801	0.0692401
OR10S1	3	1.16,0.32,1.23	148.45,216.82,287.16	177.72,227.39,332.24	65417;65416;65419	0.324468	1.22703	0.902344	1.15553	1.19128	0.0504001	0.28906	0.0590401	0.0398401	0.10746
ITSN1	4	1.74,-1.08,-0.08,2.57	122.68,159.6,231.37,302.14	165.65,135.3,228.72,399.63	17283;17281;17282;17280	-1.07875	2.57004	0.788322	1.744	2.15702	0.55168	0.0249801	0.0590801	0.0105801	0.0081201
KTI12	4	1.18,-0.07,1.06,0.98	24.66,44.26,68.22,95.76	36.5,44.1,87.39,115.39	56908;56910;56909;56911	-0.0669273	1.18051	0.788401	1.06104	1.12078	0.0788201	0.39064	0.0590801	0.0993601	0.21078
EBLN2	4	2.23,-0.38,-0.14,1.44	223.3,380.21,628.72,668.65	299.49,363.4,621.46,750.77	41556;41557;41555;41554	-0.381951	2.23229	0.788178	1.43847	1.83538	0.1797	0.0537001	0.0591001	0.0310801	0.0267201
GPR31	4	0.46,2.87,-0.62,0.44	155.87,141.62,229.15,284.93	167.54,217.47,211.53,300.29	7590;7588;7589;7591	-0.616751	2.86979	0.788144	0.458322	1.66405	0.28988	0.0111801	0.0591001	0.38718	0.0472401
METAP1D	4	2.13,0.98,-0.3,0.35	114.74,376.83,424.92,459.18	165.47,416.26,410.89,475.65	66391;66388;66389;66390	-0.302471	2.13141	0.788239	0.975545	1.55348	0.14846	0.0665801	0.0591001	0.1268	0.0673401
LDOC1	3	0.53,1.37,0.8	365.71,509.17,553.96	386.49,582.53,594.71	33391;33390;33393	0.534975	1.37022	0.901957	0.800677	1.08545	0.0255601	0.23198	0.0591201	0.11282	0.14252
NAB1	4	-0.14,1.59,2.84,-1.15	85.89,154.63,145.63,222.95	84.32,196.99,222.57,189.73	12160;12162;12163;12161	-1.14949	2.84418	0.787228	1.59263	2.2184	0.5929	0.0118401	0.0593401	0.0177401	0.0064801
ISY1	3	0.76,0.33,1.6	32.69,138.59,137.86	42,147.45,178.33	45513;45512;45511	0.331039	1.60465	0.899646	0.763251	1.18395	0.0493001	0.15308	0.0595001	0.1233	0.11014
HIVEP3	3	0.19,1.55,0.95	31.24,115.48,300.11	33.54,150.54,335.86	46724;46723;46722	0.194877	1.55271	0.899476	0.95084	1.25178	0.0744801	0.169	0.0595401	0.0749401	0.0918601
HYPK	4	1.28,0.87,-0.6,1.6	62.94,75.08,96.52,121.29	85.09,92.23,85.74,159.64	33657;33654;33656;33655	-0.600099	1.60301	0.786149	1.27625	1.43963	0.28128	0.20044	0.0596001	0.0522801	0.0928401
SLC39A6	4	-0.01,1.73,0.31,1.11	67.49,178.44,240.86,792.78	68.62,228.81,250.25,860.65	33743;33744;33742;33745	-0.012107	1.72857	0.785981	1.11341	1.42099	0.0669601	0.15862	0.0596401	0.0850201	0.0980401
TMEM18	4	-0.05,0.94,1.69,0.57	163.29,170.33,190.98,210.88	161.65,196.37,241.07,228.79	59728;59731;59730;59729	-0.0513791	1.69034	0.785832	0.938999	1.31467	0.0753001	0.16916	0.0596401	0.1392	0.1304
ZNF106	4	1.35,0.93,0.16,0.69	131.57,315.49,442.68,470.4	164.26,349.71,452.18,501.59	47699;47700;47701;47698	0.164159	1.35337	0.785737	0.930586	1.14198	0.0370201	0.30446	0.0596601	0.14208	0.20038
OR2M3	4	1.11,1.71,0.52,-0.19	55.02,327.89,496.6,698.41	73.07,395.25,522.61,684.98	59276;59277;59279;59278	-0.194139	1.70958	0.785351	1.10777	1.40867	0.11254	0.1638	0.0597201	0.0860201	0.10128
DBI	4	1.17,1.19,0.02,0.77	151.81,165.75,208.97,202.53	182.3,198.31,208.41,225.18	4545;4546;4547;4544	0.0195491	1.18697	0.785505	1.17043	1.1787	0.0609401	0.38664	0.0597201	0.0718601	0.1827
DACT1	4	0.36,0.02,0.23,2.53	109.89,209.4,266.24,315.37	117.19,208.82,275.84,415.49	38552;38551;38550;38553	0.0226093	2.5251	0.785185	0.360561	1.44283	0.0604001	0.0281201	0.0597401	0.45082	0.0921201
WDR20	4	1.48,0.2,0.3,1.16	347.35,374.66,408.5,665.18	407.86,381.91,420.86,730.79	56023;56022;56020;56021	0.199581	1.47895	0.785168	1.16131	1.32013	0.0324001	0.24844	0.0597401	0.0734401	0.12856
TMC4	4	0.73,1.72,0.26,0.43	64.47,92.04,121.16,267.87	77.47,126.15,126.69,284.21	61863;61861;61862;61860	0.256884	1.72179	0.785169	0.731175	1.22648	0.0260001	0.16042	0.0597401	0.22624	0.16408
FOXP1	4	-0.54,0.87,1.24,1.56	65.85,173.59,193.55,201.65	58.28,198,229.49,249.83	35531;35532;35530;35533	-0.535156	1.56369	0.784808	1.23878	1.40124	0.24972	0.21462	0.0598401	0.0588401	0.1036
ARID1B	4	0.79,1.45,0.78,0.12	144.77,170.69,444.3,513.43	164.72,211.15,481.86,521.58	45620;45621;45619;45618	0.119238	1.45108	0.784502	0.790202	1.12064	0.0436001	0.26072	0.0599001	0.19828	0.21082
NUP85	3	0.62,1.96,0.11	28.69,97.21,174.08	35.41,138.96,177.53	50316;50315;50317	0.107426	1.96226	0.897806	0.623737	1.293	0.0932401	0.0736601	0.0599801	0.17354	0.0819201
GCN1L1	4	2,0.1,0.94,0.09	86.6,133.67,137.24,198.21	126.77,135.61,160.45,201.46	29759;29761;29758;29760	0.0942198	2.00394	0.78414	0.940487	1.47221	0.0477801	0.0892601	0.0600401	0.1388	0.0844001
FLII	4	-0.98,0.75,0.95,2.41	111.11,179.05,182.1,239.38	92.39,200.46,209.49,323.5	6447;6445;6444;6446	-0.982874	2.41276	0.783924	0.953287	1.68302	0.4962	0.0362601	0.0601401	0.13412	0.0444201
KRTAP2-2	4	-0.04,1.2,1.62,0.35	108.08,105.71,200.88,377.02	106.77,131.09,250.77,390.71	74624;74623;74621;74622	-0.0427147	1.62024	0.783477	1.20313	1.41169	0.0731601	0.19342	0.0602601	0.0652001	0.10046
CACTIN	4	-0.26,1.79,1.04,0.57	41.35,63.56,214.45,292.9	38.59,94.95,246.2,314.57	46631;46630;46633;46632	-0.264137	1.78515	0.783227	1.03764	1.4114	0.13458	0.14168	0.0602801	0.1063	0.10056
OR4B1	4	-0.39,2.59,1.33,-0.4	116.48,348.13,483.95,549.73	108.17,455.88,551.96,532.75	58196;58197;58199;58198	-0.399703	2.58951	0.783116	1.33211	1.96081	0.1873	0.0233601	0.0603001	0.0442401	0.0165801
GPRC5C	4	2.64,1.11,-1.13,0.53	73.05,133.56,176.09,415.32	122.33,160.79,146.18,438.82	43662;43665;43664;43663	-1.13428	2.63594	0.78312	1.10524	1.87059	0.58428	0.0205001	0.0603001	0.0867401	0.0236001
ANKRD18B	4	-0.31,0.97,1.46,1.01	59.95,113.98,222.04,384.71	55.97,135.43,267.57,427.1	73131;73129;73128;73130	-0.314253	1.46193	0.783131	1.01256	1.23724	0.15244	0.25496	0.0603001	0.11514	0.16024
OR5I1	4	1.13,0.53,1,0.48	66.46,92.66,183.55,196.55	86.6,102.65,212.56,210.79	29196;29194;29195;29197	0.479972	1.13015	0.783184	0.996861	1.0635	0.0104801	0.4181	0.0603001	0.1202	0.24002
TNFRSF19	4	-0.04,1.5,1.35,0.31	161.45,220.51,247.6,306.51	160.24,267.17,295.52,318.76	42557;42555;42554;42556	-0.0378425	1.50309	0.782904	1.35335	1.42822	0.0721001	0.23738	0.0603601	0.0414401	0.0959401
SMARCE1	4	1.06,-0.06,-0.51,2.64	284.17,348.05,518.06,705.1	322.97,344.57,493.79,863.48	17777;17776;17778;17779	-0.513504	2.64313	0.782891	1.05862	1.85088	0.23836	0.0198801	0.0603801	0.10036	0.0253001
SLC8B1	4	1.89,0.07,-0.46,1.64	139.61,255.82,269.45,314.33	187.51,258.99,254.18,375.67	50631;50630;50633;50632	-0.464697	1.89006	0.782823	1.63592	1.76299	0.21576	0.11418	0.0604001	0.0151001	0.0337601
GPR148	4	0.33,2.14,0.02,0.63	199.98,360.08,437.93,476.11	209.55,450.16,440.55,504.71	69609;69610;69608;69611	0.0249866	2.14288	0.782781	0.633114	1.388	0.0598001	0.0652801	0.0604001	0.27956	0.10702
SASS6	4	0.98,1.5,-0.13,0.78	37.94,96.93,175.64,439.4	50.81,128.02,172.45,477.05	63724;63727;63725;63726	-0.132369	1.4967	0.782853	0.983835	1.24027	0.0955201	0.2407	0.0604001	0.1242	0.15892
VSIG10	4	0.49,1.56,0.53,0.55	290.48,271.92,343.5,404.41	308.2,327.2,363.92,427.5	40327;40328;40326;40329	0.490376	1.55881	0.782415	0.552134	1.05547	0.0102001	0.21656	0.0604801	0.32694	0.24392
IFNA16	4	0.6,0.53,0.64,1.36	159.6,163.62,169.78,436.47	175,177.94,186.7,500.42	9241;9243;9240;9242	0.533521	1.35703	0.782405	0.642626	0.999827	0.0085001	0.3031	0.0604801	0.27292	0.27378
COMMD3	4	1.82,-0.11,0.02,1.4	32.82,84.65,138.81,151.76	55.59,83.84,139.13,188.8	32738;32739;32741;32740	-0.105535	1.81562	0.782073	1.39786	1.60674	0.0889401	0.13266	0.0605601	0.0354401	0.0563601
CT47A7	4	-0.2,1.59,1.46,0.28	61.04,50.98,83.25,192.29	58.62,76.15,111.02,200.72	74283;74281;74284;74282	-0.202952	1.59145	0.782207	1.45835	1.5249	0.11518	0.20398	0.0605601	0.0288001	0.0730001
CD7	4	1.24,0.01,0.08,1.8	116.41,134.4,171.39,206.62	144.29,134.38,173.47,261.67	2585;2586;2587;2584	0.0111156	1.80007	0.782187	1.24198	1.52102	0.0623401	0.13738	0.0605601	0.0584801	0.0735001
ANKS6	4	0.58,0.71,-0.44,2.28	210.02,392.62,426.92,405.56	228.26,422.32,406.96,513.88	65087;65086;65084;65085	-0.442967	2.28464	0.782062	0.707838	1.49624	0.20548	0.0472401	0.0605601	0.23678	0.0789801
SP4	4	0.85,1.53,1.13,-0.38	58.44,91.81,156.92,241.56	72.56,122.58,187.25,229.4	18021;18020;18023;18022	-0.375113	1.52545	0.782252	1.13274	1.3291	0.17696	0.22884	0.0605601	0.0800601	0.12568
HOXD13	4	-0.94,2.69,-0.93,2.31	143.12,149.62,210.61,251.8	121.53,224.07,183.83,332.78	8780;8783;8781;8782	-0.938936	2.69384	0.782013	2.30805	2.50094	0.47192	0.0180001	0.0605801	0.0009401	0.0023001
KLF12	4	-0.38,3.25,-0.64,0.9	112.35,117.82,199.84,185.61	104.02,198.77,181.96,211.75	30684;30682;30685;30683	-0.639567	3.24738	0.781821	0.897813	2.0726	0.3034	0.0043201	0.0605801	0.15426	0.0110601
APOF	4	-0.12,0.84,0.4,2	198.1,226.31,300.36,283.46	194.88,252.09,315.36,357.83	877;879;878;876	-0.124009	2.00475	0.78141	0.84463	1.42469	0.0932601	0.0890001	0.0607201	0.17548	0.0969601
CDC42SE1	4	1.06,0.28,0.61,1.19	60.35,115.41,116.57,217.19	78.45,120.99,129.57,253.7	44453;44452;44451;44450	0.279297	1.18585	0.781391	1.05509	1.12047	0.0236801	0.3874	0.0607201	0.10138	0.21086
DHX15	2	0.85,1.34	73.99,97.44	90.35,125.46	4668;4669	0.854823	1.34488	1.09985	0.854823	1.09985	0.0389401	0.16812	0.0607601	0.0389401	0.0607601
DRC7	4	0.57,0.17,0.78,1.6	74.36,95.33,183.77,189.25	85.13,98.66,205.72,235.97	53165;53164;53163;53162	0.172775	1.59792	0.780975	0.778637	1.18828	0.0354401	0.20228	0.0609601	0.20352	0.17884
NDUFB7	4	1.08,-0.24,0.21,2.07	48.28,91.4,180.29,262.32	64.42,87.57,186.57,335.7	12339;12338;12336;12337	-0.240872	2.06794	0.780272	1.08446	1.5762	0.12734	0.0775801	0.0611201	0.0923801	0.0624601
CMAS	4	-0.13,0.43,0.79,2.04	204.73,197.61,499.9,654.87	200.94,210.36,541.19,771.48	43712;43713;43711;43710	-0.132224	2.03537	0.780133	0.786428	1.4109	0.0955001	0.0837801	0.0611401	0.20032	0.1008
AMZ1	4	0.6,0.96,0.5,1.06	52.02,53.73,100.53,218.55	61.45,68.99,110.46,251.26	62978;62977;62976;62979	0.497306	1.06499	0.779932	0.959035	1.01201	0.0099401	0.45606	0.0612201	0.13206	0.26728
CHRNE	4	2.07,-0.24,0.84,0.46	135.08,248.52,297.04,347.47	187.85,239.9,328.07,365.09	3262;3260;3263;3261	-0.244274	2.06641	0.779832	0.837231	1.45182	0.12836	0.0780401	0.0613001	0.1787	0.0895601
PGM1	4	-0.68,3.3,-0.07,0.56	116.94,150.61,203.45,271.05	102.71,243.88,201.65,291.25	13818;13817;13816;13819	-0.683125	3.30428	0.779756	0.564259	1.93427	0.32594	0.0036201	0.0613201	0.3203	0.0184201
KIAA2018	4	1.12,0.65,2.52,-1.18	88.74,111.08,99.9,217.06	111.17,124.95,154.95,183.8	65173;65174;65175;65172	-1.17502	2.51809	0.779442	1.12365	1.82087	0.60754	0.0288001	0.0613801	0.0821001	0.0281001
KPNA4	4	0.64,0.05,-0.07,2.5	63.74,292.67,294.83,304.18	75.19,294.32,292.21,400.38	10280;10283;10281;10282	-0.0729938	2.50452	0.779463	0.638175	1.57135	0.0804601	0.0295801	0.0613801	0.27576	0.0636201
PLEKHA8	4	1.2,-0.2,0.19,1.94	74.46,109.42,191.81,170.77	98.01,104.89,197.01,226.4	54112;54113;54110;54111	-0.201427	1.93591	0.779365	1.19758	1.56674	0.11452	0.1039	0.0613801	0.0662201	0.0648601
CDV3	4	-0.49,0.73,2.01,0.88	146.19,149.61,186.88,212.16	134.89,167.93,246.54,239.39	42691;42690;42693;42692	-0.493974	2.00512	0.779467	0.878457	1.44179	0.2288	0.0889001	0.0613801	0.16134	0.0923201
RAP2C	4	1.97,0.85,0.5,-0.2	38.56,132.75,180.56,259.41	65.67,154.51,194.82,252.83	46447;46446;46448;46449	-0.204268	1.96574	0.779295	0.851886	1.40881	0.11548	0.0979401	0.0614001	0.17244	0.10126
EMX2	4	0.78,1,0.58,0.76	199.93,203.7,313.9,363.18	221.91,234.35,335.36,393.61	5571;5568;5570;5569	0.575749	1.00252	0.77824	0.777476	0.89	0.0070001	0.4923	0.0616001	0.20406	0.3415
ZPR1	4	-0.34,0.54,1,1.92	36.57,217.87,313.81,514.51	33.13,234.75,350.74,613.46	23291;23290;23289;23288	-0.343605	1.91544	0.778071	1.00259	1.45901	0.16412	0.10838	0.0616601	0.1185	0.0877001
GOLGA7B	4	-0.25,0.61,2.31,0.44	147.24,151.18,141.97,276.85	142.65,166.45,203.3,292.01	72499;72497;72498;72496	-0.249595	2.31266	0.777578	0.608471	1.46056	0.13048	0.0448201	0.0616801	0.29404	0.0872401
KRTAP10-1	4	1.18,-0.52,1.66,0.8	134.47,155.1,182.71,268.93	163.24,143.33,230.36,296.57	70668;70670;70671;70669	-0.524638	1.66195	0.777045	1.17523	1.41859	0.24376	0.17852	0.0617801	0.0708001	0.0987601
SIX2	3	0.92,1.27,0.47	186.84,332.37,360.18	213.82,381.84,378.77	29024;29025;29022	0.468207	1.27146	0.888027	0.924417	1.09794	0.0321001	0.2704	0.0618601	0.0812401	0.13832
NKAIN1	4	0,1.35,0.96,0.8	227.51,218.76,272.51,527.66	228.12,260.68,305.48,571.17	49281;49278;49280;49279	-0.00373535	1.35056	0.776828	0.956769	1.15366	0.0653801	0.30614	0.0618801	0.1328	0.19546
DUPD1	4	0,0.77,2.12,0.22	104.83,253.53,251.96,504.92	104.7,281.2,324.92,516.43	68752;68754;68755;68753	-0.00288725	2.12218	0.776323	0.766435	1.44431	0.0651801	0.0683001	0.0619401	0.20958	0.0918601
MYF5	4	1.46,1.04,-0.63,1.23	141.57,295.94,425.17,501.7	178.66,335.05,397.06,566.6	12014;12013;12012;12015	-0.631882	1.4617	0.775734	1.22984	1.34577	0.29876	0.25506	0.0621001	0.0602201	0.12026
GMFB	4	0.07,0.91,1.4,0.72	105.98,161.68,161.48,229.1	107.16,185.93,199.26,250.65	7280;7281;7282;7283	0.0743103	1.40265	0.775503	0.907202	1.15493	0.0509801	0.28282	0.0621601	0.15054	0.19486
AK2	4	-0.22,0.85,0.82,1.65	110,314.24,393.38,537.4	104.94,345.4,428.13,621.18	560;562;563;561	-0.223637	1.65365	0.775389	0.847855	1.25075	0.12166	0.18148	0.0622001	0.17398	0.15472
ACTR6	4	0.45,0.84,1.06,0.75	43.88,229.54,234.21,258.62	50.35,255.4,268.81,286.06	47797;47794;47796;47795	0.448406	1.05621	0.775402	0.843894	0.950055	0.0118401	0.46036	0.0622001	0.17582	0.30306
LY6G5B	4	1.29,0.6,1.57,-0.36	94.82,127.63,120.71,229.09	120.8,141.1,158.39,218.33	46591;46593;46592;46590	-0.36497	1.57336	0.775098	1.29438	1.43387	0.17292	0.21092	0.0623201	0.0495601	0.0941801
CT83	4	1.63,0.87,-0.46,1.06	82.88,90.8,148.99,365.36	114.13,108.15,139.37,409.13	65094;65092;65093;65095	-0.464368	1.63407	0.775108	1.06215	1.34811	0.2157	0.18872	0.0623201	0.0990201	0.11976
SPOCK1	3	0.17,0.59,1.89	170.74,179.7,166.05	175.47,196.99,219.18	18085;18086;18084	0.174101	1.888	0.885551	0.594558	1.24128	0.0785001	0.0873601	0.0623201	0.18552	0.0944601
CTRB2	4	0.04,0.99,1.85,0.22	96.3,87.37,268.98,609.27	97.03,106.37,334.42,619.5	72926;72927;72925;72924	0.0389906	1.85348	0.775087	0.992392	1.42294	0.0576201	0.12398	0.0623401	0.12152	0.0974401
CCKAR	4	0.49,0.98,0.68,0.95	200.77,346.28,362.75,368	214.13,385.27,389.69,407.25	2464;2465;2467;2466	0.485844	0.984714	0.775063	0.953255	0.968984	0.0103201	0.50206	0.0623601	0.13412	0.29228
DROSHA	4	-0.48,2.76,1.63,-0.81	67.19,59.41,86,160.11	60.51,110.18,117.81,141.16	36479;36481;36480;36478	-0.811768	2.76108	0.774472	1.62954	2.19531	0.39764	0.0149201	0.0624601	0.0154201	0.0070001
BRICD5	4	0.06,0.03,2.89,0.13	342.86,512.05,546.8,716.15	343.73,515.11,697.7,720.23	67523;67520;67521;67522	0.0268479	2.88952	0.774578	0.126499	1.50801	0.0594601	0.0103601	0.0624601	0.606	0.0762001
MAGI2	4	-0.05,0.72,1.45,0.98	222.18,278.93,294.94,419.39	221.6,303.62,348.61,463.84	26230;26231;26228;26229	-0.0462517	1.44767	0.774494	0.977088	1.21238	0.0740401	0.2625	0.0624601	0.1262	0.17006
OR5M3	4	1.41,0.53,0.83,0.32	215.75,283.03,496.02,558.73	258.77,301.57,539.26,574.97	65286;65287;65285;65284	0.321821	1.41253	0.774433	0.829374	1.12095	0.0200001	0.2792	0.0624601	0.18222	0.2107
VPS13D	4	0.79,1.18,1.43,-0.3	25.86,48.93,47.31,103.89	33.71,66.89,68.88,98.09	41855;41856;41857;41854	-0.304631	1.43031	0.77428	1.18286	1.30659	0.14906	0.27102	0.0625201	0.0692401	0.13306
SLC6A6	4	0.13,0.69,0.32,1.96	118.89,134.21,173.62,162.04	121.45,151.5,182.12,216.83	17534;17533;17532;17535	0.128301	1.95598	0.773874	0.693743	1.32486	0.0424001	0.0995601	0.0626401	0.24472	0.12708
SCD	3	0.8,1.68,0.16	27.73,38.34,73.28	36.25,61.08,77.13	16860;16861;16863	0.163799	1.68074	0.882748	0.803705	1.24222	0.0804401	0.13206	0.0627401	0.11174	0.0941801
KDM6A	4	2.16,1.09,-1.02,0.86	88.8,135.22,181.42,251.43	132.78,161.72,154.17,282.27	20068;20069;20070;20071	-1.02289	2.1594	0.773268	1.09272	1.62606	0.52048	0.0627801	0.0628801	0.0899401	0.0526401
MYOF	4	-1.52,1.13,2.14,1.34	303.45,279.19,395.9,462.59	252.73,319.54,493.97,524.69	35086;35089;35087;35088	-1.51867	2.13643	0.773072	1.34316	1.7398	0.77228	0.0660601	0.0629401	0.0429001	0.0364601
PPRC1	3	0.45,-0.12,2.31	50.37,87.66,197.73	57.29,86.43,267.98	31676;31675;31674	-0.118316	2.30741	0.880708	0.453032	1.38022	0.16384	0.0348801	0.0630201	0.2477	0.0637201
MAP3K2	4	0.86,0.7,1.22,0.31	19.72,47.75,48.6,102.29	26.43,57.98,67.04,108.58	29057;29054;29056;29055	0.312202	1.21968	0.772542	0.859809	1.03974	0.0209201	0.37012	0.0630201	0.16914	0.25222
PAK3	4	-0.37,0.81,1.89,0.75	34.66,120.26,200.31,305.9	31.14,138.76,258.37,333.6	13284;13285;13286;13287	-0.365576	1.88689	0.771524	0.814857	1.35087	0.17322	0.1151	0.0633201	0.18744	0.11882
CLDN2	4	0.61,2.4,0.37,-0.3	124.06,144.84,266.57,330.7	138.05,208.27,280.92,319.54	23777;23776;23779;23778	-0.297217	2.40159	0.771393	0.61406	1.50783	0.14652	0.0372601	0.0634201	0.29068	0.0762201
F2R	4	1.56,-0.57,1.22,0.87	35.77,138.62,139.41,209.35	55.98,125.54,169.65,236.84	5942;5943;5940;5941	-0.567542	1.55843	0.771191	1.22259	1.39051	0.2646	0.21662	0.0634401	0.0617601	0.10636
AKAP5	4	1.66,0.95,0.06,0.42	68.57,104.96,173.82,338.64	100.31,124.94,175.67,353.16	25002;25001;25000;25003	0.05996	1.65998	0.771317	0.94882	1.3044	0.0534601	0.17916	0.0634401	0.13576	0.1339
RWDD2A	4	0.57,0.09,1.14,1.28	68.75,168.94,177.07,198.27	79.33,171.44,209.53,236.64	56821;56823;56820;56822	0.0902341	1.28088	0.771061	1.13979	1.21034	0.0485001	0.33894	0.0635001	0.0783601	0.1709
IGFN1	4	0.71,0.38,1.11,0.88	88.11,150.5,155.24,276.95	101.67,160.33,184.63,307.62	55756;55757;55755;55754	0.384069	1.11063	0.770769	0.87515	0.99289	0.0153801	0.42906	0.0635201	0.1627	0.27742
SNAPC2	4	1.72,-0.01,-0.07,1.44	25.84,192.76,275.77,497.95	45.14,192.98,274.75,573.69	17829;17830;17831;17828	-0.0719394	1.7168	0.770349	1.44357	1.58019	0.0802001	0.16184	0.0636801	0.0302601	0.0615201
SSU72	2	1.7,0.46	114.93,180.8	153.52,193.98	36476;36474	0.463157	1.70136	1.08226	0.463157	1.08226	0.10616	0.0862401	0.0637201	0.10616	0.0637201
FASTKD3	4	-0.85,1.24,2.56,0.14	218.22,308.53,291.21,455.39	193.7,353.98,386.41,462.82	48857;48854;48856;48855	-0.854159	2.55866	0.770235	1.23849	1.89857	0.4229	0.0254801	0.0637401	0.0588801	0.0213201
TEX35	4	0.66,1.12,1.8,-0.5	98.74,184.39,216.13,336.36	111.89,217.49,272.06,317.23	52824;52822;52823;52825	-0.497947	1.7967	0.770305	1.12435	1.46053	0.23064	0.13864	0.0637401	0.0819801	0.0872401
KLHL1	3	0.97,1.26,0.4	71.08,128.94,237.55	88.84,160.1,249.26	46064;46062;46063	0.396697	1.26026	0.877242	0.974771	1.11751	0.0408001	0.27572	0.0637401	0.0702601	0.1315
KCNS3	4	1.55,0.93,1.21,-0.6	124.83,160.54,288.24,370.85	163.16,185.28,332.46,346.82	10136;10138;10139;10137	-0.599371	1.54595	0.770136	1.20861	1.37728	0.28106	0.22108	0.0637601	0.0638201	0.11022
PNPLA4	4	0.91,0.54,0.81,0.83	214.5,266.6,396.88,428.86	243.07,286.48,431.19,469.35	21444;21446;21447;21445	0.536176	0.906579	0.769928	0.828421	0.8675	0.0084201	0.54666	0.0637801	0.18246	0.35582
ZNRD1	4	0.11,0.59,1.47,0.91	27.46,68.05,96.1,146.71	28.74,78.8,126.55,169.85	37114;37116;37115;37117	0.110886	1.4687	0.769175	0.909518	1.18911	0.0450601	0.25204	0.0638801	0.1494	0.17852
PCGF2	4	0.37,1.72,-0.15,1.14	56.55,64.19,218.8,509.17	62.56,94.59,214.4,570.22	20702;20703;20700;20701	-0.151038	1.72337	0.769122	1.13662	1.42999	0.10026	0.1599	0.0639001	0.0791001	0.0953601
OR2G6	4	-0.36,0.58,1.24,1.61	535.19,597.28,619.65,616.05	519.73,626.38,685.94,702.98	71972;71975;71973;71974	-0.358399	1.60915	0.768977	1.24453	1.42684	0.16946	0.19698	0.0639001	0.0581201	0.0964001
UTS2	3	1.35,0.94,0.34	112.74,229.49,368.02	142.43,258.11,380.77	29516;29517;29515	0.344698	1.34936	0.87661	0.935772	1.14257	0.0476801	0.2407	0.0639001	0.0783801	0.12318
NKX2-8	4	-0.02,1.12,0.44,1.53	344.36,337.92,422.46,685.22	342.07,382.06,443.3,772.01	34855;34857;34856;34854	-0.0232772	1.53209	0.768774	1.1223	1.32719	0.0691401	0.22666	0.0639401	0.0824601	0.12634
ZNF441	4	0.09,0.43,0.91,1.64	253.08,257.71,373.83,410.37	257.04,273.59,411.87,488.38	59019;59017;59016;59018	0.091946	1.64408	0.768429	0.911785	1.27793	0.0482601	0.18504	0.0640401	0.14864	0.14368
FUCA1	4	-0.24,0.38,1.72,1.21	249.8,282.17,365.47,388.65	241.75,294.88,436.48,440.45	6627;6625;6624;6626	-0.237023	1.72237	0.768079	1.20911	1.46574	0.1261	0.16012	0.0640801	0.0637401	0.0860601
THOC1	4	0.63,0.31,1.2,0.93	35.45,51.23,127.96,175.53	43.56,56.19,157.17,201.96	26636;26638;26639;26637	0.312411	1.19923	0.768085	0.934029	1.06663	0.0209201	0.38022	0.0640801	0.14088	0.23834
ADHFE1	3	0.51,1.54,0.58	205.05,241.48,546.43	219.85,294.9,576.9	60512;60515;60513	0.514664	1.53603	0.875568	0.576016	1.05602	0.0273401	0.17368	0.0641201	0.19194	0.15396
RBM24	4	1.11,0.98,0.51,0.47	36.08,74.45,200.65,377.09	50.31,93.92,214.55,395.82	65853;65855;65852;65854	0.4721	1.10749	0.767729	0.983614	1.04555	0.0109401	0.43014	0.0642201	0.12434	0.24936
DNAJB5	4	0.66,1.4,0.96,0.05	138.78,205.12,229.45,266.84	155.42,248.84,259.09,270.21	33812;33810;33811;33813	0.0467415	1.40365	0.767435	0.958014	1.18083	0.0560801	0.28232	0.0643401	0.13222	0.1816
CDH26	4	0.83,1.15,-0.43,1.52	49.91,152.9,179.55,155.63	62.28,182.65,168.33,196.28	46868;46866;46869;46867	-0.432822	1.52304	0.766985	1.14739	1.33521	0.20048	0.2302	0.0644401	0.0765201	0.12374
MTIF2	4	0.51,1.92,-0.27,0.91	31.08,69.14,150.97,198.46	36.99,105.45,145.34,224.8	11871;11870;11868;11869	-0.27115	1.91812	0.766884	0.908686	1.4134	0.13714	0.10772	0.0644801	0.14968	0.10004
CCSER2	4	2.4,0.38,0.85,-0.57	187.93,380.53,395.21,545.34	260.33,395.62,431.61,518.96	39975;39976;39974;39977	-0.570303	2.40171	0.766447	0.849893	1.6258	0.26598	0.0372601	0.0645401	0.17298	0.0527201
ABCA9	4	-0.1,-0.19,1.27,2.09	62.5,150.58,141.26,217.74	61.53,146.89,173.26,284.74	27828;27831;27829;27830	-0.189421	2.08983	0.766376	1.26906	1.67945	0.1113	0.0735601	0.0645601	0.0536801	0.0450001
PLSCR5	4	1.11,1.46,0.14,0.35	108,145,362.36,363.06	131.79,181.75,367.79,376.73	71311;71310;71309;71308	0.135599	1.46346	0.765972	1.11355	1.28851	0.0412601	0.2541	0.0646401	0.0848401	0.13936
GDE1	3	0.78,1.7,0.14	160.69,286,340.81	181.35,349.56,344.86	39064;39063;39065	0.140062	1.70014	0.872895	0.778485	1.23931	0.0856201	0.12812	0.0647401	0.11866	0.0949201
CLPSL2	4	1.32,1.76,-0.08,0.05	118.29,120.95,157.84,181.54	148.31,163.51,155.87,183.63	71372;71373;71375;71374	-0.0763101	1.76209	0.765632	1.32496	1.54353	0.0813201	0.1487	0.0647601	0.0453401	0.0691001
MRPL30	4	0.83,-0.21,1.9,0.54	51.28,73.8,157.17,548.73	64.19,71.56,208.75,577.11	38282;38284;38285;38283	-0.206473	1.89626	0.765597	0.833057	1.36466	0.11634	0.11242	0.0647601	0.18024	0.11414
EVI2B	4	0.13,0.96,0.84,1.13	70.08,76.27,122.83,185.21	73.39,95.53,141.61,217.98	5883;5880;5882;5881	0.1281	1.12872	0.765099	0.963473	1.0461	0.0424001	0.4189	0.0648801	0.1306	0.24902
NUCB2	4	0.23,0.9,0.92,1.02	115.78,169.94,572.8,756.97	120.39,194.69,618.45,815.49	12930;12931;12928;12929	0.227943	1.01869	0.765028	0.917856	0.968274	0.0289801	0.48268	0.0648801	0.1465	0.2926
ZKSCAN4	4	0.3,0.24,1.3,1.22	48.13,116.9,149.38,317.25	52.9,121.78,182.64,362.81	70715;70712;70714;70713	0.239284	1.30036	0.764568	1.2195	1.25993	0.0276601	0.32928	0.0650601	0.0621601	0.15106
CREB3L2	4	0.52,-0.62,2.09,1.07	186.06,226.1,247.56,266.64	201.15,207.99,319.63,303.4	47986;47989;47988;47987	-0.623001	2.08732	0.763963	1.06769	1.57751	0.29344	0.0741201	0.0652401	0.0975201	0.0622001
EIF3M	4	2.1,0.39,0.24,0.33	76.31,153.14,331.04,435.46	115.16,162.92,339.03,452.21	28229;28228;28231;28230	0.240116	2.09666	0.76385	0.385522	1.24109	0.0276001	0.0722201	0.0652401	0.43522	0.15854
HSPE1	1	1.5	99.6	131.26	8981	1.49852	1.49852	1.49852	1.49852	1.49852	0.0653201	0.0653201	0.0653201	0.0653201	0.0653201
PRB2	4	1.23,0.7,0.35,0.78	139.07,241.7,508.22,640.39	169.5,264.78,527.74,681.54	74269;74272;74271;74270	0.351719	1.23005	0.763606	0.776964	1.00351	0.0174801	0.36482	0.0653201	0.20448	0.27162
S100A12	4	0.13,0.41,2.2,0.32	176.94,181.39,174.26,211.28	180.45,192.98,237.38,220.94	16758;16756;16757;16759	0.125157	2.19926	0.763536	0.407152	1.3032	0.0427401	0.0577001	0.0653401	0.42108	0.13424
ANTXR1	4	1.21,0.43,0,1.41	139.93,167.71,228.39,352.96	170.44,179.23,228.91,411.11	53040;53039;53038;53041	0.000898149	1.41364	0.76298	1.2087	1.31117	0.0642001	0.27834	0.0654601	0.0637601	0.13154
EIF4G3	4	2.85,1.29,1.03,-2.12	112.02,210.72,236.9,514.23	179.25,250.15,271.11,415.35	22636;22638;22639;22637	-2.11895	2.8512	0.762892	1.29022	2.07071	0.93294	0.0116601	0.0655201	0.0502201	0.0111401
SELO	4	1.04,0.82,0.8,0.39	70.17,163.06,166.55,216.96	88.72,185.25,187.89,229.59	52316;52315;52314;52317	0.391531	1.03713	0.762623	0.82454	0.930833	0.0149401	0.47244	0.0655201	0.1836	0.31538
ZSCAN25	4	1.98,1.16,0.03,-0.11	494.69,670.41,723.3,1018.9	599.03,736.26,721.29,1004.95	65877;65879;65878;65876	-0.112753	1.97541	0.762437	1.16179	1.5686	0.0910001	0.0950601	0.0655801	0.0733601	0.0643201
KRTAP23-1	4	2.03,1.11,-0.42,0.33	159.64,546.96,650.33,787.63	216.46,603.71,626.97,804	68630;68629;68631;68628	-0.418301	2.02898	0.762475	1.1056	1.56729	0.19436	0.0847201	0.0655801	0.0864401	0.0647801
FAM210A	4	-0.41,0.98,2.16,0.32	84.08,100.86,116.27,280.92	77.48,120.82,168.23,291.5	58931;58929;58928;58930	-0.407511	2.16329	0.761823	0.975494	1.56939	0.19054	0.0620601	0.0657601	0.12682	0.0641201
KLHL35	4	1.54,0.29,0.88,0.33	224,312.48,306.41,515.39	273.37,323.65,339.19,534.27	67259;67256;67257;67258	0.292306	1.54225	0.761827	0.878451	1.21035	0.0225601	0.2224	0.0657601	0.16138	0.1709
CD3D	4	-0.94,0.58,1.5,1.91	62.46,110.9,177.03,183.53	49.6,123.47,220.13,238.33	2555;2554;2552;2553	-0.937796	1.91151	0.76117	1.49504	1.70327	0.47138	0.10916	0.0658001	0.0255001	0.0413001
PSD2	4	-0.78,2.21,0.49,1.12	178.61,158.29,201.25,342.93	157.68,219.94,214.62,387.71	53215;53214;53217;53216	-0.777901	2.20871	0.761107	1.12375	1.66623	0.37922	0.0562401	0.0658001	0.0821001	0.0469801
C2orf44	4	-0.01,0.93,2.22,-0.1	188.22,232.13,239.89,285.97	188.6,261.52,316.86,282.13	51062;51064;51063;51065	-0.0997659	2.2172	0.760695	0.932273	1.57474	0.0874801	0.0549601	0.0658401	0.14142	0.0628601
ESR1	4	1.93,0.18,0.28,0.65	77.78,212.95,403.77,488.42	113.62,218.42,414.98,518.89	5803;5801;5800;5802	0.177782	1.92567	0.760673	0.654766	1.29022	0.0349001	0.106	0.0658401	0.26646	0.13888
RAPSN	4	0.42,1.96,0.88,-0.22	165.05,220.29,443.38,559.44	176.35,283.75,485.1,549.57	15827;15824;15825;15826	-0.216019	1.9616	0.760409	0.877217	1.41941	0.11948	0.0986801	0.0659601	0.16186	0.0984601
ZC3HAV1	4	0.98,2.13,0.76,-0.82	202.08,215.87,239.58,354.03	231.41,283.5,264.57,322.13	44410;44413;44411;44412	-0.819583	2.12713	0.760111	0.976158	1.55165	0.4024	0.0673601	0.0660201	0.1265	0.0675801
TBC1D15	4	0.69,1.12,1.25,-0.02	117.71,282.43,396.91,644.2	132.51,323.37,452.36,641.74	48060;48061;48059;48058	-0.0241446	1.25296	0.760146	1.12203	1.18749	0.0693001	0.35378	0.0660201	0.0825401	0.17912
SPATA6L	4	0.91,1.98,-0.89,1.04	125.62,169.3,271.41,244.62	146.32,225.87,242.19,281.06	41455;41457;41454;41456	-0.88799	1.97919	0.759788	1.04271	1.51095	0.44236	0.0943001	0.0660801	0.10492	0.0758001
SLC33A1	4	0.61,0.64,-0.24,2.02	235.14,324.76,520.59,484.79	253.71,347.57,510.79,590.23	24155;24153;24154;24152	-0.238089	2.02381	0.759435	0.642032	1.33292	0.1264	0.0857801	0.0661801	0.27338	0.1244
DNASE1L2	4	0.84,0.92,0.64,0.64	112.57,230.53,487.09,648.54	130.66,258.84,516.25,682.07	4906;4904;4907;4905	0.640738	0.916988	0.759304	0.836998	0.876993	0.0050401	0.5408	0.0662201	0.17878	0.34926
KIAA1598	4	0.99,-1.4,1.84,1.6	89.29,128.29,110.92,227.88	108.79,98.89,151.96,282.04	46254;46257;46256;46255	-1.39942	1.8394	0.758993	1.6019	1.72065	0.72242	0.12746	0.0663801	0.0170001	0.0390201
TSC22D3	4	1.34,0.28,-0.48,1.89	29.85,199.95,253.36,342.99	45.79,208.68,237.62,420.77	5097;5096;5098;5099	-0.478414	1.89081	0.758735	1.338	1.6144	0.22166	0.11402	0.0664001	0.0435201	0.0548801
FOXD4	4	-0.39,1.12,0.68,1.62	117.34,125.23,157.99,297.27	108.96,151.73,175.57,356.76	6388;6390;6391;6389	-0.394039	1.62396	0.758797	1.12247	1.37321	0.18456	0.19196	0.0664001	0.0824001	0.11152
MRPL2	4	1.94,0.36,1.25,-0.51	57.85,121.12,133.19,350.35	90.95,128.79,163.33,330.1	37683;37685;37682;37684	-0.509082	1.93849	0.758685	1.24538	1.59194	0.23626	0.10344	0.0664401	0.0579801	0.0593401
MRPL42	4	0.22,0.45,0.63,1.73	77.28,104.22,127.75,215.81	81.79,112.94,141.9,269.64	36277;36275;36274;36276	0.224995	1.72819	0.758302	0.626761	1.17748	0.0293201	0.1588	0.0665601	0.2834	0.18328
AGAP4	3	0.67,1.18,0.74	31.66,34.49,45.71	39.63,49.7,56.48	58108;58111;58109	0.670256	1.18064	0.864599	0.742899	0.96177	0.0153401	0.3089	0.0667001	0.1295	0.19148
CABLES1	4	-0.32,1.62,0.53,1.19	73.32,129.41,277.9,566.9	69.34,168.76,296.58,627.05	55998;55996;55999;55997	-0.318351	1.62263	0.757363	1.193	1.40782	0.15428	0.1925	0.0667401	0.0671801	0.10148
DPYSL2	4	1.69,0.89,-0.09,0.54	56.95,274.52,309.51,595.71	85.05,305.37,307.13,622.19	5015;5012;5013;5014	-0.0927335	1.68874	0.757422	0.889669	1.28921	0.0855801	0.16946	0.0667401	0.15716	0.13916
PDE3A	4	-0.11,0.94,0.83,1.37	123.8,113.92,144.67,440.18	121.05,134.68,165.81,504.15	13506;13507;13505;13504	-0.114008	1.36763	0.757344	0.943868	1.15575	0.0911801	0.29816	0.0667401	0.13744	0.19446
KIF23	4	1.07,2.58,-0.54,-0.08	28.98,52.2,164.46,291.86	41.22,94.68,150.71,288.64	24997;24998;24996;24999	-0.535721	2.57708	0.757045	1.06722	1.82215	0.24996	0.0241801	0.0667601	0.0976601	0.0279001
ADORA2B	3	-0.78,1.76,1.62	209.39,357.78,364.15	187.09,431.02,431.03	377;376;379	-0.784047	1.75624	0.864096	1.62009	1.68817	0.4812	0.11554	0.0668601	0.0076601	0.0229801
FAM156B	4	-0.13,1.43,0.61,1.12	63.82,69.76,108.32,119.41	62.51,97.25,121.3,144.63	74504;74502;74501;74503	-0.132437	1.43123	0.75654	1.11802	1.27463	0.0955201	0.27086	0.0669201	0.0836001	0.14484
LTB4R	4	0.95,1.41,0.01,0.65	159.14,315.84,408.87,497.74	184.53,368.38,408.57,531.49	3477;3478;3479;3476	0.0144283	1.41312	0.756277	0.945936	1.17953	0.0618001	0.27872	0.0670401	0.13686	0.18234
UBC	4	2.18,-0.37,0.85,0.37	158.47,252.91,253.16,393.35	219.26,240.74,284.06,407.69	19817;19818;19816;19819	-0.372395	2.17551	0.756097	0.85197	1.51374	0.17578	0.0608201	0.0670601	0.17234	0.0751801
AQP7	4	-0.23,1.37,0.74,1.14	42.34,107.82,124.25,125.95	40.09,137.52,141.08,153.33	1043;1040;1042;1041	-0.229859	1.37385	0.755979	1.13581	1.25483	0.1239	0.29496	0.0670801	0.0792601	0.15308
OR4Q3	4	0.44,-0.37,0.37,2.58	162.3,239.78,304.83,357.52	173.6,228.09,319.19,468.08	73188;73190;73189;73191	-0.37318	2.58091	0.755922	0.443656	1.51228	0.17622	0.0239601	0.0671201	0.39598	0.0755401
WRN	4	2.74,0.16,0.45,-0.32	72.58,169.44,182.83,430.25	124.21,173.71,195.55,416.59	20318;20317;20316;20319	-0.317253	2.73866	0.755755	0.445312	1.59199	0.15388	0.0159401	0.0671801	0.39482	0.0593401
DOLPP1	4	1.02,-0.45,2.03,0.43	79.58,163.4,144.96,169.49	99.4,152.13,198.61,181.09	45191;45190;45192;45193	-0.445861	2.02513	0.755574	1.01573	1.52043	0.20674	0.0853801	0.0672201	0.1135	0.0735601
NEK10	4	0.71,-0.27,2.27,0.31	98.08,112.78,128.28,360.09	112.38,107.07,184.95,372.19	62620;62622;62621;62623	-0.268398	2.27077	0.755501	0.714491	1.49263	0.13628	0.0489001	0.0672401	0.23394	0.0797601
KATNBL1	4	-0.81,1.34,1.36,1.13	74.78,147.74,374.97,525.24	63.05,182.12,432.01,585.59	49888;49889;49887;49886	-0.813388	1.35776	0.755512	1.34359	1.35068	0.3985	0.30262	0.0672401	0.0428001	0.1189
ADAM23	4	0.09,0.22,1.78,0.92	49.47,97.78,95.98,124.94	51.47,102.44,133.09,145.98	22871;22870;22868;22869	0.092942	1.78211	0.755414	0.923915	1.35301	0.0480801	0.14242	0.0673201	0.14442	0.11814
LIAS	4	1.57,0.04,1.68,-0.27	70.65,142.58,167.92,346.23	101.07,144.88,214.93,335.15	29869;29866;29867;29868	-0.271019	1.68088	0.755154	1.56993	1.62541	0.13706	0.17158	0.0673401	0.0196001	0.0527801
PPP1R42	4	1.09,1.36,-0.75,1.32	73.24,182.06,422.54,595.17	94.61,221.73,389.3,664.5	68387;68386;68384;68385	-0.750832	1.36024	0.75518	1.31804	1.33914	0.36356	0.30172	0.0673401	0.0460801	0.12248
FAM166A	4	1.13,1.19,0.48,0.23	187.26,294.6,360.07,556.01	220.47,339.18,378.96,568.23	72488;72491;72489;72490	0.226841	1.18601	0.755032	1.12977	1.15789	0.0291401	0.38722	0.0673801	0.0808001	0.1936
ODF2L	4	0.84,0.22,-0.04,2	122.42,138.64,174.71,209.76	141.46,144.45,173.93,272.41	45613;45610;45611;45612	-0.0391867	1.9959	0.754884	0.843861	1.41988	0.0724201	0.0910801	0.0674001	0.17592	0.0982801
CASP5	4	0.44,1.15,1.35,0.09	123.82,136.12,217.42,500.08	133.48,164.18,258.91,502.88	2347;2346;2345;2344	0.0858006	1.34768	0.754706	1.14718	1.24743	0.0493801	0.30742	0.0674401	0.0765201	0.15592
UBQLN4	4	0.34,0.65,1.15,0.87	131.39,179.59,304.94,355.58	138.9,198.19,347.59,390.05	44483;44484;44482;44485	0.339021	1.15314	0.753783	0.873089	1.01312	0.0186001	0.40544	0.0675601	0.16362	0.26676
KLHL26	4	0.72,1.86,0.84,-0.4	57.28,98.69,118.41,165.68	69.04,137.98,136.81,155.47	42236;42234;42237;42235	-0.398965	1.86135	0.753701	0.836322	1.34883	0.18708	0.12162	0.0675801	0.17906	0.1195
COQ10A	3	0.47,1.09,1.02	94.44,137.75,265.05	103.96,164.27,300.5	56422;56421;56420	0.473668	1.08825	0.860755	1.02035	1.0543	0.0314401	0.35292	0.0676601	0.0616001	0.15452
AGK	4	0.02,1.89,-0.61,1.71	29.37,80.52,135.59,129.38	29.85,116.82,121.89,170.55	43244;43242;43243;43245	-0.608364	1.89064	0.753317	1.71224	1.80144	0.28558	0.11406	0.0676801	0.0116201	0.0296801
GLDC	4	0.75,0.26,0.86,1.15	101.83,142.48,277.17,280.99	116.52,149.71,307.45,321.75	7207;7206;7204;7205	0.255991	1.14592	0.75313	0.864409	1.00517	0.0260601	0.409	0.0677401	0.16716	0.27094
C5orf42	4	3.12,0.52,-0.51,-0.12	74.47,123.37,259.99,674.26	134.84,135.19,244.19,665.74	48476;48475;48477;48474	-0.510195	3.1174	0.75297	0.522966	1.82018	0.23684	0.0054401	0.0677601	0.34668	0.0281201
PLA2G4B	4	-0.68,0.23,1.3,2.16	126.31,268.68,295.83,281.62	111.28,278.54,343.97,361.64	75508;75507;75509;75510	-0.684208	2.16163	0.752603	1.29865	1.73014	0.32674	0.0624801	0.0678201	0.0488001	0.0379001
MRPL52	4	0.73,0.71,1.51,0.06	46.5,54.66,65.41,191.01	57.21,66.05,92.17,193.03	58511;58509;58510;58508	0.0612207	1.50622	0.752613	0.729965	1.11809	0.0533801	0.23628	0.0678201	0.22682	0.21222
FURIN	4	1.56,-1.55,1.15,1.85	154.7,220.74,193.65,371.57	195.96,176.55,226.52,450.84	13235;13233;13232;13234	-1.55231	1.84608	0.752374	1.56483	1.70545	0.78438	0.12564	0.0679001	0.0199601	0.0410401
TIMP2	4	0.86,2.26,-0.49,0.39	74.08,77.1,126.22,168.88	90.67,119.89,115.18,179.56	19206;19207;19205;19204	-0.494954	2.25636	0.752407	0.857854	1.55711	0.22898	0.0509601	0.0679001	0.16984	0.0665001
TFPI	4	1.29,-0.1,0.34,1.48	60.55,122.74,206.53,218.38	82.45,120.68,215.93,264.79	19057;19059;19058;19056	-0.0951831	1.47725	0.75234	1.28835	1.3828	0.0862401	0.24932	0.0679001	0.0504801	0.10852
BTBD6	4	-0.31,0.74,2.49,0.09	199.74,201.58,437.69,698.26	191.34,222.8,553.33,701.68	55315;55314;55316;55317	-0.307448	2.48617	0.752167	0.740506	1.61334	0.15012	0.0305801	0.0679401	0.22224	0.0551201
CKB	4	0.34,1.85,-0.22,1.03	175.74,234.89,402.23,641.02	185.7,299.39,391.11,697.83	3278;3279;3276;3277	-0.222322	1.85185	0.752101	1.03427	1.44306	0.12128	0.12424	0.0679401	0.107	0.0920601
NR0B2	4	1.89,-1.18,2.11,0.19	116.29,155.63,137.49,227.4	160.64,128.29,190.49,233.32	21907;21905;21904;21906	-1.18024	2.11164	0.751902	1.88502	1.99833	0.61024	0.0699401	0.0680001	0.0059601	0.0141601
REV3L	4	0.4,1.27,0.84,0.5	40.18,138.65,174.18,267.35	45.73,170.01,197.62,286.17	16027;16026;16025;16024	0.402379	1.26581	0.751774	0.836143	1.05098	0.0143001	0.34694	0.0680001	0.17906	0.24634
HRASLS5	4	0.24,2.38,-0.6,0.99	66.27,190.16,425.8,419.91	71.41,263.36,398.58,465.23	57943;57942;57941;57940	-0.603325	2.38297	0.751432	0.98787	1.68542	0.28318	0.0386401	0.0680801	0.12272	0.0441801
NEFM	4	1.59,0.15,1.1,0.17	82.47,119.63,325.46,417.87	112.63,122.74,366.35,424.96	12425;12424;12426;12427	0.149637	1.58825	0.751379	1.10202	1.34513	0.0393001	0.20524	0.0680801	0.0877201	0.12052
URGCP-MRPS24	4	1.14,-0.15,0.56,1.45	143.56,219.32,270.62,339.62	172.45,215.04,290.85,398.92	76195;76193;76194;76196	-0.148442	1.45331	0.75108	1.13542	1.29437	0.0996401	0.25912	0.0681401	0.0793201	0.13738
UBE2C	4	1.38,0.76,1.09,-0.23	32.06,147.38,143.77,194.97	49.47,166.56,171.57,188.69	30005;30004;30002;30003	-0.231638	1.38454	0.75096	1.09115	1.23785	0.12462	0.29042	0.0681601	0.0904401	0.16002
TMSB15A	4	0.91,1.4,-0.94,1.63	94.68,147.97,287.66,243.65	112.64,183.78,256.81,301.15	29844;29845;29843;29842	-0.942983	1.63226	0.750738	1.40158	1.51692	0.47436	0.1889	0.0682201	0.0350601	0.0741601
KIN	4	0.93,0.9,0.32,0.84	34.09,179.11,205.14,489.93	45.89,204.55,213.24,531.64	31308;31309;31306;31307	0.324244	0.930675	0.750683	0.904329	0.917502	0.0196601	0.53334	0.0682201	0.1516	0.32376
SLC10A5	4	0.96,-0.31,2.19,0.16	88.57,243.09,296.71,573.03	106.98,232.3,377.83,580.76	69774;69773;69775;69772	-0.30595	2.18781	0.750614	0.964349	1.57608	0.14964	0.0592001	0.0682401	0.13032	0.0624801
FAT1	4	1.87,1.3,0.46,-0.63	198.59,214.28,726.71,784.05	256.37,254.14,750.38,741.69	6094;6093;6095;6092	-0.632213	1.87345	0.749936	1.30239	1.58792	0.29904	0.11848	0.0684201	0.0483801	0.0601401
ZDHHC6	4	0.72,0.73,0.58,0.97	78.82,108.88,285.09,337.06	93.52,124.81,306.23,374.82	47789;47787;47788;47786	0.579083	0.974686	0.749952	0.729812	0.852249	0.0068601	0.50748	0.0684201	0.22706	0.36558
PSMC2	4	0.34,0.75,0.04,1.87	66.41,122.85,172.74,197.08	73.04,139.65,174.02,254.62	15216;15219;15218;15217	0.0395652	1.87497	0.749709	0.747287	1.31113	0.0574801	0.11802	0.0684601	0.21898	0.13154
RAB22A	4	1.22,2.18,0.29,-0.7	167.26,461.29,638.33,908.17	200.92,570.86,652.82,855.49	45411;45410;45413;45412	-0.696501	2.18391	0.749441	1.21933	1.70162	0.33312	0.0594001	0.0685001	0.0621601	0.0415401
GTF2H2	3	2.71,-0.67,0.53	34.37,88.81,138.62	70.82,77.56,152.32	7955;7953;7952	-0.671431	2.7135	0.85608	0.526169	1.61984	0.42028	0.0116201	0.0685401	0.21326	0.0292601
IL5	4	-0.29,0.87,0.71,1.7	56.2,109.41,117.39,148.12	52.68,127.88,132.72,193.31	9427;9424;9425;9426	-0.288321	1.70355	0.749128	0.869304	1.28643	0.14308	0.16566	0.0685601	0.1653	0.14038
RPL19	3	0.7,-0.03,1.9	109.93,126.83,179.52	125.2,126.37,233.73	16365;16366;16364	-0.0308466	1.89672	0.85421	0.696762	1.29674	0.13364	0.0858001	0.0688601	0.14472	0.0812001
EIF5	4	0.79,-0.86,0.81,2.25	38.72,58.95,59.18,101.92	49.18,47.62,72.86,151.28	5466;5467;5464;5465	-0.858877	2.24706	0.748471	0.811369	1.52922	0.42594	0.0519001	0.0689001	0.18876	0.0721201
CSH1	4	0.24,1.91,0.04,0.8	69.46,69.51,322.09,351.57	74.6,105.94,323.83,383.93	4037;4038;4039;4036	0.0384835	1.91246	0.748526	0.803772	1.35812	0.0577001	0.10898	0.0689001	0.19224	0.11624
SLC29A3	4	1.07,-0.11,0.56,1.47	167.64,455.4,523.27,580.4	197.1,451.65,554.81,657.02	42293;42291;42292;42290	-0.110963	1.47153	0.748133	1.07426	1.27289	0.0906601	0.25062	0.0690201	0.0956001	0.1457
CPEB1	4	0.75,-0.03,-0.41,2.68	92.18,254.28,323.1,293.47	107.43,254.04,308.73,394.32	47821;47819;47820;47818	-0.411458	2.67567	0.747833	0.753595	1.71463	0.19204	0.0184601	0.0691001	0.21558	0.0397401
NUDT12	4	1.29,1.02,0.94,-0.26	91.87,160.78,235.13,300.45	117.43,188.02,265.79,291.53	52255;52254;52256;52257	-0.258995	1.29317	0.747238	1.01735	1.15526	0.13312	0.33264	0.0693001	0.11304	0.19468
XRCC6BP1	4	2.13,-0.7,1.32,0.23	101.87,331.25,351.05,730.03	148.01,305.46,404.94,739.8	55837;55839;55838;55836	-0.699252	2.13133	0.747037	1.32329	1.72731	0.33462	0.0666201	0.0693201	0.0456001	0.0383001
MCCD1	4	1.48,1.22,-1.01,1.3	160.81,296.61,353.33,342.51	200.81,341.87,314.18,394.88	72389;72388;72391;72390	-1.01049	1.48161	0.746829	1.29863	1.39012	0.51364	0.24754	0.0693601	0.0488401	0.10642
FAM124B	4	0.62,2.22,0.11,0.04	184.71,185.6,226.77,278	202.42,252.22,230.82,280.13	50124;50125;50122;50123	0.0379657	2.21996	0.746677	0.620462	1.42021	0.0578001	0.0548401	0.0693801	0.28676	0.0982201
TRAPPC13	4	-0.33,0.98,2.25,0.09	49.72,99.81,122.15,175.83	46.17,119.19,176.16,178.52	50575;50574;50577;50576	-0.333818	2.25471	0.746474	0.977124	1.61592	0.16054	0.0512601	0.0694601	0.1262	0.0545401
ST3GAL5	4	-0.39,2.06,1.9,-0.59	90.86,109.9,257.58,317.79	84.65,156.23,323.89,297.95	23242;23241;23243;23240	-0.585968	2.05876	0.746281	1.89958	1.97917	0.27492	0.0794201	0.0695201	0.0054601	0.0155401
SP2	4	2.39,-0.16,1.74,-0.98	49.35,150.05,158.84,542.78	87.27,146.85,205.86,496.19	18014;18012;18015;18013	-0.982191	2.39054	0.745554	1.73696	2.06375	0.49566	0.0382001	0.0696601	0.0106601	0.0114801
MAN2A1	4	0.13,0.12,1.41,1.33	162.28,411.88,455.64,650.56	164.82,416.21,520.26,724.68	11080;11083;11081;11082	0.117693	1.40969	0.745647	1.3261	1.3679	0.0439401	0.28032	0.0696601	0.0450201	0.11314
WNK1	4	2.4,0.24,0.01,0.33	78.12,111.12,137.5,242.6	124.81,115.88,137.21,253.03	48451;48453;48450;48452	0.0101688	2.40086	0.745405	0.331162	1.36601	0.0624201	0.0375801	0.0696601	0.46962	0.11362
VASH1	4	1.15,1.45,-0.29,0.68	213.08,251.71,351.71,410.81	248.49,303.22,339.18,440.98	30979;30981;30980;30978	-0.289662	1.44738	0.745491	1.14747	1.29743	0.14338	0.26272	0.0696601	0.0765201	0.13648
CASP3	4	0.55,0.23,1.21,0.99	108.43,161.37,346.02,701.92	119.79,166.42,394.69,756.83	2337;2339;2336;2338	0.233485	1.21026	0.745569	0.991933	1.1011	0.0283601	0.37472	0.0696601	0.12164	0.22094
FAM170B	4	2.52,2.34,-1.81,-0.07	98.47,212.95,447.28,622.61	153.31,288.09,368.78,618.56	64128;64129;64131;64130	-1.80617	2.51729	0.745097	2.34018	2.42873	0.87012	0.0289401	0.0697601	0.0007801	0.0029401
IMPA1	4	0.79,-0.04,0.47,1.77	65.58,93.22,192.2,471.13	79.39,92.58,206.51,560.13	9561;9560;9563;9562	-0.0423763	1.76938	0.744943	0.785464	1.27742	0.0731401	0.14626	0.0697601	0.20068	0.14386
C4orf45	4	-1.07,1.25,1.49,1.3	95.76,87.13,106.85,125.69	76.9,112.04,139.26,156.97	62729;62731;62730;62728	-1.06943	1.49399	0.744837	1.3036	1.3988	0.54596	0.24194	0.0698001	0.0482601	0.10418
LENG8	4	-0.31,2.62,-0.92,1.58	42.11,77.49,184.76,332.64	38.9,127.7,160.49,396.3	57269;57271;57270;57268	-0.915708	2.62152	0.744715	1.57908	2.1003	0.45854	0.0215201	0.0698201	0.0186001	0.0099401
LRRC75A	4	0.73,1.17,0.01,1.07	114,131.77,204.09,340.03	129.61,160.53,204.66,382.08	70999;70998;70996;70997	0.00721633	1.17017	0.744734	1.07201	1.12109	0.0628801	0.39574	0.0698201	0.0962801	0.21058
ARHGAP4	4	1.54,-0.1,1.16,0.37	47.55,129.6,181.85,368.99	70.79,127.09,215.42,383.48	1129;1130;1128;1131	-0.0999489	1.54403	0.744372	1.15841	1.35122	0.0875601	0.22164	0.0698401	0.0740801	0.1187
BUD13	4	0.78,0.81,1.45,-0.07	49.73,83.71,165.11,325.94	61.26,99.4,205,323.3	54215;54214;54216;54217	-0.0695428	1.45383	0.744528	0.810318	1.13207	0.0795001	0.25898	0.0698401	0.18942	0.20562
EFNA1	4	0.14,1.17,0.8,0.87	142.13,219.79,235.75,271.66	146.8,255.45,261.65,301.73	5333;5335;5332;5334	0.141439	1.16934	0.744477	0.865271	1.0173	0.0403801	0.39642	0.0698401	0.16698	0.26442
ZMYM6NB	4	1.2,0.11,1.53,0.14	289.21,490.68,473.93,510.7	333.11,495.12,548.61,519.57	75877;75880;75878;75879	0.111096	1.52523	0.744095	1.19879	1.36201	0.0450401	0.2289	0.0699001	0.0658601	0.1149
SNX21	4	0.08,0.71,1.05,1.14	210.79,235.14,289.96,357.04	212.61,257.32,328.94,403.22	55349;55347;55346;55348	0.0760533	1.13929	0.744072	1.05127	1.09528	0.0507801	0.41308	0.0699001	0.10238	0.2239
GOLGA6L1	4	2.93,0.86,-0.71,-0.1	34.74,48.68,133.43,157.82	74.65,61.19,117.59,155.42	67489;67491;67490;67488	-0.7138	2.92968	0.743876	0.856981	1.89333	0.34276	0.0090801	0.0699601	0.17032	0.0217801
RUFY2	4	0.96,0.53,1.48,0	103.97,242.68,270.35,430.57	123.69,260.46,322.63,430.88	43010;43013;43011;43012	0.00118998	1.47992	0.743697	0.960209	1.22006	0.0641601	0.24818	0.0699601	0.13172	0.1669
ZBTB24	4	1.58,-0.25,1.74,-0.09	165.63,209.01,254.04,376.98	209.97,202.06,313.94,371.75	26151;26150;26148;26149	-0.247722	1.73518	0.743482	1.57983	1.6575	0.12966	0.15736	0.0700001	0.0185601	0.0481801
TGFBR3	4	0.88,-0.19,0.38,1.9	312.32,384.2,563.67,559.23	344.43,375.07,582.31,656.34	19115;19112;19114;19113	-0.186402	1.90277	0.743466	0.881852	1.39231	0.11044	0.11106	0.0700001	0.15974	0.10598
HLA-DQA2	4	1.34,1.38,2.08,-1.83	83.16,219.91,469.84,624.36	108.22,263.33,574.4,529.16	8421;8423;8422;8420	-1.82677	2.07632	0.743048	1.38216	1.72924	0.87498	0.0759601	0.0700201	0.0374801	0.0381401
COL14A1	4	0.08,0.01,-0.46,3.34	159.47,173.76,210.12,184.65	161.43,174.46,197.02,286.97	19988;19991;19989;19990	-0.458958	3.34109	0.743008	0.0774821	1.70928	0.21306	0.0033001	0.0700201	0.63816	0.0403601
MTMR14	4	0.15,1.23,0.67,0.93	164.11,284.36,344,374.89	167.41,328.15,369.48,413.15	47753;47750;47752;47751	0.15125	1.2264	0.743048	0.929099	1.07775	0.0390201	0.36748	0.0700201	0.14242	0.23254
FAM179B	4	0.94,0.69,1.18,0.17	143.47,230.46,373.74,640.12	167.25,251.76,421.82,648.15	31775;31774;31777;31776	0.165879	1.17691	0.74301	0.938095	1.0575	0.0367001	0.3926	0.0700201	0.13952	0.2429
LRMP	3	1.68,0.45,0.41	139.27,239.22,297.73	181.95,253.26,313.16	10776;10779;10777	0.412537	1.67927	0.848718	0.454349	1.06681	0.0386801	0.13236	0.0700601	0.2472	0.14926
OR7C2	4	2.31,0.57,2.21,-2.11	345.02,428.51,555.99,867.21	441.28,454.85,670.27,729.43	35233;35230;35232;35231	-2.11484	2.3057	0.742612	2.20893	2.25731	0.93192	0.0456201	0.0701401	0.0013001	0.0058001
FICD	4	1.24,0.34,0.29,1.1	58.22,179.42,194.64,201.02	79.16,189.07,203.27,234.13	30287;30288;30286;30289	0.286601	1.23681	0.742062	1.1025	1.16965	0.0229801	0.3619	0.0702601	0.0876401	0.18748
ABT1	3	2,-0.23,0.77	102.33,133.78,140.58	146.37,128.59,159.65	36602;36603;36605	-0.23317	2.00465	0.847621	0.771381	1.38802	0.20788	0.0671001	0.0703201	0.12054	0.0622801
OR14C36	4	0.98,0.81,0.51,0.68	146.3,225.37,263.66,479.5	171.02,249.55,282.48,510.34	59286;59287;59284;59285	0.505839	0.980772	0.74185	0.805269	0.893021	0.0095201	0.50424	0.0703601	0.19168	0.33946
VGLL2	4	0.8,0.82,1.4,-0.05	91.9,120.26,248.02,281.21	107.99,138.85,297.27,280.29	66111;66108;66109;66110	-0.0510621	1.39992	0.741825	0.818938	1.10943	0.0752401	0.28376	0.0703801	0.18584	0.21666
PIGG	4	1.4,-0.63,2.76,-0.57	108.71,211.2,337.08,435.42	139.43,192.76,452.38,410.85	40841;40838;40839;40840	-0.627947	2.76373	0.741566	1.40266	2.08319	0.29636	0.0148401	0.0704601	0.0348401	0.0105601
TMEM217	4	1.04,0.33,1.02,0.57	86.64,158.27,168.63,184.16	106.47,166.61,196.67,200.6	65805;65806;65804;65807	0.33461	1.04028	0.741581	1.01714	1.02871	0.0188401	0.4703	0.0704601	0.11308	0.25844
XPO1	1	1.46	51.59	74.56	20357	1.45639	1.45639	1.45639	1.45639	1.45639	0.0704801	0.0704801	0.0704801	0.0704801	0.0704801
FBP2	4	0.29,-0.25,0.61,2.32	153.77,180.63,320.71,289.5	160.99,174.13,342.74,375.6	22978;22977;22976;22979	-0.253506	2.31759	0.741309	0.612628	1.46511	0.13128	0.0444001	0.0705201	0.29142	0.0862201
SPG11	4	1.21,1.02,0.94,-0.2	84.65,321.77,422.18,499.34	107.27,359.76,466.44,488.82	50912;50911;50910;50913	-0.202632	1.20788	0.741263	1.01562	1.11175	0.11502	0.37548	0.0705201	0.1136	0.2153
TPMT	4	1.33,0.08,2.05,-0.49	74.84,127.35,135.3,177.98	100.7,128.69,187.64,165.01	19511;19510;19508;19509	-0.491206	2.04881	0.741128	1.33032	1.68957	0.22762	0.0810001	0.0705601	0.0444601	0.0434001
GTDC1	4	1.49,1.65,-0.54,0.37	50.01,107.81,268.32,299.62	73.29,144.05,250.69,313.15	49713;49711;49712;49710	-0.538735	1.64837	0.740884	1.48572	1.56705	0.25144	0.18296	0.0706201	0.0263601	0.0648401
ADAT1	4	1.89,-1.08,-0.48,2.63	111.58,200.51,196.93,483.15	154.1,170.46,183.37,619.8	33089;33088;33087;33086	-1.08491	2.63455	0.740306	1.88804	2.2613	0.55566	0.0207201	0.0708001	0.0057801	0.0057201
IMPA2	4	0.21,1.12,1.21,0.42	93.64,155.25,243.49,283.73	97.53,185.05,285.7,298.11	9564;9566;9567;9565	0.214753	1.2061	0.740077	1.12281	1.16445	0.0305201	0.3766	0.0708801	0.0822601	0.18998
PDAP1	4	1.24,-0.48,1.47,0.73	47.73,82.9,118.19,487.79	66.53,75.02,151.72,522.94	30789;30788;30787;30786	-0.480808	1.47136	0.74	1.2352	1.35328	0.22296	0.25074	0.0709001	0.0593001	0.11804
DUSP8	4	0.18,-0.5,1.22,2.05	64.91,70.55,238.63,290.98	69.02,63.98,281.04,366.99	5170;5168;5171;5169	-0.498394	2.05414	0.739905	1.22335	1.63875	0.23082	0.0802801	0.0709401	0.0617001	0.0507801
ACAT1	4	-0.69,1.55,1.56,0.55	63.95,51.52,318.95,483.6	54.15,76.2,377.34,508.44	116;117;119;118	-0.693942	1.55876	0.739903	1.54523	1.55199	0.33192	0.2166	0.0709401	0.0215801	0.0675601
GPR182	4	1.33,1.33,0.28,0.02	131.8,184.07,279.01,482.08	164.1,222.79,288.57,481.27	30743;30742;30744;30745	0.0188918	1.3338	0.739891	1.32849	1.33115	0.0610001	0.31384	0.0709601	0.0447601	0.12496
CD99	4	-0.04,1.08,1.32,0.6	238.12,317.63,337.32,370.54	235.82,357.56,389.87,394.36	11478;11476;11479;11477	-0.0427918	1.31506	0.739436	1.08364	1.19935	0.0731801	0.323	0.0710001	0.0925601	0.17484
BSN	4	1.86,-0.29,0.03,1.36	143.81,234.03,301.17,299.85	192.22,225.23,303.08,350.33	23422;23423;23420;23421	-0.294541	1.86477	0.738686	1.35785	1.61131	0.14538	0.1208	0.0711001	0.0407401	0.0555001
GRHPR	4	-0.25,1.86,0.31,1.04	61.55,127.4,156.77,180.62	58.42,172.08,164.56,210.05	24669;24670;24668;24671	-0.249701	1.85774	0.738883	1.04122	1.44948	0.1305	0.12286	0.0711001	0.10532	0.0903801
MIER2	4	1.33,0.82,-0.06,0.87	222.7,252.8,448.94,649.25	263.98,282.4,447.99,696.04	40155;40157;40156;40154	-0.0631516	1.32803	0.738691	0.865855	1.09694	0.0776801	0.3167	0.0711001	0.16668	0.22318
PSMD4	4	0.46,0.46,0.36,1.68	37.17,78.8,320.96,323.7	43.29,88.45,333.92,388.91	15251;15250;15249;15248	0.361042	1.67613	0.73847	0.459582	1.06786	0.0168801	0.17346	0.0711601	0.38652	0.2378
ODF3	4	-0.25,1.43,1.07,0.69	549.09,533.86,570.77,815.65	539.63,607.45,624.49,856.74	57044;57047;57045;57046	-0.250108	1.43387	0.738264	1.07472	1.2543	0.1306	0.26924	0.0712401	0.0953601	0.15336
FOXG1	4	1.46,0.12,1.09,0.29	83.88,220.22,220.29,467.42	111.73,224.63,253.28,480.38	6370;6368;6369;6371	0.120357	1.45922	0.737754	1.08518	1.2722	0.0433601	0.25604	0.0714201	0.0922001	0.146
CACNA1I	4	0.66,1.23,1.4,-0.35	112.58,163.7,256.2,361.45	126.59,197.03,304.99,347.58	23386;23384;23385;23387	-0.348752	1.4043	0.737535	1.23071	1.31751	0.1656	0.28206	0.0714801	0.0601201	0.1295
WIPI1	4	-1.3,0.35,1.42,2.47	82.69,69.68,121.56,177.5	62.74,76.45,155.28,250.46	41446;41449;41447;41448	-1.29729	2.4731	0.737283	1.4241	1.9486	0.67362	0.0312601	0.0715801	0.0326001	0.0173601
ZNF608	4	0.89,1.05,3.38,-2.37	72.76,101.96,144.16,267.18	89.31,123.7,237.34,195.61	45668;45669;45667;45666	-2.36723	3.38123	0.737204	1.04506	2.21315	0.96452	0.0029001	0.0716401	0.10446	0.0066801
VDAC1	4	1.86,0.78,0.94,-0.63	22.63,57.13,201.44,369.58	41.59,69.99,229.78,343.97	20115;20112;20114;20113	-0.633162	1.85983	0.737113	0.940681	1.40026	0.29968	0.12228	0.0716601	0.13868	0.1039
CLEC2L	4	0.74,0.91,1.65,-0.35	45.11,80.36,80.87,138.08	55.8,98.22,112.27,129.54	62915;62913;62912;62914	-0.353376	1.65385	0.736463	0.908475	1.28116	0.16716	0.18132	0.0718601	0.14974	0.1426
FBLN5	4	2.5,0.57,-0.34,0.21	177.95,304.41,328.29,513.7	252.41,326.34,315.66,526.18	28339;28337;28338;28336	-0.335258	2.49782	0.736327	0.574704	1.53626	0.16118	0.0301401	0.0718801	0.31378	0.0707401
FEM1C	4	1.45,0.25,1.35,-0.1	60.3,155.9,150.31,250.57	84.95,161.99,185.39,248.02	44615;44614;44617;44616	-0.104246	1.45064	0.736436	1.35416	1.4024	0.0885401	0.26082	0.0718801	0.0412801	0.10322
SNAPC1	4	0.64,-0.31,1.38,1.24	31.25,201.48,382.11,476.19	38.81,192.47,440.94,535.24	17827;17826;17824;17825	-0.313055	1.38019	0.736413	1.23673	1.30846	0.15204	0.2919	0.0718801	0.0591001	0.13246
MTHFD1L	4	1.59,1.65,0.61,-0.91	93.85,97.95,165.59,404.85	125.69,132.18,182.03,365.54	34035;34037;34034;34036	-0.906514	1.6511	0.735823	1.58664	1.61887	0.45346	0.1822	0.0719601	0.0181601	0.0540001
RNASE10	4	2.17,0.96,-1.46,1.28	445.21,479.8,549.51,553.02	546.02,523.84,479.13,618.41	68828;68831;68829;68830	-1.46382	2.16743	0.735647	1.28379	1.72561	0.74956	0.0615801	0.0719801	0.0512201	0.0385601
NLRP9	4	1.4,0.55,-0.07,1.06	139.73,183.63,215.68,345.05	175.01,198.94,213.67,387.38	68696;68697;68699;68698	-0.0729981	1.40287	0.735502	1.06088	1.23188	0.0804801	0.2827	0.0720401	0.0993801	0.16198
KRTAP10-8	4	0.37,1.59,0.69,0.28	511.07,567.15,830.95,1135.14	531.45,648.11,872.82,1152.53	70687;70686;70685;70684	0.28493	1.59497	0.735507	0.691487	1.14323	0.0231201	0.20294	0.0720401	0.24566	0.19978
SLC26A11	4	0.81,0.56,1.03,0.54	260.42,320.99,422.9,482.83	289.7,340.99,471.65,507.59	67661;67662;67663;67660	0.543995	1.02971	0.735497	0.805122	0.917416	0.0082001	0.47674	0.0720401	0.19174	0.32378
FTHL17	4	-0.06,0.22,0.25,2.53	295.89,396.25,601.84,850.31	293.81,404.14,612.26,1025.16	39703;39704;39702;39705	-0.0553979	2.53467	0.735254	0.246461	1.39057	0.0761001	0.0270601	0.0721201	0.52656	0.10634
BCAS3	4	2.09,1.19,-0.13,-0.21	101.61,204.59,322.57,326.53	147.55,241.66,317.38,318.91	40692;40690;40693;40691	-0.209699	2.09085	0.735219	1.19093	1.64089	0.1175	0.0732801	0.0721401	0.0674801	0.0504001
SMN2	4	0.8,-0.51,0.97,1.69	36.2,141.87,153.69,201.35	46.63,129.68,178.31,253.87	17785;17787;17786;17784	-0.512144	1.68773	0.735161	0.968746	1.32824	0.23762	0.1697	0.0721601	0.1288	0.12598
ACKR2	4	-0.03,0.05,0.77,2.15	194.08,473.66,495.61,493.7	193.38,475.52,535.26,606.06	3471;3470;3468;3469	-0.0289741	2.15203	0.735097	0.767192	1.45961	0.0703601	0.0633201	0.0721801	0.20896	0.0874801
ANKRD46	4	-0.09,0.77,0.84,1.42	47.61,44.77,123.75,134.28	47.18,55.82,142.77,168.5	63014;63013;63012;63015	-0.0867495	1.42157	0.734771	0.837937	1.12975	0.0837201	0.27556	0.0723201	0.1783	0.20692
COPS3	4	0.59,1.48,0.49,0.38	60.69,130.69,189.68,433.37	70.9,166.54,203.84,451.74	22225;22227;22224;22226	0.383249	1.47897	0.734747	0.58732	1.03315	0.0153801	0.24828	0.0723201	0.30622	0.25564
ST7	4	-0.55,2.44,0.07,0.98	132.74,105.17,360.33,425.46	120.71,159.77,362.94,472.87	21146;21147;21145;21144	-0.552766	2.44087	0.734606	0.979946	1.71041	0.25808	0.0335201	0.0723801	0.12548	0.0402001
MBD3L4	4	1.77,0.44,0.74,-0.01	62.61,74.94,133.72,191.89	93.84,83.25,152.5,191.49	74382;74383;74381;74384	-0.014823	1.76585	0.734479	0.742769	1.25431	0.0674801	0.14722	0.0724001	0.22102	0.15336
NECAB2	4	1.85,-0.58,1.42,0.24	183.04,276.43,296.6,636.99	235.24,257.41,349.61,648.99	40219;40221;40220;40218	-0.580438	1.85287	0.73437	1.4205	1.63668	0.27156	0.1241	0.0724401	0.0330201	0.0510601
ZBED6	4	0.46,1.4,-0.07,1.16	177.96,176.77,275.65,311.93	190.79,216.77,274.52,354.39	75766;75763;75764;75765	-0.0744683	1.39565	0.734106	1.15821	1.27693	0.0809201	0.28598	0.0725001	0.0741401	0.14396
MFSD9	4	-0.23,1.37,-0.27,2.06	176.34,402.39,490.65,469.79	170.5,463.6,477.03,573.97	54202;54204;54205;54203	-0.266076	2.06286	0.733947	1.36504	1.71395	0.1354	0.0786201	0.0725401	0.0397801	0.0398201
WDR18	4	1.21,0.6,0.49,0.64	37.36,114.58,132.35,201.33	53.14,127.51,143.48,219.04	45454;45456;45455;45457	0.486554	1.20669	0.733838	0.637439	0.922063	0.0103201	0.3762	0.0725401	0.27646	0.32084
NPAS3	4	2.24,1.46,-0.14,-0.63	92.22,152.24,266.53,300.72	139.43,191.12,263.02,278.29	47290;47291;47293;47292	-0.63203	2.24389	0.733692	1.45813	1.85101	0.299	0.0525401	0.0725601	0.0288201	0.0252801
FAHD2A	4	0.16,1.59,0.73,0.46	165.87,173.3,215.18,240.88	169.47,218.26,238.02,256.05	37522;37525;37523;37524	0.155792	1.58571	0.733451	0.730997	1.15835	0.0382001	0.20642	0.0726201	0.22638	0.19336
IGSF3	4	-0.36,1.81,0.27,1.21	166.43,224.89,266.9,309.27	157.05,286.03,277.89,353.59	8968;8970;8971;8969	-0.356634	1.80909	0.733151	1.20526	1.50718	0.16864	0.1347	0.0726401	0.0644801	0.0763401
PRDM14	4	-0.07,2.09,0.83,0.08	175.12,199.08,235.64,394.18	173.59,262.66,262.75,396.18	47253;47250;47252;47251	-0.0659761	2.08529	0.733276	0.83378	1.45953	0.0784601	0.0745201	0.0726401	0.1798	0.0875401
CIITA	4	0.99,0.55,1.1,0.3	133.76,173.77,225.09,477.96	158.28,189.28,258.84,490.54	11473;11472;11474;11475	0.298793	1.09503	0.7332	0.991495	1.04326	0.0219801	0.4377	0.0726401	0.12198	0.25048
PDCD6IP	4	-0.49,0.81,1.47,1.14	163.46,223.38,294.97,377.41	151.04,248.11,349.15,424.35	26737;26738;26739;26736	-0.488179	1.46834	0.733129	1.14325	1.30579	0.22622	0.25222	0.0726601	0.0774601	0.13334
DPYSL3	4	-0.05,0.66,1.63,0.69	92.46,147.02,187.04,215.83	92.04,163.85,233.72,237.49	5017;5016;5019;5018	-0.0512711	1.62673	0.732346	0.691633	1.15918	0.0752801	0.19112	0.0728801	0.24558	0.19282
EIF3CL	4	0.89,0.79,0.31,0.94	47.78,61.14,212.9,275.58	60.93,74.94,222.37,308.07	74762;74763;74764;74761	0.306003	0.937042	0.732527	0.894144	0.915593	0.0214001	0.5294	0.0728801	0.1557	0.32506
SLC39A10	4	-0.22,1.61,-0.05,1.6	59.73,60.54,131.05,160.18	57.01,88.29,129.89,203.61	45221;45218;45220;45219	-0.223569	1.60575	0.732112	1.59838	1.60207	0.12166	0.199	0.0729801	0.0173001	0.0571801
ANKRD30A	4	-0.02,1.42,0.5,1.03	91.52,105.15,120.3,332.79	91.93,135.7,131.15,372.39	55727;55726;55729;55728	-0.01837	1.42275	0.732068	1.02651	1.22463	0.0681001	0.27506	0.0730001	0.1101	0.16494
LRRC37A	3	1.7,0.57,0.24	30.87,62.89,153.79	52.2,73.15,159.84	26302;26300;26303	0.236322	1.69992	0.834558	0.567431	1.13368	0.0659601	0.12816	0.0730801	0.19542	0.12556
TXK	4	3.19,-0.05,-1.69,1.48	119.57,191.77,224.56,472.37	198.58,190.31,176.65,543.93	19768;19771;19769;19770	-1.68696	3.18694	0.731603	1.47869	2.33282	0.83466	0.0046401	0.0731401	0.0271601	0.0041601
SMAP1	4	1.05,0.29,0.9,0.69	290.02,346.03,429.91,529.03	328.8,356.96,473.55,567.01	47014;47017;47016;47015	0.291977	1.04513	0.731356	0.899379	0.972257	0.0225801	0.4673	0.0731801	0.15368	0.29054
COX4I1	4	-0.26,-0.87,1.93,2.12	25.32,42.35,80.58,93.19	23.38,32.67,118.17,137.7	3702;3700;3701;3703	-0.87114	2.12406	0.731287	1.92901	2.02654	0.43238	0.0677801	0.0732001	0.0047001	0.0128601
HEXIM2	4	1,-0.23,2.92,-0.77	216.26,237.01,255.78,480.82	246.98,229.91,359.01,445.07	58818;58817;58819;58816	-0.773837	2.92418	0.731262	1.00043	1.96231	0.37674	0.0091601	0.0732001	0.11918	0.0165001
PXK	4	0.94,1.56,0.79,-0.36	35.23,245.41,306.57,489.19	47.42,299.97,335.78,470.93	40936;40937;40935;40934	-0.359548	1.55662	0.731185	0.93826	1.24744	0.17	0.21726	0.0732201	0.13946	0.15592
SLC34A2	4	0.34,0,-0.16,2.74	92.32,112.85,168.61,280.59	98.6,112.76,163.56,382.08	28520;28522;28521;28523	-0.164258	2.74221	0.731106	0.343961	1.54309	0.10382	0.0157201	0.0732601	0.46198	0.0691601
AATK	4	1.01,0.2,0.96,0.75	109.1,140.16,282.76,408.68	130.67,145.57,317.12,442.22	25399;25398;25397;25396	0.196756	1.00897	0.73001	0.960404	0.984689	0.0326601	0.48894	0.0735001	0.13164	0.28248
HACE1	4	-0.44,0.56,1.83,0.97	147.46,151.13,136.75,204.26	137.77,165.29,183.06,233.85	45744;45742;45743;45745	-0.436651	1.83191	0.729886	0.967214	1.39956	0.20204	0.12944	0.0735401	0.12928	0.10406
GJB1	4	2.19,0.79,-0.18,0.12	118.74,139.37,233.19,428.72	171.29,159.18,228.04,434.55	7162;7163;7161;7160	-0.178389	2.18789	0.729664	0.79121	1.48955	0.1079	0.0591601	0.0736001	0.19778	0.0805001
CUX1	4	0.06,0.25,0.85,1.76	444.8,549.48,548.12,767.72	449.56,563.96,591.26,876.72	4286;4285;4287;4284	0.0639247	1.75784	0.72958	0.84984	1.30384	0.0527801	0.1502	0.0736001	0.173	0.13402
VAV2	4	-0.43,1.58,0.92,0.86	96.8,213.78,319.54,357.21	88.94,262.17,352.61,391.08	20093;20092;20095;20094	-0.428402	1.57583	0.729507	0.915547	1.24569	0.19834	0.20988	0.0736201	0.14716	0.15652
PRKACB	4	-0.47,1.14,0.18,2.07	155.04,187.3,309,358.06	144.21,220.8,316.38,443.69	14780;14781;14782;14783	-0.474367	2.07428	0.729443	1.14265	1.60846	0.21992	0.0764801	0.0736601	0.0777201	0.0560201
CORO1B	4	0.32,0.88,0.91,0.81	88.92,121.95,230.8,496.68	95.48,141.67,259.54,538.68	45199;45200;45201;45198	0.323344	0.913074	0.729318	0.875713	0.894394	0.0198201	0.54342	0.0736601	0.1625	0.33856
GFOD2	4	0.85,-0.05,0.64,1.48	258.62,346.88,393.42,574.21	289.36,343.52,419.81,650.51	51740;51741;51739;51738	-0.0500294	1.47888	0.729202	0.84983	1.16435	0.0750201	0.2485	0.0737201	0.17302	0.19
PRMT1	4	0.52,0.44,1.05,0.91	28.15,56.72,171.29,201.21	33.67,63.94,200.58,228.54	8859;8857;8856;8858	0.436697	1.04611	0.728939	0.908018	0.977063	0.0125801	0.46674	0.0738201	0.15008	0.28716
STK38L	4	0.61,1.64,-0.49,1.16	86.47,240.69,288.08,343.67	98.29,298.64,272.21,390.1	31453;31452;31450;31451	-0.490991	1.63511	0.728399	1.16147	1.39829	0.22744	0.1882	0.0740001	0.0734201	0.1043
ITPK1	4	0.3,0.74,0.67,1.21	335.58,440.17,507.16,632.5	346.12,475.8,542.5,697.67	9861;9863;9860;9862	0.297008	1.20636	0.728413	0.742296	0.974326	0.0222001	0.37642	0.0740001	0.22126	0.28878
PRPF8	3	0.97,1.02,0.51	16.89,26.95,44.73	23.56,37.72,51.97	28610;28609;28611	0.505965	1.01688	0.829985	0.967114	0.991995	0.0280801	0.39002	0.0741001	0.0717401	0.17912
FAM24A	4	0.58,0.88,0.75,0.71	115.94,315.49,377.1,464.69	128.42,347.6,408.14,496.44	58063;58060;58062;58061	0.575112	0.878332	0.727974	0.749895	0.814113	0.0070201	0.56296	0.0742801	0.21768	0.38962
RBM19	4	-0.31,1.95,2.11,-0.85	99.26,95.69,165.91,363.44	93.45,136.92,225.3,329.71	26375;26373;26372;26374	-0.851666	2.11332	0.727826	1.95497	2.03414	0.42118	0.0695201	0.0743201	0.0042401	0.0126601
DMRTC1B	4	-0.02,1.61,2.23,-0.91	146.44,147.09,161.08,354.89	146.89,188.93,222.92,319.89	74754;74753;74755;74756	-0.907806	2.22618	0.727792	1.61071	1.91844	0.4544	0.0540801	0.0743201	0.0163801	0.0195801
TMEM240	4	0.57,1.14,-0.57,1.77	80,145.04,238.76,298.72	91.86,173.95,221.16,364.35	68953;68954;68955;68952	-0.572534	1.77149	0.727665	1.14249	1.45699	0.26722	0.1455	0.0743201	0.0777401	0.0882201
CLLU1	4	1.76,0.64,0.42,0.09	81.34,96.51,288.19,423.16	114.92,109.06,303.59,427.68	73586;73588;73587;73585	0.0902244	1.76029	0.727805	0.638516	1.1994	0.0485001	0.1496	0.0743201	0.2756	0.17482
BAG4	4	1.07,0.28,1.44,0.11	111.18,160.21,302.79,517.62	134.37,166.78,355.92,525.06	25118;25117;25116;25119	0.112092	1.44129	0.727483	1.07358	1.25744	0.0448001	0.26538	0.0743801	0.0958201	0.15204
ZNF883	4	0.63,-0.84,0.92,2.2	215.91,267.2,555.27,539.56	235.38,240.46,601.95,651.47	64092;64094;64093;64095	-0.838202	2.19836	0.727358	0.919634	1.559	0.41384	0.0579401	0.0744201	0.14576	0.0663001
CGB5	4	0.71,1.27,1.26,-0.33	42.66,46.21,47.14,315.05	52.57,64.41,65.95,304.51	56586;56587;56585;56584	-0.332124	1.26619	0.727269	1.26325	1.26472	0.16012	0.3468	0.0744401	0.0549601	0.14906
SLC1A7	4	0.56,0.79,1.62,-0.06	154.94,250.72,277.32,351.99	169.32,279.11,335.02,349.02	17454;17453;17455;17452	-0.063141	1.61635	0.726382	0.791582	1.20397	0.0776601	0.19444	0.0748401	0.1977	0.17324
DSC3	4	1.8,-0.13,0.25,0.98	90.69,423.44,575.85,721.18	126.72,417.69,587.92,776.15	5075;5073;5074;5072	-0.125539	1.79974	0.726282	0.981872	1.39081	0.0937201	0.1377	0.0749201	0.12488	0.10622
C19orf60	4	0.58,0.94,0.95,0.44	92.74,94.38,106.52,125.55	103.92,112.85,127.2,135.64	41421;41418;41420;41419	0.436296	0.953318	0.726271	0.938113	0.945715	0.0126001	0.52022	0.0749201	0.13948	0.30606
OR51S1	4	0.94,0.52,-0.49,1.93	308.79,420.97,459.95,655.7	343.47,445.26,439.01,767.14	58175;58174;58172;58173	-0.492061	1.93167	0.726094	0.941651	1.43666	0.228	0.10462	0.0749601	0.13824	0.0935801
ZNF534	4	0.74,1.14,-0.04,1.07	60.32,168.6,503.07,516.59	72.96,199.88,499.8,574.68	61800;61802;61803;61801	-0.0416335	1.13807	0.726039	1.06988	1.10398	0.0729201	0.41344	0.0750001	0.0969601	0.21944
GPR101	4	1.79,-0.08,0.12,1.07	183.54,367.79,428.2,458.21	234.2,364.42,434.09,505.63	52229;52227;52226;52228	-0.082039	1.79408	0.72557	1.06527	1.42967	0.0828601	0.1392	0.0751401	0.0982401	0.0954401
C9orf129	4	2.06,-1.32,0.81,1.35	121.68,324.92,386.07,433.87	170.89,279.94,419.47,497.91	73316;73319;73318;73317	-1.32228	2.06099	0.725495	1.3544	1.70769	0.68564	0.0789201	0.0751801	0.0412201	0.0406201
ATG16L1	4	1.33,0.18,0.77,0.62	186.55,409.55,468.14,717.15	224.37,416.54,503,750.29	41430;41432;41431;41433	0.178992	1.32527	0.725011	0.770922	1.0481	0.0347801	0.31862	0.0753201	0.20742	0.2479
HLA-C	4	-0.31,0.64,0.32,2.25	62.7,80.04,88.7,154.65	58.61,93.18,95.27,216.55	8385;8384;8386;8387	-0.307157	2.24981	0.724834	0.638446	1.44413	0.1501	0.0518601	0.0753601	0.2756	0.0918801
SKAP1	4	0.83,1.62,0.71,-0.27	136.25,235.68,268.39,737.76	156.72,291.23,293.68,718.23	22493;22494;22495;22492	-0.266174	1.61956	0.724066	0.828153	1.22386	0.13552	0.19372	0.0757601	0.18254	0.1652
VNN1	4	0.93,0.55,3.09,-1.67	97.5,124.03,123,528.61	116.47,136.34,201.19,449.27	23267;23265;23266;23264	-1.67336	3.08925	0.723968	0.930588	2.00992	0.83002	0.0062801	0.0757801	0.14206	0.0136601
PPARA	4	1.16,1.08,0.09,0.57	132.77,214.88,306.76,402.53	161.04,248.07,311.14,426.56	14491;14490;14489;14488	0.0901524	1.15577	0.723955	1.08185	1.11881	0.0485401	0.40412	0.0758001	0.0932601	0.21194
RNASEK	4	1.98,1.19,0.47,-0.75	44.21,116.14,422.82,549.03	73.6,143.1,444.76,513.91	72928;72930;72931;72929	-0.747533	1.97994	0.723705	1.19352	1.58673	0.36158	0.0940801	0.0758201	0.0670201	0.0603801
PHKG2	4	0.18,0.25,0.59,1.87	138.68,151.35,260.14,289.81	143.48,157.89,281.84,359.61	13879;13877;13876;13878	0.183059	1.87033	0.723575	0.586221	1.22827	0.0343201	0.11936	0.0758601	0.30674	0.16346
ADIRF	4	0.73,1.44,0.29,0.43	97.28,167.82,202.63,229.82	111.87,208.39,210.68,242.66	29726;29728;29727;29729	0.288929	1.43724	0.723267	0.733219	1.08523	0.0227801	0.26736	0.0760001	0.22528	0.22882
OXSM	4	0.36,0.55,0.98,1.01	117.64,186.77,338.71,434.27	125.38,202.27,376.75,482.65	41260;41261;41259;41258	0.359644	1.00783	0.72312	0.978912	0.993372	0.0169801	0.48938	0.0760201	0.12566	0.27712
TGIF2-C20orf24	4	-0.16,2.24,0.68,0.12	132.1,168.19,296.51,370.08	128.44,232.45,322.45,373.9	76059;76058;76057;76060	-0.155947	2.23856	0.722829	0.684456	1.46151	0.10148	0.0531001	0.0760601	0.2496	0.0870001
SLCO1C1	4	0.43,0.71,1.64,0.11	75.68,74.36,136.45,188.13	83.85,87.82,177.79,191.31	39695;39696;39697;39694	0.106373	1.6397	0.722783	0.7149	1.1773	0.0457401	0.18684	0.0760601	0.23366	0.18332
COIL	4	0.67,0.32,0.65,1.25	271.39,365.3,401.15,396.16	294.36,377.37,428.59,450.31	21346;21345;21344;21347	0.31826	1.25169	0.722745	0.667349	0.959519	0.0203001	0.35462	0.0760601	0.259	0.29748
DFNB31	3	1.56,0.63,0.27	160.51,305,333.22	203.06,329.38,342.3	33926;33927;33928	0.268844	1.56006	0.821013	0.634134	1.0971	0.0599201	0.167	0.0761201	0.16914	0.13866
LCE3C	4	1.99,0.07,0.91,-0.08	134.21,195.29,336.94,411.06	184.47,197.75,372.02,406.73	70096;70099;70097;70098	-0.0780148	1.98629	0.722357	0.907619	1.44695	0.0817801	0.0928001	0.0762001	0.15042	0.0910801
TMEM8B	4	0.22,1.2,-0.42,1.89	52.75,48.02,149.37,183.68	56.39,66.36,140.66,237.91	39435;39434;39436;39437	-0.419927	1.88758	0.722248	1.20411	1.54585	0.195	0.11488	0.0762201	0.0648001	0.0686801
TNS2	4	0.42,1.68,-0.48,1.27	133.78,154.09,190.11,174.15	143.62,199.01,177.75,209.98	32610;32613;32612;32611	-0.478274	1.68301	0.722268	1.26626	1.47464	0.22162	0.17114	0.0762201	0.0543201	0.0838001
UCP3	4	0.92,1.38,1.2,-0.62	68.94,89.85,192.72,430.82	85.45,116.84,226.75,403.2	19925;19924;19927;19926	-0.619583	1.38301	0.722259	1.20435	1.29368	0.29138	0.2912	0.0762201	0.0647001	0.13752
SPINK14	4	0.84,1.31,0.63,0.1	118.39,125.88,286.47,451.02	136.8,157.69,309.29,457.15	72721;72722;72720;72723	0.102077	1.3147	0.7222	0.837238	1.07597	0.0464001	0.32302	0.0762401	0.1787	0.23352
TP53I3	4	2.02,1.58,0.13,-0.85	76.77,128.16,155.15,318.32	114.06,166.38,158.54,289.82	25155;25152;25154;25153	-0.847937	2.02184	0.721848	1.58022	1.80103	0.41894	0.0862601	0.0763001	0.0184801	0.0296801
FBXO34	4	0.17,2.24,0.97,-0.49	159.87,240.19,267.16,510.32	164.12,317.39,300.52,485.66	41368;41369;41367;41366	-0.491092	2.23844	0.721508	0.967466	1.60295	0.2276	0.0532401	0.0764001	0.12902	0.0570401
LETMD1	4	0.19,0.12,0.81,1.77	86.41,102.89,105.49,156.26	90.65,105.19,122.21,203.71	33958;33960;33961;33959	0.115471	1.7707	0.721542	0.814885	1.29279	0.0442601	0.14576	0.0764001	0.18742	0.13792
MSTN	4	-0.85,1.64,1.23,0.87	127.5,145.5,171.92,188.05	108.75,187.38,206.39,213.84	7029;7030;7028;7031	-0.848535	1.63521	0.721243	1.2251	1.43015	0.41918	0.18816	0.0765201	0.0610601	0.0952801
CCDC129	4	1.86,-1.13,1.3,0.84	248.48,376.58,484.03,558.87	313.34,332.34,550.75,601.16	66086;66084;66085;66087	-1.12916	1.86465	0.72095	1.30414	1.58439	0.58108	0.12096	0.0766401	0.0481601	0.0607001
PXT1	4	0.3,1.31,1.2,0.08	178.18,289.33,335.99,399.38	186.87,338.21,383.57,401.47	66043;66042;66040;66041	0.0765715	1.30743	0.72093	1.20209	1.25476	0.0507201	0.32606	0.0766401	0.0653801	0.15314
HK2	4	2.98,-0.43,-0.28,0.61	35.33,127.32,137.83,158.67	76.22,117.71,131.2,173.87	8366;8367;8365;8364	-0.426048	2.97973	0.720764	0.60878	1.79425	0.19724	0.0077001	0.0767001	0.29384	0.0306601
RBM3	4	-0.06,0.32,1.16,1.46	93.42,214.67,244.5,252	92.45,225.33,285.28,303.56	15913;15915;15912;15914	-0.0583379	1.45556	0.720553	1.16027	1.30792	0.0766801	0.25792	0.0767601	0.0736601	0.13256
PLAU	4	1.27,-1.03,1.46,1.19	112.53,161.69,150.78,326.71	140.76,137.55,189.4,370.97	14103;14100;14102;14101	-1.03166	1.45611	0.720325	1.26695	1.36153	0.52528	0.25772	0.0767801	0.0540401	0.11514
SPATS1	4	-0.35,2.36,-0.9,1.76	180.1,335.38,536.95,508.32	171.66,432.76,494.68,600.32	65782;65781;65783;65780	-0.896326	2.36017	0.720095	1.76316	2.06166	0.4473	0.0404001	0.0768601	0.0095801	0.0115201
CT45A10	4	0.2,3.02,-0.38,0.04	74.05,121.73,281.22,408.3	78.4,197.22,269.55,409.06	76404;76403;76401;76402	-0.37965	3.01889	0.719948	0.200164	1.60953	0.17874	0.0070001	0.0768801	0.55658	0.0557801
EPC2	4	1.91,-0.51,1.3,0.19	63.57,91.22,107.26,134.51	97.46,82.47,135.17,138.49	34608;34609;34606;34607	-0.514782	1.90647	0.719905	1.30065	1.60356	0.23912	0.11006	0.0768801	0.0485401	0.0569401
PLCG2	4	0.43,1.1,0.49,0.85	207.86,277.86,361.18,367.36	220.79,317.01,380.23,402.1	14132;14133;14135;14134	0.431612	1.10021	0.719411	0.853443	0.976827	0.0128401	0.43464	0.0769801	0.17178	0.28742
KL	4	1.28,-0.94,-0.11,2.64	83.85,138.86,212.98,279.35	107.86,117.47,209.31,376.07	24613;24615;24612;24614	-0.941029	2.64077	0.71937	1.2834	1.96208	0.47306	0.0199801	0.0770001	0.0512801	0.0165001
GPX4	4	1.11,0.84,-0.74,1.67	36.01,54.51,248.25,321.87	50.3,67.94,224.57,386.62	7673;7675;7672;7674	-0.742083	1.6695	0.719379	1.11465	1.39208	0.35826	0.17594	0.0770001	0.0845601	0.106
EPG5	4	2.59,0.55,-0.19,-0.07	175.13,274.7,424.52,452.12	250.31,293.62,415.42,450.43	46343;46345;46344;46342	-0.19462	2.58861	0.719173	0.553311	1.57096	0.11268	0.0234201	0.0770601	0.32624	0.0637001
TAF1C	4	-0.64,1.55,1.63,0.34	95.85,113.02,150.46,369.28	84.28,147.62,193.81,381.66	23583;23582;23581;23580	-0.639137	1.63014	0.718958	1.54895	1.58955	0.30334	0.18972	0.0771201	0.0213201	0.0598801
RPN2	4	2.21,0.5,0.41,-0.25	19.54,34.81,81.04,112.4	40.46,41.11,89.89,106.95	16482;16483;16480;16481	-0.245771	2.2134	0.718977	0.499552	1.35648	0.12894	0.0553801	0.0771201	0.36188	0.1168
PSMF1	4	1.78,0.9,0.74,-0.54	56.07,189.17,203.12,361.64	85.27,215.5,224.78,340.42	24994;24995;24993;24992	-0.543462	1.78204	0.718883	0.901579	1.34181	0.25358	0.14246	0.0771201	0.15264	0.12162
PIGU	4	0.68,0.32,1.57,0.31	304.63,314.23,330.59,427.68	330.51,325.79,392.5,442.27	59637;59636;59639;59638	0.306025	1.57094	0.71865	0.681081	1.12601	0.0214001	0.21198	0.0772001	0.25128	0.20854
ACOXL	4	-0.52,0.58,2.94,-0.13	79.71,107.45,85.69,216.12	71.83,119.33,146.6,212.38	42214;42217;42215;42216	-0.519725	2.93704	0.718554	0.583935	1.76049	0.24162	0.0089201	0.0772601	0.30806	0.0340401
ETAA1	4	1.07,0.46,0.18,1.17	81.09,107.46,233.28,279.94	101.56,116.96,238.37,321.5	39987;39986;39988;39989	0.175762	1.17244	0.718403	1.0657	1.11907	0.0350801	0.39488	0.0772601	0.0981401	0.21174
FCHSD1	4	-0.38,0.66,2.32,0.27	118.42,117,109.98,174.23	110.82,131.51,163.1,181.45	55158;55160;55161;55159	-0.377282	2.31869	0.718285	0.661089	1.48989	0.17782	0.0442001	0.0772801	0.26302	0.0804401
KRT32	4	0.29,0.5,0.73,1.35	96.75,174.08,230.46,383.22	102.92,188.13,252.98,440.88	10385;10387;10386;10384	0.2909	1.3537	0.718015	0.726783	1.04024	0.0226001	0.30444	0.0773801	0.22884	0.252
IL3	4	0.16,1.93,-0.48,1.26	214.26,258.12,378.1,933.49	219.47,325.2,358.36,1021.8	9409;9410;9408;9411	-0.479642	1.9284	0.717762	1.25942	1.59391	0.22246	0.10554	0.0775201	0.0555601	0.0590401
SOD1	4	0.26,1.17,-0.05,1.49	30.11,28.9,37.31,47.05	33.12,42.42,37.24,69.35	17935;17933;17934;17932	-0.048068	1.48599	0.71766	1.17082	1.32841	0.0744401	0.24562	0.0775401	0.0717601	0.12592
SPC24	3	0.37,0.47,1.61	42.53,80.73,88.1	47.94,90.7,119.66	61877;61879;61876	0.37109	1.61004	0.815386	0.465026	1.03753	0.0438001	0.15122	0.0775401	0.24242	0.16056
LOXL3	4	0.71,2.71,1.46,-2.01	63.08,76.98,167.8,399.38	75.71,128.6,209.17,319.54	54060;54061;54059;54058	-2.01097	2.70637	0.717529	1.4644	2.08538	0.91458	0.0176201	0.0776601	0.0282801	0.0104201
INPP5E	4	1.69,-0.19,1.11,0.26	103.46,197.71,197.44,242.24	139.73,192.41,230.42,249.83	44301;44299;44298;44300	-0.189847	1.68958	0.717555	1.11499	1.40228	0.11154	0.16922	0.0776601	0.0844201	0.1033
MPZL2	4	-0.06,-0.38,1.91,1.39	152.42,180.06,178.06,289.65	151.31,170.18,232.36,341.37	27344;27347;27346;27345	-0.384149	1.91329	0.716564	1.39223	1.65276	0.1807	0.10886	0.0778601	0.0361801	0.0488601
KIAA1024L	4	2.63,-0.37,1.35,-0.75	64.67,169.63,180.09,629.8	114,159.16,219.32,588.61	75138;75136;75135;75137	-0.749444	2.6325	0.716469	1.35099	1.99175	0.36288	0.0208801	0.0779001	0.0417801	0.0147001
CLHC1	4	0.63,-0.32,1.42,1.14	387.71,421.49,481.02,532.37	412.78,407.01,553.36,591.7	59785;59784;59786;59787	-0.315801	1.41656	0.715946	1.13667	1.27661	0.15316	0.27746	0.0780401	0.0790201	0.14404
ATP4B	4	0.31,2.09,0.19,0.28	291.95,350.02,414.25,423.52	303.34,437.4,421.37,435.95	1399;1398;1396;1397	0.186133	2.09285	0.715867	0.309046	1.20095	0.0340601	0.0728601	0.0780601	0.4854	0.17432
GTF3C3	4	0.29,-0.16,1.04,1.7	31.36,90.97,117.21,223.76	34.79,88.59,140.33,278.2	24506;24507;24504;24505	-0.163787	1.69604	0.715672	1.03701	1.36653	0.10364	0.1675	0.0781401	0.10634	0.11346
TPM4	4	2.64,-0.22,1.07,-0.63	71.31,145.2,339.53,379.59	119.68,140.97,381.61,354	19507;19505;19506;19504	-0.627487	2.6369	0.715301	1.07098	1.85394	0.29612	0.0202801	0.0782001	0.0966801	0.0250801
RILPL2	4	-1.21,0.4,1.16,2.51	83.22,92.98,131.91,232.65	64.27,100.63,160.3,320.18	64395;64393;64392;64394	-1.21267	2.51384	0.714676	1.15593	1.83489	0.62876	0.0289801	0.0783201	0.0746601	0.0267801
HTR2A	4	0.39,1.05,0.08,1.34	134.95,141.65,190.79,259.54	144.47,167.99,193.19,306.01	9034;9032;9035;9033	0.0771346	1.34043	0.714801	1.05059	1.19551	0.0505401	0.31088	0.0783201	0.10262	0.17626
CCDC70	4	0.96,1.37,-0.01,0.54	172.3,368.17,457.75,521.11	199.25,424.46,457.84,551.44	52106;52108;52109;52107	-0.0149948	1.37278	0.714508	0.963453	1.16812	0.0675201	0.29584	0.0783201	0.1306	0.18834
ARHGEF12	4	0.29,2.53,0.98,-0.94	44.87,200.54,264.02,303.39	49.32,279.15,298.68,270.64	32587;32588;32586;32589	-0.943035	2.52616	0.714324	0.982555	1.75436	0.47438	0.0280401	0.0783401	0.12462	0.0346601
TCEA1	4	1.33,-0.33,1.39,0.47	54.2,96.61,139.18,330.68	75.65,90.35,174.18,347.53	18789;18788;18791;18790	-0.334207	1.39105	0.714368	1.32766	1.35935	0.16066	0.28772	0.0783401	0.0448801	0.1159
PI16	4	1.26,0.26,0.15,1.18	110.4,182.57,222.86,215.52	138.29,190.15,227.39,251.64	65815;65812;65813;65814	0.145373	1.26232	0.713876	1.18372	1.22302	0.0398401	0.34894	0.0784801	0.0689801	0.1656
CHRNA7	4	2.64,1.23,-0.6,-0.42	173.02,351.32,607.44,686.75	248.72,401.43,574.73,660.92	3238;3236;3237;3239	-0.601194	2.63649	0.713634	1.23456	1.93553	0.2818	0.0204201	0.0785801	0.0595001	0.0183801
XKR4	4	1.24,-0.66,1.21,1.07	71.33,157.88,156.5,168.29	95.38,142.75,188.53,197.65	57189;57188;57190;57191	-0.664088	1.24196	0.713397	1.20861	1.22528	0.31638	0.35958	0.0786201	0.0638201	0.16476
PPP5C	4	-0.91,0.91,1.58,1.27	116.05,134.16,178.1,185.04	97.12,156.94,224.31,222.11	14685;14687;14686;14684	-0.90929	1.58021	0.71316	1.26808	1.42415	0.45506	0.20796	0.0787001	0.0538601	0.0971801
ADCY9	4	-0.51,0.45,2.86,0.06	236.6,296.95,371.89,461.5	221.35,313.75,497.92,464.93	307;305;304;306	-0.513078	2.85645	0.712767	0.45179	1.65412	0.23804	0.0113601	0.0787601	0.39084	0.0487401
PHF3	4	1.07,-0.36,1.49,0.64	87.99,132.94,237.35,423.85	108.63,124.84,288.85,453.88	32888;32886;32889;32887	-0.360837	1.49347	0.712425	1.07378	1.28362	0.17056	0.2426	0.0788201	0.0956601	0.14148
IQCF1	4	3.51,0.95,-2.35,0.74	163,289.42,478.2,770.05	266.55,324.18,375.87,811.69	60023;60021;60022;60020	-2.35388	3.50733	0.712324	0.953673	2.2305	0.96356	0.0021001	0.0788401	0.13394	0.0062401
SPRY2	4	0.01,3.38,-0.91,0.36	28.02,116.82,190.59,200.47	28.41,200.67,166.82,210.91	27531;27530;27528;27529	-0.908971	3.38467	0.712205	0.360121	1.87239	0.45488	0.0027401	0.0788401	0.45114	0.0234601
OR4A5	4	-0.16,0.17,1.8,1.04	234.68,256.34,333.11,375.37	229.84,263,406.23,417.43	51544;51542;51545;51543	-0.164129	1.80266	0.712271	1.03642	1.41954	0.10382	0.13688	0.0788401	0.10648	0.0983801
MAPK8IP3	4	1.02,-0.34,0.36,1.82	201.48,237.24,302.66,478.4	232.16,226.9,316.77,570.24	31917;31914;31916;31915	-0.344497	1.81646	0.711886	1.01928	1.41787	0.16436	0.13258	0.0788601	0.11236	0.0990201
FAM172A	4	-0.28,1.67,1.86,-0.41	102.46,188.74,223.1,430.75	97.41,237.49,283.77,413.37	52747;52746;52748;52749	-0.40525	1.86192	0.711468	1.66765	1.76479	0.18946	0.12152	0.0790801	0.0134201	0.0336001
UCN3	4	1.8,-0.08,0.5,0.62	384.11,439.4,432.15,557.04	461.72,437.57,456.85,588.27	57096;57097;57099;57098	-0.0769412	1.79939	0.711282	0.617817	1.2086	0.0815401	0.13782	0.0791001	0.2884	0.17152
GAGE2A	4	-1.39,2.09,2.04,0.11	239.45,227.82,257.49,665.22	198.89,299,329.84,669.34	74928;74927;74929;74930	-1.3943	2.08911	0.710936	2.03867	2.06389	0.7203	0.0737401	0.0792601	0.0027601	0.0114801
PUS10	4	0.97,0.61,-1.12,2.39	60.64,92.64,182.27,262.85	77.52,104.42,152.48,347.12	62421;62422;62423;62420	-1.12329	2.38653	0.710818	0.97213	1.67933	0.5774	0.0384801	0.0793001	0.1277	0.0450601
NAIF1	4	0.23,-0.63,2.05,1.2	59.31,164.72,166.53,190.45	63.4,148.83,223.41,224.22	65072;65075;65073;65074	-0.633026	2.05076	0.710763	1.1984	1.62458	0.29954	0.0807001	0.0793001	0.0659201	0.0530201
PSMC5	4	1.4,0.02,1.75,-0.33	26.96,42.42,70.66,353.89	42.64,43.22,104.15,340.11	15228;15230;15231;15229	-0.331132	1.75455	0.710653	1.40385	1.5792	0.15962	0.15162	0.0793601	0.0345801	0.0617001
ZNF131	4	1.74,-0.95,0.68,1.38	26.73,62.93,61.15,185.84	46.74,49.84,72.96,225	20656;20659;20658;20657	-0.949913	1.73722	0.710588	1.37717	1.55719	0.47892	0.15618	0.0794201	0.0382601	0.0665001
WDR66	4	0.17,0.37,1.15,1.16	66.67,232.76,239.03,363.98	70.69,243.18,278.97,411.67	61324;61327;61326;61325	0.171003	1.15548	0.710097	1.14548	1.15048	0.0357001	0.40426	0.0796001	0.0768601	0.19706
AGTR2	4	0.67,0.37,1.19,0.61	221.22,247.89,366.99,405.63	241.76,260.5,415.67,430.94	523;520;521;522	0.366312	1.19064	0.70991	0.668282	0.929461	0.0165601	0.38498	0.0796401	0.25862	0.31606
RORC	4	0.32,0.66,0.71,1.15	167.04,247.76,259.68,489.13	175.53,271.06,285.64,548.65	16252;16254;16253;16255	0.316532	1.14818	0.70983	0.714542	0.931363	0.0204001	0.40788	0.0796801	0.2339	0.31504
DSG2	4	-0.04,1,1.89,-0.01	247.91,318.25,403.18,850.82	246.49,354.63,490.94,845.37	5088;5091;5090;5089	-0.0380541	1.89333	0.709357	0.996823	1.44508	0.0721801	0.11344	0.0798401	0.12026	0.0916801
EVPLL	4	0.58,1.65,0.69,-0.09	196.84,324.18,391.49,512.43	213.34,388.31,420.17,509.05	73975;73973;73974;73976	-0.0873836	1.64882	0.709035	0.690921	1.16987	0.0838401	0.1827	0.0798801	0.24604	0.18742
HBD	4	-0.1,-0.61,2.68,0.88	286.68,296.47,461.24,623.51	282.84,274.84,596.72,670.15	8203;8201;8200;8202	-0.614692	2.67592	0.708862	0.878562	1.77724	0.28878	0.0184401	0.0799401	0.16124	0.0325201
OR10G9	4	0.67,0.77,0.15,1.25	186.74,333.01,396.05,625.32	206.29,361.49,400.78,692.41	65415;65413;65414;65412	0.14561	1.24763	0.708576	0.769152	1.00839	0.0397801	0.35694	0.0800601	0.20824	0.26924
RELB	4	0.58,2.62,-0.66,0.3	121.97,122.3,277.73,296.47	134.7,185.91,256.11,307.82	15998;15996;15997;15999	-0.657071	2.61557	0.708529	0.580465	1.59802	0.31216	0.0216001	0.0801001	0.31014	0.0580801
SLC38A1	4	-0.47,0.65,1.56,1.1	77.13,155.16,233.01,282.96	70.42,171.16,286.79,323.1	51634;51636;51635;51637	-0.468854	1.56025	0.708412	1.09586	1.32805	0.21776	0.21602	0.0801201	0.0889201	0.12602
TBC1D8	4	1.43,0.59,1.09,-0.27	365.9,430.9,476.56,670.46	424.84,459.27,526.94,653.44	30236;30235;30237;30234	-0.269788	1.43069	0.708419	1.08695	1.25882	0.1367	0.2709	0.0801201	0.0914401	0.1515
ABHD14A	4	0.27,0.1,1,1.46	393.76,491.58,473.38,497.87	404.16,495.4,519.14,575.04	33936;33937;33935;33934	0.102013	1.46278	0.708326	0.998999	1.23089	0.0464001	0.25444	0.0801401	0.11962	0.16222
KRT2	4	0.88,1.63,-0.69,1.01	58.29,60.17,162.83,258.67	73,87.99,145.73,295.46	10310;10309;10308;10311	-0.690155	1.62616	0.707833	1.01468	1.32042	0.33004	0.19146	0.0802001	0.114	0.12842
TNFRSF6B	4	0.3,1.46,0.52,0.55	158.62,163.31,188.15,235.87	166.07,203.38,203.11,252.46	22923;22922;22920;22921	0.298254	1.4623	0.707818	0.549965	1.00613	0.0220201	0.25484	0.0802001	0.32914	0.27042
ASB13	4	0.65,0.33,0.34,1.51	103.73,125.06,141.98,279.47	116.79,132.39,150.84,333.62	49854;49856;49855;49857	0.333839	1.51329	0.70778	0.645537	1.07941	0.0189401	0.23368	0.0802201	0.27084	0.23172
TCTN2	4	0.4,0.51,1.21,0.71	191.22,253.64,499.47,551.61	202.72,272,562.36,587.28	50197;50194;50196;50195	0.399176	1.2107	0.707624	0.707554	0.959127	0.0144601	0.37444	0.0803201	0.23694	0.29774
TMEM92	4	1.52,0.05,0.01,1.25	258.15,287.64,386.75,616.24	311.01,288.81,386.07,682.8	63523;63520;63522;63521	0.0105366	1.52267	0.707599	1.25194	1.38731	0.0624001	0.23044	0.0803401	0.0566801	0.10722
FAM26E	4	0.07,1.03,0.45,1.28	321.98,368.52,491.78,480.42	325,410.29,512.16,544.09	66432;66435;66434;66433	0.067442	1.2817	0.707457	1.02638	1.15404	0.0521401	0.33866	0.0803401	0.11012	0.19532
SPATA31A1	4	2.07,-0.17,-0.25,1.17	84.46,125.88,198.88,285.65	125.44,122.14,192.21,327.8	74170;74172;74171;74169	-0.245579	2.07369	0.707	1.16631	1.62	0.12888	0.0766201	0.0804401	0.0727801	0.0538201
PDE6D	4	0.76,2.47,-0.66,0.25	131.54,128.49,200.81,326.96	149.89,190.6,182.42,335.34	13536;13538;13539;13537	-0.655681	2.46624	0.706975	0.763258	1.61475	0.31088	0.0316401	0.0804401	0.21106	0.0548001
C16orf90	4	1.09,0.61,0.73,0.4	117.64,145.36,436.13,591.07	142.21,160.16,471.72,609.61	74076;74074;74075;74073	0.40151	1.08622	0.706716	0.733943	0.910083	0.0143601	0.44334	0.0805001	0.22498	0.32856
MCEE	4	1.21,-0.55,2.04,0.13	146.29,278.94,238.98,368.03	177.31,261.73,310.44,372.45	54051;54052;54053;54050	-0.552738	2.03811	0.705852	1.20695	1.62253	0.25806	0.0832001	0.0807001	0.0642401	0.0534601
FXYD4	4	-0.31,1.7,-0.08,1.51	122.67,199.18,464.34,493.93	115.74,250.55,461.44,572.15	39631;39632;39630;39633	-0.305521	1.69786	0.705844	1.51041	1.60413	0.14942	0.1672	0.0807001	0.0242601	0.0568401
OR4F17	4	0.03,1.06,1.13,0.61	82.88,94.92,100.48,150.43	84.5,116.12,124.05,165.94	51516;51514;51517;51515	0.0269797	1.13211	0.705723	1.05642	1.09426	0.0594401	0.41702	0.0807001	0.10104	0.22414
TUBGCP6	3	1.26,0.16,0.99	217.58,273.48,395.19	255.75,280.69,437.36	54858;54859;54861	0.161072	1.25593	0.802469	0.990409	1.12317	0.0811601	0.27776	0.0808801	0.0675401	0.1294
C10orf12	4	1.12,0.83,0.94,-0.07	115.85,250.69,249.57,345.52	140.62,280.39,283.21,341.37	34659;34660;34661;34658	-0.0746437	1.12223	0.705078	0.943583	1.03291	0.0809601	0.42184	0.0808801	0.13754	0.25572
SIRT4	4	1.4,2.45,0.65,-1.68	71.57,72.52,162.77,243.42	98.25,117.86,180.33,194.09	32727;32726;32729;32728	-1.68375	2.45301	0.704916	1.39573	1.92437	0.8335	0.0327801	0.0809001	0.0357601	0.0191001
GSK3B	4	0.43,0.96,0.47,0.95	134.31,185.68,231.62,348.76	144.48,213.75,245.52,387.24	7852;7853;7855;7854	0.432535	0.959448	0.704836	0.954513	0.956981	0.0127601	0.51654	0.0810001	0.13372	0.29904
SAP130	4	1.34,0.26,-0.57,1.79	180.88,249.23,363.7,355.95	220.11,258.03,341.61,430.7	49347;49348;49346;49349	-0.57192	1.79047	0.704609	1.344	1.56724	0.26682	0.14	0.0810801	0.0427401	0.0648001
DNAJC25	4	0.85,0.49,1.11,0.37	55.02,115.91,166.32,179.72	68.73,126.39,196.24,190.23	73534;73533;73536;73535	0.373014	1.10636	0.704593	0.847555	0.976957	0.0159601	0.43098	0.0810801	0.17406	0.28726
DCHS1	4	-0.79,0.11,1.93,1.56	121.26,171.6,158.43,236.69	104.54,174.58,211.1,290.36	22534;22533;22532;22535	-0.785397	1.93085	0.704333	1.56315	1.747	0.38342	0.10486	0.0811201	0.0201201	0.0355601
SARM1	4	1.11,0.4,1.52,-0.21	77.75,174.55,223.26,285.28	99.32,185.95,271.34,278.38	31728;31729;31727;31726	-0.211049	1.51797	0.704148	1.10682	1.3124	0.11778	0.23218	0.0811601	0.0861401	0.13114
ANKFY1	4	0.32,1.35,0.17,0.97	43.08,47,112.03,290.27	47.86,67.55,115.43,325.66	38853;38852;38851;38850	0.172889	1.3519	0.704141	0.974025	1.16296	0.0354201	0.30538	0.0811601	0.12724	0.19058
ABCF3	4	1.06,0.86,1.07,-0.18	137.72,265.87,273.84,329.56	163.75,296.43,311.56,322.61	42322;42324;42325;42323	-0.179204	1.06795	0.704159	1.06322	1.06558	0.1082	0.45428	0.0811601	0.0988401	0.23908
FAM160B2	4	2.57,-0.21,0.79,-0.34	104.69,176.72,225.95,500.68	162.23,171.58,249.66,483.66	47972;47970;47971;47973	-0.343772	2.5746	0.703986	0.79367	1.68414	0.1642	0.0244601	0.0812001	0.19704	0.0443401
TCP11L1	4	0.74,0.4,1.19,0.49	104.67,169.55,199.7,381.16	119.97,180.25,235.15,400.49	42406;42409;42407;42408	0.397544	1.18789	0.703052	0.737963	0.962927	0.0146001	0.3861	0.0815001	0.2233	0.29542
LAMB4	4	0.38,-0.31,2,0.74	85.19,242.76,286.17,433.82	93.15,232.09,361.01,470.26	30858;30861;30859;30860	-0.309463	1.99691	0.702816	0.742162	1.36954	0.15076	0.0908001	0.0816201	0.22134	0.11264
DCPS	4	-0.31,1.37,0.65,1.1	72.38,84.26,111.08,175.45	68.57,110.42,124.99,206.18	36222;36225;36224;36223	-0.313763	1.37461	0.702847	1.09563	1.23512	0.15224	0.29468	0.0816201	0.0889601	0.16106
LNX2	4	-0.01,-0.6,1.65,1.77	46.38,179.38,188.45,245.72	47.04,163.56,236.64,308.36	65997;65996;65998;65999	-0.600618	1.768	0.702611	1.64893	1.70846	0.28154	0.14688	0.0816801	0.0142801	0.0405001
TYW1B	4	0.06,0.56,1.92,0.27	145.51,221.84,222.34,271.49	147.87,239.18,285.06,282.4	73081;73082;73080;73083	0.0569136	1.91859	0.701786	0.560946	1.23977	0.0539401	0.10768	0.0819001	0.32222	0.15914
CUX2	4	0.86,0.62,0.06,1.27	269.69,347.59,456.86,530.5	299.41,371.77,460.76,596.19	32435;32434;32436;32437	0.0624983	1.26933	0.701807	0.85609	1.06271	0.0530601	0.34484	0.0819001	0.17064	0.24046
CHMP5	4	0.45,1.79,-0.33,0.9	117.93,144.64,210.67,216.92	127.36,190.7,201.37,244.75	38909;38908;38907;38906	-0.325246	1.78517	0.701687	0.90149	1.34333	0.15736	0.14162	0.0819401	0.15274	0.12108
TAS2R16	3	-0.05,2.81,-0.36	159.06,271.51,430.18	157.7,376.28,414.4	37371;37372;37370	-0.363925	2.81005	0.798582	-0.0503789	1.37984	0.26494	0.0088401	0.0820001	0.533	0.0637401
CARM1	4	1.19,-0.06,-0.03,1.71	197.33,315,350.58,396.9	232.96,313.76,348.63,473.02	28297;28299;28298;28296	-0.0594036	1.70747	0.701555	1.18523	1.44635	0.0769001	0.1646	0.0820201	0.0687001	0.0912801
PRORY	4	-0.85,1.64,0.15,1.86	222.31,257.81,409.08,514.25	196.36,314.35,414.59,611.01	76163;76161;76164;76162	-0.848996	1.86181	0.701548	1.64446	1.75313	0.4194	0.12154	0.0820401	0.0146601	0.0348001
P4HTM	4	0.28,1.96,0.11,0.46	62,110.73,158.9,210.3	67.24,154.77,161.57,224.25	40402;40405;40404;40403	0.1088	1.95758	0.701293	0.46088	1.20923	0.0454801	0.0992801	0.0820601	0.3856	0.1714
GTF2H4	4	0.82,0.75,1.14,0.09	26.35,207.17,251.77,352.83	34.68,230.1,292.59,356.13	7961;7962;7960;7963	0.0917114	1.14467	0.700872	0.819819	0.982245	0.0483401	0.40972	0.0822201	0.1854	0.28392
PLEKHG1	4	0.62,0.65,-1.09,2.62	65.99,270.67,357.88,442.84	77.26,293.63,315.82,566.38	45588;45589;45586;45587	-1.09093	2.62276	0.700811	0.648664	1.63571	0.55958	0.0215001	0.0822401	0.26946	0.0512201
BCL2L11	4	-0.2,1.82,0.19,1	132.28,144.27,168.82,231.91	127.74,191.39,173.81,264.19	26749;26748;26751;26750	-0.201571	1.81508	0.700715	1.00171	1.40839	0.1146	0.13272	0.0822801	0.11874	0.1014
CDK9	3	0.93,0.81,0.65	27.33,40.55,95.58	37.23,51.52,108.53	2920;2921;2922	0.652665	0.932935	0.79697	0.805311	0.869123	0.0162801	0.43496	0.0822801	0.11126	0.23508
ANP32E	4	-0.07,1.77,-0.76,1.86	40.79,87.93,249.01,391.64	40.47,123.27,224.54,474.93	51782;51783;51784;51785	-0.76229	1.86237	0.700522	1.77286	1.81762	0.3692	0.12142	0.0823601	0.0091801	0.0283201
PNPO	4	-0.98,1.59,-0.59,2.78	245.53,264.69,370.18,374.57	215.97,321.09,346.28,496.46	41767;41766;41768;41769	-0.976876	2.78006	0.700396	1.58778	2.18392	0.4934	0.0142401	0.0823801	0.0180801	0.0072601
CUL5	4	0.01,1.18,-0.71,2.33	55.02,228.04,394,466.57	55.69,265.1,363.45,583.58	21236;21239;21238;21237	-0.709228	2.3274	0.700469	1.17525	1.75132	0.34066	0.0435601	0.0823801	0.0707601	0.0350601
SRSF6	4	1.7,0.14,0.05,0.91	60.1,104.35,105.52,204.8	89.55,107.01,106.27,232.56	17210;17208;17211;17209	0.0511609	1.69847	0.699772	0.910826	1.30465	0.0552801	0.167	0.0825201	0.14896	0.13384
ZNF185	4	1.93,1.1,-0.16,-0.07	92.28,130.86,156.38,165.22	132.29,158.24,152.47,162.36	20777;20776;20778;20779	-0.16112	1.92981	0.699523	1.09968	1.51475	0.10288	0.10514	0.0826001	0.0881201	0.0748201
RHOA	4	1.18,1.06,0.56,0	57.3,70.29,76.59,219.41	76.81,89.59,87.54,220.32	1107;1104;1106;1105	-0.00356712	1.17534	0.699568	1.06318	1.11926	0.0653401	0.39344	0.0826001	0.0988401	0.2116
LIG4	4	0.92,1.28,0.83,-0.23	160.59,193.71,311.84,380.5	184.99,231.13,341.82,369.63	10650;10651;10648;10649	-0.232454	1.28425	0.699132	0.917239	1.10075	0.12488	0.33738	0.0826601	0.14656	0.22116
CUL4B	4	-0.17,1.3,-0.17,1.83	72.12,96.8,155.29,170.12	70.59,123.18,151.51,222.24	21970;21969;21968;21971	-0.166468	1.82837	0.69906	1.29986	1.56411	0.10446	0.13028	0.0826801	0.0486801	0.0652801
ANXA2	4	1.85,-0.99,1.19,0.75	198.76,263.55,315.74,386.35	255.65,232.04,359.48,416.56	824;827;825;826	-0.985425	1.84523	0.699059	1.18832	1.51677	0.49818	0.12592	0.0826801	0.0679601	0.0741801
IKBKAP	4	-0.11,0.48,1.91,0.53	48.73,116.09,120.39,188.61	47.95,126.3,167,203.9	22175;22174;22172;22173	-0.112923	1.90576	0.699076	0.525524	1.21564	0.0910001	0.11034	0.0826801	0.34482	0.16874
GALK1	4	1.5,-0.68,1.05,0.92	97.28,278.02,333,369.71	128.69,255.68,373.55,407.23	6829;6828;6830;6831	-0.677961	1.5034	0.698957	1.04639	1.27489	0.32312	0.2373	0.0827401	0.104	0.1448
KRTAP21-3	4	0.53,1.48,-0.19,0.98	488.21,569.44,632.22,815.75	511.9,644.24,622.01,876.26	75664;75665;75663;75666	-0.18901	1.48031	0.698778	0.977674	1.22899	0.1112	0.24798	0.0827801	0.12608	0.16322
CLIC4	4	0.5,1.23,-0.88,1.94	449.19,437.46,501.26,562.38	473.98,495.4,458.56,662.99	34123;34122;34124;34125	-0.880395	1.94468	0.698486	1.22838	1.58653	0.43802	0.10264	0.0829001	0.0604201	0.0604801
FUT11	4	0.75,0.45,0.92,0.67	84.86,118.14,176.77,318.53	99.36,127.72,202.89,342.53	64136;64137;64138;64139	0.452537	0.918045	0.698453	0.754166	0.836106	0.0117001	0.54014	0.0829001	0.21528	0.37564
SLC25A26	4	0.93,2.23,-1.78,1.41	65.66,64.44,108.67,117.22	82.2,106.65,76.15,149.09	57451;57450;57448;57449	-1.7815	2.23365	0.698371	1.40912	1.82139	0.86316	0.0535001	0.0829801	0.0341201	0.0279601
RBBP9	4	-0.03,0.54,2,0.28	169.89,312.97,332.34,446.91	169.04,333.35,413.47,461.25	29036;29037;29035;29034	-0.0311275	2.00474	0.698117	0.540485	1.27261	0.0707201	0.0891201	0.0830401	0.33538	0.1459
TMC2	4	0.04,0.82,1.68,0.25	93.49,97.12,135.32,287.74	94.34,113.51,177.7,296.33	57976;57979;57978;57977	0.0389282	1.68201	0.697985	0.818268	1.25014	0.0576401	0.17138	0.0830801	0.18606	0.15504
NANS	4	1.8,0.32,1.28,-0.61	116.6,299.36,575.82,628.5	158.33,311.67,640.36,595.32	39809;39807;39806;39808	-0.608656	1.79748	0.697615	1.2768	1.53714	0.28574	0.1384	0.0831201	0.0522201	0.0706001
OR2D3	4	0.26,0.84,1.05,0.63	105.46,127.35,253.46,460.18	110.36,146.62,291.05,489.39	58279;58277;58278;58276	0.264927	1.05066	0.69769	0.843809	0.947233	0.0251801	0.46388	0.0831201	0.17594	0.30504
NT5C3B	4	-1.1,0.51,0.55,2.84	148.22,263.72,286.25,320.89	122.35,282.76,306.03,436.88	57404;57406;57407;57405	-1.10487	2.83996	0.697507	0.54625	1.69311	0.5669	0.0118401	0.0831801	0.3323	0.0427201
RBP5	4	1.59,0.81,-0.93,1.31	57.52,84.31,147.18,188.71	83.68,99.91,125.2,225.66	52485;52484;52483;52482	-0.931604	1.59124	0.696383	1.31116	1.4512	0.4678	0.20408	0.0835801	0.0470401	0.0897801
HSPA5	4	-2.39,1.47,1.26,2.45	76.69,62.59,94.14,155.55	42.35,88.1,119.51,224.42	8940;8943;8942;8941	-2.38861	2.45142	0.696303	1.46637	1.95889	0.96654	0.0328201	0.0836401	0.0282601	0.0167001
HEATR9	4	0.54,1.53,0.52,0.19	122.23,120.58,134.61,341.45	134.15,156.77,147.11,347.31	66831;66830;66829;66828	0.187412	1.53472	0.696216	0.542083	1.0384	0.0338201	0.22544	0.0836601	0.33428	0.25292
SCN7A	4	0.7,1.69,0.32,0.08	141.94,134.42,257.39,306.64	159.29,176.81,269.1,310.32	16906;16904;16905;16907	0.076625	1.68805	0.695712	0.699457	1.19375	0.0506601	0.16968	0.0838201	0.24196	0.17688
RPS6KA1	4	-0.53,0.39,1.33,1.6	67.08,130.57,154.83,157.79	59.53,139.16,190.1,200.38	16513;16515;16514;16512	-0.53371	1.59972	0.695576	1.33113	1.46542	0.24852	0.20154	0.0838601	0.0444201	0.0861201
CDH17	4	0.73,1.66,0.21,0.18	145.89,136.08,383.47,588.61	164.43,177.9,391.14,596.73	2891;2890;2889;2888	0.184827	1.66413	0.695454	0.725503	1.19482	0.0341601	0.17776	0.0838601	0.22938	0.1764
DCHS2	4	-0.69,3.39,-0.22,0.3	394.15,626.25,875.88,936.56	364.36,821.34,855.97,953.05	40590;40592;40593;40591	-0.690965	3.3907	0.695375	0.300107	1.8454	0.33034	0.0026601	0.0838801	0.49038	0.0259401
KRT6C	4	2.28,-0.13,0.14,0.49	87.08,115.11,246.27,267.71	133.06,112.3,251.05,286.55	68501;68500;68503;68502	-0.127718	2.27625	0.695168	0.494439	1.38534	0.0944001	0.0484201	0.0839801	0.36524	0.1078
IL36A	4	0.4,3.18,0.23,-1.03	121.01,133.9,181.39,260.06	129.56,216.37,188.13,226.32	35756;35757;35755;35754	-1.03404	3.18223	0.694738	0.39637	1.7893	0.52648	0.0048601	0.0841201	0.42828	0.0310601
PRR14	4	-0.26,1.44,0.41,1.19	146.02,259.34,504.97,742.37	141.01,308.85,527.25,811.76	48649;48647;48648;48646	-0.259307	1.43545	0.694716	1.19281	1.31413	0.13318	0.26812	0.0841401	0.0672801	0.1306
PTGES3L-AARSD1	4	0.02,0.57,0.62,1.56	156.31,181.36,186.76,195.41	156.92,197.77,204.69,242.55	76256;76254;76253;76255	0.0201469	1.56089	0.694463	0.623951	1.09242	0.0608201	0.21572	0.0841801	0.28438	0.22498
COL25A1	4	0.19,0.62,0.83,1.15	93.78,141.4,158.98,218.2	97.15,156.88,180.85,253.51	53821;53820;53818;53819	0.187954	1.14599	0.694501	0.825547	0.985768	0.0337401	0.40888	0.0841801	0.1833	0.28184
SLC30A8	4	0.1,1.67,1.26,-0.24	246.37,274.88,466.49,524.83	249.59,334.31,524.78,514.85	64047;64046;64045;64044	-0.243782	1.66702	0.694046	1.25627	1.46164	0.12822	0.1769	0.0844001	0.0561401	0.0869801
SETD7	4	0.63,0.22,0.02,1.91	110.17,120.24,218.43,572.1	123.96,124.67,219.97,671.93	51443;51442;51444;51445	0.0182969	1.91138	0.694076	0.629913	1.27065	0.0611401	0.10926	0.0844001	0.28132	0.1466
SSX5	4	1.28,1.63,0.21,-0.34	84.21,82.34,107.54,244.15	108.37,113.53,111.27,232.32	18310;18309;18308;18311	-0.343768	1.63094	0.693672	1.27821	1.45458	0.16416	0.18936	0.0844801	0.0519201	0.0889401
ZNF679	4	1.13,2.39,0.89,-1.64	228.01,217.16,253.09,566.39	263.27,297.84,285.58,486.58	64002;64003;64000;64001	-1.64477	2.3938	0.693591	1.13138	1.76259	0.81972	0.0380001	0.0845801	0.0802801	0.0338601
CDC73	4	-0.02,1.93,1.4,-0.53	89.63,131.56,141.57,848.21	90.07,179.95,176.92,808.46	49308;49309;49307;49306	-0.533788	1.93108	0.693584	1.39556	1.66332	0.24858	0.10476	0.0845801	0.0358601	0.0474401
FMNL1	4	0.65,-0.17,0.22,2.07	88.4,99.21,127.31,228.79	100.9,95.83,132.4,300.31	2070;2069;2068;2071	-0.174475	2.07201	0.693575	0.653716	1.36286	0.10692	0.0767601	0.0845801	0.26688	0.11462
WDR34	4	-0.25,-0.08,0.33,2.77	71.94,147.34,158.98,132.57	69.21,146.24,166.93,204.16	55227;55228;55229;55226	-0.248284	2.77222	0.693315	0.3335	1.55286	0.12996	0.0144601	0.0846001	0.46792	0.0674001
CCDC101	3	1.91,0.65,-0.2	167.35,206.84,328.23	221.1,226.59,320.63	56881;56880;56883	-0.202973	1.91246	0.788112	0.654847	1.28365	0.1955	0.0832601	0.0846001	0.1602	0.0843201
ANKH	4	1.33,-0.08,0.57,0.96	252.99,297.7,638.43,827.66	300.09,294.89,668.28,887.19	44102;44104;44103;44105	-0.082564	1.32786	0.693066	0.955675	1.14177	0.0829401	0.31682	0.0846801	0.13318	0.20058
SFXN2	3	1.37,0.94,0.06	48.95,98.92,359.45	69.73,117.59,361.1	58102;58100;58101	0.0559459	1.36886	0.787438	0.937508	1.15318	0.10766	0.2327	0.0847401	0.0781801	0.11968
TIMM44	3	0.65,-0.49,2.2	37.51,150.86,127.22	46.28,140.63,180.96	28188;28190;28189	-0.490135	2.19936	0.787361	0.652859	1.42611	0.32536	0.0440001	0.0847601	0.16078	0.0551201
USP50	4	0.32,0.5,0.01,1.94	248.37,253.91,390.36,404.87	259.13,271.76,389.51,496.74	70234;70233;70235;70232	0.0136122	1.94254	0.692642	0.498554	1.22055	0.0618801	0.10304	0.0847601	0.36254	0.16672
RNASE8	4	2.07,1.04,-0.56,0.23	70.61,139.2,167.8,313.64	109.64,164.47,153.38,322.46	58507;58506;58504;58505	-0.564018	2.06781	0.692628	1.03791	1.55286	0.26324	0.0776601	0.0847801	0.10616	0.0674001
KRT84	4	0.52,0.54,-0.04,1.75	82.88,97.2,137.21,123.93	93.62,107.99,135.93,166.37	10419;10418;10417;10416	-0.0425537	1.7471	0.69262	0.542528	1.14482	0.0731401	0.15358	0.0847801	0.33394	0.19916
RBMY1E	4	0.96,0.62,0.38,0.81	211.1,225.54,283.96,377.78	240.85,244.56,296.84,410.95	70633;70635;70632;70634	0.38025	0.961783	0.692493	0.808109	0.884946	0.0156001	0.51536	0.0848201	0.1905	0.34444
HMX3	4	-0.4,2.36,1.32,-0.5	178.83,154.19,421.17,920.4	168.31,219.58,484.49,880.29	69256;69257;69258;69259	-0.504399	2.35839	0.692295	1.31786	1.83812	0.23412	0.0408401	0.0849601	0.0460801	0.0264801
GPX3	4	-0.14,0.61,0.97,1.33	142.83,183.51,218.53,361.44	140.25,200.9,248.19,415.9	7669;7670;7671;7668	-0.135159	1.326	0.692092	0.97132	1.14866	0.0962001	0.31814	0.0850001	0.12788	0.19772
CDKAL1	4	0.4,1.63,0.18,0.56	177.46,195.17,361.08,528.56	188.86,244.89,368.4,560.54	40943;40944;40942;40945	0.182812	1.62761	0.692144	0.558942	1.09327	0.0343601	0.19076	0.0850001	0.32332	0.22464
KCNQ3	4	1.68,-0.2,-1.43,2.72	184.37,211.8,257.34,248.04	231.78,205.21,212.77,344.08	10127;10125;10124;10126	-1.42795	2.71605	0.692074	1.67594	2.196	0.73484	0.0168001	0.0850201	0.0130401	0.0069801
DCAF4L2	4	0.06,1.85,0.19,0.66	54.68,188.48,456.96,488.09	56.06,243.4,467.02,519.05	60537;60536;60539;60538	0.0588597	1.85368	0.691622	0.662668	1.25817	0.0537001	0.12394	0.0850401	0.26188	0.15178
BMP4	4	0.78,0.26,1.46,0.27	76.58,217.27,356.7,489.15	92.22,225.97,417.37,500.71	1781;1780;1782;1783	0.257647	1.46139	0.691649	0.781528	1.12146	0.0259801	0.25526	0.0850401	0.20246	0.21038
GPATCH2L	4	-0.68,0.8,1.55,1.1	156.08,168.17,273.16,346.29	140.67,189.49,327.46,390.79	42984;42983;42982;42985	-0.683941	1.54542	0.691542	1.10499	1.3252	0.3265	0.2211	0.0850601	0.0868001	0.12706
BLID	4	-0.71,0.95,0.25,2.28	315.66,345.08,432.29,404.15	291.97,383.29,444.97,511.35	72787;72786;72785;72784	-0.711049	2.27698	0.691219	0.946256	1.61162	0.34144	0.0483201	0.0851001	0.13676	0.0553801
PRKCE	4	0.34,1.44,0.47,0.51	287.35,413.15,511.82,596.47	299.44,482.33,537.49,621.02	14830;14831;14829;14828	0.341095	1.44281	0.691346	0.507888	0.975351	0.0184601	0.26482	0.0851001	0.35566	0.28824
ORAI2	3	0.71,0.38,1.27	338.71,817.34,890.06	366.01,837.47,974.63	50969;50968;50967	0.381876	1.26724	0.785895	0.708569	0.987904	0.0425401	0.27228	0.0852001	0.14094	0.18112
LRRC45	4	-0.67,-0.31,3.4,0.34	84.58,92.32,89.44,164.36	73.4,87.2,162.58,172.83	64867;64866;64864;64865	-0.669022	3.40104	0.690921	0.340186	1.87061	0.31892	0.0025601	0.0852201	0.46412	0.0235801
ZNF528	4	-1.81,0.92,2.79,0.86	60.64,281.32,646.39,1006.54	38.06,314.2,807.3,1067.99	53586;53588;53587;53589	-1.81164	2.78766	0.690587	0.922235	1.85495	0.87114	0.0138201	0.0853001	0.14488	0.0249601
PPL	4	0.97,1.83,-0.03,-0.01	87.07,93.31,152.62,157.73	105.43,130.83,151.93,157.56	14541;14542;14540;14543	-0.0288775	1.83016	0.690476	0.970351	1.40025	0.0703601	0.1301	0.0853401	0.12818	0.1039
SLC22A14	4	1.39,-0.45,2.26,-0.44	190.64,482.48,501.78,700.66	230.63,460.26,619.4,673.09	24685;24686;24687;24684	-0.445941	2.25845	0.690411	1.38776	1.82311	0.20674	0.0506001	0.0853601	0.0367401	0.0277801
MS4A4A	4	1.04,0.52,0.58,0.62	107.39,226.08,277.91,291.03	129.33,241.44,297.81,314.19	38549;38546;38547;38548	0.516595	1.04346	0.6903	0.624056	0.833758	0.0090801	0.4682	0.0853801	0.28432	0.37698
SPINK2	4	0,1.57,-0.47,1.67	103.86,165.02,251.79,229.59	103.88,208.82,235.78,287	18071;18068;18070;18069	-0.471891	1.66578	0.690232	1.56761	1.6167	0.21904	0.17722	0.0854201	0.0197401	0.0544001
SERPINA9	4	2.41,-0.17,0.51,0.01	323.46,508.46,756.07,890.19	420.22,499.76,782.83,886	68583;68580;68582;68581	-0.171528	2.4117	0.690247	0.505935	1.45882	0.10584	0.0363601	0.0854201	0.35712	0.0877201
GGNBP2	4	0.93,0.78,0.61,0.44	147.42,150.48,244.38,274.68	170.82,170.17,265.15,290.05	50284;50285;50282;50283	0.438118	0.928914	0.689908	0.781782	0.855348	0.0124801	0.5345	0.0855401	0.20244	0.36334
THEG	4	-0.63,0.86,0.24,2.29	146.13,211.63,456.91,411.92	131.16,237.53,469.21,519.65	38408;38407;38409;38406	-0.627422	2.28673	0.689827	0.856997	1.57186	0.29606	0.0469001	0.0855601	0.1703	0.0634401
RNASE4	4	-0.3,2.11,0.5,0.45	272.62,260.2,332.1,413.84	264.01,333.93,350.09,433.53	16184;16185;16186;16187	-0.298324	2.10639	0.689765	0.503377	1.30488	0.14678	0.0704401	0.0855601	0.35906	0.13376
ABCB9	4	0.34,0.33,1.1,0.99	88.17,198.61,215.27,238.93	95.18,208.54,249.01,272.4	32850;32853;32852;32851	0.330893	1.1008	0.689644	0.987093	1.04395	0.0191601	0.43432	0.0856401	0.12288	0.25006
MXRA5	4	1.4,0.3,0.04,1.02	19.23,148.49,234.4,269.22	30.81,155.85,235.27,304.9	33967;33966;33968;33969	0.0396757	1.39704	0.68963	1.01935	1.2082	0.0574601	0.28514	0.0856601	0.11234	0.17176
LRRC23	4	-0.04,0.79,0.19,1.82	129.14,126.07,201.22,517.13	128.15,144.02,206.9,611.23	27448;27450;27451;27449	-0.0358611	1.81939	0.689335	0.787414	1.3034	0.0716601	0.1319	0.0857401	0.19976	0.13416
SLC16A7	4	0.18,0.24,0.97,1.36	243.79,252.93,318.55,379.25	249.35,261.88,353.74,436.87	24145;24147;24146;24144	0.181606	1.36146	0.689248	0.971966	1.16671	0.0344401	0.3012	0.0857801	0.12772	0.18892
SLMAP	4	1.65,1.27,-0.07,-0.09	132.92,162.87,234.64,493.06	172.94,197.12,232.35,487.53	21030;21031;21029;21028	-0.0914344	1.64956	0.688845	1.26535	1.45745	0.0853401	0.1825	0.0858601	0.0545801	0.0880601
MAP1LC3B	4	1.18,0.46,1.09,0.03	266.86,348.1,438.38,692.56	307.89,365.54,490.28,691.96	51848;51849;51847;51846	0.0265254	1.1772	0.688937	1.09239	1.13479	0.0595401	0.39254	0.0858601	0.0900201	0.20408
DOK1	4	-0.72,1.16,0.39,1.92	157.05,174.85,210.6,372	140.78,207.45,222.47,454.17	4968;4970;4971;4969	-0.718185	1.91646	0.688739	1.16406	1.54026	0.34506	0.10802	0.0859001	0.0731401	0.0697401
MRPL47	4	-0.15,0.77,1.13,1	112.68,121.49,136.9,497.04	109.47,138.76,164.53,548.71	45071;45073;45070;45072	-0.147172	1.13284	0.688807	0.998526	1.06569	0.0992801	0.41678	0.0859001	0.1198	0.23892
PIK3R6	4	0.07,1.31,-0.45,1.83	74.85,119.52,218.18,405.81	76.88,149.52,204.45,492.55	61676;61677;61678;61679	-0.45103	1.83133	0.688639	1.30815	1.56974	0.20956	0.1298	0.0859801	0.0476401	0.0640601
TMEM98	4	1.75,1.05,0.9,-0.95	148.84,195.7,304.94,391.08	195.43,225.82,338.32,351.08	34368;34366;34369;34367	-0.954841	1.75293	0.68847	1.05481	1.40387	0.48182	0.15208	0.0860401	0.10148	0.10274
PCGF5	4	1.13,1.35,-0.59,0.86	340.72,408.76,493.98,496.22	385.86,470.05,464.86,541.37	53516;53515;53517;53514	-0.588665	1.35384	0.688354	1.12639	1.24012	0.27612	0.30424	0.0860601	0.0815601	0.159
SEMA4A	4	1.75,0.82,-0.53,0.71	49.53,89.67,317.5,401.71	76.86,105.19,300.15,431.66	47541;47538;47539;47540	-0.525892	1.75149	0.688182	0.817129	1.28431	0.24418	0.1527	0.0861201	0.18642	0.14126
CLEC1A	4	1.11,1.13,-0.22,0.73	176.02,201.99,274.32,366.01	207.34,236.61,268.39,395.46	38301;38299;38300;38298	-0.221861	1.12554	0.687986	1.11493	1.12024	0.12112	0.42018	0.0861801	0.0844201	0.21096
CARD18	4	2.55,0.66,-0.93,0.47	106.92,182.61,222.23,242.05	164.88,201.55,194.26,257.66	46716;46714;46717;46715	-0.933859	2.55302	0.687594	0.662031	1.60753	0.46914	0.0259601	0.0863001	0.26224	0.0561801
ELMOD3	4	0.22,0.47,-0.14,2.19	80.31,169.88,185.04,218.62	85.59,183.17,182.02,292.01	53053;53051;53052;53050	-0.136973	2.18807	0.687541	0.474514	1.33129	0.0966401	0.0591001	0.0863401	0.37704	0.12488
LGMN	4	1.76,-0.14,0.97,0.17	40.16,140.27,227.46,612.21	64.55,136.8,257.09,620.71	15032;15035;15033;15034	-0.144137	1.75642	0.687458	0.967748	1.36208	0.0984401	0.15088	0.0863601	0.12898	0.11486
ASCC1	4	1.08,0.94,0.84,-0.12	118.33,121.01,190.14,247.06	142.93,142.22,214.86,242.46	37513;37510;37512;37511	-0.11821	1.08146	0.687477	0.944982	1.01322	0.0920801	0.44588	0.0863601	0.13706	0.2667
TMSB10	4	0.81,0.58,0.5,0.85	68.37,134.17,216.79,371.48	83.06,148.42,232.11,406.3	24074;24072;24075;24073	0.504863	0.853647	0.687401	0.812162	0.832904	0.0095201	0.57732	0.0863601	0.18856	0.37758
PCYT1A	4	-0.15,-0.07,1.44,1.53	49.22,87.63,73.98,93.74	48.04,87.36,101.88,124.21	13479;13476;13478;13477	-0.148564	1.52594	0.687224	1.43912	1.48253	0.0996601	0.22852	0.0864401	0.0310201	0.0820601
LINGO3	3	0.4,1.11,0.84	78.13,78.81,191.56	86.27,100.49,216.05	73993;73995;73994	0.400415	1.10878	0.781573	0.835522	0.972152	0.0404001	0.34326	0.0864801	0.10328	0.1873
IGHMBP2	4	2.25,-0.49,0.21,0.77	52.56,179.74,261.86,376.16	88.83,166.9,270.37,407.79	9341;9342;9340;9343	-0.487469	2.25054	0.686944	0.773729	1.51214	0.22572	0.0518401	0.0865201	0.20578	0.0755401
CCR10	4	0.68,0.07,0.22,1.78	205.79,419.72,480.08,463.95	226.22,422.54,489.02,548.68	7493;7494;7492;7495	0.0677815	1.77613	0.686317	0.684998	1.23056	0.0520801	0.1443	0.0866801	0.24936	0.1623
MBOAT2	4	0.93,1.45,-0.56,0.93	61.36,60.98,118.66,182.49	77.48,85.76,106.88,208.83	59719;59716;59718;59717	-0.556827	1.44591	0.686309	0.930977	1.18844	0.2598	0.26348	0.0866801	0.1419	0.17882
ARHGEF33	4	-1.03,1.76,1.79,0.21	52.92,96.84,142.98,164.82	40.71,133.76,188.94,170.06	75555;75557;75556;75558	-1.02967	1.79376	0.685724	1.76492	1.77934	0.52442	0.13926	0.0868401	0.0094401	0.0322401
EEPD1	4	-1.45,1.02,0.11,3.07	319.14,360.22,491.03,559.25	267.49,401.56,495.28,723.29	51386;51387;51388;51389	-1.44897	3.06984	0.685566	1.01554	2.04269	0.74424	0.0063401	0.0869401	0.11364	0.0123401
GLRX	4	0.05,1.75,0.07,0.87	225.74,449.86,725.42,946.99	227.56,531.33,725.93,1006.72	7259;7258;7257;7256	0.0483919	1.75268	0.685459	0.873091	1.31289	0.0556801	0.15222	0.0869601	0.1636	0.131
SRL	4	-0.26,1.41,1.1,0.49	82.78,150.32,295.57,360.09	78.83,186.73,336.81,379.16	16954;16955;16953;16952	-0.256957	1.40743	0.685173	1.10343	1.25543	0.1324	0.28104	0.0870201	0.0873201	0.1529
HOMER3	4	0.87,0.49,0.9,0.48	83.41,106.73,117.66,176.02	100.07,116.72,137.44,189.59	24880;24882;24881;24883	0.482047	0.903339	0.685158	0.86748	0.88541	0.0104201	0.54842	0.0870201	0.16598	0.3442
MAGEA9B	4	-0.18,0.8,2.41,-0.3	130.52,251.45,368.69,431.1	126.36,280.48,471.96,418.83	74614;74616;74613;74615	-0.297272	2.41488	0.685039	0.800525	1.6077	0.14654	0.0359801	0.0870801	0.19412	0.0561201
OSER1	3	0.96,1.89,-0.51	281.46,411.94,622.86	315.64,501.02,594	38943;38942;38945	-0.509983	1.88937	0.779553	0.959272	1.42432	0.3346	0.0871801	0.0871001	0.0733801	0.0555401
C19orf35	4	-0.38,0.73,1.07,1.32	150.48,175.97,207.39,250.04	142.48,196.57,240.21,296.86	70347;70344;70345;70346	-0.376129	1.32059	0.684728	1.06706	1.19382	0.17736	0.32046	0.0871601	0.0978001	0.17688
KDM6B	4	2.63,-1.46,0.74,0.83	156.49,378.6,340.43,413.6	230.18,322.27,368.82,451.08	31826;31828;31829;31827	-1.46153	2.63229	0.684591	0.831546	1.73192	0.74864	0.0209001	0.0872401	0.18108	0.0376601
KRT26	4	0.93,1.43,1.31,-0.94	84.79,136.51,161.06,284.16	102.38,171.72,195.5,254.05	70135;70132;70133;70134	-0.940142	1.43344	0.684575	1.31206	1.37275	0.47234	0.26942	0.0872401	0.0469001	0.1117
KIAA1024	4	0.4,0.08,1.68,0.58	139.69,182.59,171.23,298.1	150.35,185.4,218.17,319.92	32233;32232;32231;32230	0.0829928	1.68094	0.684581	0.577635	1.12929	0.0497201	0.1715	0.0872401	0.31188	0.20704
TAC3	4	0.28,0.7,0.62,1.14	105.81,124.38,293.41,498.19	110.88,139.97,316.24,557.67	18606;18607;18604;18605	0.281087	1.14403	0.684544	0.695915	0.919971	0.0235001	0.4101	0.0872601	0.2437	0.32204
STAG1	4	0.79,1.74,-0.72,0.93	185.33,253.52,366.19,402.56	208.07,313.8,338.01,442.8	27592;27593;27595;27594	-0.72285	1.74111	0.68426	0.931349	1.33623	0.34736	0.15496	0.0873401	0.14182	0.1233
COL10A1	4	0.04,0.8,1.13,0.76	247.18,235.12,259.22,347.43	248.52,260.87,298.75,377.77	3631;3628;3629;3630	0.0415752	1.13371	0.684243	0.801414	0.967561	0.0569601	0.41652	0.0873401	0.19356	0.2931
OR8D2	4	1.02,0.87,0.75,0.09	86.83,102.29,174.73,333.25	106.45,120.27,195.52,335.43	67235;67232;67234;67233	0.0897981	1.0204	0.684254	0.872557	0.946479	0.0485801	0.48148	0.0873401	0.16388	0.30564
MLLT1	4	0.37,0.59,1.88,-0.1	97.95,185.2,462.81,589.01	105.42,202.11,553.49,582.97	11548;11549;11550;11551	-0.0972553	1.879	0.684146	0.589783	1.23439	0.0868601	0.1173	0.0873601	0.30496	0.1612
TGM7	4	0.56,1.17,0.13,0.89	127.53,134.45,164.78,217.63	139.8,162.92,167.41,244.95	57682;57681;57680;57683	0.128186	1.16602	0.684105	0.886106	1.02606	0.0424001	0.3985	0.0873601	0.1582	0.2599
MDH2	4	2.56,1.07,-1.11,0.22	135.48,403.36,535.5,602.04	201.84,450.55,482.75,611.14	11282;11283;11281;11280	-1.11446	2.55779	0.683398	1.06865	1.81322	0.57154	0.0256201	0.0874401	0.0973201	0.0286601
ACADVL	4	2.2,-1.49,0.63,1.38	57.76,143.73,127.42,225.92	95.62,110.75,141.79,270.63	113;115;114;112	-1.48662	2.20385	0.683469	1.38393	1.79389	0.7597	0.0569801	0.0874401	0.0372601	0.0306801
SSX4	4	0.93,1.94,-0.56,0.43	71.07,130.93,193.72,297.54	87.76,179.17,178.25,313.44	18315;18312;18313;18314	-0.563653	1.94051	0.683583	0.92992	1.43522	0.26302	0.10328	0.0874401	0.14232	0.0939001
MAK	4	-0.32,0.4,1.17,1.48	113.08,156.5,215.71,365.56	106.13,166.54,251.49,426.48	11062;11060;11061;11063	-0.317437	1.47723	0.683497	1.17049	1.32386	0.1539	0.24932	0.0874401	0.0718401	0.12744
JMJD7	4	-0.57,0.94,1.58,0.78	105.34,131.97,144.44,199.34	94.63,155.98,184.11,221.29	75506;75505;75504;75503	-0.568961	1.57848	0.683578	0.943693	1.26109	0.26518	0.20904	0.0874401	0.13748	0.15058
AK5	4	0.45,-0.31,1.68,0.91	47.67,89.47,105.47,270.49	54.37,84.69,142.05,301.71	34960;34958;34959;34961	-0.308971	1.68463	0.683231	0.911068	1.29785	0.15062	0.1708	0.0874601	0.14894	0.13634
NR4A3	4	-0.04,0,-0.32,3.09	234.62,275.96,368.69,354.67	233.19,277.36,355.81,486.55	21175;21174;21173;21172	-0.322453	3.09119	0.682917	0.00142618	1.54631	0.15634	0.0061201	0.0875401	0.68658	0.0685601
STON1	4	0.96,0.9,0.54,0.32	97.11,183.83,227,522.93	116.55,209.75,243.62,541.31	29922;29923;29924;29925	0.323553	0.962732	0.682214	0.898285	0.930509	0.0198001	0.51474	0.0877601	0.15404	0.31556
CFAP44	4	0.13,1.89,-0.05,0.76	172.8,223.89,370.57,428.82	176.37,287.3,367.95,465.09	43347;43346;43349;43348	-0.0485241	1.88864	0.68215	0.760017	1.32433	0.0745601	0.1144	0.0877801	0.21204	0.1273
PIGQ	4	1.15,0.11,1.26,0.2	37.42,155.29,274.23,332.53	52.55,158.19,318.7,338.82	23828;23830;23829;23831	0.112542	1.25957	0.682176	1.1541	1.20684	0.0447001	0.3504	0.0877801	0.0752001	0.1723
MUSTN1	4	0.62,1.49,0.04,0.58	81.86,121.66,145.46,144.47	94.28,156.71,147.46,158.67	71293;71292;71294;71295	0.0446168	1.48692	0.682184	0.615187	1.05105	0.0563801	0.24546	0.0877801	0.28978	0.2463
PRPS1L1	4	0.52,1.5,-1.2,1.91	283.88,545.4,619.21,566.71	302.19,621.99,556.23,665.79	65891;65888;65890;65889	-1.19843	1.90937	0.681586	1.49835	1.70386	0.61958	0.10966	0.0880001	0.0250801	0.0412401
CISD1	4	-0.72,0.94,-0.11,2.61	75.77,115.09,186.23,172.53	65.67,135.9,183.49,247.36	43563;43562;43564;43565	-0.718397	2.60867	0.681506	0.944311	1.77649	0.34516	0.0220001	0.0880401	0.1373	0.0325601
C9orf89	4	1.17,1.46,0.51,-0.42	119.2,166.45,212.57,242.57	145.5,207.54,228.67,229.07	53290;53293;53291;53292	-0.419134	1.463	0.681207	1.17204	1.31752	0.19484	0.2544	0.0881001	0.0714201	0.1295
TXLNG	4	0.96,0.68,1.45,-0.37	63.12,95.3,156.13,211.67	79.8,108.9,194.66,201.06	43374;43376;43375;43377	-0.366271	1.44799	0.681353	0.959716	1.20385	0.17346	0.26232	0.0881001	0.13192	0.1733
STK40	4	1.03,-1.17,1.78,1.08	60.71,158.93,358.49,466.84	78.42,132.69,432.22,516.62	52680;52678;52679;52681	-1.17053	1.78295	0.681008	1.07736	1.43016	0.60518	0.14206	0.0881601	0.0946401	0.0952801
DDX46	4	0.08,1.01,1.96,-0.32	30.67,89.74,85.94,231.85	31.69,109.9,125,222.63	26282;26280;26283;26281	-0.320293	1.96149	0.680722	1.00654	1.48401	0.15504	0.0987401	0.0882001	0.11728	0.0817601
SPDYE2	4	-0.52,0.68,0.55,2.01	43.25,40.28,45.81,63.35	37.43,49.54,53.97,99.99	73091;73090;73089;73088	-0.518147	2.01087	0.680968	0.680732	1.3458	0.24078	0.0879001	0.0882001	0.2514	0.12026
LTF	4	0.66,0.65,-0.28,1.69	145.81,246.82,464.53,649.24	162.25,269.79,452.32,745.64	10860;10863;10861;10862	-0.277981	1.69122	0.680912	0.661438	1.17633	0.1399	0.16898	0.0882001	0.26272	0.18372
RBAK	4	0.68,0.79,0.77,0.48	135.86,247.49,277.78,393.54	153.26,274.86,304.49,413.09	46381;46378;46379;46380	0.483543	0.794654	0.680449	0.766733	0.780693	0.0104001	0.60828	0.0882601	0.20936	0.4111
UBAC1	4	0.57,2.67,0.57,-1.09	125.16,132.44,196.56,317.58	137.88,201.67,212.99,279.4	28028;28029;28031;28030	-1.09287	2.67352	0.680302	0.570783	1.62215	0.56044	0.0186801	0.0883401	0.31588	0.0534801
MAEA	4	-0.73,1.25,0.75,1.45	357.57,460.84,555.87,555.1	328.35,517.85,594.06,628.48	27675;27674;27672;27673	-0.728237	1.45215	0.680081	1.24661	1.34938	0.34958	0.25978	0.0884001	0.0577801	0.11934
CIB3	4	0.96,0.55,1.37,-0.16	51.65,128.53,119.2,193.83	66.45,140.84,150.25,189.37	57965;57967;57966;57964	-0.159242	1.36553	0.67981	0.963105	1.16432	0.10234	0.2991	0.0885001	0.13084	0.19
GFER	3	-0.16,2.14,0.34	27.02,50.32,144.61	25.84,84.41,153.53	7063;7062;7061	-0.156905	2.14214	0.774675	0.338786	1.24046	0.17752	0.0494401	0.0886201	0.30466	0.0945801
ABHD3	4	0.78,0.42,1.18,0.34	125.79,213.94,206.54,335.54	143.53,227.27,242.15,347.37	64315;64313;64314;64312	0.340907	1.17734	0.679435	0.782228	0.979782	0.0184601	0.39244	0.0887401	0.20232	0.2854
TAF7L	4	0.01,1.34,0.82,0.55	69.93,77.32,143.83,229.32	71.27,103.05,164.08,245.55	39960;39959;39961;39958	0.0078559	1.34353	0.679357	0.815193	1.07936	0.0628201	0.30932	0.0887601	0.18732	0.23172
HMGCLL1	3	1.61,0.97,-0.26	45.18,249.61,367.86	69.27,284.12,357.58	40114;40115;40116	-0.255323	1.60559	0.773402	0.969936	1.28776	0.21634	0.15282	0.0888001	0.0712601	0.0831001
FGF16	4	1.51,0.08,0.2,0.94	44.55,110.55,194.29,454.45	65.96,112.03,199.87,497.86	23102;23100;23101;23103	0.0754871	1.5051	0.679271	0.940327	1.22271	0.0508401	0.23688	0.0888201	0.13888	0.16574
F9	4	1.15,0.54,0.48,0.55	44.29,118.52,160.88,321.44	60.59,130.46,173.13,341.04	5970;5969;5971;5968	0.477713	1.15017	0.679235	0.551501	0.850835	0.0106201	0.40704	0.0888201	0.32774	0.36656
RBM10	4	0.59,1.34,1.42,-0.64	75.5,111.23,174.73,253.27	86.78,140.79,214.28,231.96	21461;21462;21463;21460	-0.63666	1.41599	0.678883	1.34432	1.38016	0.30172	0.2778	0.0889401	0.0427201	0.10928
TTC23	4	1.53,0.46,-0.69,1.41	84.38,157.53,224.39,344.15	114.46,168.87,203.67,400.87	48266;48267;48269;48268	-0.691028	1.53257	0.678532	1.40875	1.47066	0.33038	0.2264	0.0891001	0.0342001	0.0847001
PRDX6	4	1.5,-0.87,1.93,0.14	93.52,186.54,180.25,226.44	123.68,164.28,234.93,231.39	25307;25306;25305;25304	-0.866864	1.93387	0.678482	1.50468	1.71928	0.4303	0.10424	0.0891401	0.0246001	0.0391001
LINS	4	1.38,0.85,0.54,-0.06	123.93,194.99,199.96,302.85	156.97,218.83,214.69,302.12	41833;41830;41832;41831	-0.0553117	1.37815	0.678444	0.852885	1.11552	0.0760601	0.29306	0.0891401	0.17202	0.21344
APPL1	4	1.43,1.12,1.07,-0.9	139.49,412.14,425.99,551.35	175.43,461.99,477.77,508.54	34487;34489;34488;34486	-0.904465	1.42701	0.677642	1.11614	1.27157	0.4521	0.2728	0.0893801	0.0839001	0.1462
CC2D2B	4	1.21,0.57,0.21,0.72	44.92,90.89,156.73,256.09	62.21,101.6,161.95,282.89	70815;70812;70813;70814	0.211711	1.20735	0.67741	0.724434	0.965893	0.0308001	0.3758	0.0894001	0.22974	0.29388
GPT	4	-0.13,0.81,0.59,1.44	197.16,246.63,269.26,271.97	193.7,274.89,290.48,323.06	7659;7657;7658;7656	-0.130343	1.43818	0.67734	0.810817	1.1245	0.0951201	0.26708	0.0894401	0.18914	0.20914
ALAS1	4	-0.67,0.56,1.34,1.48	184.13,210.69,284.98,321.75	167.15,228.63,334.25,376.64	580;582;583;581	-0.672583	1.47555	0.677189	1.345	1.41027	0.3206	0.24958	0.0895601	0.0426801	0.10088
AXL	4	2.05,-0.33,0.67,0.31	87.3,335.83,384.83,420.42	128.44,322.17,411.98,434.71	1536;1537;1538;1539	-0.330802	2.05202	0.677041	0.674795	1.36341	0.15944	0.0803601	0.0895601	0.25472	0.11446
UMPS	4	0.37,-0.21,0.97,1.58	110.79,269.45,270.57,532.62	118.78,263.61,304.38,613.73	19984;19985;19987;19986	-0.205682	1.578	0.677065	0.969001	1.2735	0.11602	0.20914	0.0895601	0.1287	0.14536
YIPF6	4	1.8,1.65,-0.76,0.02	148.7,174.35,546.84,530.09	196.45,221.93,511.52,533.53	68458;68459;68457;68456	-0.761554	1.79968	0.676565	1.64561	1.72265	0.369	0.13774	0.0896801	0.0146201	0.0388601
TUBG1	4	1.29,0.86,-0.52,1.07	41.7,65.39,91.05,399.36	59.75,80.56,82.38,445.55	19730;19728;19729;19731	-0.516761	1.29071	0.676226	1.0709	1.18081	0.24002	0.3339	0.0898001	0.0967401	0.18164
SHARPIN	4	1.22,0.94,0.29,0.26	56.73,76.44,444.12,755.45	76.7,95.23,459.07,767.18	51988;51987;51989;51986	0.263107	1.21548	0.676151	0.940403	1.07794	0.0253601	0.37258	0.0898001	0.13882	0.23248
ZNF76	4	0.58,0.41,0.16,1.55	74.5,125.8,146.87,171.76	85.37,135.16,151.53,215.55	20604;20605;20606;20607	0.162749	1.54821	0.676193	0.582506	1.06536	0.0372801	0.22006	0.0898001	0.30924	0.23912
ARNTL	4	2.72,-0.67,0.8,-0.15	49.4,205.65,440.14,628.17	93.04,186.78,478.79,620.66	1179;1178;1177;1176	-0.669654	2.71999	0.675795	0.79867	1.75933	0.31912	0.0164201	0.0899401	0.195	0.0341801
TMEM45A	4	1.93,-0.44,-0.01,1.23	33.15,286.58,302.42,346.08	57.52,272.45,303.49,395.25	41497;41495;41496;41494	-0.442765	1.92637	0.675781	1.22809	1.57723	0.20542	0.10582	0.0899601	0.0604801	0.0622801
SPDYE5	3	-0.04,1,1.35	186.1,281.34,389.63	185.23,317.15,446.34	73275;73274;73272	-0.0387054	1.34515	0.769604	1.00236	1.17376	0.13622	0.24202	0.0899801	0.0650801	0.1135
ZCWPW2	4	0.97,0.5,2.5,-1.27	74.72,100.03,147.11,197.03	93.82,109.93,213.62,164.35	62612;62614;62615;62613	-1.26566	2.5048	0.675567	0.967791	1.7363	0.65696	0.0295401	0.0900601	0.12898	0.0368801
ESM1	4	-0.08,2.43,0.63,-0.28	75.53,289.67,370.41,607.49	75.16,379.68,395.94,590.25	30068;30067;30066;30069	-0.282459	2.42968	0.675427	0.631566	1.53062	0.14148	0.0348401	0.0901001	0.28048	0.0718201
FRMD3	4	0.29,1.13,1.44,-0.16	66.8,148.03,260.51,700.96	72.7,176.92,310.41,689.16	66841;66843;66840;66842	-0.162157	1.43812	0.67495	1.13289	1.2855	0.1031	0.26712	0.0902001	0.0799801	0.14074
GSTM3	4	3.55,-0.32,-0.6,0.07	142.64,274.71,574.97,700.25	239.99,265.51,544.6,702.26	7899;7897;7898;7896	-0.603499	3.55444	0.674477	0.0688378	1.81164	0.28324	0.0018201	0.0904201	0.64358	0.0287201
EPHB2	4	0.87,0.69,0.39,0.75	280.15,297.64,352.2,347.43	311.4,323.5,367.3,377.15	5673;5672;5674;5675	0.388514	0.867711	0.674011	0.751007	0.809359	0.0151001	0.56882	0.0905601	0.21684	0.39214
OC90	4	0.11,0.46,0.45,1.67	169.57,189.54,382.67,384.37	172.56,202.78,400.62,455.8	74883;74884;74885;74886	0.111716	1.67439	0.673972	0.455723	1.06506	0.0448801	0.17412	0.0905801	0.38852	0.23928
MRPS34	4	0.65,0.48,1.43,0.13	33.14,75.28,108.22,135.14	41.18,84.34,139.3,137.9	48574;48576;48575;48577	0.134424	1.42765	0.67365	0.651059	1.03936	0.0415601	0.27238	0.0906401	0.2686	0.25248
C1orf106	4	1.57,-0.61,0.8,0.93	230.48,319.08,356.14,403.79	283.95,298.8,387.69,444.94	43303;43305;43302;43304	-0.605229	1.57381	0.673572	0.927296	1.25055	0.28424	0.21072	0.0906601	0.14304	0.15476
THNSL2	4	0.49,0.33,0.52,1.35	229.33,327.29,386.96,411.84	243.69,338.62,407.52,473.8	42112;42111;42110;42113	0.327869	1.35485	0.673579	0.520523	0.937687	0.0194201	0.30372	0.0906601	0.3479	0.31136
ENKD1	4	0.5,0.86,0.32,1.01	133.15,318.85,378.54,492.3	144.96,349.98,390.74,544.99	52879;52878;52880;52881	0.315619	1.01187	0.67348	0.861723	0.936797	0.0205201	0.48716	0.0906801	0.16838	0.3118
LAMA1	3	0.98,-0.49,1.81	72.08,197.93,321.92	90.42,184.25,392.44	67690;67689;67688	-0.490857	1.80955	0.76723	0.982995	1.39627	0.3259	0.10262	0.0907001	0.0686201	0.0606401
ZFYVE19	4	1.96,-0.66,0.17,1.23	61.84,179.16,350.09,586.74	96.3,161.43,356.43,650.75	54536;54535;54537;54534	-0.662244	1.95828	0.673222	1.23056	1.59442	0.31532	0.0991801	0.0907601	0.0601201	0.0589201
SARDH	4	1.8,0.31,0.44,0.15	107.18,243.53,323.68,423.57	146.56,254,339.12,430.62	4853;4852;4854;4855	0.150779	1.79654	0.673141	0.436189	1.11636	0.0391601	0.13866	0.0908201	0.40106	0.213
ZFP92	4	1.85,0.55,0.08,0.21	154.83,258.21,503.95,685.7	204.18,278.88,508.2,695.45	60745;60744;60747;60746	0.0832102	1.84963	0.673119	0.551806	1.20072	0.0497201	0.12482	0.0908401	0.32748	0.17442
C10orf142	4	1.58,1.16,0.12,-0.17	136.81,294.6,319.07,332.41	176.62,337.9,323.23,324.86	75296;75297;75295;75298	-0.17054	1.58341	0.673045	1.16279	1.3731	0.10562	0.20712	0.0908601	0.0733001	0.11156
CORO6	4	1.15,0.71,0.34,0.49	98.06,223.58,421.16,439.87	120.91,245.42,436.39,464.28	54550;54552;54553;54551	0.341176	1.14902	0.672805	0.714978	0.931999	0.0184601	0.40748	0.0909401	0.23354	0.31468
SEC31A	4	-0.01,1.26,0.8,0.64	203.08,276.84,286.97,344.92	203.11,321.76,315.61,369.4	31064;31063;31062;31065	-0.0113086	1.26367	0.672596	0.799299	1.03149	0.0667601	0.34826	0.0909801	0.19468	0.25662
ENTPD5	4	1.59,0.49,0.65,-0.04	43.07,69.63,166.63,205.47	65.77,78.99,184.38,204.4	2692;2695;2694;2693	-0.0368051	1.59063	0.672407	0.645865	1.11825	0.0718401	0.20428	0.0910801	0.27062	0.21216
ZC3H12D	4	0.85,0.96,1.16,-0.29	220.25,234.81,270.36,620.54	246.31,266.29,310.73,604.12	69102;69100;69103;69101	-0.291078	1.16467	0.672244	0.962627	1.06365	0.1441	0.39924	0.0911601	0.13094	0.23996
CXorf49	3	1.24,0.62,0.43	98.46,115.04,141.38	124.14,128.44,152.58	75279;75282;75280	0.431772	1.24225	0.765339	0.621995	0.932122	0.0362601	0.28354	0.0911801	0.17422	0.20488
RPL26	4	0.47,0.92,0.57,0.73	49.31,71.53,112.99,179.15	56.39,88.37,124.95,199.89	16388;16390;16389;16391	0.468892	0.920221	0.671575	0.728776	0.824498	0.0110601	0.5391	0.0914401	0.2278	0.38312
HBA2	4	-0.61,1.18,0.71,1.41	149.38,179.7,385.41,398.74	135.5,213.64,414.12,460.75	8190;8189;8191;8188	-0.610944	1.4124	0.671317	1.17792	1.29516	0.28664	0.27922	0.0916001	0.0701201	0.1372
ORMDL3	4	1.33,-0.63,0.86,1.13	80.1,145.46,160,398.94	105.13,130.32,182.95,447.98	56690;56688;56691;56689	-0.63	1.32619	0.671238	1.13071	1.22845	0.2975	0.318	0.0916201	0.0804401	0.1634
CHRM5	4	1.02,-0.5,0.65,1.52	116.63,181.64,194.06,369.71	139.07,168.91,213.13,432.32	3214;3213;3212;3215	-0.503359	1.51959	0.671118	1.02195	1.27077	0.2337	0.23154	0.0916401	0.11156	0.14658
MRPL27	4	-0.53,0.53,1.31,1.37	73.44,76.04,96.21,178.45	66.14,86.33,122.22,218.01	38289;38287;38286;38288	-0.534435	1.37279	0.671049	1.31224	1.34252	0.24916	0.29578	0.0916601	0.0468601	0.12148
CLCA1	4	-0.05,0.81,0.52,1.4	160.57,162.8,242.16,293.7	159.01,184.46,259.25,345.71	3336;3337;3338;3339	-0.0521365	1.40336	0.670869	0.813329	1.10834	0.0755001	0.2825	0.0918201	0.18808	0.21722
DYNC1H1	4	0,-0.66,1.1,2.24	66.85,85.07,70.93,232.38	68.21,74.16,91.32,309.94	4916;4917;4918;4919	-0.658973	2.23681	0.670798	1.1023	1.66956	0.3132	0.0533201	0.0918601	0.0876801	0.0464201
ATP12A	4	0.63,1.95,-0.93,1.03	418.72,450.26,543.24,659	447.64,541.21,498.72,716.28	1342;1343;1341;1340	-0.93066	1.95084	0.670775	1.03331	1.49207	0.46718	0.10114	0.0918601	0.10736	0.0799801
DHPS	4	-0.23,0.45,1.38,1.08	21.41,21.3,100,140.03	19.97,24.86,128.68,166.84	4752;4754;4753;4755	-0.226188	1.37973	0.670684	1.08233	1.23103	0.1225	0.2922	0.0919001	0.0928401	0.16212
HPSE2	4	0.47,-0.06,1.79,0.49	175.48,267.98,329.52,464.94	189.01,267.09,400.88,486.85	46925;46922;46924;46923	-0.060786	1.79061	0.670723	0.485927	1.13827	0.0770601	0.13992	0.0919001	0.3706	0.2022
PPP3CC	4	-0.07,0.21,1.62,0.92	203,320.29,294.62,378.66	200.91,328.21,355.08,416.12	14675;14673;14672;14674	-0.0706687	1.62179	0.67038	0.920983	1.27139	0.0797401	0.19282	0.0919801	0.14538	0.14632
C17orf105	4	1.78,-0.91,-0.3,2.1	119.75,183.73,179.8,487.19	161.83,159.75,172.83,596.54	67611;67608;67610;67609	-0.90742	2.10485	0.670205	1.78278	1.94381	0.45422	0.0706001	0.0920201	0.0087601	0.0177801
GNS	4	1.7,1.06,-0.28,0.19	172.82,224.39,349.14,523.2	221.79,257.44,337.08,535.61	7406;7407;7405;7404	-0.276872	1.70453	0.670179	1.06033	1.38243	0.13924	0.16542	0.0920201	0.0996001	0.1086
LIN7B	4	0.49,0.84,0.05,1.31	171.86,231.52,244.3,349.27	184.91,257.27,245,401.61	47445;47443;47444;47442	0.0494498	1.30608	0.669992	0.837318	1.0717	0.0556001	0.32634	0.0920201	0.1786	0.23558
NDRG1	4	1.26,0.87,0.18,0.37	183.28,219.05,335.05,338.78	219.83,245.75,340.96,351.57	27948;27949;27950;27951	0.182644	1.25685	0.669763	0.868162	1.0625	0.0343801	0.35192	0.0921401	0.16556	0.24054
GDPD1	4	-0.46,-0.08,1.92,1.31	74.21,85.55,168.5,520.93	68.03,85.25,223.13,590.33	67671;67668;67670;67669	-0.463431	1.91692	0.669568	1.30589	1.6114	0.21526	0.10794	0.0921801	0.0478201	0.0554401
KRTAP4-2	4	1.1,0.54,-0.05,1.09	285.71,385.34,552.51,598.94	325.33,406.87,551.42,655.82	54773;54770;54771;54772	-0.0493997	1.09889	0.669288	1.08596	1.09243	0.0748801	0.43536	0.0923001	0.0919001	0.22498
OTUD4	4	-0.27,0.01,1.87,1.07	90.53,107.14,95.77,425.93	86.2,107.05,134.56,477.76	40439;40441;40438;40440	-0.27222	1.8658	0.668921	1.07217	1.46898	0.13748	0.12068	0.0924201	0.0962601	0.0852401
KCTD20	4	2.14,0.17,0.63,-0.27	166.28,224.8,513.4,603.33	227.41,230.84,547.35,587.12	66037;66036;66038;66039	-0.274168	2.1433	0.668915	0.631538	1.38742	0.13808	0.0651801	0.0924201	0.2805	0.1072
HIST1H2BA	4	0.86,1.92,0.63,-0.74	59.04,217.44,273,353.5	73.39,279.14,294.8,324.35	66633;66634;66632;66635	-0.740376	1.91844	0.668438	0.86081	1.38963	0.35706	0.1077	0.0925601	0.16876	0.10654
TTC12	4	1.17,0.09,0.28,1.13	193.16,417.43,436.7,430.77	226.58,420.22,451.3,484.64	41177;41176;41174;41175	0.0874263	1.17312	0.668097	1.12937	1.15125	0.0489801	0.39462	0.0926601	0.0809001	0.19662
LCE1C	4	-0.5,1.28,-0.18,2.06	85.11,205.9,279.35,561.15	76.85,245.1,274.69,666.8	70062;70060;70063;70061	-0.496468	2.06164	0.667872	1.2843	1.67297	0.22976	0.0787801	0.0927201	0.0510601	0.0459201
SLC12A7	4	0.95,0.17,0.39,1.16	125.79,171.79,254.51,316.35	147.74,176.61,268.26,358.99	28984;28985;28983;28982	0.168139	1.16034	0.667679	0.954958	1.05765	0.0361801	0.40158	0.0927801	0.13352	0.24282
TCEA3	4	0.22,-0.98,2.27,1.16	72.29,154.26,126.88,279.21	77.2,131.63,182.97,320.6	18796;18797;18798;18799	-0.983583	2.27065	0.667609	1.15911	1.71488	0.49692	0.0489801	0.0928201	0.0739801	0.0397001
RPP25L	4	0.4,0.18,1.01,1.08	207.64,260.84,393.06,608.7	218.94,268.1,436.05,665.76	60605;60607;60604;60606	0.182262	1.07988	0.667601	1.00633	1.04311	0.0343801	0.4471	0.0928201	0.11734	0.25054
ZHX1	4	1.32,2.55,0.21,-1.41	139.6,263.94,411.34,497.23	173.12,355.49,419.76,431.17	30576;30575;30574;30577	-1.40995	2.54863	0.667536	1.32197	1.9353	0.72706	0.0263601	0.0928601	0.0456601	0.0183801
GRINA	4	0.44,0.29,0.34,1.6	81.46,140.63,241.57,225.54	91,148.69,252.01,277.4	7772;7774;7773;7775	0.287836	1.59786	0.66742	0.443954	1.02091	0.0228601	0.20236	0.0929201	0.39574	0.26234
NAV1	4	0.13,-0.22,1.92,0.83	227.67,297.16,265.72,646.18	231.92,289.25,333.5,690.49	55128;55127;55129;55126	-0.21511	1.92057	0.667175	0.829505	1.37504	0.11912	0.10702	0.0930201	0.18198	0.11102
SOD3	4	0.79,0.09,-0.14,1.93	125.56,175.87,415.23,507.67	143.62,178.5,408.04,609.02	17942;17940;17943;17941	-0.141874	1.93468	0.667	0.788762	1.36172	0.0980001	0.10406	0.0930401	0.19906	0.11504
FAM81A	4	0.33,0.86,0.59,0.89	50.29,136.5,177.24,335.56	55.41,157.96,193.52,369.79	61470;61468;61469;61471	0.327111	0.885965	0.666804	0.864492	0.875228	0.0194601	0.55836	0.0931201	0.16716	0.35072
MRPL43	3	-0.07,0.93,1.41	24.73,49.26,152.89	24.32,63.19,190.4	53779;53780;53781	-0.068915	1.40755	0.757688	0.934435	1.17099	0.1462	0.21798	0.0931801	0.0787001	0.11424
UBAP2	4	0.47,0.12,1.71,0.37	63.15,73.45,76.44,123.09	71.74,76.55,108.46,131.21	43523;43525;43522;43524	0.12206	1.70859	0.66666	0.465423	1.08701	0.0430601	0.16418	0.0931801	0.38274	0.22802
TTC3	4	-0.19,0.72,0.7,1.43	92.64,89.4,91.48,104.02	89.49,103,105.07,134.48	19687;19686;19684;19685	-0.190922	1.43382	0.666643	0.721919	1.07787	0.1119	0.26926	0.0931801	0.23064	0.2325
LPAR6	4	-0.28,1.29,2.45,-0.79	207.89,196.87,313.41,457.59	199.99,235.31,409.67,423.73	27210;27211;27208;27209	-0.790956	2.4491	0.666553	1.29246	1.87078	0.38652	0.0330401	0.0932401	0.0499001	0.0235801
PSMA2	4	0.3,0.89,1.24,0.23	47.82,56.92,146.03,246.34	52.67,71.57,177.9,254.52	15144;15147;15145;15146	0.231861	1.24467	0.666416	0.885331	1.065	0.0286001	0.35868	0.0932601	0.15854	0.2393
FBXO18	4	0.44,0.12,1.14,0.96	250.81,367.81,506.48,628.62	266.8,371.49,567.72,679.88	54391;54393;54390;54392	0.115007	1.14417	0.6663	0.963684	1.05393	0.0443601	0.41	0.0932801	0.13052	0.24492
GREM1	4	0.59,-0.53,1.45,1.16	78.13,136.81,172.16,473.3	90.21,125.1,213.12,526.98	35199;35201;35200;35198	-0.529189	1.44934	0.666275	1.15773	1.30353	0.24578	0.2614	0.0933001	0.0742001	0.13416
ZNF681	4	-0.1,0.81,1.39,0.56	129.98,229.66,514.94,613.6	127.72,254.4,588.14,642.71	61976;61978;61977;61979	-0.100298	1.39403	0.666214	0.813658	1.10384	0.0876201	0.28688	0.0933201	0.188	0.21946
SAP18	4	1.51,-0.23,-0.02,1.4	22.82,34.63,40.64,154.79	37.55,32.55,40.97,191.7	27630;27629;27631;27628	-0.226835	1.51074	0.666095	1.39631	1.45352	0.12274	0.23492	0.0933401	0.0357401	0.0892001
WDFY2	4	0.35,0.95,1.39,-0.02	159.78,183.61,222.52,264.64	167.94,210.82,265.69,264.97	57579;57577;57578;57576	-0.0227888	1.38768	0.666072	0.945127	1.1664	0.0689601	0.28878	0.0933401	0.13698	0.18902
INHBB	4	1.5,-0.05,-0.23,1.45	208.94,249.72,432.73,420.57	255,249.23,422.93,489.01	9606;9607;9604;9605	-0.234572	1.49925	0.665957	1.4475	1.47338	0.1255	0.23886	0.0933801	0.0299401	0.0840801
TSGA10IP	4	-0.22,1.12,1.53,0.23	113.96,235.86,322.97,481.01	109.23,273.92,381.9,490.47	66427;66424;66426;66425	-0.219005	1.53335	0.665886	1.12342	1.32839	0.12038	0.22606	0.0933801	0.0821401	0.12592
EFCAB3	4	0.21,-0.99,0.97,2.48	142.08,201.38,201.69,248.61	148.21,173.99,230.45,334.63	61658;61659;61657;61656	-0.988148	2.47938	0.665821	0.96572	1.72255	0.49976	0.0308201	0.0934001	0.13	0.0388801
BNC2	4	-0.85,-0.08,2.67,0.92	203.65,207.23,324.42,421.89	180.13,204.93,433.64,464.64	40584;40585;40583;40582	-0.850251	2.66983	0.665575	0.924126	1.79698	0.4202	0.0188601	0.0934401	0.14436	0.0302001
STX8	4	0.92,0.75,-0.15,1.14	95.59,142.78,220.92,203.23	113.83,161.12,217.59,238.23	24973;24974;24975;24972	-0.145334	1.13775	0.665569	0.916636	1.02719	0.0987201	0.41366	0.0934401	0.14676	0.25914
XCR1	4	0.93,0.16,0.74,0.82	128.23,215.11,234.06,307.15	150.17,220.29,257.1,337.37	7504;7506;7505;7507	0.16191	0.932205	0.665438	0.822901	0.877553	0.0374001	0.53242	0.0935001	0.18434	0.34894
ZNF365	4	1.27,0.65,0.92,-0.18	267.1,350.13,357.81,417.07	310.89,376.3,394.8,408.2	31134;31135;31136;31137	-0.180136	1.2691	0.665384	0.922066	1.09558	0.10862	0.34524	0.0935401	0.14504	0.22374
KAT8	3	-0.31,1.62,0.96	45.25,119,225.66	41.98,156.67,255.26	52999;53000;53001	-0.31415	1.62036	0.755821	0.961253	1.29081	0.2421	0.14846	0.0935801	0.0730001	0.0824601
ERRFI1	4	0.84,2.1,-0.01,-0.27	168.99,260.38,353.08,479.21	192.05,334.38,352.68,465.87	39814;39815;39817;39816	-0.272874	2.10222	0.664919	0.839621	1.47092	0.1376	0.0711201	0.0937001	0.17756	0.0846601
COA4	4	2.16,0.19,1.38,-1.07	149.52,176.33,283.25,386.98	205.87,181.41,333.03,343.99	38369;38367;38368;38366	-1.06866	2.15621	0.664898	1.38391	1.77006	0.5453	0.0630401	0.0937201	0.0372601	0.0332401
DECR1	4	1.37,0.67,0.93,-0.3	235.88,294.67,378.7,424.78	283.24,319.32,416.36,410.91	4672;4674;4675;4673	-0.301357	1.36657	0.664781	0.926783	1.14668	0.14802	0.29858	0.0937401	0.1432	0.19846
GIPC1	4	-0.2,3.3,-0.3,-0.15	63.71,56.22,100.65,296.42	61.2,116.84,95.04,290.97	29079;29081;29080;29078	-0.295654	3.30492	0.664274	-0.147951	1.57848	0.1457	0.0035201	0.0938801	0.77124	0.0618601
EXOC6B	4	0.64,-1.05,0.92,2.15	89.03,168.58,157.73,328.05	101.16,142.65,181.82,414.62	32168;32166;32167;32169	-1.05222	2.14859	0.664223	0.916508	1.53255	0.53668	0.0638001	0.0939001	0.1468	0.0713801
GXYLT1	4	1.48,0.17,0.86,0.14	104.17,322.31,354.49,694.62	135.93,328.74,388.66,700.51	67387;67384;67386;67385	0.136754	1.48285	0.664247	0.863483	1.17317	0.0410201	0.24692	0.0939001	0.1675	0.1855
EID3	4	0.09,2.4,1.7,-1.54	55.99,96.97,104.92,281.94	57.97,148.77,142,230.48	73399;73396;73398;73397	-1.53669	2.40322	0.664106	1.70321	2.05322	0.77918	0.0372001	0.0939201	0.0119401	0.0119001
HKDC1	4	1.64,0.17,-0.54,1.39	200.57,328.67,358.11,573	250.96,333.91,336.14,643.38	50890;50892;50891;50893	-0.543593	1.64062	0.664107	1.39	1.51531	0.2536	0.18654	0.0939201	0.0364601	0.0746801
TRIML1	4	0.28,1.62,0.2,0.56	84.31,195.22,239.21,441.04	90.51,244.4,244.43,468.24	69066;69067;69064;69065	0.195041	1.62185	0.664053	0.560152	1.091	0.0328801	0.19276	0.0939201	0.3227	0.2258
UHRF1BP1L	4	1.47,0.7,0,0.48	83.84,144.65,155.02,209.95	111.92,162.1,155.42,224.39	31649;31647;31646;31648	0.00290296	1.47248	0.664072	0.704298	1.08839	0.0638801	0.2503	0.0939201	0.23942	0.22712
FAN1	4	0.44,-0.23,0.46,1.99	227.58,292.77,351.17,513.57	240.92,284.21,368.82,616.53	31198;31199;31201;31200	-0.232551	1.99334	0.663888	0.455071	1.2242	0.12494	0.0912601	0.0939601	0.38884	0.1651
ATP6V1B2	3	0.65,0.78,0.83	23.02,31.81,82.98	28.75,41.25,99.16	1457;1458;1456	0.650902	0.829883	0.754804	0.783626	0.806754	0.0163801	0.49062	0.0939601	0.1171	0.2663
SECTM1	4	2,-0.15,-0.11,0.91	230.08,275.73,275.41,323.09	299.12,272.4,273.36,356.98	17108;17109;17110;17111	-0.14703	2.00068	0.663787	0.911184	1.45593	0.0992001	0.0900601	0.0939801	0.1489	0.0885801
OR5AR1	4	0.95,0.79,1.3,-0.38	189.09,224.75,247.56,456.28	216.88,248.18,293.71,440.58	65298;65299;65296;65297	-0.383487	1.30133	0.663767	0.95099	1.12616	0.18038	0.32868	0.0939801	0.13496	0.20848
LUZP4	4	2.13,-0.03,-0.37,0.92	49.81,74.95,100.39,161.08	83.35,75.54,93.25,185.66	38156;38157;38154;38155	-0.369856	2.12666	0.66251	0.919748	1.52321	0.17486	0.0674401	0.0944601	0.14568	0.0731401
RBSN	4	-0.7,2.13,1.46,-0.24	89.09,93.21,237.49,295.28	77.33,137.83,288.14,286.62	47463;47465;47464;47462	-0.697776	2.13022	0.662312	1.45935	1.79478	0.33386	0.0668201	0.0946201	0.0286801	0.0305601
PROSC	4	1.5,0.49,-0.46,1.12	96.86,218.88,262.25,374.24	128.11,234.23,247.86,420.02	30475;30476;30474;30477	-0.457375	1.50105	0.662119	1.11721	1.30913	0.21236	0.23822	0.0946601	0.0837401	0.13226
SPATA2	4	1.28,1.07,0.05,0.25	209.76,337.09,429.96,535.28	249.25,378.78,432.82,551.44	26099;26096;26098;26097	0.0508856	1.28101	0.662126	1.06757	1.17429	0.0552801	0.3389	0.0946601	0.0975601	0.18492
GSTM1	4	0.81,0.79,-0.13,1.18	132.86,214,462.02,462.97	153.28,238.85,456.6,517.11	7888;7889;7890;7891	-0.132976	1.17666	0.662054	0.809762	0.993213	0.0956801	0.39264	0.0946801	0.1896	0.27726
C7orf49	4	1.45,-0.48,1.01,0.66	46.52,109.62,154.24,200.62	68.54,100,180.54,218.97	48655;48656;48654;48657	-0.481223	1.45465	0.661867	1.01199	1.23332	0.22308	0.25862	0.0947601	0.11536	0.16162
TTC19	4	0.17,1.57,0.04,0.86	86.13,125.93,171.36,380.39	90.15,164.28,172.8,415.24	40948;40949;40947;40946	0.0439034	1.57329	0.661841	0.862761	1.21803	0.0566601	0.21096	0.0947601	0.1678	0.16784
NOL6	4	0.81,1.54,0.29,0.01	26.33,79.87,94.94,122.06	34.56,108.61,100.39,122.24	48404;48402;48405;48403	0.0080816	1.53632	0.660791	0.811083	1.1737	0.0628001	0.2247	0.0951401	0.18888	0.18524
PORCN	4	1.01,0.71,0.76,0.17	216.61,330.11,380.6,597.21	247.76,356,411.19,603.36	48141;48138;48139;48140	0.166273	1.01211	0.66082	0.75723	0.884668	0.0365601	0.487	0.0951401	0.21354	0.34456
URGCP	4	0.26,1.19,0.64,0.56	84.2,160.83,182.32,218.64	90.06,192.54,200.15,236.67	42971;42972;42970;42973	0.260375	1.18667	0.660609	0.635746	0.91121	0.0256001	0.3868	0.0951801	0.27772	0.3277
AVPR2	4	-0.42,1.12,1,0.94	292.42,380.65,584.45,686.62	277.6,427.48,635.26,739.05	1533;1532;1535;1534	-0.415872	1.11842	0.660457	1.00352	1.06097	0.1934	0.4239	0.0952201	0.1182	0.24118
PNMA1	4	0.26,1.84,-0.96,1.5	211.66,238.98,479.66,455.11	219.62,303.29,435.47,523.94	24275;24272;24274;24273	-0.955921	1.83923	0.660208	1.49774	1.66849	0.4823	0.1276	0.0953001	0.0252001	0.0466401
C1orf146	4	1.08,-0.39,1.29,0.66	102.36,168.72,158.79,202.9	124.68,158.02,193.38,221.86	71132;71135;71133;71134	-0.38817	1.28553	0.660066	1.08352	1.18453	0.18248	0.33662	0.0953801	0.0926201	0.18016
HNRNPH3	4	1.14,-1.05,1.71,0.85	263.26,423.6,390.84,488.61	302.56,378.46,465.91,530.48	8607;8606;8605;8604	-1.05286	1.7069	0.65981	1.13762	1.42226	0.5368	0.16488	0.0954401	0.0788601	0.0977401
RPL18A	3	0.64,0.85,0.75	31.96,59.64,102.85	39.59,74.27,118.04	16363;16362;16360	0.637489	0.854232	0.748524	0.753851	0.804041	0.0174001	0.47768	0.0954601	0.1261	0.26758
CPA4	4	0.43,3.03,-1.03,0.21	141.39,244.28,462.45,508.77	152.51,349.88,417.85,520.95	38114;38117;38116;38115	-1.03372	3.03215	0.659612	0.430046	1.7311	0.52632	0.0067201	0.0955401	0.40586	0.0377401
ABLIM3	4	0.31,1.06,0.08,1.19	420.74,529.16,697.15,837.84	434.59,585.77,699.6,912.88	31115;31114;31117;31116	0.0767616	1.19335	0.659435	1.062	1.12767	0.0506601	0.3836	0.0956001	0.0991001	0.20772
HSP90B1	3	0.38,1.06,0.8	111.89,261.32,376.87	120.35,298.46,409.8	19551;19549;19548	0.384703	1.05919	0.747638	0.799015	0.929105	0.0422201	0.3678	0.0956401	0.11312	0.20644
C19orf45	4	1.17,1.43,0,0.03	84.18,325.29,358.05,446.03	106.15,380.49,357.61,449.72	70355;70354;70352;70353	1.99293e-05	1.4295	0.659097	1.17483	1.30217	0.0645001	0.27154	0.0957601	0.0709601	0.13462
ACSL5	4	-0.71,1.37,2.24,-0.27	224.83,306.91,436.34,503.11	203.92,357.61,539.24,489.26	39335;39336;39334;39337	-0.706954	2.2432	0.658991	1.36977	1.80649	0.33952	0.0526001	0.0957801	0.0392601	0.0292001
JOSD1	4	1.81,0.43,0.97,-0.57	42.77,273.68,267.11,466.77	68.39,289.18,300.56,441.2	26470;26471;26469;26468	-0.572322	1.81231	0.658978	0.970483	1.3914	0.2671	0.1337	0.0957801	0.12816	0.10608
APMAP	4	0.15,0.51,0.9,1.08	143.68,195.59,321.88,466.65	148.17,210.44,354.84,516.15	45090;45093;45092;45091	0.147998	1.07871	0.658776	0.902524	0.990615	0.0395001	0.4479	0.0958601	0.15224	0.27902
AXIN2	4	-0.61,1.93,-0.57,1.89	323.51,429.74,655.36,693.44	302.89,519.74,623.97,802.24	21567;21564;21565;21566	-0.608597	1.92572	0.658624	1.88505	1.90538	0.28568	0.10598	0.0958801	0.0059401	0.0206201
KCNE4	4	1.98,-1.02,0.93,0.75	100.54,209.38,361.89,491.28	142.84,180.7,399.72,528.54	33477;33475;33474;33476	-1.02369	1.97518	0.658597	0.932654	1.45391	0.5209	0.0951401	0.0958801	0.1414	0.0891401
IGSF22	4	0.67,-0.49,0.97,1.49	163.05,227.64,228.53,265.84	181.08,213.76,258.26,317.53	67295;67293;67294;67292	-0.491804	1.48745	0.658351	0.967965	1.22771	0.22794	0.24534	0.0959401	0.12896	0.16374
FAM193A	4	1.03,1.34,-0.24,0.51	246.63,440.95,611.99,593.11	282.97,503.64,596.69,617.22	22410;22409;22411;22408	-0.243818	1.34026	0.65835	1.03053	1.1854	0.12822	0.31098	0.0959401	0.10842	0.1799
SHISA9	4	0.54,-0.2,0.94,1.35	80.68,190.93,200.04,542.18	92.05,186.06,227.86,611.64	75025;75023;75026;75024	-0.198811	1.34556	0.658307	0.94242	1.14399	0.11392	0.30834	0.0959601	0.13784	0.19948
BAK1	4	0.1,-0.19,1.23,1.5	274.52,291.7,271.65,435.04	279.5,284.61,315.12,504.89	1583;1581;1582;1580	-0.193973	1.49702	0.657973	1.22816	1.36259	0.11244	0.24024	0.0960401	0.0604601	0.11476
MRLN	4	0.53,1.32,0.15,0.63	68.86,227.42,355.75,409.44	78.72,270.1,361.38,436.76	75932;75931;75930;75929	0.146932	1.32494	0.657819	0.63052	0.977729	0.0396001	0.31874	0.0960601	0.2809	0.2869
ACBD5	4	0.15,0.74,-0.53,2.28	297.09,348.49,382.57,330.62	302.89,378.07,359.77,424.29	55854;55855;55852;55853	-0.533954	2.27861	0.657725	0.73576	1.50719	0.24874	0.0481201	0.0961201	0.22404	0.0763401
ROR2	4	1.76,0.49,0.64,-0.27	64.1,116.41,224.16,263.29	95.39,127.04,243.54,255.05	12908;12910;12909;12911	-0.268356	1.76188	0.65756	0.642338	1.20211	0.13624	0.14886	0.0961401	0.27312	0.17394
TMEM178A	4	1.24,0.5,0.83,0.06	85.54,123.48,126.85,137.49	109.12,134.64,146.1,138.53	59857;59859;59856;59858	0.0569125	1.23603	0.65742	0.834849	1.03544	0.0539601	0.36222	0.0962201	0.17948	0.2545
TRPM6	4	0.57,0.08,1.63,0.36	442.48,491.53,762.5,933.98	470.06,494.37,862.58,954.67	60983;60981;60982;60980	0.0785821	1.62671	0.657376	0.565099	1.0959	0.0503201	0.19116	0.0962601	0.31992	0.22362
AQP6	4	1.12,-0.35,0.06,1.79	57.63,122.64,136.73,218.98	76.38,114.91,137.79,275.44	1037;1036;1039;1038	-0.34632	1.78852	0.657309	1.12313	1.45582	0.165	0.14064	0.0963001	0.0821801	0.0885801
LGALS9C	4	0.32,0.93,0.27,1.1	181.11,234.77,605.05,593.35	190.05,265.02,618.1,650.79	74432;74430;74429;74431	0.273691	1.10038	0.657307	0.931625	1.016	0.0242201	0.43438	0.0963001	0.14168	0.26542
KRTAP3-1	4	0.75,-0.19,1.31,0.77	309.74,683.04,659.43,696.4	338.13,669.65,733.4,738.14	52648;52647;52649;52646	-0.189848	1.30686	0.657132	0.766299	1.03658	0.11154	0.32622	0.0963601	0.20972	0.25384
GPC1	4	2.57,-0.11,-0.45,0.62	114.43,338.91,360.72,352.19	175.7,333.52,343.13,377.03	7463;7461;7460;7462	-0.447328	2.56705	0.657086	0.616729	1.59189	0.20766	0.0252001	0.0964201	0.2891	0.0593401
TXN2	4	0.76,1.07,1.54,-0.75	28.03,42.28,84.43,294.75	36.15,57.3,114.96,268.87	33833;33831;33832;33830	-0.751869	1.54461	0.657048	1.07478	1.30969	0.36402	0.22148	0.0964201	0.0953001	0.13208
WDR7	4	-0.75,0.01,2.34,1.02	214.15,254.76,387.32,538.84	192.53,255.9,491.76,591.78	32497;32494;32495;32496	-0.753054	2.34201	0.656846	1.02438	1.6832	0.36476	0.0417201	0.0965001	0.1108	0.0444001
ZDHHC5	4	1.27,0.78,0.32,0.26	75.87,350.9,374.21,466.59	100.63,382.07,386.23,478.12	34086;34089;34088;34087	0.256124	1.27405	0.656718	0.777389	1.02572	0.0260201	0.3422	0.0965401	0.2042	0.26008
SUMO3	4	-0.53,0.89,0.88,1.39	142.29,155.71,273.03,307.82	129.75,178.6,303.25,359.01	17806;17805;17804;17807	-0.529139	1.38978	0.656632	0.886055	1.13792	0.24574	0.28822	0.0965801	0.15828	0.20232
LRP8	4	0.4,-0.31,1.45,1.08	131.8,195.6,332.62,351.23	140.9,186.93,389.9,394.29	20938;20936;20939;20937	-0.30755	1.45409	0.656615	1.08182	1.26795	0.1502	0.25868	0.0966001	0.0932801	0.14752
ADAMTS10	4	0.89,1.93,0.97,-1.17	51.31,173.95,201.39,354.83	65.03,229.69,230.42,310.35	51917;51915;51916;51914	-1.16525	1.92629	0.656437	0.972969	1.44963	0.602	0.10594	0.0966401	0.12734	0.0903201
FSCB	4	0.57,0.39,0.64,1.03	125.2,199.03,225.35,479.52	137.87,210.33,244.89,527.67	52861;52859;52858;52860	0.389708	1.02757	0.656401	0.63778	0.832674	0.0150201	0.47768	0.0966601	0.2761	0.37776
FSIP1	4	0.36,-0.1,1.95,0.42	96.67,134.59,130.92,416.88	103.97,132.13,179.7,436	63473;63475;63472;63474	-0.102003	1.9474	0.656309	0.423353	1.18538	0.0879801	0.10204	0.0966801	0.41048	0.1799
ZNF630	4	1.84,0.23,0.12,0.43	153.19,258.84,322.57,501.94	201.82,267.4,327.23,524.91	45334;45336;45337;45335	0.124977	1.83928	0.656244	0.434067	1.13667	0.0427601	0.12758	0.0967001	0.403	0.20302
CLUAP1	4	0.16,1.48,0.36,0.64	68.48,328.91,417.83,487.9	72.18,386.45,434.01,517.42	31605;31603;31602;31604	0.157023	1.47525	0.656152	0.636158	1.0557	0.0380401	0.24986	0.0967401	0.27738	0.24374
RAD54L2	4	-1.1,0.5,2.83,0.39	73.13,153.56,283.08,333.54	56.76,166.37,387.63,347.62	31820;31821;31819;31818	-1.10284	2.83386	0.656116	0.503986	1.66892	0.56546	0.0121801	0.0968001	0.35888	0.0465401
HAUS1	4	0.21,-0.33,1.81,0.93	45.76,75.03,231.1,254.39	49.23,70.76,293.23,287.86	57413;57412;57414;57415	-0.325443	1.81128	0.656118	0.92799	1.36963	0.15742	0.13392	0.0968001	0.14276	0.11262
IVD	4	1.46,1.17,0.48,-0.49	100.89,164.61,268.44,309.51	132.33,196.2,286.65,293.19	9885;9884;9887;9886	-0.491487	1.46143	0.655931	1.16978	1.3156	0.22778	0.2552	0.0968401	0.0719401	0.13008
SRRM1	4	-0.32,1.77,0.61,0.57	100.22,91.6,116.15,200.04	94.01,126.69,129.21,215.68	27519;27516;27518;27517	-0.321994	1.76798	0.655799	0.608274	1.18813	0.15628	0.14698	0.0969401	0.29426	0.17886
LOC100129083	4	-0.82,0.61,0.71,2.13	152.35,238.26,251.74,428.8	133.39,258.11,276.54,527.73	75177;75176;75178;75175	-0.823424	2.13284	0.655655	0.706494	1.41967	0.40466	0.0663001	0.0969801	0.2377	0.0983601
PCDHB4	3	2.03,0.52,-0.32	100.86,143.52,274.02	144.65,156.43,264.84	43987;43986;43988	-0.321027	2.03171	0.74422	0.521978	1.27684	0.24556	0.0626401	0.0969801	0.21512	0.0857601
AK7	4	0.29,0.56,0.92,0.85	108.48,106.48,138.17,228.9	114.4,118.12,160.82,255	58471;58470;58469;58468	0.285318	0.920749	0.655508	0.854174	0.887462	0.0231001	0.53896	0.0970401	0.17154	0.34304
ATP11B	4	1.41,-0.89,1.17,0.93	140.91,237.77,321.53,488.54	176.46,211.03,365.11,534.73	32056;32054;32057;32055	-0.892511	1.41306	0.655459	1.16803	1.29054	0.44466	0.2788	0.0970601	0.0723601	0.13872
ALDH4A1	4	0.89,1.45,-0.57,0.86	151.74,175.71,366.04,495.99	173.98,217.26,343.44,540.75	22590;22591;22588;22589	-0.570482	1.44721	0.655268	0.885706	1.16646	0.26606	0.26292	0.0970801	0.15844	0.18902
FAM45A	4	1.5,0.23,0.25,0.63	45.57,341.71,417.38,454.64	68.05,349.4,428.35,483.94	72681;72682;72680;72683	0.231172	1.5049	0.655287	0.631449	1.06818	0.0287601	0.237	0.0970801	0.28052	0.23756
DPH5	4	0.14,-0.08,2.02,0.54	39.2,76.23,75.64,190.69	41.47,75.72,113.29,206.62	39139;39140;39141;39138	-0.0831449	2.02269	0.65519	0.542369	1.28253	0.0830801	0.0860001	0.0971001	0.33408	0.14196
PYY	4	1.07,0.86,-0.11,0.8	111.38,180.04,284.96,282.99	134.65,204.53,280.92,311.14	15201;15203;15200;15202	-0.11406	1.07376	0.655143	0.864967	0.969365	0.0912401	0.45094	0.0971401	0.16704	0.29208
NBPF4	4	0.02,0.37,1.65,0.58	111.38,234.69,247.86,490.66	111.75,245.28,306.15,517.8	62044;62047;62045;62046	0.0241392	1.64643	0.655038	0.580041	1.11324	0.0600801	0.18408	0.0971801	0.31036	0.21444
WDR60	4	-0.67,1.4,0.39,1.5	118.69,145.8,240.21,274.99	104.63,180.99,252.25,328.24	41604;41603;41602;41605	-0.671344	1.50201	0.654606	1.39732	1.44967	0.32	0.23796	0.0973601	0.0356001	0.0903201
CYSRT1	4	-0.15,1.91,-0.11,0.97	258.35,305.48,427.13,417.38	253.8,376.83,422.91,461.56	70567;70566;70564;70565	-0.148905	1.91042	0.654248	0.968638	1.43953	0.0997401	0.10932	0.0973601	0.1288	0.0928801
ARFGEF3	4	0.07,-0.11,0.56,2.1	234.81,286.6,444.81,496.08	236.33,282.69,472.08,605.31	45306;45307;45309;45308	-0.105608	2.09664	0.654272	0.559396	1.32802	0.0889601	0.0723001	0.0973601	0.3232	0.12602
IL12RB2	4	1.47,-0.64,0.66,1.12	37.42,266.92,403.85,439.81	56.53,245.88,431.49,492.85	9504;9505;9507;9506	-0.636719	1.46634	0.654401	1.12448	1.29541	0.30176	0.25316	0.0973601	0.0819401	0.13718
MCEMP1	4	1.22,0.78,1.03,-0.41	92.2,154.46,225.23,362.38	116.23,173.53,257.48,346.22	64551;64548;64550;64549	-0.412697	1.21627	0.654508	1.03357	1.12492	0.19246	0.37214	0.0973601	0.1073	0.20894
CSTL1	4	0.73,-0.16,1.47,0.57	113.24,328.91,414.11,503.71	128.93,322.89,484.36,534.43	59601;59600;59602;59603	-0.160024	1.47495	0.654586	0.730559	1.10276	0.10262	0.24986	0.0973601	0.22656	0.21998
KRTAP5-6	4	0.42,0.23,0.32,1.64	194.15,396.57,501.24,730.03	206.78,405.23,517.73,827	72837;72838;72839;72836	0.230648	1.64298	0.65454	0.420297	1.03164	0.0288001	0.1855	0.0973601	0.4122	0.25642
TUBA3E	4	0.49,0.65,-0.07,1.55	104.9,246.51,332.27,389.27	114.44,269.72,328.45,455.84	56832;56834;56833;56835	-0.074954	1.5461	0.653955	0.654556	1.10033	0.0810401	0.22108	0.0974601	0.2666	0.22138
APOPT1	4	0.9,0.89,-0.6,1.42	56.36,57.7,151.77,272.87	71.14,72.37,138.7,323.36	53520;53521;53519;53518	-0.601258	1.42474	0.65327	0.903533	1.16414	0.28184	0.27408	0.0976601	0.15182	0.19012
TICAM2	4	0.21,0.83,1.23,0.33	249.98,323.66,361.02,382.19	257.43,353.94,411.72,394.83	70169;70168;70170;70171	0.214363	1.23336	0.652982	0.832267	1.03281	0.0305201	0.3634	0.0977401	0.18068	0.25584
LYAR	4	0.52,1.14,-1.19,2.14	82.44,90.96,144.08,233.92	93.17,113.43,117.61,308.37	42904;42902;42903;42905	-1.18772	2.14094	0.65293	1.14175	1.64135	0.61468	0.0655601	0.0977601	0.0778801	0.0503601
PSMB4	4	0.76,1.49,0.83,-0.46	55.1,50.91,62.87,77.39	67.35,74.29,77.25,70.82	15181;15183;15180;15182	-0.463222	1.48539	0.652718	0.829748	1.15757	0.21522	0.24576	0.0978201	0.18176	0.19372
HPCAL4	4	1.27,1.02,-1.47,1.78	154.55,244.76,314.74,321.62	188.39,280.41,263.41,391.09	38768;38767;38769;38766	-1.4666	1.78383	0.651693	1.27159	1.52771	0.7505	0.1419	0.0981801	0.0530801	0.0722401
SLITRK1	4	1.86,0.92,0.91,-1.09	172.86,261.12,312.4,545.71	226.7,294.32,345.19,493.54	57224;57227;57226;57225	-1.09365	1.86384	0.651435	0.922788	1.39332	0.56076	0.12096	0.0982601	0.14476	0.1057
ATP1A1	4	2.29,0.74,-0.56,0.13	19.49,87.56,136.07,584.51	41.29,101.72,123.46,589.95	1330;1329;1331;1328	-0.559522	2.288	0.65084	0.744532	1.51627	0.2611	0.0467601	0.0984401	0.22006	0.0743801
HMGN4	4	-0.15,1.35,0.86,0.54	157.6,147.53,161.91,181.18	154.38,181.74,184.61,196.69	28200;28201;28203;28202	-0.147392	1.35454	0.650672	0.856018	1.10528	0.0993201	0.30394	0.0985001	0.17068	0.21868
OR2AP1	4	0.04,-0.31,0.05,2.81	185.65,214.49,235.87,347.64	187.24,204.15,236.9,467.04	58322;58323;58320;58321	-0.310773	2.81361	0.650442	0.0547688	1.43419	0.1513	0.0132601	0.0986001	0.6532	0.0941201
BTG4	4	0.8,-0.41,1.83,0.38	135.05,164.37,260.33,309.46	155.27,153.9,324.89,324.36	40533;40530;40532;40531	-0.410965	1.83174	0.65046	0.798867	1.3153	0.19174	0.12964	0.0986001	0.19494	0.13024
MICAL1	4	1.44,-0.41,1.35,0.23	52.4,208.35,216.97,252.79	75.46,196.48,258.14,261.2	48037;48036;48035;48034	-0.41182	1.43994	0.650375	1.34752	1.39373	0.19218	0.26604	0.0986201	0.0423201	0.10552
TANK	4	0.31,1.36,-0.49,1.42	319.77,306.32,354.1,351.43	331.33,356.44,333.77,409.13	26720;26723;26721;26722	-0.490644	1.41784	0.65032	1.36167	1.38975	0.22726	0.277	0.0986401	0.0402401	0.10648
TTC9	4	0.08,0.74,0.64,1.14	97.62,115.5,203.68,523.57	99.19,131.64,222.1,583.2	32985;32984;32982;32983	0.0777119	1.13985	0.650158	0.743062	0.941454	0.0504401	0.4127	0.0986601	0.22082	0.30886
ZC2HC1C	4	-0.74,0.32,1.59,1.44	228.52,220.51,264.22,628.94	207.07,230.39,319.34,707.28	49662;49664;49665;49663	-0.737729	1.58608	0.650088	1.43561	1.51084	0.35526	0.20632	0.0986801	0.0314201	0.0758201
NTRK2	4	0.43,1.55,0.73,-0.12	171.38,175.29,251.51,283.56	183.08,220,277.34,279.96	12895;12894;12892;12893	-0.116862	1.55217	0.649623	0.729999	1.14109	0.0917401	0.21872	0.0987401	0.2268	0.20086
ACTR3	4	1.4,0.72,-0.39,0.87	49.4,173.96,251.17,308.32	71,193.95,237.96,340.88	26990;26991;26988;26989	-0.389599	1.40022	0.649182	0.870701	1.13546	0.18312	0.28362	0.0987801	0.16472	0.20372
PTPRO	4	-0.45,0.64,0.53,1.87	174.49,173.39,285.23,304.26	162.15,191.32,304.09,374.41	15514;15515;15513;15512	-0.445733	1.86966	0.649156	0.642485	1.25607	0.20664	0.11954	0.0988201	0.27306	0.15258
ANXA5	4	0,0.59,0.5,1.5	104.12,111.76,486.01,559.47	104.27,124.3,508.12,635.41	836;837;839;838	0.0032604	1.50118	0.649103	0.590414	1.0458	0.0637601	0.23804	0.0988401	0.30464	0.2492
LAPTM4B	4	1.28,0.83,-0.07,0.55	131.76,158.32,211.99,222.76	163.08,179.94,209.21,239.72	42430;42432;42431;42433	-0.0663668	1.28387	0.648988	0.831875	1.05787	0.0785201	0.33762	0.0989001	0.1808	0.24264
ZNF3	4	1.1,1.59,0.19,-0.29	167.61,169.68,262.06,331.88	197.93,214.09,269.88,320.84	20459;20457;20456;20458	-0.288197	1.59172	0.648325	1.10425	1.34799	0.14304	0.20386	0.0990801	0.0871001	0.11978
ALDH1A1	4	-0.18,0.59,0.96,1.22	253.11,308.78,475.53,555.34	248.12,330.46,519.04,617.09	601;603;600;602	-0.176316	1.22392	0.648291	0.958934	1.09143	0.10722	0.36854	0.0990801	0.13208	0.22554
FBN2	3	0.82,0.69,0.7	121.04,192.83,244.3	139.41,213.03,268.33	6113;6114;6112	0.690994	0.821785	0.737333	0.699219	0.760502	0.0142601	0.49526	0.0991201	0.14382	0.29082
RNASEL	4	0.02,-0.34,1.99,0.93	141.04,178.36,171.82,423.19	142.06,169.75,229.06,466.88	16195;16194;16193;16192	-0.336443	1.9862	0.647719	0.925469	1.45583	0.1617	0.0928801	0.0992201	0.14378	0.0885801
ANKRD13B	4	1.05,-0.24,1.91,-0.12	52.34,141.3,168.46,396.34	68.77,135.37,221.47,390.26	58859;58857;58856;58858	-0.243821	1.90977	0.64749	1.04806	1.47891	0.12824	0.10956	0.0992601	0.10334	0.0828001
LRIG3	4	-0.2,0.36,2.5,-0.07	86.49,167.75,237.9,341.19	83.79,177.44,325.29,337.28	58332;58335;58334;58333	-0.20105	2.50213	0.6473	0.360209	1.43117	0.11438	0.0296601	0.0992801	0.45102	0.0950801
TMEM164	4	3.1,1.66,-1.64,-0.52	15.7,73.02,179.12,281.3	43.16,104.65,137.43,264.96	53075;53074;53077;53076	-1.64484	3.09603	0.64719	1.65513	2.37558	0.81988	0.0060001	0.0993801	0.0140001	0.0035401
SLC39A2	4	0.58,1.5,0.76,-0.25	202.89,192.39,233.36,442.53	219.16,237.49,257.13,432.83	36977;36974;36975;36976	-0.250909	1.50043	0.647058	0.759638	1.13003	0.13076	0.2385	0.0994001	0.21234	0.20674
PCDHA10	4	0.2,1.84,0.18,0.36	137.33,126.59,200.48,227.97	142.32,171.18,205.87,238.77	44019;44021;44020;44018	0.179641	1.84468	0.647038	0.359581	1.10213	0.0347001	0.12608	0.0994001	0.4518	0.2204
SFXN5	4	0.75,0.79,0.37,0.68	185.96,190.95,244.79,288.71	207.56,214.05,257.33,313.14	56680;56681;56683;56682	0.374153	0.785441	0.646466	0.750658	0.768049	0.0159201	0.61328	0.0995601	0.2172	0.41934
FAM19A3	4	2.49,-0.11,2.05,-1.85	33.23,143.42,206.02,342.95	65.46,141.52,269.02,278.33	67889;67888;67890;67891	-1.84636	2.48891	0.646392	2.05217	2.27054	0.87952	0.0304001	0.0996001	0.0026001	0.0054001
KCNIP3	4	1.64,0.53,0.7,-0.29	84.83,255.3,494.82,574.8	117.27,274.91,530.45,559.27	37092;37090;37093;37091	-0.288301	1.63797	0.646155	0.704935	1.17145	0.14308	0.18716	0.0997201	0.2388	0.18658
IGF1R	4	1.37,0.92,-0.27,0.56	204.18,300.55,334.67,460.73	245.9,335.12,323.33,486.78	9292;9294;9293;9295	-0.268531	1.37016	0.646075	0.919083	1.14462	0.1363	0.29696	0.0997401	0.14594	0.19922
SLC14A2	4	-0.85,-0.06,0.11,3.38	290.95,282.35,298.21,275.57	263.15,280.77,302.72,400.86	21354;21353;21352;21355	-0.849897	3.38267	0.645731	0.113941	1.7483	0.41976	0.0027801	0.0998601	0.61376	0.0353801
NCOA6	4	1.64,-0.67,0.08,1.53	135.13,180.32,346.11,397.97	176.33,162.52,348.21,465.59	31597;31596;31594;31595	-0.671021	1.63765	0.645851	1.53273	1.58519	0.31978	0.1872	0.0998601	0.0225601	0.0606001
DISP1	4	1.79,-0.77,1.08,0.49	105.31,383.91,454.23,625.99	144.3,352.45,503.37,651.33	54664;54665;54662;54663	-0.769298	1.78704	0.645842	1.07501	1.43102	0.3736	0.14116	0.0998601	0.0952201	0.0951001
GSTA3	4	0.16,2.53,-0.17,0.05	139.11,429.29,525.7,760.42	143.56,545.54,519.47,759.39	7883;7880;7881;7882	-0.167038	2.53347	0.645523	0.161618	1.34754	0.10456	0.0272601	0.0998801	0.58314	0.11992
INTS7	4	-0.34,2.36,0.32,0.23	40.44,57.61,106.98,187.22	36.75,98.64,113.41,193.94	34015;34016;34014;34017	-0.340308	2.36375	0.645384	0.323521	1.34363	0.1629	0.0403601	0.0999001	0.47528	0.12102
OBSCN	4	-0.36,0.32,0.71,1.9	48.66,74.78,106.25,96.56	44.87,81.08,120.97,137.1	52774;52777;52776;52775	-0.356975	1.90319	0.645498	0.714846	1.30902	0.16878	0.11094	0.0999001	0.2337	0.1323
STX7	4	1.08,0.52,0.67,0.31	116.23,159.91,403.17,544.45	139.97,173.06,431.38,561.63	21880;21883;21881;21882	0.308114	1.07585	0.645403	0.673826	0.874836	0.0212801	0.44966	0.0999001	0.25546	0.351
TREX1	4	0.2,0.65,1.98,-0.25	128.12,140.45,126.89,380.2	132.76,156.79,174.58,368.45	30681;30678;30679;30680	-0.252044	1.97948	0.645155	0.65036	1.31492	0.13104	0.0942201	0.10004	0.26878	0.13032
SAMD4A	4	1.07,-0.25,2.19,-0.43	111.4,128.77,106.18,191.54	134.68,122.96,155.24,179.76	31526;31529;31527;31528	-0.429643	2.1886	0.644957	1.07452	1.63156	0.19886	0.0590201	0.1001	0.0955001	0.0520001
OR6V1	4	0.8,0.7,0.28,0.8	445.65,476.88,565.12,603.25	483.51,509.25,578.67,645.16	69741;69742;69743;69740	0.277282	0.799206	0.644471	0.798105	0.798656	0.0239001	0.60596	0.10024	0.19526	0.39922
CLIC6	4	0.26,-0.1,0.89,1.53	131.25,162.63,258.03,257.6	136.58,159.55,290.19,310.33	39771;39770;39772;39773	-0.0999922	1.52783	0.644106	0.889678	1.20876	0.0875601	0.22796	0.10048	0.15712	0.17152
[truncated: 17,112 more rows]
