# Supplementary material for: CRISPR screen for protein inclusion formation uncovers a role for SRRD in the regulation of intermediate filament dynamics and aggresome assembly
Source: PLoS Genet. 2024 Feb 5;20(2):e1011138. doi: 10.1371/journal.pgen.1011138 (PMC10868785; doi:10.1371/journal.pgen.1011138)
Supplement: S2 Table — (XLSX) [file pgen.1011138.s003.xlsx]

## Sheet: res_df_less_agg
gene_name	num_sgRNA	sgRNA_vals	sgRNA_raw_control_vals	sgRNA_raw_treatment_vals	sgRNA_IDs	min_val	max_val	mean_val	best_2nd	mean_best_2	min_pv	max_pv	mean_pv	best_2nd_pv	mean_best_2_pv
SRRD	4	5.67,3.27,1.05,5.13	353.77,356.51,431.26,587.08	168.68,244.28,384.87,349.02	72536;72537;72538;72539	1.0538	5.67046	3.77889	5.1259	5.39818	0.0004401	0.0002001	1e-07	1e-07	6.01e-05
BTNL9	4	0.03,0.85,-1.6,9.8	432.02,466.58,623.6,1328.86	431.57,429.21,710.62,631.71	62805;62807;62804;62806	-1.59548	9.79519	2.26997	0.849544	5.32237	0.80328	1e-07	0.0001001	0.1786	6.01e-05
UBIAD1	4	2.13,3.13,0.32,2.88	184.18,260.85,387.74,586.98	130.59,168.47,373.37,447.82	36768;36767;36769;36766	0.315668	3.13292	2.11548	2.88027	3.00659	0.0204201	0.0047601	0.0001401	4.01e-05	0.0004401
LAX1	4	3.31,1.35,1.48,1.91	217.38,249.18,511.75,593.55	132.3,208.18,440.46,499.19	40939;40940;40938;40941	1.35409	3.30692	2.0136	1.9104	2.60866	0.0001401	0.0033401	0.0001601	0.0042601	0.0011801
MAP2K4	4	1.18,0.9,2.5,2.77	81.69,117.63,252.42,336.49	63.6,98.45,178.14,240.46	17157;17158;17156;17159	0.904507	2.7739	1.84014	2.50056	2.63723	0.0009801	0.0128801	0.0002801	0.0002401	0.0010401
ACTR3B	4	1.05,2.84,2.05,1.37	242.73,326.81,364.44,481.24	211.17,231.59,288.41,419.2	45217;45215;45214;45216	1.04599	2.8353	1.82525	2.04772	2.44151	0.0004401	0.0105801	0.0003001	0.0021401	0.0021001
UBE2J1	4	2.84,-0.45,1.84,2.94	64.99,160.64,281.22,333.34	30.68,171.65,222.71,231.37	38820;38819;38818;38821	-0.447666	2.93823	1.79317	2.84175	2.88999	0.21482	0.0084801	0.0003201	4.01e-05	0.0005601
LYL1	4	1.95,0.34,0.76,4.2	135.73,136.83,172.08,222.55	95.27,128.91,152.48,114.74	10899;10898;10897;10896	0.33604	4.20221	1.81103	1.94951	3.07586	0.0186401	0.0008001	0.0003201	0.0035601	0.0003601
NPRL3	4	1,2.25,1.01,2.65	103.48,224.68,257.69,967.17	84.79,161.91,224.69,783.12	21325;21324;21327;21326	1.00328	2.65266	1.72954	2.25398	2.45332	0.0005801	0.0177201	0.0004601	0.0008401	0.0019601
PGAM2	4	1.36,1.12,1.81,2.49	192,227.37,331.29,443.87	156.49,193.62,268.9,339.22	13791;13789;13788;13790	1.12476	2.49196	1.69458	1.80534	2.14865	0.0003201	0.0252201	0.0005201	0.0062801	0.0065801
SP110	4	3.24,1.33,0.95,1.26	127.14,140.37,384.21,711.4	66.82,111,346.2,637.81	9185;9184;9187;9186	0.949319	3.24497	1.69468	1.3294	2.28718	0.0007401	0.0037801	0.0005201	0.0434601	0.0038801
OBFC1	4	2.84,2.06,0.81,0.91	134.96,167.76,158.49,316.96	78.01,120.11,139.81,285.99	50543;50542;50544;50545	0.813488	2.83505	1.65498	2.05889	2.44697	0.0016601	0.0106401	0.0006201	0.0020801	0.0020601
MAP3K12	3	3.25,1,1.75	235.54,370.34,391.46	145.93,331.7,322.37	20910;20911;20908	0.996299	3.24868	1.99667	1.74503	2.49685	0.0042601	0.0028001	0.0006201	0.0050201	0.0010601
CTNND2	4	0.77,1.36,2.85,1.49	151.9,164.57,204.59,233.89	134.54,133.22,130.55,189.87	4223;4220;4221;4222	0.765859	2.84947	1.61491	1.48877	2.16912	0.0021601	0.0104601	0.0009001	0.0251401	0.0060201
TMEM189	4	1.09,0.64,3.01,1.65	129.36,156.29,340.33,462.87	106.17,141.77,236.43,391.15	70772;70775;70773;70774	0.644538	3.01196	1.59888	1.64929	2.33062	0.0042001	0.0064201	0.0009401	0.0131001	0.0032001
MOB3C	4	2.53,1.28,1.68,0.92	57.53,252.44,331.1,374.26	28.01,213.5,273.81,337.69	62099;62096;62098;62097	0.915803	2.53382	1.60066	1.67673	2.10527	0.0009601	0.0230001	0.0009401	0.0116401	0.0080201
HES7	4	1.53,1.58,1.4,1.89	136.23,153.3,181.66,212.44	103.29,116.62,145.13,160.16	53978;53980;53979;53981	1.40133	1.89291	1.60082	1.57978	1.73634	8.01e-05	0.11044	0.0009401	0.0177401	0.0340601
LRTOMT	4	2.68,1.52,2.19,0.04	129.81,179.8,232.61,218.13	78.04,141.07,169.68,217.62	65551;65549;65550;65548	0.0351465	2.67694	1.60434	2.18641	2.43168	0.0587601	0.0168401	0.0009401	0.0010601	0.0021601
TSC2	4	2.21,0.73,2.69,0.69	92.22,176.92,627.5,693.01	56.94,157.28,489.5,651.48	19633;19634;19635;19632	0.693962	2.68989	1.58096	2.2097	2.4498	0.0030401	0.0165201	0.0010001	0.0010201	0.0020401
EIF4G2	4	0.81,1.33,2.03,2.2	82.63,110.73,159.25,299.04	69.84,85.27,112.4,224.91	5462;5463;5461;5460	0.809623	2.20259	1.59418	2.03143	2.11701	0.0016601	0.0539601	0.0010001	0.0022601	0.0076001
CDH15	4	0.45,3.12,0.37,2.37	86.46,117.5,150.34,206.11	79.17,61.26,142.6,145	2880;2882;2881;2883	0.366493	3.11568	1.57471	2.36582	2.74075	0.0165601	0.0050201	0.0010401	0.0003801	0.0008001
CKLF-CMTM1	4	2.08,0.84,0.89,2.42	203.62,198.77,234.96,261.4	150.01,175.42,208.73,188.65	76127;76126;76125;76128	0.842233	2.42313	1.55948	2.07901	2.25107	0.0014001	0.0304001	0.0010801	0.0018601	0.0045601
LRRC71	4	2.14,1.89,2.38,-0.17	117.3,214.41,236.6,211.73	76.71,162.37,167.72,216.68	62193;62195;62192;62194	-0.165097	2.37575	1.56	2.14327	2.25951	0.10722	0.0340801	0.0010801	0.0013001	0.0043401
PRL	4	0.47,1.99,1.06,2.65	50.63,161.18,476.39,735.08	45.33,113.94,427.83,586.94	14962;14963;14960;14961	0.469849	2.64646	1.54365	1.9942	2.32033	0.0101801	0.0179801	0.0012201	0.0027601	0.0032801
NHLRC2	4	0.52,2.7,2.71,0.27	132.41,158.35,259.03,330.57	121.11,98.81,180.12,320.51	70253;70254;70255;70252	0.267536	2.70972	1.55004	2.69851	2.70411	0.0252001	0.0157201	0.0012201	8.01e-05	0.0008601
UBE2Q2L	4	0.63,1.83,2.22,1.47	117.47,157.96,172.6,201.29	104.21,115.22,121.2,162.93	75839;75840;75838;75837	0.626262	2.22244	1.5372	1.83336	2.0279	0.0046201	0.0512401	0.0012401	0.0057401	0.0113201
BTN3A3	4	2,1.56,1.16,1.4	208.65,227.82,244.75,268.47	156.14,183.31,209.5,223.57	27907;27904;27905;27906	1.16406	1.99873	1.53184	1.5626	1.78067	0.0002001	0.0878801	0.0012601	0.0186801	0.0287801
NR1H2	4	2.25,1.54,0.39,1.9	171.32,171.7,205.55,730.54	120.11,134.62,194.5,620.3	20000;20002;20001;20003	0.393526	2.25173	1.5216	1.90267	2.0772	0.0148201	0.0476601	0.0013601	0.0043601	0.0092001
PRKRA	4	1.17,2.45,0.72,1.75	61.91,161.09,191.75,413.75	46.15,105.73,173.08,340	22373;22375;22374;22372	0.722809	2.45138	1.52266	1.75055	2.10097	0.0026601	0.0281201	0.0013601	0.0080201	0.0081801
DEFB110	4	0.5,2.57,2.24,0.79	201.39,280.71,336.53,895.08	187.32,198.69,258.86,836.45	66132;66135;66134;66133	0.496031	2.5671	1.52385	2.24214	2.40462	0.0089601	0.0207401	0.0013601	0.0009201	0.0023601
CIT	4	2.06,2.74,0.53,0.71	142.07,260.87,397.5,480.18	97.8,180.47,374.19,446.96	30157;30155;30154;30156	0.526387	2.73635	1.5098	2.06444	2.40039	0.0078801	0.0143401	0.0014001	0.0020401	0.0023801
SLC38A5	4	0.8,0.14,1.54,3.58	196.42,259.2,328.58,502.97	174.26,255.08,275.95,349.03	56337;56336;56338;56339	0.143702	3.57699	1.51591	1.54338	2.56019	0.0399601	0.0014001	0.0014001	0.0202601	0.0013601
RCE1	4	2.2,1.59,0.53,1.7	505.1,512.11,525.05,839.18	403.9,436.77,500.44,729.18	26646;26645;26644;26647	0.53048	2.19905	1.50395	1.69935	1.9492	0.0076601	0.0546601	0.0014601	0.0104401	0.0155201
SVOPL	4	2.56,1.77,0.41,1.28	99.11,98.96,123.89,655.88	56.43,67.67,114.88,588.55	60429;60430;60428;60431	0.405006	2.56447	1.50304	1.76663	2.16555	0.0140601	0.0209601	0.0014801	0.0073601	0.0061401
PPARG	4	2.98,0.89,0.05,2.05	229.89,244.65,249.09,372.8	148.17,217.58,247.98,295.06	14496;14498;14497;14499	0.0506226	2.97846	1.49152	2.04525	2.51186	0.0558401	0.0072401	0.0016201	0.0021801	0.0016401
MNDA	4	0.69,0.98,2.12,2.15	261.58,374.24,422.86,542.29	239.93,335.46,334.19,439.32	11659;11658;11656;11657	0.691737	2.15433	1.48655	2.11768	2.13601	0.0030801	0.0604201	0.0016401	0.0015201	0.0070001
EN2	4	0.99,0.45,1.69,2.8	77.16,128.01,175.69,266.43	62.65,117.8,134.43,183.08	5579;5578;5577;5576	0.448959	2.79603	1.4811	1.68848	2.24226	0.0113001	0.0122801	0.0016801	0.0109401	0.0046601
FAM132B	4	1.49,1.9,1.92,0.62	184.06,439.96,465.65,492.74	145.07,358.99,382.67,461.75	62444;62446;62445;62447	0.622455	1.921	1.48193	1.89793	1.90946	0.0047601	0.10466	0.0016801	0.0044401	0.0180401
GLP1R	4	0.61,0.27,3.35,1.68	127.18,146.91,199.57,261.73	113.82,141.8,116.41,209.06	7239;7238;7236;7237	0.273663	3.34628	1.47815	1.684	2.51514	0.0245001	0.0029401	0.0017001	0.0113201	0.0016001
WLS	4	2.76,-0.02,0.31,2.82	444.17,441.02,451.52,523.07	328.01,442.65,439.68,392.1	50495;50494;50496;50497	-0.0165883	2.81806	1.46738	2.76025	2.78916	0.0695601	0.0115601	0.0017601	6.01e-05	0.0007001
E2F4	4	2.07,1.62,0.62,1.55	332.47,581.12,714.65,743.8	259.9,502.57,676.33,651.46	5213;5215;5212;5214	0.620459	2.06727	1.46418	1.61933	1.8433	0.0048401	0.0749001	0.0018001	0.0149201	0.0227601
TRAF7	4	1.11,0.37,2,2.33	81.02,139.95,167.43,218.91	64.06,130.95,121.43,154.74	53172;53170;53171;53173	0.374247	2.3321	1.45462	2.0036	2.16785	0.0158601	0.0391401	0.0020001	0.0025801	0.0060601
SCGB3A1	4	1.65,2.49,0.63,1.03	240.48,382.61,398.07,436.57	191.77,288.34,370.79,391.28	56192;56195;56194;56193	0.626084	2.49295	1.44896	1.64905	2.071	0.0046201	0.0251401	0.0021001	0.0131201	0.0094001
TRIM2	4	-0.41,1.76,2.35,2.08	134.74,310.49,475.58,535.69	144.84,250.79,373.76,438.71	32448;32447;32449;32446	-0.411452	2.34925	1.44466	2.07767	2.21346	0.19796	0.0368001	0.0021201	0.0019001	0.0051201
IRS2	4	0.96,1.81,1.39,1.63	159.34,184.23,196.69,493.72	137.33,137.53,160.44,418.86	22594;22593;22595;22592	0.962988	1.80708	1.44772	1.63253	1.7198	0.0006601	0.13146	0.0021201	0.0141801	0.0361001
TMPO	4	1.68,3.45,0.67,-0.03	78.51,269.08,265.41,398.8	53.64,168.57,244.13,398.73	19339;19337;19338;19336	-0.0281804	3.44993	1.44162	1.67861	2.56427	0.0721601	0.0021601	0.0021601	0.0115201	0.0013401
LRRC47	4	1.82,2.83,0.82,0.3	161.75,208.77,196.09,210.67	119.26,134.66,173.88,201.91	45547;45549;45546;45548	0.300846	2.83159	1.44369	1.82189	2.32674	0.0219201	0.0108601	0.0021601	0.0058601	0.0032201
DPEP1	4	1.43,0.6,1,2.72	228.39,225.39,420.72,721.04	186.47,207.77,377.48,572.4	4983;4981;4982;4980	0.595891	2.72141	1.43811	1.43252	2.07697	0.0055401	0.0149001	0.0021801	0.0302401	0.0092001
URB2	4	2.14,1.53,0.64,1.46	40.45,49.25,109.4,121.8	20.36,31.31,97.05,91.84	26066;26064;26065;26067	0.636758	2.1401	1.44028	1.52574	1.83292	0.0043401	0.0634201	0.0021801	0.0218401	0.0239001
GNG11	4	1.11,1.29,0.8,2.52	92.96,99.56,102.09,240.73	73.57,76.38,87.23,169.73	7376;7378;7377;7379	0.803721	2.51659	1.4303	1.28896	1.90277	0.0017001	0.0235001	0.0022601	0.0492001	0.0185001
CUL4A	3	1.01,2.89,1.11	38.66,123.59,121.68	28.25,69.54,98.64	21973;21972;21974	1.00727	2.89254	1.66915	1.10763	2.00008	0.0041601	0.0065801	0.0024201	0.0470401	0.0071401
LRRC55	4	2.76,1.28,-0.3,1.93	254.2,273.6,398.75,472.14	173.32,232.67,410.75,388.41	65303;65302;65300;65301	-0.303149	2.76478	1.41764	1.9296	2.34719	0.15364	0.0133001	0.0024601	0.0040601	0.0028001
NKG7	4	0.75,2.23,2.32,0.38	62.93,144.83,275.35,308.78	52.52,96.91,201.55,296.8	12625;12626;12627;12624	0.382197	2.31508	1.41932	2.23031	2.2727	0.0154201	0.0408601	0.0024601	0.0009401	0.0040601
COQ9	4	1.64,1.08,1.61,1.32	195.42,302.87,326.99,373.93	152.2,264.86,270.95,322.9	44846;44848;44849;44847	1.08397	1.64347	1.41407	1.61206	1.62777	0.0004201	0.18406	0.0025201	0.0154201	0.0500001
LOC101928093	4	0.63,0.99,2.96,1.06	225.9,299.41,350.27,328.34	207.32,264.9,246.94,291.63	76360;76358;76359;76357	0.625696	2.96219	1.4094	1.05928	2.01073	0.0046201	0.0078401	0.0026201	0.10148	0.0122401
RASGRP4	4	1.98,1.05,1.08,1.5	231.16,252.45,298.95,532.82	173.95,219.32,262.58,461.07	57549;57551;57550;57548	1.05037	1.98169	1.40363	1.50242	1.74206	0.0004401	0.0907801	0.0027201	0.0239801	0.0334601
CAPZA1	4	-1.07,1.52,4.26,0.92	116.19,160.37,738.42,702.11	139.87,124.97,516.08,647.35	2311;2310;2309;2308	-1.07445	4.25867	1.40581	1.51539	2.88703	0.55778	0.0007201	0.0027201	0.0227401	0.0005601
MTERF2	4	0.82,2.2,-0.02,2.59	70.53,223.59,309.34,480.99	58.43,162.43,310.94,368.97	51051;51053;51050;51052	-0.015531	2.59371	1.40122	2.20217	2.39794	0.0693201	0.0197001	0.0027401	0.0010201	0.0024401
MMRN1	4	1.06,1.66,1.86,1	226,304.11,313.51,336.78	193.94,248.53,249.58,299.73	31215;31217;31214;31216	0.998868	1.85516	1.39352	1.65938	1.75727	0.0005801	0.11942	0.0029201	0.0124601	0.0317201
ZGLP1	4	1.36,1.5,0.51,2.19	321.86,365.39,458.62,517.19	274.33,308.03,437.16,414.58	75134;75131;75132;75133	0.507184	2.18915	1.38838	1.49742	1.84329	0.0085601	0.0555001	0.0029801	0.0243201	0.0227801
E2F3	4	-0.21,1.34,1.66,2.78	36.95,103.29,153.52,195.48	39.85,78.67,115.27,125.45	5208;5211;5209;5210	-0.209601	2.77846	1.39073	1.65796	2.21821	0.12056	0.0128601	0.0029801	0.0126201	0.0050601
RHOB	4	1.19,2.93,1.21,0.21	121.65,140.61,197.48,244.51	96.98,81.13,166.19,236.59	1111;1108;1109;1110	0.213499	2.92704	1.38464	1.20706	2.06705	0.0310401	0.0087801	0.0030401	0.0642801	0.0095201
PRMT7	4	2.27,1.27,1.96,0.02	74.48,85.65,133.5,217.16	42.29,65.2,92.51,216.91	40073;40071;40070;40072	0.0242285	2.27335	1.38309	1.9643	2.11883	0.0608001	0.0458601	0.0031001	0.0033201	0.0075601
PTPN11	4	0.24,0.88,4.41,0	61.17,88.43,118.99,184.55	58.03,73.46,44.26,184.91	15442;15440;15443;15441	0.00118132	4.40525	1.38082	0.875228	2.64024	0.0657801	0.0006001	0.0031801	0.16656	0.0010401
DDHD2	4	0.55,1.83,1.06,2.08	183.33,436.43,452.67,491.82	169.71,357.88,406.68,400.31	32260;32261;32258;32259	0.546491	2.07843	1.37942	1.8294	1.95392	0.0071201	0.0731401	0.0032001	0.0057601	0.0153201
SUCLG1	4	1.98,1.46,0.09,1.98	79.49,99.27,164.19,340.63	49.59,73.31,161.46,271.26	23026;23025;23027;23024	0.0876092	1.98494	1.37742	1.98087	1.9829	0.0491201	0.0904201	0.0032801	0.0029601	0.0136601
CHRM4	4	1.81,1.48,2.03,0.17	320.27,332.44,434.24,517.9	257.03,280.8,348.68,511.45	3211;3210;3208;3209	0.166097	2.0277	1.37277	1.81246	1.92008	0.0367201	0.0821001	0.0033001	0.0061401	0.0175201
EIF1B	4	0.34,0.95,2.32,1.89	249.05,342.75,488.14,877.28	237.51,307.14,387.95,751.42	27651;27650;27649;27648	0.336393	2.31969	1.37427	1.88693	2.10331	0.0186201	0.0402801	0.0033001	0.0046401	0.0081201
TSKS	4	0.71,1.95,0.99,1.85	309.23,419.87,503.17,599.65	284.53,338.13,454.51,506.27	46847;46849;46848;46846	0.7054	1.95323	1.37514	1.84774	1.90049	0.0028801	0.0969201	0.0033001	0.0053001	0.0185401
IQCH	3	2.41,0.89,1.49	112.56,223.35,246.4	68.35,196.38,201.64	48094;48095;48097	0.887389	2.4147	1.59805	1.49206	1.95338	0.0068801	0.0227801	0.0033801	0.0136401	0.0084201
TSPYL5	4	3.56,2.06,0.41,-0.58	433.79,444.37,628.24,822.77	293.13,357.08,605.99,856.28	54967;54969;54968;54966	-0.576965	3.56304	1.36388	2.05807	2.81055	0.27724	0.0015001	0.0034401	0.0020801	0.0007001
USP17L8	4	1.79,3.5,-0.29,0.46	40.79,209.44,213.82,294.63	23.06,120.03,223.1,278.46	72005;72007;72006;72004	-0.294023	3.4991	1.36544	1.79462	2.64686	0.14998	0.0017401	0.0034401	0.0065801	0.0010401
TOR1A	4	1.92,1.3,0.81,1.44	53.76,240.13,255.48,304.32	31.11,201.94,228.49,256.15	5196;5199;5198;5197	0.811329	1.91994	1.36647	1.43659	1.67826	0.0016601	0.10484	0.0034401	0.0299201	0.0417401
C16orf45	4	2.35,1.53,0.96,0.62	310.06,312.58,404.29,403.41	232.21,259.19,362.97,375.74	55241;55240;55238;55239	0.621895	2.34532	1.36306	1.52742	1.93637	0.0047801	0.0375401	0.0034601	0.0216801	0.0164601
EXOSC7	4	2.09,2,0.35,1.01	105.55,111.58,451.41,683.34	67.84,74.5,437.74,626.25	31469;31467;31468;31466	0.346303	2.08992	1.36003	1.9976	2.04376	0.0179001	0.0710401	0.0034801	0.0027201	0.0105601
NUP62CL	4	0.28,3.17,1.11,0.89	164.59,222.06,307.54,602.69	157.14,140.07,268.62,556.14	40698;40699;40700;40701	0.27954	3.1692	1.36135	1.11071	2.13995	0.0237801	0.0043401	0.0034801	0.0870401	0.0069001
MFGE8	4	1.16,1.53,0.96,1.8	74.7,172.17,171.17,196.43	57.66,134.92,146.43,149	11411;11408;11410;11409	0.964385	1.79996	1.3622	1.52927	1.66461	0.0006601	0.13332	0.0034801	0.0214601	0.0438201
FMOD	4	0.73,2.07,1.19,1.43	115.63,129.97,317.04,432.89	100.07,87.7,275.17,371.46	6507;6505;6504;6506	0.729821	2.0692	1.3552	1.43354	1.75137	0.0025601	0.0745601	0.0035201	0.0302401	0.0323401
TRAK2	4	2.47,1.38,2.83,-1.29	289.48,494.51,547.28,479.81	211.66,429.87,413.38,543.24	48606;48609;48608;48607	-1.2928	2.83169	1.34916	2.47385	2.65277	0.674	0.0108001	0.0035801	0.0002401	0.0010001
ADCY3	3	1.77,0.23,2.72	254.54,279.02,354.41	200.97,272.42,260.37	285;286;284	0.23376	2.71768	1.57453	1.77215	2.24492	0.0675401	0.0109201	0.0036401	0.0043601	0.0027201
HIST1H2AD	4	1.73,-0.02,2.41,1.23	141.37,131.58,200.17,699.29	103.53,132.11,138.17,628.44	8108;8111;8109;8110	-0.0245613	2.40737	1.33651	1.73073	2.06905	0.0712401	0.0316401	0.0037601	0.0088601	0.0095001
C1orf43	4	0.58,0.25,1.14,3.36	133.37,222.48,289.46,363.96	120.57,216,252.09,247.24	34065;34063;34064;34062	0.249846	3.36154	1.33343	1.13779	2.24967	0.0269401	0.0027401	0.0038401	0.0802201	0.0045601
TRMU	4	2.48,1.04,1.02,0.79	189.89,262.28,348.53,424	127.25,228.61,308.99,389.12	43030;43033;43031;43032	0.79043	2.47548	1.33244	1.042	1.75874	0.0018001	0.0262601	0.0038801	0.10698	0.0315001
BAIAP3	4	1.78,2.14,0.46,0.94	101.95,466.76,760.77,886.24	69.95,374.8,728.94,818.9	23459;23457;23458;23456	0.463271	2.13875	1.33042	1.78119	1.95997	0.0104601	0.0635401	0.0039401	0.0068801	0.0149801
TRIM8	4	0.93,0.84,1.95,1.59	32.69,91.15,143.17,301.41	24.41,76.57,101.12,248.49	51756;51755;51757;51754	0.84446	1.94971	1.32823	1.58689	1.7683	0.0014001	0.0975601	0.0039601	0.0172001	0.0303001
UBXN7	4	2.87,1.73,-0.69,1.39	60.2,474.12,429.23,551.91	26.94,399.47,462.31,484.92	34428;34429;34427;34426	-0.689065	2.87387	1.32865	1.7349	2.30438	0.33676	0.0099801	0.0039601	0.0086801	0.0036401
OR5AU1	4	3.42,1.36,0.15,0.33	281.87,269.56,316.99,377.13	178.75,226.2,312.38,362.28	71802;71800;71803;71801	0.150748	3.42223	1.31622	1.35793	2.39008	0.0386401	0.0023001	0.0042401	0.0394201	0.0024801
USP46	4	0.77,1.38,1.68,1.44	175.49,193.71,199.71,268.11	154.68,158.54,155.44,221.67	48180;48179;48181;48178	0.772043	1.68246	1.31847	1.44213	1.56229	0.0020401	0.17002	0.0042401	0.0292401	0.0620601
ADAMTS2	4	1.82,2.13,0.82,0.49	248.45,420.19,505.24,513.28	194.65,331.72,466.28,488.6	25045;25047;25046;25044	0.491816	2.13035	1.31565	1.82438	1.97737	0.0091001	0.0648601	0.0042601	0.0058201	0.0140001
ISM1	4	1.75,0.1,2.23,1.15	364.34,527.13,788.92,824.44	297.12,523.93,654.24,748.52	61030;61029;61028;61031	0.104354	2.23469	1.31057	1.75396	1.99432	0.0461201	0.0495001	0.0043801	0.0078801	0.0129601
GGT1	4	1.18,2.01,0.36,1.69	92.51,187.72,474.33,566.78	71.8,136.2,457.81,484.62	7090;7089;7091;7088	0.356218	2.00971	1.30951	1.6929	1.8513	0.0173201	0.0853601	0.0044401	0.0107201	0.0220801
TRAT1	4	1.61,0.5,1.56,1.56	66.83,198.42,258.57,426.2	44.73,184.32,210.18,359.61	37413;37410;37412;37411	0.499475	1.61	1.30807	1.56151	1.58575	0.0088601	0.1985	0.0044801	0.0187001	0.0575001
NMNAT2	4	1.23,0.23,0.71,3.05	175.91,180.38,234.99,326.84	144.47,174.51,213.57,223.91	31599;31601;31600;31598	0.2275	3.05293	1.30533	1.22933	2.14113	0.0294601	0.0058801	0.0045801	0.0599201	0.0069001
LOC728485	4	-0.44,3.58,-0.42,2.5	77.49,191.52,172.54,287.79	86.04,108.07,183.75,209.46	74712;74709;74710;74711	-0.437554	3.57859	1.30416	2.49944	3.03902	0.20996	0.0014001	0.0046001	0.0002401	0.0003601
CLEC6A	4	5.44,-0.85,0.78,-0.16	166.97,133.04,159.28,189.45	62.29,154.81,141.4,194.07	56614;56612;56615;56613	-0.850506	5.44216	1.30456	0.78158	3.11187	0.42778	0.0003001	0.0046001	0.20854	0.0003601
LCN12	4	3.08,1.5,0.69,-0.06	121.41,120.39,223.63,313.4	65.2,90.13,202.76,316.57	68415;68414;68413;68412	-0.0639606	3.08077	1.30201	1.50384	2.2923	0.0810201	0.0055601	0.0047201	0.0239601	0.0037801
CHAMP1	4	0.21,1.12,2.3,1.57	198.45,489.59,648.42,703.89	192.67,437.18,529.02,615.18	67393;67394;67392;67395	0.211756	2.29989	1.30051	1.56711	1.9335	0.0312001	0.0426201	0.0047601	0.0183801	0.0166201
OR8H2	4	0.71,0.97,2.7,0.82	65.85,203.89,256.79,520.81	55.64,176.26,177.38,480.44	71640;71641;71642;71643	0.709711	2.70228	1.30131	0.974464	1.83837	0.0027801	0.0161201	0.0047601	0.12918	0.0234401
ZNF85	4	3.04,0.46,0.96,0.74	154.44,153.69,381.77,408.42	89.73,143.65,343.56,376.3	20625;20626;20627;20624	0.458741	3.04302	1.2995	0.955224	1.99912	0.0106201	0.0061001	0.0047801	0.13616	0.0128001
MESDC1	4	2.11,1.07,0.17,1.84	175.44,414.49,399.3,604.71	125.69,368.89,390.55,510.82	46734;46736;46737;46735	0.17381	2.11331	1.2984	1.84132	1.97731	0.0356801	0.0679601	0.0048201	0.0055401	0.0140001
GLRA1	4	1.97,-0.17,2.15,1.24	148.35,335.16,390.11,544.13	105.55,340.79,308.29,484.74	7241;7240;7243;7242	-0.174469	2.14736	1.29551	1.96895	2.05815	0.11014	0.0621801	0.0049401	0.0032401	0.0099001
SPX	4	-0.09,-0.07,1.75,3.58	90.1,149.97,292.8,388.47	92.28,151.88,234.66,256.7	51327;51328;51326;51329	-0.0895189	3.58312	1.29303	1.74527	2.6642	0.0872801	0.0013601	0.0049801	0.0082401	0.0009801
FEN1	3	2.66,2.21,-0.38	98.63,161,368.35	55.2,110.04,382.47	6204;6205;6207	-0.376836	2.65718	1.49751	2.21219	2.43468	0.27534	0.0126401	0.0050201	0.0005801	0.0013001
FOXA2	4	2.34,2,0.47,0.35	300.59,325.87,383.64,442.38	221.65,255.63,363.16,428.18	8544;8547;8545;8546	0.35465	2.33572	1.29016	2.00052	2.16812	0.0173801	0.0387001	0.0050601	0.0026401	0.0060601
CCNYL1	4	1.6,0.78,0.96,1.81	158.59,229.51,243.55,428.2	120.31,206.75,214.61,351.05	62459;62457;62456;62458	0.782993	1.805	1.28721	1.60166	1.70333	0.0019201	0.13206	0.0051801	0.0161001	0.0382401
HIST3H2A	4	-1.04,2.51,2.51,1.16	130.77,263.63,265.59,436.73	157.14,187.96,189.81,385.6	56362;56360;56363;56361	-1.04254	2.51226	1.28546	2.50847	2.51036	0.5396	0.0239801	0.0052001	0.0002201	0.0016601
USP17L15	4	0.76,0.96,1.88,1.54	40.71,60.56,146.32,237.38	32.5,47.66,104.92,191.51	75682;75680;75681;75679	0.758379	1.88427	1.2852	1.542	1.71314	0.0023001	0.1124	0.0052401	0.0203001	0.0370401
RABGAP1L	4	1.79,-1.33,2.28,2.39	282.3,261.48,385.61,400.19	224.8,307.77,298.03,307.12	26397;26398;26399;26396	-1.33395	2.39198	1.28108	2.27876	2.33537	0.69316	0.0325001	0.0053601	0.0007201	0.0031001
CPA6	4	2.2,1.67,-0.02,1.26	131.31,154.17,242.45,269.31	86.1,115.49,241.85,230.37	44956;44955;44954;44957	-0.0170327	2.203	1.27891	1.66938	1.93619	0.0696601	0.0539201	0.0054201	0.0120201	0.0164601
STARD10	4	2.77,0.63,0.61,1.1	170.16,174.59,232.58,333.84	105.77,157.32,214.49,294.53	29237;29236;29235;29234	0.612765	2.77029	1.27906	1.09866	1.93448	0.0051601	0.0129601	0.0054201	0.0901401	0.0165401
CLIC1	4	0.69,1.59,1.32,1.51	148.51,348.86,540,618.65	132.42,289.47,477.12,540.3	3382;3380;3381;3383	0.694363	1.59199	1.27797	1.50594	1.54897	0.0030201	0.20544	0.0054801	0.0237001	0.0650001
WDR62	4	1.34,1.67,1.22,0.87	190.55,258.81,308.16,490.17	155.27,207.74,265.63,448.3	67835;67834;67832;67833	0.873732	1.6736	1.2766	1.3351	1.50435	0.0011801	0.17302	0.0055801	0.0427801	0.0755001
CCKBR	4	1.27,0.79,1.16,1.87	97.25,129.23,374.43,507.07	74.7,111.94,329.21,419.4	2470;2471;2468;2469	0.789425	1.87473	1.27438	1.26854	1.57163	0.0018201	0.1149	0.0056001	0.0531001	0.0603001
SNPH	4	2.96,-0.48,0.52,2.1	160.81,260.86,356.93,469.59	95.42,279.28,335.91,379.18	25851;25850;25848;25849	-0.480712	2.96018	1.27374	2.09557	2.52787	0.22902	0.0078801	0.0056401	0.0017001	0.0015001
MRPL18	4	2.8,1.82,-0.16,0.64	83.27,83.34,73.26,1004.02	42.35,55.83,76.91,952.3	36393;36392;36391;36390	-0.155613	2.79583	1.27319	1.81594	2.30588	0.1051	0.0123201	0.0056801	0.0060601	0.0035601
RXRG	4	1.53,2.22,-0.61,1.95	138.95,193.68,212.03,414.47	105.57,135.8,231.39,333.14	16689;16690;16688;16691	-0.610533	2.22231	1.27255	1.94637	2.08434	0.29414	0.0513201	0.0057201	0.0036201	0.0089601
RPP40	4	1.06,0.39,1.87,1.77	173.49,187.58,315.32,534.25	146.51,177.77,250.52,450.11	29199;29200;29201;29198	0.387892	1.87245	1.27123	1.76809	1.82027	0.0150801	0.11582	0.0057801	0.0073401	0.0250201
PLA2G2D	4	2.29,1.26,1.88,-0.35	95.37,265.98,379.17,354.98	58,225.65,305.92,368.46	34933;34930;34931;34932	-0.345976	2.2852	1.27033	1.88228	2.08374	0.16976	0.0444001	0.0058001	0.0047401	0.0089601
PDZK1IP1	4	3.37,1.85,-0.26,0.11	128.03,335.61,348.7,463.04	65.61,271.66,358.5,458.6	27199;27197;27196;27198	-0.255868	3.37055	1.26943	1.85005	2.6103	0.13542	0.0025401	0.0058601	0.0052601	0.0011801
MGP	4	0.76,1.76,1.76,0.8	440.96,463.52,515.28,691.07	408.41,387.3,431.46,644.34	11458;11456;11459;11457	0.75626	1.75966	1.26871	1.75848	1.75907	0.0023401	0.14496	0.0059001	0.0076201	0.0314001
EIF1	4	2,0.64,0.7,1.73	62.93,58.96,168.84,311.98	37.34,50.58,151.06,251.95	27362;27361;27360;27363	0.637054	1.99898	1.26523	1.72796	1.86347	0.0043401	0.0878001	0.0060401	0.0090201	0.0211001
FUBP3	4	0.8,0.34,2.19,1.72	73.47,196.59,289.31,344.35	62.36,187.31,218.6,282.82	23463;23462;23460;23461	0.340973	2.19458	1.26387	1.72491	1.95974	0.0182801	0.0550401	0.0061201	0.0092201	0.0150001
TRIM15	4	1.13,1.85,-0.05,2.12	134.49,168.29,367.58,585.26	109.86,125.66,369.24,481.52	55188;55189;55187;55186	-0.0496792	2.12322	1.26297	1.84537	1.98429	0.0772401	0.0661801	0.0061601	0.0054201	0.0136201
UBQLN2	4	2.72,0.03,2.01,0.27	123,105.42,138.77,247.51	71.83,104.68,96.13,237.9	36951;36952;36953;36950	0.0345273	2.72009	1.25872	2.01324	2.36666	0.0587801	0.0150001	0.0062401	0.0024401	0.0027401
OR2M4	4	1.16,1.15,1.41,1.31	165.5,386.91,523.14,890.41	137.71,340.92,455.78,798.72	34824;34825;34823;34822	1.15225	1.41175	1.25803	1.31061	1.36118	0.0002401	0.2765	0.0063201	0.0457801	0.11488
HCST	4	1.75,-0.78,2.11,1.95	172.54,184.53,231.73,252.4	130.66,206.6,170.84,194.25	29377;29374;29375;29376	-0.776957	2.10669	1.2564	1.94919	2.02794	0.38632	0.0688801	0.0063601	0.0035801	0.0113201
C19orf48	4	1.6,1,1.6,0.82	186.13,240.67,278.13,380.49	143.92,210.73,227.39,347.94	54197;54196;54195;54194	0.81602	1.60133	1.25302	1.59925	1.60029	0.0015801	0.20172	0.0064001	0.0162201	0.0548001
DAB1	4	2.87,0.37,0.76,1.01	114.96,269.2,591.87,773.02	62.95,257.35,551.85,708.54	4464;4466;4465;4467	0.374731	2.8735	1.25427	1.01001	1.94175	0.0158001	0.0100801	0.0064001	0.11662	0.0160001
TMEM134	4	2.02,0.15,1.61,1.23	393.64,368.2,472.66,954.17	315.14,362.2,403.33,863.39	50873;50872;50871;50870	0.149323	2.02063	1.25207	1.6126	1.81662	0.0388401	0.0833801	0.0064401	0.0154201	0.0252201
LAMB1	4	0.23,-0.8,2.63,2.96	175.57,172.27,229.81,268.21	169.68,194.71,156.65,180.02	10477;10479;10478;10476	-0.801318	2.95664	1.25236	2.62807	2.79236	0.40022	0.0080001	0.0064401	8.01e-05	0.0007001
RFC1	2	0.52,2.97	86.12,153.52	77.06,90.3	16029;16028	0.519656	2.97023	1.74495	0.519656	1.74495	0.0890201	0.0038401	0.0065801	0.0890201	0.0065801
SURF4	4	0.75,1.98,0.71,1.55	153.59,191.74,179.8,356.75	137.03,139.44,160.78,298.87	18522;18521;18520;18523	0.71123	1.98264	1.24745	1.54806	1.76535	0.0027801	0.0905401	0.0066801	0.0197801	0.0305401
UPP2	4	0.78,2.52,0.28,1.41	114.57,207.84,234.47,325.3	98.27,142.37,226.02,277.25	62521;62523;62520;62522	0.275892	2.52358	1.2475	1.40691	1.96524	0.0242401	0.0234001	0.0066801	0.0330401	0.0146001
CDT1	4	1.43,0.27,2.07,1.22	129.4,119.68,148.95,466.78	100.09,114.31,103.51,413.72	51813;51812;51811;51810	0.267168	2.06929	1.24611	1.42642	1.74786	0.0252201	0.0745001	0.0067201	0.0307201	0.0327001
RHOU	4	1.43,1.83,0.77,0.94	386.2,478.49,619.86,761.99	329.08,399.57,577.51,701.45	46538;46541;46539;46540	0.771966	1.82857	1.24327	1.42909	1.62883	0.0020401	0.12496	0.0068201	0.0304201	0.0498001
ADIPOR2	4	1.3,0.33,2.44,0.89	374.29,365.16,423.62,461.31	324.08,351.97,322.14,422.47	49365;49362;49363;49364	0.326115	2.44451	1.24112	1.302	1.87325	0.0193601	0.0287001	0.0069601	0.0471801	0.0205001
HIST1H3H	4	1.59,1.07,2.05,0.26	201.88,221.91,280.03,286.18	160.83,191.16,215.25,277.5	21727;21725;21726;21724	0.261899	2.04657	1.23994	1.58581	1.81619	0.0257001	0.0788201	0.0069801	0.0172401	0.0252401
PLGRKT	4	1.29,1.61,0.01,2.05	132.92,282.54,288.64,437.29	105.03,229.06,288.04,349.77	43569;43568;43567;43566	0.00679653	2.04901	1.24027	1.61459	1.8318	0.0643601	0.0783601	0.0069801	0.0153001	0.0239801
PDCD2	4	0.72,1.77,1.35,1.12	47.26,63.81,69.6,136.3	39.04,40.49,50.03,111.55	13488;13491;13490;13489	0.72369	1.76637	1.2404	1.35093	1.55865	0.0026601	0.14364	0.0069801	0.0403801	0.0627601
PCDHA11	4	0.27,-0.02,2.89,1.82	249.86,351.28,662.88,688.16	240.82,351.84,513.67,589.98	44017;44015;44014;44016	-0.0199197	2.88687	1.23816	1.81661	2.35174	0.0701801	0.0097201	0.0070601	0.0060001	0.0028001
KRTAP9-8	4	2.13,1.36,0.93,0.53	676.91,782.03,771.83,1191.74	564.88,697.02,711.81,1137.99	52663;52664;52665;52662	0.526703	2.12954	1.23702	1.35839	1.74396	0.0078801	0.0649201	0.0071001	0.0393801	0.0332401
PPP1R11	4	-0.93,6.63,-1,0.24	77.31,139.93,143.33,271.51	95.94,33.46,168.91,264.78	18920;18922;18923;18921	-1.00153	6.62788	1.23308	0.237596	3.43274	0.51488	8.01e-05	0.0072601	0.54026	0.0002201
FABP7	3	1.15,1.83,1.27	252,460.97,681.26	216.27,382.37,610.62	6020;6023;6021	1.14865	1.83203	1.41847	1.27473	1.55338	0.0020201	0.0926201	0.0075001	0.0270201	0.0356601
ADM5	3	1.7,0.74,1.81	126.91,358.3,580.9	92.15,328.64,492.78	64593;64594;64592	0.739496	1.80838	1.41501	1.69716	1.75277	0.0121201	0.0972401	0.0075801	0.0060201	0.0180201
AMBN	4	1.69,3.01,-0.08,0.26	392.28,491.39,440.91,628.93	325.05,361.34,446.28,614.57	706;705;707;704	-0.0803207	3.01148	1.22146	1.68991	2.3507	0.0849801	0.0064801	0.0076001	0.0109001	0.0028001
ZCCHC10	4	1.82,1.83,0.23,1	226.75,311.04,337.69,368.92	174.82,249.34,328.02,330.44	40660;40659;40658;40661	0.233506	1.83327	1.22097	1.821	1.82713	0.0288201	0.1241	0.0076201	0.0058601	0.0244401
SDCCAG8	4	0.7,0.35,2.37,1.47	167.29,166.3,199.66,248.98	149.34,157.12,137.97,204.65	29223;29225;29222;29224	0.345978	2.36772	1.22016	1.46588	1.9168	0.0179201	0.0352201	0.0076401	0.0273001	0.0177001
XRCC3	4	2.19,0.37,1,1.32	40.56,78.22,94.88,99.07	20.1,72.83,77.37,75.52	20368;20370;20371;20369	0.372701	2.19306	1.22061	1.31687	1.75496	0.0159801	0.0551001	0.0076401	0.0448601	0.0319801
UTS2R	4	0.63,1.18,2.15,0.91	485.29,518.94,695.18,1133.19	454.75,461.78,580.32,1051.09	7535;7533;7534;7532	0.627025	2.14882	1.21866	1.18468	1.66675	0.0046001	0.0618001	0.0076801	0.0689601	0.0435601
FRMD1	4	1.64,2.11,0.65,0.47	124.54,177.55,184.22,232	90.65,126.81,168.16,217.82	50520;50518;50519;50521	0.474689	2.10652	1.21742	1.63868	1.8726	0.0099601	0.0689201	0.0077801	0.0138201	0.0205001
MOGAT2	4	1.01,1.83,0.05,1.98	47.07,182.02,175.18,394.89	35.21,136.06,173.93,316.94	50827;50828;50826;50829	0.0546354	1.97639	1.21765	1.82692	1.90166	0.0552601	0.0919601	0.0077801	0.0057601	0.0185201
FLOT2	4	1.06,1.34,0.78,1.67	70.12,295.4,355.17,460.1	54.48,251.05,324.33,387.71	6466;6465;6467;6464	0.784581	1.67296	1.2152	1.33917	1.50606	0.0019201	0.17336	0.0078201	0.0418601	0.0750601
GJB6	4	1.78,0.76,3.14,-0.82	103.17,95.66,139.87,152.18	71.3,81.95,76.6,173.01	29219;29220;29218;29221	-0.816611	3.13829	1.21492	1.77554	2.45691	0.40884	0.0045801	0.0078401	0.0071001	0.0019201
NTRK1	4	2.05,0.66,0.86,1.29	417.82,463.9,696.05,743.46	332.44,435.22,645.11,665.11	12889;12891;12888;12890	0.657073	2.04589	1.21497	1.29465	1.67027	0.0038601	0.0790401	0.0078401	0.0481201	0.0429801
FOXL2NB	4	1.05,-1.86,3.57,2.09	38.31,109.59,196.85,467.46	27.6,151.24,110.78,377.6	72347;72345;72346;72344	-1.85993	3.57189	1.21249	2.08607	2.82898	0.88134	0.0014601	0.0078801	0.0017801	0.0006401
MTMR2	4	2.51,0.86,0.76,0.72	152.1,148.06,259.39,319.23	96.92,127.34,234.91,295.04	23347;23346;23344;23345	0.717243	2.51183	1.21297	0.857914	1.68487	0.0027001	0.0240401	0.0078801	0.17464	0.0409801
LOXL1	4	-0.1,0.78,2.3,1.88	157.05,287.76,386.64,440.81	159.69,262.29,298.14,361.31	10753;10754;10755;10752	-0.104041	2.29512	1.21334	1.87744	2.08628	0.0910801	0.0433401	0.0078801	0.0048001	0.0089201
DDX59	4	0.11,2.29,1.79,0.65	126.42,162.11,178.07,179.08	123.59,109.42,133.87,162	52169;52166;52167;52168	0.113791	2.29077	1.21135	1.79493	2.04285	0.0443601	0.0438201	0.0079201	0.0065601	0.0106601
SGSH	4	2.45,0.91,1.84,-0.36	193.22,177.86,225.08,208.71	129.93,153.51,173.33,219.53	17260;17261;17263;17262	-0.361812	2.45278	1.20802	1.83598	2.14438	0.17648	0.0279001	0.0080001	0.0057001	0.0066801
NEIL1	4	1.63,1.15,1.07,0.97	199.56,239.76,314.97,381.91	157.17,205.42,277.6,343.03	49552;49551;49550;49553	0.974573	1.63346	1.20642	1.15188	1.39267	0.0006601	0.1884	0.0080801	0.0764201	0.10472
GLCE	4	1.67,2.33,0.88,-0.06	131.44,204.37,427.52,535.8	96.7,143.62,388.46,542.01	34405;34404;34403;34402	-0.0605911	2.32694	1.20498	1.66887	1.99791	0.0799001	0.0396601	0.0081801	0.0120601	0.0128601
SP140	4	2.39,0.51,0.87,1.04	186.63,180.56,189.96,224.74	127.03,167.2,167.26,193.21	30636;30635;30637;30634	0.514623	2.39137	1.20506	1.04376	1.71757	0.0082801	0.0326401	0.0081801	0.10636	0.0365601
TNFRSF10B	4	1.75,2.24,1.32,-0.52	488.9,541.66,844.3,803.38	409.78,436.08,756.21,832.08	22997;22996;22999;22998	-0.516645	2.23823	1.19794	1.75179	1.99501	0.24672	0.0492601	0.0084201	0.0080001	0.0129401
SLC1A2	4	0.14,1.88,2.39,0.38	174.42,240.42,265.3,303.64	170.74,184.92,192.97,290.85	17431;17430;17429;17428	0.139963	2.39156	1.19685	1.87783	2.13469	0.0403601	0.0326201	0.0084401	0.0048001	0.0070001
CPN1	4	0.08,0.54,2.52,1.64	141.22,182.12,258.75,624.48	139.44,168.12,183.97,539.24	3807;3804;3806;3805	0.0838887	2.52016	1.19737	1.64471	2.08243	0.0497601	0.0234601	0.0084401	0.0133801	0.0090001
COX8A	4	0.66,1.64,2.68,-0.19	186.89,214.09,386.24,364.36	169.89,168.34,285.23,372.05	3742;3740;3743;3741	-0.193897	2.67611	1.19476	1.6391	2.1576	0.11574	0.0169201	0.0084801	0.0137401	0.0064001
CTTN	4	0.97,1.07,0.97,1.78	107.46,120.45,225.73,287.2	89.09,98.22,196.88,228.18	5564;5567;5565;5566	0.965857	1.78117	1.19594	1.06831	1.42474	0.0006601	0.13892	0.0084801	0.0989201	0.0960001
DCUN1D1	4	-0.29,1.93,2.49,0.64	130.42,239.65,300.41,282.73	136.61,182.95,217.02,262.21	39804;39803;39805;39802	-0.289319	2.49197	1.19433	1.92967	2.21082	0.14842	0.0251601	0.0085001	0.0040601	0.0051601
MAST4	4	2.71,-1.11,0.45,2.73	137.3,185.52,388.6,439.29	82.6,217.96,368.81,324.57	70496;70497;70498;70499	-1.11385	2.72842	1.19455	2.71436	2.72139	0.58114	0.0145601	0.0085001	8.01e-05	0.0008401
C1orf159	4	2.21,0.82,2.3,-0.56	146.99,147.38,267.21,265.23	98.62,127.65,197.75,285.93	41249;41246;41247;41248	-0.557426	2.2998	1.19297	2.21417	2.25699	0.26694	0.0426801	0.0085401	0.0010201	0.0044001
INSL5	4	0.7,2.07,0.43,1.58	51.7,188.41,216.14,340.81	43.45,134.68,202.55,284.93	26767;26764;26765;26766	0.425302	2.07363	1.19365	1.5756	1.82461	0.0129601	0.0739401	0.0085401	0.0179201	0.0246001
KCNA2	4	1.76,0.41,2.35,0.25	107.45,170.52,334.9,787.05	75.64,159.14,251.18,767.2	9945;9946;9944;9947	0.246081	2.35395	1.19372	1.76257	2.05826	0.0273201	0.0363801	0.0085401	0.0074601	0.0099001
NCDN	4	1.06,1.12,3.68,-1.1	92.4,194.15,265.12,209.11	73.95,164.78,158.93,242.9	31891;31890;31892;31893	-1.09538	3.67668	1.19182	1.12345	2.40006	0.57112	0.0011201	0.0085601	0.0838801	0.0023801
C2CD2L	4	1.62,-0.63,2.48,1.29	52.03,179.15,272.44,270.21	32.93,197.43,196.01,230.13	26192;26194;26195;26193	-0.632688	2.48222	1.1878	1.61546	2.04884	0.30592	0.0260401	0.0088001	0.0152001	0.0102601
OR10K1	4	1.59,1.33,0.93,0.91	128.63,285.88,477.1,535.97	95.7,241.66,434.59,493	71930;71931;71929;71928	0.905693	1.58778	1.18822	1.32768	1.45773	0.0009801	0.20702	0.0088001	0.0436401	0.0871001
ADCK3	4	1.71,1.61,0.4,1.04	127.15,175.8,177.85,263.2	92.21,135.81,167.27,230.13	44810;44811;44813;44812	0.397749	1.70922	1.18822	1.60951	1.65936	0.0145001	0.16136	0.0088001	0.0157201	0.0446601
ACCSL	4	0.24,1.95,0.66,1.89	237.27,412.93,412.91,623.75	229.77,331.69,383.27,524.9	71623;71622;71621;71620	0.237005	1.95313	1.18529	1.88722	1.92018	0.0284601	0.0969201	0.0089401	0.0046201	0.0175201
CLN6	4	2.03,0.95,1.26,0.5	141.33,258.8,264.9,253.93	97.97,227.51,224.08,237.59	41221;41219;41220;41218	0.50028	2.02852	1.18497	1.25615	1.64234	0.0087801	0.0820001	0.0089801	0.0550801	0.0476601
HRK	4	1.48,2.37,1.28,-0.4	223.12,240.03,329.1,499.59	179.86,172.29,284.89,519.86	22844;22845;22846;22847	-0.397083	2.36947	1.18457	1.48415	1.92681	0.1915	0.0350401	0.0090001	0.0253801	0.0170001
MRPL12	4	1.38,2.01,0.15,1.19	59.23,80.82,109.35,127.5	41.51,50.92,105.67,102.82	16469;16468;16471;16470	0.153856	2.01292	1.18227	1.37561	1.69426	0.0381601	0.0849401	0.0090201	0.0372201	0.0395401
ITFG2	4	3.37,-0.4,1.86,-0.1	182.24,147.45,271.1,435.46	104.35,157.29,211.3,441.2	43559;43561;43558;43560	-0.40243	3.36909	1.1816	1.85569	2.61239	0.19386	0.0026401	0.0090401	0.0051601	0.0011601
ID1	4	0.99,0.34,0.8,2.6	130.74,132.05,208.76,279.7	109.15,124.2,185.8,197.23	9116;9119;9117;9118	0.33682	2.5974	1.18169	0.99276	1.79508	0.0185401	0.0196201	0.0090401	0.12216	0.0270201
IWS1	4	1.7,1.54,0.6,0.89	124.48,184.21,232.91,278.18	89.52,143.69,215.01,248.96	43002;43003;43005;43004	0.602716	1.70082	1.18192	1.53663	1.61872	0.0053401	0.16356	0.0090401	0.0209001	0.0516401
ZNF470	4	-0.53,3.62,0.41,1.22	148.91,284.6,243.75,350.02	162.5,175.25,230.11,304.6	71082;71081;71080;71083	-0.528656	3.62432	1.18051	1.217	2.42066	0.25174	0.0013401	0.0091001	0.0623601	0.0022201
COX4I2	4	2,1.35,1.46,-0.09	121.22,554.52,585.49,630.15	83.24,489.04,512.46,634.88	54081;54079;54078;54080	-0.0934884	1.99799	1.18058	1.4648	1.7314	0.0883401	0.0882001	0.0091001	0.0273601	0.0347201
EIF3H	4	1.44,2.09,-0.84,2.03	169.03,212.26,199.98,602.64	134.67,156.06,223.92,499.99	22620;22622;22623;22621	-0.837467	2.09256	1.18061	2.03169	2.06212	0.41988	0.0706001	0.0091001	0.0022601	0.0096801
ACTN2	4	0.31,2.13,1.5,0.79	103.59,155.71,171.82,306.51	97.63,108.01,135.45,278.2	212;214;213;215	0.30954	2.12908	1.17991	1.49516	1.81212	0.0210201	0.0650601	0.0091201	0.0245001	0.0255801
NEK11	4	0.49,2.12,0.62,1.49	319.76,510.35,584.7,688.44	303.38,411.45,552.2,606.24	50169;50167;50166;50168	0.489731	2.11882	1.17926	1.48941	1.80411	0.0091601	0.0668401	0.0091401	0.0251001	0.0263001
LOC100131303	4	1.02,0.35,1.54,1.82	93.04,133.35,189.51,242.56	75.2,125.74,149.5,188.13	75367;75368;75370;75369	0.34704	1.81675	1.17985	1.53845	1.6776	0.0178201	0.12846	0.0091401	0.0207601	0.0418801
SLC6A15	4	1.51,2,1.58,-0.38	90.38,152.65,177.78,163.97	65.17,107.77,137.68,173.5	41618;41619;41620;41621	-0.37833	1.99845	1.17665	1.57927	1.78886	0.1833	0.0880801	0.0093001	0.0177801	0.0277801
FAM218A	4	1.26,1.63,1.42,0.39	32.51,253.32,284.33,291.89	21.68,203.65,236.26,278.14	62703;62700;62701;62702	0.385804	1.63223	1.17631	1.42431	1.52827	0.0152601	0.18896	0.0093201	0.0308401	0.0693601
LOC286238	4	1.32,0.13,0.98,2.29	85.56,77.23,190.66,286.05	64.52,75.97,165,214.37	68408;68410;68409;68411	0.126237	2.28686	1.17633	1.31568	1.80127	0.0426201	0.0442001	0.0093201	0.0451001	0.0265001
BRSK2	4	2.08,0.41,-0.13,2.35	158.05,175.93,188.86,253.34	110.35,165.09,192.59,184.8	23617;23619;23616;23618	-0.132134	2.34537	1.17527	2.0763	2.21083	0.0986201	0.0373801	0.0093401	0.0019001	0.0051601
BEST1	4	0.77,2.38,2.06,-0.51	161.4,208.85,348.04,347.43	142.76,147.02,275.65,366.92	20178;20177;20179;20176	-0.512182	2.38074	1.17381	2.05908	2.21991	0.24442	0.0338001	0.0094601	0.0020801	0.0050201
DPPA2	4	1.69,1.3,1.67,0.03	162.19,174.26,298.72,350.72	122.87,141.26,243.69,348.62	62566;62565;62564;62567	0.0324343	1.68717	1.17196	1.66766	1.67741	0.0592001	0.16826	0.0095801	0.0121601	0.0419001
CHRNA3	4	2.77,1.43,0.58,-0.09	264.21,268.64,295.63,437.61	181.97,223.12,275.25,442.65	3227;3225;3226;3224	-0.086632	2.76793	1.1724	1.42864	2.09828	0.0867801	0.0131401	0.0095801	0.0304801	0.0083401
SND1	4	0.16,0.88,1.94,1.7	174.43,227.91,277.21,517.43	170.2,201.81,215.37,435.91	35474;35475;35477;35476	0.162317	1.9446	1.17001	1.69622	1.82041	0.0371201	0.0986201	0.0096601	0.0107001	0.0249601
COA6	4	1.83,0.99,0.15,1.7	53.84,78.85,81.48,109.54	32.41,63.97,79.53,77.79	71182;71180;71181;71183	0.147316	1.83142	1.16761	1.70096	1.76619	0.0391601	0.12448	0.0097401	0.0103601	0.0305001
FAM193B	4	0.36,3.82,0.05,0.43	85.87,184.69,172.7,222.49	80.21,97.93,171.58,210.02	40186;40188;40189;40187	0.0516429	3.82468	1.16687	0.42701	2.12584	0.0557201	0.0009601	0.0098601	0.41394	0.0073201
KLF3	3	2.16,1.16,0.75	538.55,543.28,1029.52	437.38,488.14,967.73	38320;38318;38319	0.749583	2.16348	1.3561	1.15523	1.65936	0.0116201	0.0422601	0.0098801	0.0396601	0.0246201
TBX5	4	1.91,3.55,-1.48,0.69	34.67,92.59,136.66,223.84	18.61,41.12,174.01,202.84	18771;18768;18769;18770	-1.4841	3.5491	1.16628	1.90873	2.72892	0.75828	0.0016601	0.0099201	0.0043201	0.0008001
MEOX2	4	0.99,2.22,1.09,0.35	78.44,207.6,333.83,421.66	63.77,149.78,294.67,405.57	11369;11371;11370;11368	0.353069	2.2233	1.166	1.09312	1.65821	0.0175201	0.0511801	0.0099401	0.0916001	0.0448401
FAM47B	4	0.65,0.6,0.66,2.74	215.47,238.8,303.54,694.64	196.8,220.51,279.46,552.16	64110;64109;64108;64111	0.604239	2.73704	1.16345	0.664687	1.70087	0.0053001	0.0142201	0.0100001	0.26824	0.0385201
IQSEC3	4	1.25,-0.5,2.4,1.49	394.88,503.13,606.82,710.47	343.05,529.81,487.11,625.09	72863;72861;72860;72862	-0.49632	2.40035	1.16124	1.49183	1.94609	0.2358	0.0322801	0.0101201	0.0248201	0.0156601
DBH	4	2.28,1.1,-0.15,1.41	137.28,195.45,209.44,378.03	90.26,166.97,213.36,323.68	4541;4542;4540;4543	-0.148161	2.27861	1.16003	1.40743	1.84302	0.10296	0.0453801	0.0101801	0.0329801	0.0228001
UBE2F	4	0.69,2.17,1.16,0.61	191.4,293.66,294.97,333.69	173.61,221.53,256.47,310.59	60963;60961;60960;60962	0.61307	2.17307	1.15995	1.16079	1.66693	0.0051401	0.0579001	0.0102001	0.0745201	0.0435001
RNF128	4	1.89,1.27,0.46,1	151.74,187.34,269.05,300.83	109.52,153.65,253.69,266.12	49331;49330;49333;49332	0.464899	1.89169	1.1578	1.27217	1.58193	0.0104001	0.11074	0.0102801	0.0527001	0.0583001
ACVR1	4	1.05,1.48,1.02,1.07	152.65,290.17,340.22,397.05	127.57,240.48,301.91,351.69	222;223;221;220	1.0245	1.47678	1.15627	1.07302	1.2749	0.0004801	0.25052	0.0103001	0.0976601	0.14474
RIOK3	4	0.02,1.49,1.83,1.29	132.88,289.68,317.23,327.66	132.38,239.82,253.55,283.13	22953;22954;22952;22955	0.0155188	1.82729	1.15662	1.49407	1.66068	0.0626201	0.12524	0.0103001	0.0246001	0.0444601
CTAG2	4	1.26,0.67,2.07,0.62	217.3,238.7,425.66,453.91	182.02,218.74,337.96,427.38	37144;37145;37143;37142	0.624435	2.0747	1.15686	1.25847	1.66658	0.0046601	0.0738201	0.0103001	0.0545601	0.0435601
KCNJ8	4	1.77,1.46,0.09,1.31	363.26,443.92,431.37,512.65	295.36,379.57,427.86,450.82	10047;10044;10045;10046	0.0886439	1.76904	1.1571	1.46305	1.61604	0.0489001	0.14278	0.0103001	0.0275001	0.0519601
ENTPD6	4	-0.49,1.77,1.71,1.63	85.91,131.9,136.46,301.33	95.67,94.99,99.61,247.24	2687;2684;2686;2685	-0.491457	1.76703	1.15584	1.71408	1.74055	0.2334	0.14348	0.0103201	0.0097601	0.0336201
PACSIN3	4	3.81,0.31,0.04,0.46	329.76,408.17,423.02,585.49	202.3,394.1,421.48,560.71	36584;36585;36583;36582	0.0351261	3.80849	1.15352	0.461643	2.13507	0.0587601	0.0009801	0.0104201	0.38994	0.0070001
PDPK1	4	2.5,2.54,0,-0.42	64.39,82.4,117.61,119.18	33.59,44.86,117.79,128.34	13629;13631;13630;13628	-0.424541	2.53596	1.15363	2.50257	2.51926	0.20374	0.0228201	0.0104201	0.0002401	0.0015801
MUC1	4	0.25,1.09,2.95,0.32	98.08,351.91,392.23,436.6	93.19,309.74,281.09,423.04	11906;11905;11907;11904	0.247932	2.95204	1.15114	1.08565	2.01885	0.0270601	0.0080801	0.0104801	0.0934801	0.0117001
FFAR3	4	0.9,0.37,1.78,1.56	85.14,112.82,212.31,222.37	70.35,104.76,162.87,177.93	7624;7626;7625;7627	0.367052	1.78177	1.15173	1.56293	1.67235	0.0165601	0.13862	0.0104801	0.0186601	0.0425801
SNX24	4	2.13,3.1,-0.71,0.1	112.41,261.94,265.89,449.22	73.22,171.16,291.35,446.96	36239;36241;36238;36240	-0.712949	3.09755	1.15179	2.12658	2.61206	0.34958	0.0055001	0.0104801	0.0013801	0.0011601
HLX	4	0.01,2.45,1.44,0.7	23.63,122.88,143.45,241.61	23.6,76.29,111.45,220.4	8469;8470;8471;8468	0.0146808	2.44634	1.15068	1.43939	1.94287	0.0628601	0.0286201	0.0105201	0.0295601	0.0159001
RIPK3	4	0.64,1.44,1.73,0.79	96.61,155.98,247.96,314.92	84.9,121.9,196.6,288.19	29914;29915;29916;29917	0.637642	1.72753	1.14956	1.44071	1.58412	0.0043401	0.15538	0.0106001	0.0294801	0.0579201
HOOK1	4	2.48,1.86,0.51,-0.26	75.14,94.54,136.23,185.71	40.12,63.02,124.88,193.14	38588;38586;38587;38589	-0.258288	2.48408	1.14849	1.85984	2.17196	0.13656	0.0259201	0.0106601	0.0051001	0.0059601
ITPKB	4	1.46,2.48,0.29,0.36	125.29,182.78,228.68,277.41	95.06,123.22,219.99,266.59	9868;9870;9869;9871	0.291055	2.47501	1.14729	1.46276	1.96889	0.0226601	0.0263001	0.0107401	0.0275401	0.0144601
PCDHGA6	4	1.32,-0.16,2.23,1.19	103.6,93.32,150.51,311.46	79.74,96.46,101.66,269.22	43924;43925;43922;43923	-0.157785	2.23055	1.1465	1.32315	1.77685	0.10552	0.0500001	0.0107601	0.0442001	0.0291201
SP5	4	1.03,3.07,-0.18,0.67	96.99,138.47,151.58,509.02	78.75,76.51,156.15,476.45	71251;71250;71249;71248	-0.182396	3.07084	1.14652	1.02602	2.04843	0.11224	0.0056201	0.0107601	0.11146	0.0102801
PAH	4	1.67,0.47,1.07,1.37	88.86,81.72,101.28,190.32	61.81,74.24,82.42,154.29	13265;13267;13266;13264	0.473645	1.67384	1.14545	1.36922	1.52153	0.0100601	0.17294	0.0109201	0.0380001	0.0712601
LMTK3	4	1.84,-0.16,1.6,1.3	55.18,140.46,233.87,258.7	33.44,144.91,186.28,216.83	57178;57179;57177;57176	-0.157475	1.84336	1.14489	1.59807	1.72071	0.10544	0.12186	0.0109401	0.0163401	0.0360201
NUAK2	4	1.08,0.55,2.51,0.44	222.43,231.88,318.26,287.41	191.02,215.5,233.76,273.25	51894;51897;51895;51896	0.439351	2.51265	1.14517	1.08081	1.79673	0.0118601	0.0239401	0.0109401	0.0949801	0.0268801
NFKB1	4	0.77,0.27,1.97,1.57	425.92,651.59,813.64,808.42	391.81,635.95,691.36,709.54	12539;12537;12536;12538	0.26948	1.97001	1.14534	1.57123	1.77062	0.0249001	0.0931801	0.0109401	0.0182001	0.0299001
FLT1	4	1.68,0.24,2.34,0.32	92.6,168.43,396.65,363.94	64.13,161.54,306.68,350.6	6470;6468;6471;6469	0.239132	2.33953	1.14455	1.68315	2.01134	0.0281201	0.0380001	0.0109801	0.0113601	0.0122201
LYSMD2	4	0.48,0.5,2.21,1.38	137.02,340.85,508.07,730.78	125.99,320.86,406.06,648.63	66784;66785;66786;66787	0.480511	2.21189	1.14275	1.3808	1.79635	0.0096201	0.0528801	0.0111201	0.0363801	0.0269201
ARC	4	1.12,2.17,0.23,1.06	533.36,594.22,644.05,865.8	480.39,488,631.38,792	32185;32182;32183;32184	0.225876	2.16742	1.14215	1.11835	1.64288	0.0295801	0.0588201	0.0111401	0.0852401	0.0476201
SDHAF1	4	0.24,1.88,1.59,0.85	349.94,486.35,618.11,855.32	339.19,403.72,534.95,795.01	73900;73898;73899;73897	0.241919	1.88043	1.14226	1.59437	1.7374	0.0277001	0.11348	0.0111401	0.0167201	0.0339401
LTBP4	4	1.33,0.17,2.55,0.52	226.9,249.92,341.75,396.97	187.83,244.33,253.42,373.83	21895;21893;21894;21892	0.169894	2.54873	1.14242	1.33112	1.93992	0.0362401	0.0217201	0.0111401	0.0432401	0.0160801
CYP8B1	4	-1.14,4.64,0.44,0.63	76.82,262.71,277.16,381.65	99.15,134.27,263.66,355.65	4419;4416;4418;4417	-1.14267	4.63556	1.14063	0.631057	2.63331	0.59714	0.0004601	0.0111601	0.28844	0.0010601
NDUFB9	4	1.33,0.58,0.53,2.12	75.32,116.9,127.72,262.43	55.41,104.64,116.1,197.92	12346;12344;12347;12345	0.531111	2.11714	1.13971	1.33489	1.72601	0.0076201	0.0673601	0.0112001	0.0428201	0.0353401
ANKMY1	4	2.11,2.22,0.86,-0.63	211.44,343.49,476.27,502.82	155.37,266.71,437.41,536.42	38343;38342;38345;38344	-0.63066	2.22392	1.13927	2.10815	2.16603	0.3049	0.0510601	0.0112201	0.0016401	0.0061201
MRPS9	4	1.4,0.93,1.02,1.21	167.12,170.8,181.74,345.55	134.31,146.99,154.54,300.87	48298;48300;48301;48299	0.931928	1.39652	1.13891	1.20839	1.30246	0.0008601	0.28354	0.0112401	0.0639001	0.13504
TRAPPC8	4	0.5,2.24,2.24,-0.42	74.31,122.99,155.57,179.01	67.67,79.79,105.49,190.75	31087;31086;31088;31089	-0.420956	2.24036	1.13785	2.23654	2.23845	0.20218	0.0489401	0.0112601	0.0009201	0.0046801
MAGEA2B	4	1.68,-0.26,1.67,1.45	129.15,109.95,153,199.43	94.3,115.22,114.5,162.03	67073;67074;67072;67075	-0.257336	1.68221	1.13792	1.67471	1.67846	0.13618	0.17012	0.0112601	0.0117001	0.0417401
FKBP11	4	0.65,-0.19,2.05,2.05	207.05,272.73,362.92,690.19	188.56,280.75,286.47,581.36	38429;38427;38426;38428	-0.193134	2.04711	1.13683	2.04677	2.04694	0.11544	0.0786201	0.0113001	0.0021401	0.0104001
PGBD5	4	1.01,1.92,-0.12,1.73	103.73,188.3,224.76,310.69	84.97,138.63,228.89,251.4	49372;49373;49370;49371	-0.116099	1.91574	1.13539	1.73342	1.82458	0.0947201	0.10554	0.0113201	0.0087201	0.0246001
C16orf92	4	1.38,0.53,2.54,0.1	69.69,79.59,292.31,515.59	49.68,71.64,211.55,512.42	61573;61575;61572;61574	0.0953899	2.54391	1.13577	1.37781	1.96086	0.0476201	0.0220001	0.0113201	0.0368601	0.0148801
HIST2H3A	1	2.29	77.95	44.49	68593	2.28504	2.28504	2.28504	2.28504	2.28504	0.0113201	0.0113201	0.0113201	0.0113201	0.0113201
TMEM246	4	-0.88,1.83,1.78,1.81	27.73,563.06,611.73,787.68	37.1,474.28,519.17,675.65	53409;53407;53408;53406	-0.8799	1.82922	1.13439	1.80939	1.8193	0.4454	0.12492	0.0113601	0.0062001	0.0250201
C6orf132	4	1.28,0.31,2.74,0.21	170.19,172.67,285,350.46	138.85,163.91,197.52,341.06	74162;74163;74164;74161	0.206821	2.74256	1.13426	1.27773	2.01014	0.0317601	0.0141001	0.0113801	0.0511401	0.0122601
BSDC1	4	0.79,1.87,1.84,0.04	57.77,304.54,341.1,512.52	47.52,242.34,277.28,511.95	41587;41588;41586;41589	0.0360657	1.87433	1.13332	1.8363	1.85532	0.0585401	0.1151	0.0114201	0.0057001	0.0217001
PAX3	4	2.29,-1.33,2.32,1.25	110.62,144.61,236.35,231.14	68.72,178.45,170.08,193.88	13328;13329;13330;13331	-1.32617	2.31699	1.13307	2.28883	2.30291	0.68944	0.0406601	0.0114401	0.0006601	0.0036801
MOGAT1	4	-0.07,2.31,0.35,1.94	102.63,130.22,223.55,266.08	104.12,83.37,213.66,205.14	57714;57713;57715;57712	-0.0740455	2.31025	1.13219	1.94487	2.12756	0.0834001	0.0414001	0.0115201	0.0036601	0.0072401
AURKAIP1	4	0.79,1.76,0.94,1.04	36.63,72.7,120.6,272.48	28.68,47.04,100.82,238.37	41271;41273;41272;41270	0.790284	1.76281	1.13219	1.03501	1.39891	0.0018201	0.14418	0.0115201	0.10916	0.10308
GABRB2	4	0.43,1.35,-1.67,4.43	100.91,176.96,178.58,480.25	92.58,142.46,227.21,295.3	6764;6766;6765;6767	-1.67196	4.42767	1.13274	1.34518	2.88642	0.82932	0.0005801	0.0115201	0.0410601	0.0005601
MIDN	4	1.76,1.68,1.1,0	377.61,378.25,425.96,445.25	308.88,312.52,378.65,447.39	55269;55267;55268;55266	-0.0038622	1.75585	1.13203	1.67592	1.71589	0.0668201	0.14606	0.0115401	0.0116601	0.0367401
SCAMP4	4	0.7,1.45,2.82,-0.44	170.61,193.77,285.12,444.18	151.9,156.1,195.17,465.7	56944;56945;56947;56946	-0.442624	2.82099	1.13116	1.44698	2.13398	0.2122	0.0114601	0.0115801	0.0289401	0.0070201
CCNT1	4	0.8,1.36,1.4,0.96	129.55,152.03,176.5,275.55	112.09,120.23,140.45,243.47	2518;2519;2517;2516	0.796698	1.40487	1.13117	1.36023	1.38255	0.0017201	0.27964	0.0115801	0.0390401	0.10794
ZNF35	4	0.99,2.24,1.01,0.29	80.84,201.34,264.26,283.24	65.61,142.43,232.7,274.23	20548;20550;20551;20549	0.288967	2.24356	1.13119	1.00526	1.62441	0.0228401	0.0483001	0.0115801	0.11844	0.0507401
SNTG1	4	1.67,1.39,1.63,-0.17	145.5,203.86,340.52,530.33	108.71,166.04,283.23,542.12	39833;39832;39830;39831	-0.170593	1.66903	1.13101	1.63351	1.65127	0.10894	0.17482	0.0116001	0.0141001	0.0463201
ATG10	4	1.73,0.94,1.49,0.36	227.68,237.94,271.02,483.39	177.68,209.79,223.69,465.82	52440;52439;52441;52438	0.361584	1.72515	1.13051	1.49184	1.6085	0.0168801	0.15636	0.0116401	0.0248001	0.0533201
CEP44	4	0.25,1.65,1.18,1.43	108.18,162.25,252.62,343.37	102.97,123.91,215.78,291.26	51379;51381;51380;51378	0.25481	1.6519	1.13009	1.431	1.54145	0.0264001	0.1814	0.0116601	0.0303601	0.0667001
DNMT3L	4	0.16,2.75,0.32,1.28	276.36,429.1,508.23,647.96	272.43,315.51,491.76,580.1	36867;36868;36869;36866	0.163594	2.75161	1.12873	1.28086	2.01623	0.0369401	0.0135201	0.0117201	0.0505601	0.0118201
PPIH	4	2.14,0.86,1.29,0.23	62.37,123.49,185.81,408.97	35.82,105.82,151.39,398.35	28174;28173;28175;28172	0.226378	2.13903	1.12876	1.28979	1.71441	0.0295601	0.0635201	0.0117201	0.0490801	0.0369001
PRICKLE1	4	0.7,1.97,1.09,0.76	89.5,175.42,240.49,271.93	77.6,128.37,207.79,246.77	61281;61280;61283;61282	0.700339	1.96916	1.129	1.08716	1.52816	0.0029601	0.0936201	0.0117201	0.0931201	0.0694001
TMEM158	4	0.91,-0.6,4.4,-0.19	239.58,356.68,750.28,732.54	212.11,380.89,518.84,739.98	34053;34051;34052;34050	-0.602271	4.39611	1.12777	0.90669	2.6514	0.28936	0.0006401	0.0117801	0.15376	0.0010001
AREL1	4	0.2,1.11,0.41,2.79	111.03,214.29,342.33,461.24	106.42,182.57,325.76,343.44	26254;26252;26255;26253	0.196372	2.79088	1.12758	1.11319	1.95203	0.0329801	0.0124801	0.0118001	0.0865401	0.0154601
LRRFIP2	4	0.94,1.32,1.62,0.62	134.77,237.33,411.07,599.01	113.71,198.61,342.71,566.2	24186;24185;24184;24187	0.623174	1.61982	1.12686	1.31975	1.46979	0.0047001	0.19374	0.0118201	0.0446001	0.0842001
NDST1	3	0.06,2.07,1.82	208.25,432.37,598.72	205.76,344.26,506.54	8997;8996;8999	0.0610656	2.06512	1.31657	1.82353	1.94432	0.1088	0.0546401	0.0118401	0.0035801	0.0087201
RBPJ	3	0.84,1.19,1.91	120.29,184.86,311.47	102.62,153.75,247.33	9351;9349;9350	0.84238	1.91275	1.31619	1.19344	1.55309	0.0081601	0.0787601	0.0118601	0.0355601	0.0356801
OR2Y1	4	1.82,0.09,2.88,-0.29	82.83,250.06,327.15,296.71	55.31,248.04,229.7,307.88	60206;60205;60204;60207	-0.288503	2.88074	1.1265	1.82464	2.35269	0.1482	0.0097601	0.0118801	0.0058201	0.0028001
MAP7D3	4	1.75,1.86,-0.15,1.05	109,111.48,152.31,305.38	76.74,77.06,156.05,268.82	49510;49512;49513;49511	-0.154304	1.86444	1.12666	1.74516	1.8048	0.1049	0.11758	0.0118801	0.0082401	0.0263001
KHDRBS1	4	1.73,1.57,0.72,0.48	52.22,77.41,90.77,99.46	31.7,54.21,78.39,90.52	28822;28824;28823;28825	0.481229	1.72626	1.12313	1.56625	1.64626	0.0095801	0.1559	0.0120201	0.0184001	0.0471801
S100A2	4	0.39,-1.06,3.3,1.87	152.56,167.57,369.39,418.35	144.16,196.96,253.7,340.01	16716;16717;16719;16718	-1.06478	3.30327	1.12393	1.86909	2.58618	0.55186	0.0033801	0.0120201	0.0049601	0.0012801
PHLPP1	4	0.32,0.99,1.66,1.53	393.17,425.26,504.07,750.92	378.71,382.16,426.3,659.22	32189;32186;32188;32187	0.315939	1.66061	1.12299	1.52736	1.59398	0.0204001	0.1773	0.0120401	0.0216801	0.0559401
RBPJL	4	0.88,0.6,0.87,2.13	45.73,193.88,214.67,503.97	35.44,177.05,189.14,405.76	30741;30738;30739;30740	0.602762	2.13068	1.12191	0.882991	1.50684	0.0053401	0.0648201	0.0121001	0.16366	0.0748201
RPS6	4	1.62,-0.23,1.4,1.68	47.51,91.97,119.06,175.13	29.09,96.36,91.01,133.58	16509;16510;16511;16508	-0.228443	1.68486	1.11911	1.61612	1.65049	0.12642	0.16932	0.0123201	0.0152001	0.0464001
HECW1	4	1.14,1.2,1.23,0.89	104.8,175.38,245.29,327.73	83.47,144.82,207.79,296.73	31643;31642;31644;31645	0.894841	1.22566	1.11657	1.20167	1.21367	0.0010401	0.36868	0.0124601	0.0653801	0.16958
IL4R	4	2.24,0.69,1.6,-0.07	186.63,168.08,203.27,182.89	130.11,150.34,161.32,185.22	9423;9421;9422;9420	-0.0673803	2.2361	1.1162	1.60457	1.92034	0.0819801	0.0494001	0.0124801	0.0159601	0.0175201
MCTP1	4	0.16,0.46,1.13,2.71	30.71,47.42,53.05,108.94	29.39,42.54,39.5,60.8	49894;49895;49897;49896	0.163741	2.70687	1.11514	1.13487	1.92087	0.0369401	0.0158601	0.0125401	0.0808801	0.0174801
UBAP2L	4	1.69,1.4,0.29,1.07	169.24,357.92,340.08,400.92	129.62,304.07,328.16,355.39	26351;26349;26350;26348	0.288834	1.69043	1.11347	1.40084	1.54564	0.0228601	0.16722	0.0126601	0.0339201	0.0656201
ATXN7	4	1.93,-0.55,2.18,0.9	63.12,51.94,212.19,389.14	38.13,60.43,154.37,351.12	16849;16848;16851;16850	-0.553984	2.17843	1.11348	1.92799	2.05321	0.26554	0.0574201	0.0126601	0.0040801	0.0100201
RIOK2	4	0.2,2.71,1.18,0.37	70.76,125.5,203.44,314.86	68.78,73.99,170.64,303.04	43357;43355;43356;43354	0.202283	2.70589	1.1139	1.18059	1.94324	0.0322601	0.0159401	0.0126601	0.0699401	0.0159001
TENM4	4	0.16,1.34,0.88,2.07	51.83,125.24,257.46,645.5	50.31,97.25,228.22,537.68	34336;34335;34337;34334	0.155875	2.06625	1.11178	1.34228	1.70426	0.0380601	0.0752001	0.0127201	0.0414001	0.0381001
HMGXB4	4	-0.25,1.54,1.35,1.8	212.04,269.3,272.72,340.97	219.48,219.48,229.87,278.22	26803;26801;26802;26800	-0.247786	1.80309	1.11197	1.53971	1.6714	0.1325	0.1325	0.0127201	0.0206001	0.0427801
TFDP2	4	0.99,1.56,0.32,1.58	41.92,57.59,87,331.02	31.12,38.47,82.13,276.8	19036;19039;19037;19038	0.316641	1.58261	1.11115	1.5578	1.5702	0.0203001	0.20892	0.0127601	0.0189801	0.0605201
RNF165	4	1.15,-1.55,2.94,1.91	153.29,121.24,291.33,326.39	125.75,158.49,198.54,258.54	73437;73439;73438;73436	-1.5486	2.935	1.11049	1.90605	2.42053	0.78594	0.0087601	0.0127801	0.0043401	0.0022201
OLAH	4	1.39,2.21,-0.19,1.04	110.84,196.87,165.97,391.89	84.39,138.77,170.47,348.36	42261;42259;42258;42260	-0.190456	2.2086	1.11073	1.38876	1.79868	0.11462	0.0531201	0.0127801	0.0353001	0.0266801
WFS1	4	3.12,1.01,-0.44,0.75	154.83,219.45,207.53,303.51	88.88,190.26,220.47,276.83	20245;20247;20246;20244	-0.435944	3.11519	1.11027	1.01304	2.06411	0.20908	0.0050801	0.0128001	0.11572	0.0096401
INPP5K	4	0.62,1.27,1.23,1.32	517.67,624.84,694.4,699.98	487.03,557.59,624.16,624.63	39460;39461;39459;39458	0.621692	1.3171	1.10938	1.26609	1.2916	0.0048001	0.3224	0.0128401	0.0534401	0.13864
TATDN3	4	0.2,2.31,2.31,-0.39	228.22,334.31,436.09,408.76	222.29,252.5,337.89,424.94	59539;59537;59538;59536	-0.393902	2.31363	1.10737	2.31095	2.31229	0.19008	0.0410001	0.0129401	0.0006001	0.0033201
CYYR1	4	1.13,0.04,1.3,1.97	76.22,115.58,134.57,162.32	59.79,115.06,106.45,115.74	57673;57674;57672;57675	0.0350954	1.96977	1.10811	1.29551	1.63264	0.0587601	0.0932801	0.0129401	0.0480201	0.0491201
PKD1	4	1.07,1.32,1.63,0.42	52.13,129.48,211.72,321.66	39.45,102.11,166.62,307.15	14038;14037;14039;14036	0.421693	1.62578	1.10821	1.31593	1.47086	0.0131401	0.19142	0.0129401	0.0450801	0.0838801
CSNK2A2	4	0.32,2.23,0.51,1.36	196.3,413.99,540.31,865.15	187.5,323.55,517.39,772.52	4091;4090;4089;4088	0.322878	2.22725	1.10691	1.36488	1.79607	0.0197401	0.0503401	0.0130001	0.0383401	0.0269601
ENOSF1	4	0.26,0.69,1.11,2.37	102.03,132.67,247.52,412.59	97.46,117.27,213.99,318.27	42655;42654;42657;42656	0.256019	2.37143	1.10576	1.10756	1.73949	0.0262201	0.0348201	0.0131401	0.0876401	0.0336601
KRTCAP2	4	2.22,1.22,1.4,-0.41	131.14,165.84,416.8,378.97	85.78,136.68,356.79,395.35	64673;64675;64674;64672	-0.41413	2.21821	1.10519	1.39959	1.8089	0.19904	0.0519001	0.0131801	0.0341601	0.0259001
PPP2R1A	3	-0.17,2.33,1.7	76.47,154.99,150.15	80.13,103.71,112.11	14614;14612;14613	-0.170916	2.32965	1.28746	1.70364	2.01664	0.18906	0.0283201	0.0131801	0.0059001	0.0067001
PHC3	4	1.78,1.58,0.85,0.21	119.51,177.72,178.94,417.8	85.42,137.7,156.15,407.96	50597;50596;50594;50595	0.207148	1.77843	1.10326	1.57588	1.67715	0.0317201	0.13992	0.0133401	0.0178801	0.0419201
GCSAML	4	-0.05,1.48,2.11,0.86	61.28,219.53,250.47,347.98	62.6,177.25,188.89,314.78	62081;62082;62083;62080	-0.0455018	2.11425	1.10197	1.48239	1.79832	0.0760401	0.0677801	0.0134201	0.0256801	0.0267001
DHTKD1	4	1.61,1.56,1.43,-0.2	160.29,160.91,188.2,174.13	122.92,124.43,150.9,179.84	42603;42605;42602;42604	-0.199001	1.61174	1.10127	1.55904	1.58539	0.11718	0.1979	0.0135001	0.0188801	0.0575201
PELI2	4	0.65,1.56,2.55,-0.35	102.35,154.1,189.63,352.52	89.94,117.96,125.58,366.15	45168;45169;45167;45166	-0.347658	2.54875	1.10135	1.55589	2.05232	0.17064	0.0216601	0.0135001	0.0190401	0.0101001
BAG2	4	0.66,-0.54,2.22,2.05	83.38,142,190.88,390.05	72.62,155.58,133.96,311.16	25124;25126;25127;25125	-0.536222	2.2223	1.09999	2.05254	2.13742	0.25616	0.0514201	0.0136201	0.0021401	0.0069601
LAP3	4	0.69,0.85,2.53,0.33	328.35,391.84,485.07,500.66	303.83,355.72,375.36,484.41	37634;37636;37635;37637	0.328237	2.53328	1.09957	0.850199	1.69174	0.0192001	0.0230201	0.0136801	0.17822	0.0400401
ITCH	4	0.17,1.19,1.23,1.8	52.12,317.81,331.82,569.15	50.48,276.19,289.21,481.8	52442;52444;52445;52443	0.174493	1.80147	1.09952	1.22807	1.51477	0.0356401	0.133	0.0137001	0.0602601	0.0727601
ZSCAN22	4	1.12,1.05,0.73,1.49	99.61,193.78,194.56,296.8	79.28,166.67,174.89,247.26	69469;69471;69468;69470	0.7339	1.49298	1.09904	1.1177	1.30534	0.0025001	0.24404	0.0137401	0.0853601	0.13392
TMEM132A	4	2.36,3.05,-0.2,-0.82	134.82,145.63,133.14,192.71	86.31,83.96,137.43,216.5	41185;41184;41182;41183	-0.816805	3.04933	1.0987	2.36244	2.70589	0.40892	0.0059601	0.0137601	0.0004001	0.0008401
NIPAL2	4	0.74,1.52,-0.22,2.35	396.84,430.03,444.26,715.9	364.73,364.4,456.35,585.76	50026;50028;50029;50027	-0.223424	2.35446	1.09879	1.51966	1.93706	0.12508	0.0362601	0.0137601	0.0222401	0.0164201
UBL5	4	0.85,1.92,1.37,0.24	44.89,226.78,225.36,223.72	34.95,172.61,186.11,217.34	46754;46755;46756;46757	0.243763	1.92219	1.09827	1.37307	1.64763	0.0275201	0.10444	0.0138601	0.0376001	0.0469601
PDE2A	4	2.09,-0.43,0.88,1.84	81.68,87.64,191.59,399.35	50.53,96.19,168.8,326.11	13502;13503;13501;13500	-0.425833	2.09486	1.09694	1.83535	1.96511	0.20428	0.0702201	0.0139801	0.0057001	0.0146001
C12orf49	4	1.17,1.37,1.31,0.53	202.28,391.31,444.21,439.3	170.21,336.61,386.81,416.4	49958;49960;49959;49961	0.532325	1.37144	1.09552	1.31204	1.34174	0.0075401	0.29708	0.0140601	0.0455801	0.12096
MGAT3	4	1.21,0.5,1.42,1.25	95.92,166.81,187.6,428.54	74.49,154.17,150.17,374.55	11435;11433;11434;11432	0.495072	1.42176	1.09544	1.25403	1.33789	0.0090401	0.2718	0.0140801	0.0554801	0.12226
PTPDC1	4	1.18,2.97,-1.16,1.4	54.69,98.75,180.4,347.25	40.36,51.34,213.6,295.2	60598;60599;60596;60597	-1.16067	2.96562	1.09516	1.39839	2.18201	0.60652	0.0076801	0.0141401	0.0342201	0.0056401
GFY	4	1.55,2.07,-0.43,1.19	183.59,521.4,469.02,693.37	143.26,423.07,487.81,625.7	75925;75928;75926;75927	-0.430815	2.07479	1.09441	1.54688	1.81084	0.2065	0.0737801	0.0141801	0.0199401	0.0257001
MCHR2	4	0.32,0.5,2.81,0.75	83.6,170.32,309.44,285.64	78.47,156.72,215,261.83	53769;53766;53768;53767	0.322983	2.80836	1.09382	0.747706	1.77804	0.0197401	0.0117601	0.0142401	0.22584	0.0290201
FMO1	4	0.89,1.42,-0.76,2.82	83.21,121.98,124.88,386.57	69.02,92.64,141.95,280.05	6484;6486;6485;6487	-0.758032	2.81862	1.09222	1.41791	2.11827	0.37462	0.0115201	0.0142601	0.0316001	0.0076001
MAP1LC3A	4	2.31,0.17,0.88,1	167.31,142.24,161.11,163.75	112.34,138.74,140.39,139.65	53802;53803;53805;53804	0.166238	2.31294	1.09139	1.00245	1.6577	0.0367001	0.0410801	0.0143401	0.11942	0.0449201
ZNF45	3	1.55,1.25,1.01	68.84,133.25,532.33	46.73,106.17,484.56	20578;20577;20576	1.00619	1.55345	1.271	1.25337	1.40341	0.0041801	0.1653	0.0144001	0.0292401	0.0566001
PTX3	4	1.17,0.71,1.12,1.37	108.07,107.31,541.08,661.58	85.77,93.55,487.56,589.6	15533;15534;15535;15532	0.710299	1.36664	1.09055	1.16568	1.26616	0.0027801	0.2989	0.0144401	0.0730601	0.1484
TTC38	4	0.78,2.81,0.56,0.22	56.86,246.3,394.8,390.47	46.91,166.1,369.95,380.08	41339;41338;41340;41341	0.215801	2.80767	1.08932	0.775129	1.7914	0.0306201	0.0118801	0.0145601	0.2121	0.0275201
SP3	4	1.08,1.04,0.61,1.63	113.12,199.95,201.93,319.94	92.36,171.18,184.92,262.56	18019;18016;18018;18017	0.6117	1.62523	1.08853	1.07603	1.35063	0.0051801	0.19158	0.0146801	0.0968001	0.11808
ABI2	4	0.97,2.72,0,0.66	72.05,155.7,132.48,222.67	57.77,96.59,132.09,202.88	27174;27172;27173;27175	0.00374389	2.71815	1.08694	0.967445	1.8428	0.0650001	0.0150601	0.0147001	0.1318	0.0228401
PDS5A	4	-0.06,2.51,0.59,1.31	55.45,103.57,233.48,263.19	56.8,59.3,215.69,220.54	32206;32207;32208;32209	-0.0584226	2.5067	1.08725	1.30829	1.90749	0.0793601	0.0243401	0.0147001	0.0462201	0.0181201
TGFBI	4	0.21,0.64,0.97,2.54	112.91,328.13,373.04,731.07	108.32,305.33,335.41,588.93	19098;19096;19099;19097	0.211835	2.5402	1.08833	0.966086	1.75314	0.0312001	0.0223201	0.0147001	0.13236	0.0320801
PRKAB1	4	1.86,2.29,-0.53,0.72	244.15,469.26,412.55,640.19	189.87,369.88,436.23,601.91	14768;14771;14769;14770	-0.528413	2.2939	1.08669	1.858	2.07595	0.25166	0.0434801	0.0147201	0.0051601	0.0092001
SHE	4	1.28,2.17,-0.5,1.39	177.56,226.71,304.81,373.24	144.15,165.3,324.01,318.48	59206;59207;59205;59204	-0.500212	2.17375	1.086	1.38613	1.77994	0.23806	0.0577401	0.0147401	0.0357401	0.0288201
MTRF1L	4	0.45,2.7,0.8,0.39	155.09,258.46,249.16,676.25	144.7,179.24,223.61,652.32	40128;40129;40127;40126	0.385414	2.70424	1.08563	0.801429	1.75284	0.0152801	0.0160201	0.0147801	0.19972	0.0321201
FCN3	4	1.13,1.54,0.96,0.72	156.52,183.3,177.82,183.05	130.73,143.01,152.26,164.21	22280;22282;22281;22283	0.718077	1.53789	1.08569	1.13162	1.33476	0.0027001	0.22514	0.0147801	0.0817801	0.12344
CCDC97	4	-0.14,0.95,1.83,1.71	131.79,146.69,195.67,380.26	134.88,124.46,147.48,313.42	55405;55402;55403;55404	-0.143318	1.82689	1.08532	1.70762	1.76726	0.10172	0.1254	0.0148201	0.0100601	0.0304001
IL17RB	4	0.27,1.35,0.18,2.53	171.2,193.43,289.42,345.57	163.77,158.99,282.59,258.77	42637;42636;42635;42634	0.18238	2.53436	1.08435	1.3533	1.94383	0.0347001	0.0229201	0.0149401	0.0399801	0.0158401
NISCH	4	1.51,-0.97,1.87,1.94	89.8,137.05,299.03,361.13	64.83,161.1,237.14,288.9	30425;30424;30423;30422	-0.974921	1.9372	1.08449	1.86749	1.90234	0.501	0.10066	0.0149401	0.0050201	0.0185001
NMBR	4	1.16,2.19,0.6,0.38	173.13,217.89,287.27,647.3	143.56,157.5,267.75,626.37	12654;12652;12653;12655	0.382797	2.18724	1.08339	1.15865	1.67294	0.0154001	0.0559601	0.0149601	0.0750001	0.0424801
OR10X1	4	0.43,1.93,1.2,0.77	135.46,165.67,176.38,202.73	125.93,121.08,145.18,181.5	59522;59521;59520;59523	0.431583	1.92821	1.08229	1.19924	1.56373	0.0124401	0.10292	0.0150201	0.0659201	0.0617801
MAN1A1	4	0.66,2.83,-0.55,1.39	100.43,122.61,98.21,201.84	88.16,70.17,109.08,164.85	11068;11069;11070;11071	-0.550727	2.8258	1.08238	1.3947	2.11025	0.26358	0.0113601	0.0150201	0.0344601	0.0078401
CCDC50	4	-0.39,2.04,1.21,1.46	102.74,331.58,429.44,449.08	110.39,259.88,377.07,385.21	62631;62628;62629;62630	-0.390301	2.03531	1.08009	1.46117	1.74824	0.18846	0.0809601	0.0152001	0.0276801	0.0326401
IDH3G	4	-0.04,1.55,1.37,1.43	140.41,177.88,248.84,740.16	141.73,138.52,207.46,654.54	9153;9152;9154;9155	-0.0379551	1.55272	1.07919	1.4331	1.49291	0.0741001	0.22008	0.0152201	0.0302401	0.0778801
DESI1	4	0.68,1.82,0.95,0.87	246.04,277.29,574.34,648.74	224.5,220.22,527.15,603.13	36113;36112;36111;36110	0.680297	1.81938	1.07946	0.952386	1.38588	0.0032801	0.12758	0.0152201	0.137	0.10686
KCTD3	4	0.28,0.98,1.3,1.76	259.87,388.12,512.95,714.25	251,348.19,451.48,614.05	37919;37921;37918;37920	0.281803	1.75749	1.07952	1.30039	1.52894	0.0236001	0.14562	0.0152201	0.0474401	0.0692201
LARP6	4	0.19,2.38,0.6,1.15	164.61,309.93,313.91,514.58	159.46,230.46,294.26,460.1	42320;42318;42319;42321	0.191987	2.38081	1.07991	1.15126	1.76604	0.0335801	0.0336601	0.0152201	0.0766801	0.0305201
TGM3	4	2.22,1.22,0.5,0.38	255.18,533.1,611.63,617.41	189.28,474.82,583.68,594.77	19128;19130;19129;19131	0.382734	2.21943	1.07907	1.21581	1.71762	0.0154001	0.0517001	0.0152401	0.0625401	0.0365601
PPTC7	4	0.45,0.51,3.21,0.15	68.48,143.1,264.82,287.05	62.22,131,171.48,281.57	63361;63362;63363;63360	0.148006	3.20507	1.07837	0.507544	1.85631	0.0390001	0.0040601	0.0153201	0.36128	0.0216001
ZNF385B	4	0.7,1.87,0.09,1.66	120.04,211.43,206.6,305.61	105.1,160.21,204.16,249.81	62442;62440;62441;62443	0.0880351	1.86676	1.07816	1.65613	1.76145	0.0490001	0.11712	0.0153601	0.0128601	0.0311601
TESC	4	2.37,-0.33,1.36,0.91	92.45,144.65,167.28,165.26	54.96,153.41,134.84,142.91	41267;41268;41266;41269	-0.331213	2.3723	1.07769	1.363	1.86765	0.16436	0.0348001	0.0154001	0.0386001	0.0208201
SRPK3	4	1.13,1.93,0.44,0.81	360.7,552.29,576.37,615.19	316.73,461.05,553.52,571.31	35181;35179;35178;35180	0.435474	1.92571	1.07744	1.1342	1.52996	0.0121801	0.10348	0.0154401	0.0810401	0.0689401
PLEK	4	1.79,-0.28,1.24,1.56	192.49,277.03,389.07,417.96	146.14,287.16,339.72,351.58	14153;14154;14155;14152	-0.279006	1.78614	1.07677	1.56283	1.67449	0.14418	0.13702	0.0155201	0.0186801	0.0422601
RNASET2	4	2.78,0.23,-0.05,1.34	198.72,223.74,257.88,378.65	127.82,217.57,260.63,326.78	22510;22509;22508;22511	-0.0540469	2.78211	1.07583	1.34058	2.06134	0.0782601	0.0127801	0.0156001	0.0416401	0.0097201
ZNF451	4	2.57,-0.52,0.8,1.45	151.11,162.58,256.98,351.49	95.04,176.07,230.93,297.39	34407;34408;34409;34406	-0.516337	2.57472	1.07615	1.44989	2.0123	0.2466	0.0204401	0.0156001	0.0285401	0.0121401
SETDB1	4	1.06,0.95,1.3,0.99	72.42,108.31,227.81,407.58	56.76,90.27,189.39,365.05	26250;26251;26248;26249	0.95475	1.30091	1.07433	1.05516	1.17804	0.0007001	0.33046	0.0156401	0.10268	0.18396
USMG5	4	-1.13,2.5,1.55,1.39	97.3,181.52,242.02,560.69	119.91,122.15,196.85,494.11	54257;54256;54255;54254	-1.13191	2.4952	1.07461	1.5497	2.02245	0.59142	0.0250001	0.0156401	0.0196601	0.0115001
GARNL3	4	2.75,1.05,-0.56,1.06	171.67,156.44,181.12,346.08	106.93,132.92,197.03,306.34	53228;53227;53229;53226	-0.560321	2.7473	1.07424	1.05977	1.90353	0.2685	0.0137001	0.0156601	0.10128	0.0184201
WDTC1	4	1.69,-0.8,1.23,2.19	98.27,86.47,120.39,142.19	68.41,101.65,94.84,95	31542;31545;31544;31543	-0.800785	2.18673	1.07409	1.68517	1.93595	0.4	0.0561201	0.0156801	0.0112201	0.0164601
INPP5F	4	2.06,-0.06,1.09,1.2	158.7,164.75,223.94,490.35	111.15,165.63,191.75,434.44	31081;31078;31079;31080	-0.0576314	2.06056	1.07313	1.20199	1.63127	0.0791001	0.0763401	0.0157201	0.0653401	0.0492401
DDX42	4	0.91,1.58,1.2,0.6	54.43,65.36,88.44,122.11	43.36,43.83,68.28,109.81	30762;30765;30764;30763	0.600383	1.58466	1.07267	1.19704	1.39085	0.0053801	0.20804	0.0157401	0.0666001	0.1054
ADAMTS7	4	1.28,2.01,0.55,0.46	51.1,121.17,112.22,229.67	36.06,82.86,100.7,216.68	30368;30369;30367;30366	0.456138	2.00741	1.07223	1.27548	1.64145	0.0108001	0.0859401	0.0158001	0.0517601	0.0477001
VPS9D1	4	1.52,0.97,0.53,1.27	114.34,184.49,234.31,254.54	85.07,158.97,218.32,215.02	25341;25342;25343;25340	0.531515	1.52149	1.07166	1.26823	1.39486	0.0075801	0.23204	0.0158401	0.0531201	0.10414
SCRN1	4	0.11,1.69,2.01,0.48	150.32,175.14,192.02,179.71	148.51,133.44,139.05,167.12	26031;26028;26029;26030	0.107009	2.01197	1.07206	1.69063	1.8513	0.0455001	0.0851801	0.0158401	0.0108401	0.0220801
CDHR5	4	2.7,1.38,0.43,-0.23	102.52,152.58,147.31,446.94	56.92,120.14,137.71,459.27	39667;39669;39666;39668	-0.227954	2.69875	1.07043	1.37921	2.03898	0.12632	0.0162401	0.0159201	0.0366201	0.0108201
PLCG1	4	2.81,-0.67,2.67,-0.53	210.57,413.11,491.37,569.58	137.53,442.82,375.71,596.29	14131;14129;14130;14128	-0.669825	2.8126	1.0707	2.67177	2.74219	0.32614	0.0116401	0.0159201	8.01e-05	0.0008001
CLCN5	4	1.23,0.7,1.53,0.81	185.17,209.1,247.63,302.2	153.11,189.8,201.44,273.58	3356;3358;3357;3359	0.704699	1.53206	1.0701	1.23031	1.38119	0.0028801	0.22722	0.0159401	0.0595601	0.10844
ITGA4	4	1.44,1.65,0.26,0.94	128.08,131.58,184.25,461.62	97.81,97.67,178.13,421.08	9756;9757;9758;9759	0.257591	1.65107	1.07016	1.43647	1.54377	0.0261001	0.18164	0.0159401	0.0299201	0.0662201
PLEKHA4	4	1.08,1.88,0.13,1.2	59.39,153.82,179.77,268.96	45.24,111.26,176.48,231.63	46162;46164;46165;46163	0.128028	1.87722	1.06987	1.19807	1.53764	0.0422201	0.11418	0.0159601	0.0662401	0.0674401
DOCK5	4	0.72,-0.2,1.52,2.25	167.6,500.7,785.63,863.35	149.19,510.35,691.24,718.54	50573;50572;50571;50570	-0.200659	2.24799	1.06999	1.51657	1.88228	0.11764	0.0479201	0.0159601	0.0226801	0.0198001
PCDHGA7	3	1.58,2.12,0.04	179.01,339.32,585.05	138.86,266.41,582.4	43921;43920;43919	0.0368704	2.12069	1.24708	1.58368	1.85218	0.11544	0.0476201	0.0159601	0.0095001	0.0126201
TRIQK	4	-0.53,1.82,1.78,1.21	116.94,155.95,323.49,391.3	128.21,113.89,260.32,342.24	68370;68371;68369;68368	-0.527891	1.81789	1.06968	1.77676	1.79732	0.25146	0.12832	0.0160001	0.0071001	0.0268001
RBM15	4	1.03,2.2,0.43,0.61	64.2,105.61,168.17,172.25	49.81,66.12,156.78,155.43	48048;48047;48049;48046	0.430117	2.20337	1.06971	1.03275	1.61806	0.0125601	0.0538801	0.0160001	0.10972	0.0517401
SELL	4	-0.57,1.11,2,1.73	65.55,128.82,369.25,504.04	75.76,105.33,292.96,422.99	17127;17125;17124;17126	-0.56606	1.99903	1.06907	1.73008	1.86456	0.27166	0.0878001	0.0160401	0.0089201	0.0210001
MARCO	4	0.98,2.07,0.91,0.31	168.01,218.15,366.35,408.6	143.86,160.64,330.6,394.26	22678;22679;22676;22677	0.312416	2.06856	1.06847	0.97983	1.52419	0.0209201	0.0746801	0.0160801	0.12738	0.0704801
BNIP3	4	0.81,0.71,0.93,1.83	100.81,242.67,390.23,425.38	85.55,221.29,351.36,347.66	1828;1831;1829;1830	0.708269	1.82794	1.06852	0.926482	1.37721	0.0028401	0.12514	0.0160801	0.14578	0.10978
TFB1M	4	1.55,1.89,1.11,-0.28	41.54,47.42,286.04,338.85	25.58,26.55,249.13,348.22	37823;37824;37822;37825	-0.278494	1.89338	1.06694	1.54711	1.72025	0.14404	0.11032	0.0162001	0.0199001	0.0360601
TMCO4	4	2.89,1.08,0.1,0.2	196.88,196.58,252.78,331.16	124.27,168.28,250.23,323.42	66565;66567;66566;66564	0.0992615	2.88956	1.06679	1.08291	1.98624	0.0468801	0.0095401	0.0162201	0.0945001	0.0135601
C11orf1	4	1.42,1.53,0.5,0.82	283.49,432.37,462.37,737.49	235.81,367.13,440.59,686.68	48021;48020;48019;48018	0.502351	1.52552	1.06661	1.41574	1.47063	0.0087201	0.23034	0.0162401	0.0318401	0.0838801
PGM2L1	4	0.88,1.36,1.29,0.74	158.03,193.42,334.75,357.5	138.2,158.89,289.63,327.86	67253;67255;67252;67254	0.740107	1.35537	1.0652	1.29026	1.32281	0.0024401	0.30412	0.0163001	0.0490401	0.12746
ZNF222	4	0.45,-0.09,1.96,1.93	44.74,98.14,548.19,734.31	39.77,100.15,453.46,622.01	20641;20640;20642;20643	-0.0893258	1.96277	1.06489	1.93409	1.94843	0.0872401	0.0950801	0.0163401	0.0039601	0.0155601
SLCO4A1	4	1.95,0.64,1.23,0.44	221.46,284.39,353.15,465.77	167.58,264.23,305.51,446.33	36160;36159;36158;36161	0.439436	1.94747	1.06439	1.22979	1.58863	0.0118601	0.0979201	0.0163801	0.0596601	0.0567601
NDUFB2	4	0.66,0.96,1.31,1.32	36.16,56.95,182.94,208.57	29.5,44.51,148.17,171.19	12318;12316;12317;12319	0.664433	1.31734	1.06267	1.30541	1.31138	0.0036801	0.32228	0.0164801	0.0465201	0.13154
GPSM2	4	1.41,-0.65,2.04,1.44	87.91,88.93,116.88,210.75	64.87,101.15,78.3,170.19	36731;36733;36732;36730	-0.647503	2.0438	1.06205	1.43927	1.74154	0.31442	0.0794401	0.0166001	0.0296001	0.0335201
PDK1	4	2.86,-0.59,-0.02,2	74.45,166.99,576.71,630.38	36.38,182.63,577.48,526.2	13601;13602;13600;13603	-0.585171	2.85864	1.06235	2.0005	2.42957	0.28086	0.0103401	0.0166001	0.0026401	0.0022001
KIRREL	4	1.41,0.36,1.58,0.89	300.04,380.89,421.76,507.68	252.86,364.58,353.89,465.5	42051;42052;42050;42053	0.363585	1.57813	1.06167	1.41274	1.49544	0.0166601	0.21034	0.0166201	0.0321201	0.0772001
NDUFB4	3	2.05,1.71,-0.05	54.41,126.8,135.02	30.29,91.64,135.79	12325;12324;12327	-0.0467959	2.04624	1.23801	1.71459	1.88042	0.1422	0.0572201	0.0166401	0.0056201	0.0113201
TMEM5	4	0.91,2.2,0.38,0.75	258.03,327.45,305.23,319.42	227.99,250.84,292,293.41	27773;27774;27772;27775	0.383699	2.19992	1.06047	0.910223	1.55507	0.0153601	0.0543801	0.0167001	0.15234	0.0637401
OR2T34	3	0.77,1.73,1.21	136.94,427.22,532.89	119.48,353.56,474.49	59288;59289;59291	0.76815	1.72728	1.23652	1.21413	1.4707	0.0106801	0.11608	0.0167001	0.0331001	0.0458401
CHCHD1	4	0.88,1.79,1.93,-0.35	168.99,186.87,190.39,170.31	146.44,140.17,139.79,179.84	58042;58041;58040;58043	-0.354172	1.92503	1.05969	1.78543	1.85523	0.17366	0.10368	0.0168201	0.0066801	0.0217201
ASXL3	4	-0.21,2.23,1.2,1.02	63.76,121.28,193.75,249.03	68.12,78.56,162.57,217.67	51377;51376;51375;51374	-0.210972	2.23135	1.05972	1.19755	1.71445	0.12114	0.0498001	0.0168201	0.0663801	0.0369001
CHRND	4	0.5,1.11,1.52,1.1	259.15,274.83,374.24,430.32	243.49,237.89,314.49,381.82	3256;3259;3258;3257	0.502337	1.51942	1.05829	1.10789	1.31366	0.0087201	0.23294	0.0169401	0.0875401	0.13072
ERBB4	4	1.2,0.47,1.14,1.42	163.73,157.81,234.52,395.24	135.54,146.38,200.85,337.92	5738;5736;5737;5739	0.470193	1.42113	1.05842	1.19885	1.30999	0.0101601	0.27196	0.0169401	0.0660001	0.13208
PTF1A	4	-0.29,1.39,0.73,2.4	109.53,263.81,282.72,338.78	115.44,218.93,259.32,255.1	66736;66737;66738;66739	-0.287257	2.40211	1.05843	1.38665	1.89438	0.14764	0.0320401	0.0169401	0.0356001	0.0189401
MRGPRG	4	1.01,1.26,1.23,0.72	120.34,158.45,321.08,572.68	99.43,129.69,278.46,536.79	70709;70710;70711;70708	0.71994	1.26439	1.05726	1.23164	1.24802	0.0027001	0.34746	0.0170001	0.0592601	0.15474
ERC1	4	3.85,-0.06,-1,1.44	197.11,158.54,735.53,1059.13	106.77,160,791.73,945	31680;31678;31681;31679	-0.995608	3.84554	1.05738	1.44019	2.64286	0.5117	0.0009401	0.0170001	0.0295001	0.0010401
C19orf68	4	0.81,1.79,0.61,1.02	385.53,501.16,566.25,722.01	352.22,417.22,536.64,660.55	70390;70391;70389;70388	0.607318	1.79326	1.05748	1.02096	1.40711	0.0052401	0.13526	0.0170001	0.11338	0.10062
BARHL2	4	1.16,-0.42,1.17,2.32	81.94,105.15,248.3,377.78	64.05,113.21,212.61,289.85	69541;69543;69540;69542	-0.424188	2.32089	1.05682	1.17405	1.74747	0.20352	0.0401201	0.0170201	0.0712201	0.0327601
FBXO33	4	1.24,-0.45,1.55,1.89	83.32,119.11,181.83,388.6	63.93,128.94,141.89,315.52	66419;66416;66418;66417	-0.448399	1.8892	1.05663	1.54608	1.71764	0.21514	0.11126	0.0170401	0.0200401	0.0365601
GLP2R	4	0.98,0.85,1.68,0.72	227.83,297.15,534.4,611.1	198.35,267.48,454.87,572.38	24532;24534;24535;24533	0.721234	1.6768	1.0562	0.979684	1.32824	0.0026801	0.17196	0.0170601	0.12744	0.12596
RBM20	4	1.09,0.11,0.66,2.37	54.02,94.21,104.55,218.79	40.79,92.2,92.07,153.7	67177;67179;67176;67178	0.105614	2.37092	1.05548	1.08787	1.72939	0.0458201	0.0349601	0.0170801	0.0930001	0.0349401
NAT10	4	0.47,1.59,0.38,1.79	55.83,101.24,194.49,775.57	49.94,72.55,184.19,666.85	42001;42000;41998;41999	0.377214	1.79118	1.0557	1.58502	1.6881	0.0156601	0.1359	0.0170801	0.0173201	0.0404801
TFAP4	4	0.04,0.43,2.51,1.24	202.48,225.1,281.75,461.58	201.14,213.24,201.27,408.76	19019;19018;19016;19017	0.0401777	2.51361	1.05587	1.23941	1.87651	0.0576401	0.0237201	0.0170801	0.0577201	0.0202201
GABRA4	4	0.63,1.29,2.23,0.07	145.43,155.69,265.52,458.06	129.96,125.44,198.24,455.76	6751;6749;6750;6748	0.0689363	2.22588	1.05598	1.29481	1.76035	0.0526401	0.0507001	0.0170801	0.0480601	0.0313001
C11orf21	4	0.84,1.52,0.46,1.4	398.22,496.26,518.5,584.1	361.61,425.62,496.91,514.62	36559;36561;36560;36558	0.461986	1.51563	1.05472	1.39752	1.45658	0.0105001	0.23464	0.0171601	0.0343201	0.0873201
SAT1	4	1.15,1.44,1.37,0.26	101.75,126.24,140.46,136.83	80.73,96.3,110.15,130.41	16821;16822;16820;16823	0.264821	1.43832	1.05462	1.36658	1.40245	0.0254601	0.26516	0.0171801	0.0382001	0.1018
ADSL	4	0.3,1.23,0.52,2.17	38.86,44.86,110.69,195.85	35.81,30.95,100.22,139.13	441;442;440;443	0.302182	2.16545	1.05419	1.23062	1.69803	0.0217601	0.0589401	0.0172401	0.0594201	0.0391001
OR51G1	4	2.45,0.24,1.56,-0.04	142.52,333.07,408.71,416.27	91.3,323.13,343.71,417.18	49161;49160;49159;49158	-0.0387833	2.45375	1.05336	1.55677	2.00526	0.0743401	0.0277601	0.0173001	0.0190201	0.0125001
ALOX15	4	1.69,-0.14,0.42,2.24	244.11,218.39,233.17,517.34	194.85,223.26,220.94,412.79	677;678;676;679	-0.135861	2.24082	1.05281	1.68931	1.96506	0.0996201	0.0488601	0.0173201	0.0109001	0.0146001
AKT1	4	0.72,0.29,2.2,0.99	247.18,262.79,335.19,361.21	224.19,253.63,258.25,322.12	568;571;569;570	0.289609	2.20231	1.05113	0.993905	1.59811	0.0227201	0.0540001	0.0174201	0.12196	0.0551001
PCSK2	4	0.94,0.83,0.89,1.55	71.9,162.89,171.11,424.52	58.12,142.74,148.17,358.9	13462;13461;13463;13460	0.829057	1.54755	1.05136	0.93784	1.2427	0.0014601	0.22222	0.0174201	0.14178	0.15668
TCF25	4	1.68,-0.06,2,0.58	132.62,201.51,282.11,294.17	97.75,203.27,218.97,273.56	31357;31356;31354;31355	-0.0583106	2.00114	1.05144	1.67996	1.84055	0.0793201	0.0872201	0.0174201	0.0114401	0.0231601
PSEN1	4	0.38,1.96,1.09,0.77	155.15,242.57,426.74,502.2	146.49,184.8,379.66,465.34	15095;15093;15092;15094	0.375742	1.96397	1.04985	1.08937	1.52667	0.0157801	0.0946801	0.0174801	0.0926201	0.0698201
CRABP1	4	-0.4,2.77,1.11,0.72	147.82,273.25,309.82,317.49	157.67,189.68,270.53,293.01	3846;3847;3844;3845	-0.400991	2.76884	1.04944	1.10942	1.93913	0.1933	0.0131001	0.0175401	0.0873801	0.0162001
GNL1	4	0.02,1.89,1.09,1.19	204.03,371.12,499.6,524.1	203.69,298.9,447.15,467.47	7390;7389;7391;7388	0.0226117	1.88996	1.04949	1.19257	1.54126	0.0611601	0.11124	0.0175401	0.0671601	0.0667401
FAM20C	3	2.18,1.21,0.29	171.45,307.02,513.77	121.33,264.76,500.66	44745;44742;44743	0.28684	2.1821	1.22485	1.2056	1.69385	0.0583401	0.0407401	0.0175401	0.0340001	0.0221401
RAD51	4	0.58,0.96,0.96,1.7	56.8,63.69,87.54,141.07	49.38,50.34,71.24,103.92	15737;15736;15739;15738	0.575751	1.69705	1.04827	0.963317	1.33018	0.0061401	0.16474	0.0175801	0.13304	0.1253
FAM19A5	4	1.79,0.38,1.3,0.72	150.25,143.78,243.39,547.62	110.01,134.56,204.51,513.77	33790;33791;33793;33792	0.379402	1.7918	1.04804	1.29648	1.54414	0.0155201	0.13582	0.0176001	0.0479201	0.0661401
BEND7	4	1.62,0.66,1.55,0.36	99.81,121.75,133.02,187.51	70.91,108.12,100.64,178.38	65993;65995;65994;65992	0.359466	1.62174	1.04682	1.54618	1.58396	0.0171401	0.19278	0.0176401	0.0200201	0.0579801
RAPGEF4	4	1.75,0.48,-0.19,2.15	110.91,173.14,196.23,277.45	78.59,160.16,202.39,208.38	30021;30020;30018;30019	-0.188511	2.15087	1.04685	1.74602	1.94845	0.11406	0.0610801	0.0176401	0.0082001	0.0155601
AR	4	0.57,1.8,0.66,1.16	197.72,237.37,245.26,609.89	181.7,184.02,224.66,549.47	1050;1049;1051;1048	0.572008	1.80301	1.04696	1.15772	1.48037	0.0063201	0.1326	0.0176401	0.0750801	0.0813601
P2RY10	4	2.4,0.39,0.54,0.85	106.37,98.2,121.34,128.42	63.44,90.96,110.23,109.89	36047;36048;36046;36049	0.393842	2.40195	1.04659	0.848181	1.62507	0.0148201	0.0321601	0.0177001	0.179	0.0505201
RSAD2	4	1.21,0.37,1.54,1.07	141.23,143.79,181.67,265.26	114.08,134.75,141.98,231.7	55879;55878;55877;55876	0.365888	1.53847	1.04588	1.21035	1.37441	0.0165801	0.225	0.0178201	0.0637401	0.1107
TTLL11	4	-0.62,0.73,1.67,2.41	37.68,271.82,290.33,473.24	46.05,247.77,233.99,370.06	63123;63122;63121;63120	-0.621119	2.40654	1.04547	1.67131	2.03893	0.2995	0.0318401	0.0178401	0.0118401	0.0108201
HIST2H3C	2	1.67,1.29	56.41,88.58	36.3,67.01	59252;59253	1.29317	1.67032	1.48174	1.29317	1.48174	0.0091601	0.0911001	0.0178401	0.0091601	0.0178401
APTX	4	0.14,0.68,1.76,1.6	100.65,310.04,350.36,578.99	98.26,286.5,285.23,501.49	40726;40729;40727;40728	0.144942	1.75833	1.04474	1.59996	1.67915	0.0398401	0.1454	0.0179201	0.0161201	0.0416801
RPS13	2	1.65,1.3	30.79,137.32	17.8,108.41	16558;16556	1.30261	1.6533	1.47796	1.30261	1.47796	0.0087001	0.0950001	0.0180001	0.0087001	0.0180001
NDUFAF1	3	1.59,0.09,1.97	90.54,92.03,165.83	64.15,91.02,119.73	37813;37811;37810	0.0904015	1.97131	1.21812	1.59267	1.78199	0.10006	0.0683601	0.0180601	0.0093201	0.0159201
FAM167B	4	1.12,2.34,0.67,0.04	86.33,103.53,168.9,326.17	67.8,62.24,151.65,324.76	54127;54129;54126;54128	0.0375429	2.33733	1.04178	1.12319	1.73026	0.0583601	0.0386801	0.0180801	0.0839201	0.0348201
NUP37	4	2.35,3.78,-0.48,-1.48	42.08,99.93,103.61,111.06	19.85,43.09,112.96,143.54	48735;48737;48736;48734	-1.48313	3.77943	1.04135	2.35396	3.0667	0.75804	0.0010001	0.0181201	0.0004001	0.0003601
ZNF233	4	2.09,1.2,0.21,0.67	224.8,234.37,242.92,273.5	166.54,198.83,235.09,251.43	70166;70165;70167;70164	0.207414	2.09127	1.04137	1.19795	1.64461	0.0317001	0.0709001	0.0181201	0.0662801	0.0473801
FAM177B	4	1.38,1.2,-0.01,1.59	125.33,126.62,146.16,245.43	96.68,101.26,147.29,198.27	72281;72283;72280;72282	-0.00951102	1.5916	1.04085	1.37971	1.48565	0.0678201	0.20568	0.0181401	0.0365201	0.0797401
GATAD2B	4	0.15,0.52,2.3,1.19	156.37,164.69,189.8,519.96	152.98,151.5,131.53,462.06	45502;45503;45504;45505	0.146872	2.29976	1.03949	1.19366	1.74671	0.0394201	0.0427401	0.0183601	0.0670801	0.0328001
ZNF341	4	1.28,-0.07,1.83,1.11	116.45,174.7,263.4,291.57	91.35,177.31,206.39,255.06	54437;54436;54434;54435	-0.0674766	1.8339	1.03892	1.27691	1.55541	0.0820001	0.12384	0.0184201	0.0513401	0.0636401
CMTM2	4	2.16,0.63,1.59,-0.22	90.72,179.15,265.27,481.33	56.46,162.53,213.96,490.53	61550;61549;61548;61551	-0.220289	2.16016	1.03871	1.58518	1.87267	0.12414	0.0599201	0.0184801	0.0173201	0.0205001
POT1	4	2.12,0.26,1.3,0.47	165.16,152.34,190.96,380.29	115.59,146.74,156.88,359.84	34066;34069;34068;34067	0.256484	2.11722	1.03736	1.30095	1.70909	0.0261801	0.0673201	0.0185401	0.0472201	0.0374801
CHRNA1	4	1.39,-0.54,2.45,0.85	123.98,162.96,293.57,401.15	95.46,177.44,214.64,364.22	3218;3216;3219;3217	-0.541002	2.4524	1.03641	1.3864	1.9194	0.25826	0.0279201	0.0186001	0.0357201	0.0175401
FGFR1OP	4	1.17,0.09,2.25,0.62	220.71,329.01,454.96,552.39	186.79,325.05,357.36,523.77	30160;30158;30159;30161	0.0888182	2.25469	1.03412	1.17089	1.71279	0.0488801	0.0473801	0.0187801	0.0718201	0.0370801
SRD5A2	4	2.01,1.47,0.49,0.16	100.2,125.52,142.9,834.16	64.61,95.1,131.11,819.16	18165;18166;18164;18167	0.155344	2.01419	1.03362	1.4744	1.74429	0.0380801	0.0844401	0.0188601	0.0263401	0.0332201
ERICH4	4	2.12,0.75,0.02,1.24	165.27,258.34,334.43,463.23	115.28,234.32,332.42,409.89	75537;75536;75538;75535	0.0222875	2.1211	1.03325	1.2444	1.68275	0.0613001	0.0664601	0.0188801	0.0569801	0.0413001
TOR3A	4	-0.36,1.64,2.28,0.57	143.69,232.74,342.97,313.65	153.07,184.48,263.89,294.86	47555;47554;47557;47556	-0.363232	2.28366	1.03294	1.64358	1.96362	0.1772	0.0447401	0.0189001	0.0134201	0.0147201
PRR22	4	1.73,0.47,0.93,1	381.39,367.96,483.28,491.67	314.58,348.93,440.11,444.33	63648;63649;63651;63650	0.471147	1.72975	1.03234	0.999407	1.36458	0.0101601	0.15438	0.0189601	0.1203	0.11384
PTPRE	4	2.04,0.93,0.21,0.95	320.23,332.85,537.01,684.85	249.29,299.19,528.99,630.46	15479;15478;15477;15476	0.212235	2.03713	1.03242	0.945901	1.49151	0.0311601	0.0805001	0.0189601	0.1393	0.0783601
CHST6	4	2.17,0.09,1.18,0.68	109.43,175.11,207.62,262.48	69.73,172.92,174.55,241.19	11221;11220;11222;11223	0.0921113	2.17265	1.03229	1.18485	1.67875	0.0482401	0.0579801	0.0189801	0.0688401	0.0417001
OR52L1	4	1.34,1.44,0.22,1.13	88.33,291.46,313.95,438.16	66.2,243.21,307.35,388.55	68792;68794;68793;68795	0.219887	1.44159	1.03197	1.33797	1.38978	0.0302401	0.2634	0.0190401	0.0421601	0.10568
PPP2R4	4	0.03,1.48,1.23,1.39	83.82,131.9,221.37,270.37	84.44,101.01,185.83,226.65	14636;14639;14637;14638	0.0277158	1.47878	1.03188	1.38939	1.43408	0.0600001	0.24974	0.0191001	0.0352001	0.0936201
CNKSR2	4	1.4,1.68,-0.36,1.41	151.53,170.21,152.68,351.17	118.68,130.85,161.8,298.46	31042;31044;31043;31045	-0.36245	1.67699	1.0311	1.40905	1.54302	0.17682	0.17188	0.0191401	0.0327801	0.0664001
POLR1E	4	1.4,-0.57,1.06,2.23	43.14,87.2,150.38,295.64	27.99,98.09,124.84,220.74	47770;47773;47771;47772	-0.566508	2.2311	1.03135	1.40073	1.81592	0.27196	0.0499401	0.0191401	0.0339601	0.0252401
UPK3A	4	2.18,2.44,-0.41,-0.09	198.37,287.36,317.36,430.65	141.18,211.57,332.61,436.17	20015;20013;20014;20012	-0.40868	2.4434	1.03059	2.18028	2.31184	0.19672	0.0287601	0.0192401	0.0010601	0.0033401
LRRN4	4	1.64,0.88,0.41,1.19	260.52,328.26,368.34,402.41	209.46,297.37,351.61,352.24	63771;63769;63768;63770	0.408461	1.64101	1.03006	1.18857	1.41479	0.0140001	0.1851	0.0193001	0.0681201	0.0987201
AOX1	4	-0.06,1.33,1.37,1.48	93.42,121.18,138.21,204.96	94.63,93.52,108.13,164.82	864;865;867;866	-0.0594832	1.47855	1.03003	1.36973	1.42414	0.0796001	0.24988	0.0193201	0.0378601	0.0961601
RBMXL2	4	1.17,0.86,0.81,1.28	122.23,135.69,165.85,229.86	97.97,116.91,145.74,191.95	35930;35931;35932;35933	0.811383	1.28051	1.02928	1.1674	1.22395	0.0016601	0.34076	0.0193801	0.0727201	0.16486
GLDN	4	1.21,0.56,1.28,1.06	85.85,143.07,297.83,331.99	66.24,129.75,255.09,294.73	69363;69362;69360;69361	0.55602	1.283	1.0295	1.214	1.2485	0.0067401	0.3396	0.0193801	0.0629601	0.15456
OPHN1	3	2.68,-0.28,1.2	78.6,120.77,316.58	40.37,126.69,274.2	13051;13048;13050	-0.275321	2.67753	1.19978	1.19713	1.93733	0.23044	0.0121801	0.0193801	0.0350201	0.0092001
C19orf54	4	1.42,1.19,0.56,0.94	155.59,154.82,248.22,309.93	122,126.83,229.32,276.43	67744;67747;67745;67746	0.56323	1.42187	1.02885	1.19406	1.30797	0.0066601	0.2717	0.0194201	0.0670201	0.13276
C4orf3	4	2.41,0.83,-0.4,1.27	113.25,147.63,168.73,297.09	70.37,127.48,179.64,254.96	72375;72373;72372;72374	-0.39659	2.40554	1.02712	1.26774	1.83664	0.1911	0.0319001	0.0196001	0.0531801	0.0236001
ZNF350	3	1.14,2.34,0.12	352.84,540.12,654.46	308.81,430.76,646.24	46802;46803;46805	0.118891	2.33912	1.19772	1.13514	1.73713	0.0924401	0.0273401	0.0196001	0.0429201	0.0190601
CREB1	4	1.42,1.39,-0.1,1.39	113.98,122.28,112.1,177.75	86.38,93.22,114.03,142.48	3858;3856;3857;3859	-0.0987196	1.42172	1.02646	1.39494	1.40833	0.0898401	0.2718	0.0196201	0.0344601	0.10026
SCML2	4	0.1,0.97,1.69,1.35	285.64,325.25,625.31,774.38	281.95,292.33,537.81,689.82	27919;27917;27916;27918	0.102192	1.68798	1.02665	1.35062	1.5193	0.0463801	0.16802	0.0196201	0.0404801	0.0717201
RWDD1	4	0.8,-0.39,1.03,2.67	132.44,143.93,251.36,305.68	114.74,154.03,219,215.8	38676;38675;38674;38677	-0.38857	2.66596	1.02666	1.0279	1.84693	0.18762	0.0171801	0.0196201	0.11102	0.0224401
FGF4	4	1.3,0.47,1.52,0.8	162.33,345.46,402.19,479.23	132.69,326.7,338.68,441.91	6245;6247;6244;6246	0.466329	1.52463	1.02481	1.30468	1.41465	0.0103401	0.2307	0.0198201	0.0466401	0.0987601
CCT5	3	2.81,0,0.78	38.46,52.01,77.81	15.41,52.6,66.37	31312;31311;31310	0.000377822	2.80591	1.19409	0.775967	1.79094	0.12578	0.0086201	0.0198801	0.11954	0.0155801
EML3	4	0.4,1.28,-0.59,3	204.18,244.78,385.16,481.58	193.15,206.09,408.17,351.43	66759;66756;66758;66757	-0.587036	3.00312	1.02402	1.28363	2.14338	0.28192	0.0067001	0.0199601	0.0500801	0.0067601
GLMP	4	1.18,1.1,-0.44,2.26	85.54,132.85,158.83,294.72	66.47,109.05,169.17,219.85	56854;56853;56852;56855	-0.441967	2.26343	1.02382	1.17879	1.72111	0.212	0.0469001	0.0200001	0.0703601	0.0360201
HTT	4	0.89,1.44,0.36,1.41	120.86,128.08,143.95,210.84	102.11,97.86,135.43,171.45	8258;8257;8256;8259	0.357542	1.43541	1.02323	1.40645	1.42093	0.0172601	0.26662	0.0200401	0.0331401	0.0968401
SYCP2	4	0.27,3.74,1.61,-1.54	111.55,199.45,286.14,317.18	105.39,109.61,232.49,374.76	27913;27915;27914;27912	-1.53708	3.73947	1.02103	1.60948	2.67448	0.78144	0.0010001	0.0201401	0.0157401	0.0009401
PRR5	4	1.25,-0.32,1.46,1.7	180.95,202.65,289.06,564.34	147.75,211.27,240.34,482.31	42805;42803;42804;42802	-0.322818	1.69974	1.02184	1.46275	1.58125	0.16094	0.1638	0.0201401	0.0275401	0.0585001
KLRC4	4	1.03,0.64,1.23,1.19	120.59,135.49,190.2,641.17	99.32,120.78,158.12,577.1	21544;21545;21546;21547	0.642685	1.22835	1.02189	1.18527	1.20681	0.0042401	0.36654	0.0201401	0.0687601	0.17238
PFDN4	4	0.09,0.84,1.4,1.75	149.27,204.36,228.63,406.75	147.94,181.27,187.39,333.92	13724;13725;13726;13727	0.0935889	1.75407	1.02205	1.404	1.57903	0.0480401	0.14634	0.0201401	0.0334201	0.0589401
ANP32D	4	0.44,0.38,1.5,1.76	54.41,107.32,147.74,169.21	49.06,99.78,114.28,128.46	33029;33028;33026;33027	0.383099	1.75872	1.01937	1.49806	1.62839	0.0154001	0.14514	0.0203201	0.0242601	0.0499201
TAS2R60	4	0.81,0.45,2.06,0.77	65.81,152.9,172.34,187.72	54.25,143.2,124.77,167.67	68729;68728;68731;68730	0.446665	2.05669	1.01895	0.807401	1.43204	0.0113801	0.0772401	0.0203801	0.1973	0.0941001
OR5H14	4	2.71,1.06,0.73,-0.43	64.59,187.24,194.24,260.77	31.72,159.31,174.73,277.14	72607;72606;72604;72605	-0.425347	2.71037	1.01833	1.05747	1.88392	0.20402	0.0156201	0.0204401	0.10204	0.0195801
MMP2	4	1.05,0.63,1.9,0.5	66.72,156.51,220.89,283.63	51.59,142.21,168.42,267.89	11591;11588;11589;11590	0.49816	1.89814	1.01838	1.05027	1.4742	0.0089001	0.10948	0.0204401	0.10448	0.0830201
ANO1	4	0.67,0.42,2.04,0.94	107.99,114.03,225.34,280.4	94.95,105.01,167.6,249.49	41584;41582;41583;41585	0.420812	2.04153	1.01805	0.936315	1.48892	0.0131801	0.0799001	0.0204601	0.14236	0.0788801
CYSTM1	4	2.05,1.41,0.28,0.33	81.29,203.55,577.54,797.71	50.85,165.59,562.16,772.53	53569;53568;53567;53566	0.282496	2.05168	1.01721	1.40529	1.72848	0.0235601	0.0779601	0.0205201	0.0333401	0.0351001
SIN3B	4	0.64,0.73,2.82,-0.12	235.49,335.56,480.8,598.41	216.2,307.97,359.29,602.37	32410;32411;32412;32413	-0.122534	2.81878	1.01741	0.734385	1.77658	0.0961401	0.0114801	0.0205201	0.2323	0.0291401
COL23A1	4	2.85,0.63,-0.31,0.89	199.16,206.8,299.74,507.91	126.55,189.02,311.42,465.79	55867;55865;55866;55864	-0.308792	2.85451	1.01624	0.89104	1.87278	0.1556	0.0103601	0.0206801	0.1604	0.0205001
AIDA	4	0.39,1.36,0.87,1.44	133.11,315.17,406.67,718.29	124.29,267.24,368.54,633.68	48174;48177;48176;48175	0.389798	1.44418	1.01595	1.35598	1.40008	0.0149601	0.26232	0.0207201	0.0396001	0.10262
MAB21L2	4	1.1,0.15,0.54,2.27	210.89,238.36,252.8,411.03	180.27,233.1,234.69,320.42	28582;28583;28580;28581	0.152779	2.27406	1.01523	1.09506	1.68456	0.0383201	0.0458001	0.0207401	0.0911601	0.0410201
ISG20L2	3	1.94,1.45,0.15	112.67,164.55,218.86	76.75,131.4,214.39	52006;52008;52007	0.15271	1.9447	1.18181	1.44802	1.69636	0.0843801	0.0724001	0.0208001	0.0154401	0.0219601
RHOXF1	4	0.84,-0.12,1.68,1.66	225.13,291.21,435.72,562.52	199.78,295.36,364.09,482.38	63227;63224;63226;63225	-0.123336	1.67668	1.01363	1.6564	1.66654	0.0963801	0.172	0.0209801	0.0128001	0.0435601
ADGRG6	4	1.75,0.43,2.43,-0.55	67.92,125.18,245.28,298.28	43.8,115.63,174.15,318.89	45283;45284;45285;45282	-0.553641	2.43013	1.01368	1.75214	2.09114	0.26528	0.0296201	0.0209801	0.0080001	0.0087001
PANK1	4	2.3,1.81,0.02,-0.08	92.14,215.78,191.2,274.98	55.68,164.89,190.67,279.25	39572;39571;39570;39573	-0.0765124	2.30192	1.01323	1.80865	2.05529	0.0839401	0.0423201	0.0210601	0.0062201	0.0100001
FCRL4	4	0.13,1.07,0.51,2.34	60.63,326.81,369.18,492.42	59.4,289.74,348.58,390.02	52078;52081;52080;52079	0.125383	2.33737	1.0126	1.0745	1.70593	0.0428401	0.0386601	0.0211001	0.0973201	0.0378801
CBR1	4	-0.5,0.55,2.46,1.54	76,129.04,387.33,443.27	85.6,116.6,293.33,375.71	2440;2442;2441;2443	-0.502155	2.45727	1.01261	1.54431	2.00079	0.23898	0.0273601	0.0211001	0.0201601	0.0127201
IFT27	4	1.74,-0.01,1.2,1.12	93.14,448.74,525.39,606.89	63.68,450.98,467.96,548.38	29873;29870;29871;29872	-0.00894454	1.74033	1.01206	1.19877	1.46955	0.0677601	0.15046	0.0211801	0.0660001	0.0842601
RGCC	4	0.61,0.2,1.15,2.09	107.37,126.65,144.69,167.48	95.9,122.22,118.91,118.77	36294;36295;36297;36296	0.196814	2.09124	1.01014	1.14513	1.61819	0.0328801	0.0709001	0.0212601	0.0781801	0.0516801
NOP16	4	0.85,1.65,0.52,1.03	41.06,107.11,213.09,530.65	31.81,77.27,198.43,482.15	38866;38868;38869;38867	0.515411	1.65132	1.01063	1.02555	1.33844	0.0082601	0.1816	0.0212601	0.11152	0.12202
TNNI1	4	1.78,2.58,-0.59,0.27	71.25,197.11,186.39,302.2	45.89,130.44,203.05,293.15	19394;19393;19395;19392	-0.58947	2.57874	1.01116	1.78087	2.1798	0.28298	0.0202601	0.0212601	0.0069001	0.0057001
CCSAP	4	1.57,-0.01,2.38,0.1	432.28,500.42,563.2,633.57	364.71,499.3,450.39,628.44	59212;59215;59214;59213	-0.00587779	2.37948	1.00996	1.57046	1.97497	0.0671601	0.0340401	0.0212801	0.0182401	0.0141201
GPIHBP1	4	1.48,1.52,0.12,0.92	89.71,197.77,401.68,598.97	65.22,158,395.36,550.21	68712;68715;68713;68714	0.118369	1.5209	1.00998	1.4771	1.499	0.0437201	0.2323	0.0212801	0.0261001	0.0765001
GSTM2	4	-0.16,0.9,3.17,0.13	99.2,133.31,267.2,308.57	102.37,113.59,174.26,304.91	7892;7895;7894;7893	-0.156067	3.1681	1.00962	0.896752	2.03243	0.1052	0.0043401	0.0213201	0.15796	0.0112001
SIGMAR1	4	0.7,0.06,1.44,1.83	452.79,458.52,495.5,613.92	423.36,456.35,427.94,518.92	27614;27613;27615;27612	0.0634075	1.82532	1.00884	1.44467	1.63499	0.0537401	0.12568	0.0214801	0.0290601	0.0487601
C3orf56	4	0.99,1.08,0.86,1.11	240.24,245.66,577.92,637.14	210.42,213.16,534.44,576.84	68099;68097;68098;68096	0.864066	1.10519	1.00851	1.07633	1.09076	0.0012201	0.43756	0.0215201	0.0965801	0.22646
WTH3DI	4	-0.17,2.24,1.32,0.63	114.91,181.31,272.96,313.92	118.95,126.71,230.95,292.84	62404;62407;62405;62406	-0.170005	2.24203	1.00746	1.3235	1.78276	0.1088	0.0486401	0.0216201	0.0442001	0.0283801
ARIH2OS	4	0.74,0.81,1.26,1.22	116.66,135.21,229.52,479.42	101.08,117.17,191.77,423.95	74088;74086;74085;74087	0.74074	1.26088	1.0075	1.215	1.23794	0.0024401	0.3493	0.0216201	0.0627001	0.15868
SMIM18	3	1.24,1.12,1.15	129.58,133.51,193.06	103.72,109.35,163.04	75957;75959;75958	1.1156	1.23933	1.16892	1.15184	1.19558	0.0025001	0.28072	0.0217401	0.0401601	0.10466
FBXO32	4	0.86,1.35,0.85,0.97	246.15,267.28,293.95,642.75	220.11,224.4,265.92,591.24	57354;57352;57355;57353	0.850234	1.34532	1.00609	0.9715	1.15841	0.0013401	0.30908	0.0218001	0.13008	0.19346
GPR137C	4	1.61,1.5,0.12,0.79	90.02,208.27,275.99,357.55	63.69,166.67,273.32,326.06	67408;67411;67409;67410	0.121205	1.60614	1.00597	1.50275	1.55444	0.0433001	0.20006	0.0218201	0.0239801	0.0637801
TAF2	2	0.62,2.22	155.22,202.98	141.39,144.88	18634;18632	0.615354	2.2239	1.41963	0.615354	1.41963	0.0709201	0.0253601	0.0218401	0.0709201	0.0218401
CHRNA6	4	-0.11,0.78,1.15,2.2	78.23,122,187.91,345.49	80.67,105.57,157.23,269.18	23505;23506;23504;23507	-0.112416	2.20142	1.00576	1.15397	1.6777	0.0935001	0.0541801	0.0218601	0.0759201	0.0418801
PKLR	4	0.66,1,0.66,1.7	118.08,187.43,243.27,370.05	104.2,161.14,223.29,305.38	14044;14046;14047;14045	0.655761	1.69895	1.00465	1.00328	1.35112	0.0038801	0.16414	0.0219001	0.11904	0.11798
LSM14A	4	0.64,0.8,0.8,1.78	263.32,300.15,402.69,496.8	242.98,272.01,367.92,415.33	34505;34503;34504;34502	0.640678	1.77546	1.00246	0.797923	1.28669	0.0043001	0.14052	0.0222201	0.20132	0.14024
RNF208	4	0.04,2.49,1.31,0.17	138.1,290.54,313.96,330.15	136.59,212,267.71,323.24	74478;74477;74479;74480	0.0405487	2.48675	1.00186	1.31204	1.8994	0.0576001	0.0255001	0.0223001	0.0455601	0.0186401
DCST2	4	0.48,0.6,1.74,1.19	133.41,183.75,520.47,588.89	122.3,168.91,436.81,528.03	59380;59382;59383;59381	0.477962	1.73805	1.00179	1.19373	1.46589	0.0097201	0.15128	0.0223401	0.0670801	0.0852601
TMX3	4	0.49,0.63,1.7,1.19	105.27,144.2,217.79,688.91	95.78,129.34,170.32,621.61	40068;40069;40067;40066	0.4897	1.69786	1.00138	1.19105	1.44445	0.0091601	0.1644	0.0224001	0.0675401	0.0905201
CT47A9	4	-0.52,2.03,1.29,1.19	49.37,138.17,178.6,362.34	57.21,95.63,145.1,315.82	74535;74534;74536;74533	-0.516642	2.03057	1.00079	1.29433	1.66245	0.24672	0.0815401	0.0224601	0.0481401	0.0441001
HSP90AB1	4	0.31,1.35,2.11,0.23	122.85,156.73,173.73,169.66	115.97,125.39,124.53,163.04	8973;8974;8975;8972	0.227815	2.11378	0.999874	1.35252	1.73315	0.0294601	0.0677801	0.0226001	0.0400801	0.0344601
ATP1B4	4	1.46,-0.99,3.21,0.31	80.42,366.45,549.28,674.64	58.44,407.42,398.39,654.69	32819;32821;32820;32818	-0.994186	3.20773	0.997549	1.46381	2.33577	0.511	0.0039601	0.0228401	0.0274601	0.0031001
KCTD12	4	2.8,0.98,-0.85,1.06	178.25,305.49,345.91,453.92	114.24,271.05,380.03,408.05	57432;57433;57435;57434	-0.852824	2.80033	0.997684	1.06448	1.9324	0.42934	0.0121601	0.0228401	0.10002	0.0167001
EFR3A	4	1.33,1.01,0.8,0.84	226.11,273.4,288.72,370.17	187.42,240.06,262.43,337.11	31936;31935;31937;31934	0.804483	1.33314	0.997154	1.00918	1.17116	0.0017001	0.3155	0.0229401	0.11684	0.18732
BIVM	4	0.22,1.03,0.62,2.12	78.44,136.65,150.62,321.43	75.54,113.69,136.95,247.68	40733;40731;40730;40732	0.220087	2.11644	0.997184	1.02907	1.57276	0.0302001	0.0674801	0.0229401	0.11068	0.0601201
GPR161	4	0.6,2.44,0.65,0.3	115.5,168.91,150.83,558.17	102.87,111.54,136.5,544.32	32800;32801;32799;32798	0.302234	2.44014	0.997377	0.651662	1.5459	0.0217601	0.0290001	0.0229401	0.27646	0.0656001
HAMP	4	0.94,-0.46,0.89,2.62	162.93,177.51,196.3,230.91	140.27,190.54,172.34,158.02	46417;46415;46414;46416	-0.461229	2.61622	0.997388	0.942529	1.77938	0.22084	0.0188601	0.0229401	0.1404	0.0288801
ITIH2	4	1.3,0.55,1.14,1	114.28,107.33,129.55,275.74	89.47,96.89,105.4,242.47	9838;9837;9839;9836	0.553897	1.29579	0.996706	1.13785	1.21682	0.0068001	0.33298	0.0230401	0.0802201	0.16804
SLX4	4	1.01,1.97,0.48,0.52	66.32,81.92,136.14,205.87	51.79,52.65,125.59,191.14	53668;53669;53666;53667	0.477645	1.97297	0.996609	1.01445	1.49371	0.0097401	0.0928001	0.0230601	0.11516	0.0776801
ORC3	4	1.82,0.74,1.08,0.34	93.96,138.13,160.94,153.98	63.25,121.4,135.98,146.59	33268;33269;33267;33266	0.338452	1.81902	0.99616	1.08408	1.45155	0.0184201	0.12788	0.0230801	0.0938401	0.0886401
DDX3X	3	0.03,0.32,3.1	77.59,122.37,379.68	77.77,115.12,265.62	4638;4637;4636	0.0318841	3.10116	1.15066	0.318934	1.71005	0.11688	0.0039801	0.0231601	0.31592	0.0211001
PHC2	3	1.75,1.05,0.64	103.73,163.01,176.06	72.09,138.32,158.78	5300;5301;5302	0.642833	1.75334	1.15005	1.05399	1.40366	0.0178201	0.10948	0.0232201	0.0554801	0.0565601
ANKHD1-EIF4EBP3	4	1.31,0.59,1.24,0.84	313.72,333.37,489.79,518.07	267.42,310.94,432.18,477.29	72688;72691;72690;72689	0.593895	1.30735	0.994433	1.23906	1.27321	0.0056201	0.32768	0.0232801	0.0578401	0.14544
TRAPPC6A	4	0.82,1.06,0.29,1.81	125.29,173.39,289.84,498.9	108.35,146.04,279.64,415.5	48917;48915;48916;48914	0.286084	1.80966	0.993565	1.06321	1.43644	0.0230401	0.13044	0.0233601	0.10042	0.0929001
JRKL	4	0.35,0.23,3.42,-0.02	169.66,214.21,277.46,508.16	159.94,206.74,174.69,509.67	22693;22692;22694;22695	-0.0185594	3.41671	0.993195	0.348163	1.88244	0.0700201	0.0023001	0.0233801	0.46632	0.0198001
MKX	4	1.42,0.9,0.38,1.27	136.91,163.48,181.08,200.13	106.47,141.67,171.87,166.47	67181;67182;67183;67180	0.380038	1.4171	0.992833	1.2716	1.34435	0.0154801	0.27442	0.0234201	0.0528601	0.12018
MT3	4	1.02,1.25,-0.21,1.9	110.31,118.14,144.69,185.44	90.51,92.9,150.68,136.29	11840;11841;11843;11842	-0.207635	1.90397	0.992834	1.25423	1.5791	0.11974	0.10818	0.0234201	0.0554201	0.0589001
MRVI1	4	1,0.23,2.07,0.68	114.08,203.15,243.69,264.88	94.51,196.93,182.39,243.42	27793;27794;27795;27792	0.225503	2.07328	0.992565	0.995829	1.53455	0.0296201	0.0739801	0.0234801	0.1213	0.0681001
CNTD1	4	1.29,0.56,1.24,0.88	56.91,84.08,162.65,278.34	40.97,74.82,134.07,249.21	58830;58829;58828;58831	0.556837	1.29092	0.992685	1.24243	1.26668	0.0067401	0.33592	0.0234801	0.0574201	0.14814
NPPB	4	1.66,1.47,0.88,-0.04	106.55,121.02,130.2,666.67	76.28,91.21,110.95,666.69	12791;12789;12790;12788	-0.0414482	1.66115	0.992264	1.46983	1.56549	0.0752001	0.17714	0.0235001	0.0266801	0.0614601
TRIOBP	4	1.9,-0.07,1.06,1.08	201.22,357.63,553.14,580.46	152,360.52,502.68,526.2	30052;30051;30053;30050	-0.0735458	1.90295	0.99202	1.07786	1.49041	0.0832801	0.10844	0.0235401	0.0961601	0.0785601
SMPD3	4	0.37,1.57,0.5,1.53	220.6,243.18,280.48,348.5	209.74,197.15,264.75,291.3	42589;42587;42586;42588	0.365493	1.57242	0.991462	1.52893	1.55067	0.0165801	0.21292	0.0235801	0.0215201	0.0646801
ASAH2B	4	0.99,0.82,1.85,0.31	30.34,98.46,108.02,107.52	22.02,83.33,73.97,101.41	74285;74287;74288;74286	0.307855	1.84552	0.991646	0.988997	1.41726	0.0212001	0.12144	0.0235801	0.12338	0.0980401
CDK11A	4	1.11,0.25,1.85,0.75	120.99,316.11,373.62,721.2	97.83,308.29,302.78,675.21	74750;74749;74752;74751	0.250002	1.85198	0.991729	1.1124	1.48219	0.0268801	0.11992	0.0235801	0.0868401	0.0808401
OR51B2	4	1.58,0.71,0.38,1.29	183.28,279.43,289.36,601.96	142.45,256.32,276.02,534.73	49173;49172;49171;49170	0.379368	1.5783	0.990586	1.2907	1.4345	0.0155201	0.2103	0.0237401	0.0489201	0.0934201
AGPS	4	-0.6,1.93,1.79,0.84	90.77,153.22,202.55,242.31	102.2,109.86,155.73,216.79	22253;22252;22254;22255	-0.6032	1.93386	0.99036	1.78613	1.85999	0.28986	0.10148	0.0237801	0.0066601	0.0213801
WDR13	4	1.63,0.88,1.5,-0.06	126.32,127.54,357.71,536.79	92.87,108.44,300.11,543.19	47921;47918;47919;47920	-0.0595385	1.632	0.989753	1.50208	1.56704	0.0796401	0.18902	0.0238401	0.0240001	0.0611601
AIG1	4	0.06,1.04,1.51,1.35	110.72,192.78,286.95,330.98	109.3,165.49,236.09,284.24	38678;38679;38680;38681	0.0565968	1.51109	0.988786	1.34798	1.42953	0.0548201	0.23636	0.0239001	0.0407401	0.0948001
DHRS11	4	1.81,1.18,0.89,0.07	86.24,118.14,180.21,424.24	58.3,94,156.1,420.96	49024;49022;49023;49025	0.0727014	1.80582	0.988884	1.18309	1.49446	0.0519201	0.13178	0.0239001	0.0693401	0.0775201
GRAMD3	4	0.27,0.19,2.49,1	173.34,175.25,214.3,264	166.21,170.53,149.22,232.08	48538;48540;48541;48539	0.185961	2.49367	0.987029	1.00168	1.74768	0.0342601	0.0251201	0.0239401	0.11964	0.0327001
LAIR2	4	-0.26,2.34,-0.41,2.29	74.59,178.71,266.93,413.99	79.86,123.29,282.68,321.5	10453;10454;10452;10455	-0.410204	2.33818	0.987084	2.28519	2.31168	0.19732	0.0385001	0.0239401	0.0006801	0.0033401
ARHGAP30	4	2.13,1.41,1.34,-0.94	144.83,319.19,411.13,425.2	98.94,268.57,353.58,470.04	66860;66861;66862;66863	-0.943414	2.13216	0.985971	1.41497	1.77357	0.48264	0.0646801	0.0241001	0.0319001	0.0296401
LRRC8D	4	2,1.25,0.19,0.5	170.28,309.19,334.49,451.16	124.59,265.66,326.24,430.68	41702;41704;41703;41705	0.194325	2.00077	0.985973	1.25313	1.62695	0.0332801	0.0873001	0.0241001	0.0556401	0.0501201
ANKIB1	4	1.45,0.19,0.77,1.54	158.71,237.27,276.31,290.35	125.09,231.25,251.19,238.98	39994;39995;39997;39996	0.188532	1.53989	0.986025	1.45047	1.49518	0.0339601	0.22438	0.0241001	0.0283801	0.0772801
GBX1	4	1.7,0.56,0.91,0.77	305.09,350.84,474.72,508.26	247.92,328.2,433.44,471.14	6954;6952;6953;6955	0.561682	1.70403	0.986078	0.913197	1.30861	0.0066601	0.16258	0.0241001	0.15106	0.1325
TMEM59L	4	0.86,0.12,1.45,1.51	89.59,87.34,119.89,169.77	74.67,86.09,90.86,133.52	33704;33705;33703;33702	0.123307	1.51304	0.985284	1.44697	1.48001	0.0430801	0.23544	0.0241801	0.0289401	0.0814201
WDR83OS	4	-0.02,1.26,1.03,1.66	144.22,284.25,323.87,362.74	145.79,242.33,287.84,299.3	38691;38690;38693;38692	-0.0150278	1.65809	0.983665	1.26021	1.45915	0.0692001	0.1786	0.0244201	0.0542601	0.0869001
CTSS	4	0.89,0.08,1.32,1.64	133.42,143.42,217.78,351.39	113.78,142.14,180.9,290.22	4272;4273;4275;4274	0.0848189	1.6365	0.983848	1.32301	1.47975	0.0495201	0.18716	0.0244201	0.0442001	0.0814401
MCOLN1	4	-0.2,0.92,1.82,1.39	51.25,184.2,199.29,595.88	54.58,160,152.35,525.04	45261;45260;45258;45259	-0.196911	1.81825	0.983289	1.38975	1.604	0.11646	0.12822	0.0244601	0.0350601	0.0541401
OR2A4	4	0.15,0.81,2.3,0.67	88.67,129.41,268.77,244.96	86.9,111.63,198.56,223.95	49263;49262;49264;49265	0.150061	2.2976	0.982846	0.812337	1.55497	0.0387401	0.0430001	0.0245001	0.19534	0.0637401
C12orf54	4	1.21,-0.21,0.5,2.43	77.5,84.9,114.7,293.24	59.57,89.8,103.91,214.88	58350;58348;58349;58351	-0.210593	2.42894	0.982951	1.21085	1.8199	0.12104	0.0298801	0.0245001	0.0635601	0.0250201
STARD13	4	0.21,1.09,1.65,0.98	113.66,215.26,238.08,294.77	109.13,184.49,189.19,262.07	55558;55560;55561;55559	0.213225	1.65463	0.983097	1.0883	1.37147	0.0310401	0.18052	0.0245001	0.0929201	0.11148
DUX4	2	0.83,1.95	72.63,82.06	60.83,53.36	75688;75690	0.832265	1.94541	1.38884	0.832265	1.38884	0.0392601	0.0503001	0.0245001	0.0392601	0.0245001
NUDT8	4	-0.12,0.18,2.72,1.16	572.12,583.94,663,707.33	577.76,573.95,521.56,639.43	66491;66488;66490;66489	-0.123881	2.71631	0.982691	1.16186	1.93909	0.0966401	0.0152401	0.0245401	0.0741601	0.0162001
TMEM50A	4	2.23,0.44,1.05,0.21	203.81,238.36,342.8,337.12	145.86,225.09,304.2,328.46	33232;33231;33230;33233	0.208407	2.22873	0.982694	1.04997	1.63935	0.0315801	0.0501801	0.0245401	0.10452	0.0479801
MUC21	4	1.86,0.43,2.13,-0.49	152.2,145.23,319.88,333.87	110.48,135.16,246.4,351.2	72076;72077;72079;72078	-0.487517	2.1295	0.982503	1.86163	1.99556	0.2317	0.0649601	0.0245601	0.0050601	0.0129201
ZDHHC13	4	3.33,-0.89,-0.07,1.57	307.1,279.4,557.36,630.18	200.62,311.74,561.8,547.93	40091;40092;40093;40090	-0.894935	3.32867	0.982576	1.56599	2.44733	0.45348	0.0030601	0.0245601	0.0184201	0.0020601
TMPRSS7	4	1.39,1.73,1.38,-0.57	287.44,406.64,939.61,960.48	241.32,335.3,839.37,998.23	69635;69634;69633;69632	-0.573065	1.72729	0.981832	1.3894	1.55834	0.2747	0.15546	0.0246001	0.0351801	0.0628001
OXNAD1	4	-1.12,0.91,3.12,1.01	269.62,368.3,509.12,521.1	308.36,333.14,372.99,472.23	56112;56115;56114;56113	-1.11874	3.12447	0.981584	1.01439	2.06943	0.584	0.0047801	0.0246401	0.11522	0.0095001
PNMAL2	4	1.47,0.66,0.63,1.17	278.91,358.26,423.6,649.19	230.94,331.61,395.18,587.25	45545;45542;45543;45544	0.633449	1.46739	0.980976	1.16774	1.31756	0.0044001	0.2543	0.0246601	0.0725601	0.1293
DNAH17	4	1.39,1.55,-1.06,2.04	92.37,125.35,123.94,501.78	68.62,93.39,148.52,407.9	22497;22499;22496;22498	-1.06347	2.03963	0.97898	1.55174	1.79569	0.5511	0.0801601	0.0248001	0.0194201	0.0269801
MAEL	4	0.28,2.77,0.88,-0.01	298.32,383.84,573.14,561.87	288.14,279.4,529.36,562.94	54563;54564;54562;54565	-0.0134392	2.76578	0.978837	0.883085	1.82443	0.0687801	0.0132201	0.0248201	0.16364	0.0246601
WBSCR16	3	1.59,2.11,-0.3	51.47,82.43,88.75	32.56,51.2,95.01	51671;51673;51670	-0.301668	2.1081	1.13178	1.5889	1.8485	0.24198	0.0491601	0.0250001	0.0093801	0.0126601
SHC1	4	0.42,0.87,0.31,2.32	118.98,222.54,332.4,473.26	110.64,196.18,320.49,373.45	17304;17306;17307;17305	0.309467	2.31975	0.9775	0.865118	1.59243	0.0210201	0.0401801	0.0250201	0.17134	0.0562001
TMEM169	4	1.12,0.59,1.28,0.92	75.83,85.71,93.48,175.82	59.81,75.87,71.05,151.2	56315;56314;56312;56313	0.589792	1.27737	0.97727	1.11725	1.19731	0.0057001	0.34212	0.0250401	0.0854201	0.17602
ATM	4	0.38,0.13,2.3,1.09	31.74,335.94,571.9,604.18	28.31,329.98,460.94,546.47	1313;1315;1312;1314	0.131963	2.30081	0.977091	1.09377	1.69729	0.0414801	0.0423801	0.0250801	0.0914801	0.0392001
MS4A5	4	1.41,0.26,1.06,1.18	166.48,179.05,347.73,476.83	133.28,173.21,307.79,423.77	47577;47574;47575;47576	0.258101	1.40712	0.976685	1.17818	1.29265	0.0260001	0.2783	0.0251801	0.0705401	0.13824
SF3B1	4	2.1,0.09,2.86,-1.15	127.38,170.79,213.55,302.67	85.1,168.42,139.93,345.8	32840;32839;32841;32838	-1.1506	2.86152	0.976418	2.10193	2.48172	0.60122	0.0102401	0.0252401	0.0016401	0.0018201
AMFR	4	0.97,1.34,-0.57,2.16	248.5,428.41,497.7,703.15	218.67,370.83,526.67,585.37	727;726;724;725	-0.569114	2.16005	0.97518	1.34149	1.75077	0.2731	0.0600201	0.0253001	0.0415801	0.0323801
OR14I1	4	2.63,0.11,0.1,1.06	357.37,342.82,579.12,630.02	265.03,337.93,573.49,572.21	72535;72532;72534;72533	0.0997249	2.63476	0.975404	1.06083	1.84779	0.0467401	0.0183801	0.0253001	0.10114	0.0223201
ADSS	4	0.92,-0.01,0.62,2.37	87.24,97.06,164.08,263.31	71.57,97.26,148.94,191.77	445;444;447;446	-0.0137499	2.3746	0.974563	0.922094	1.64835	0.0688601	0.0342601	0.0253601	0.14752	0.0467601
FLNC	4	1.09,-0.19,0.59,2.41	141.19,165.97,419.23,566.24	116.99,170.42,393.11,451.3	6462;6460;6461;6463	-0.18707	2.40692	0.97436	1.09245	1.74969	0.11362	0.0317401	0.0253801	0.0918801	0.0324201
CCDC80	4	2.66,0.16,-0.06,1.14	111.78,117.15,153.52,214.58	63.92,114.17,154.91,182.11	62569;62571;62568;62570	-0.0606382	2.6636	0.974366	1.13642	1.90001	0.0799001	0.0173201	0.0253801	0.0804801	0.0186001
C15orf65	4	0.04,1.76,0.7,1.39	56.29,82.92,87.33,117.76	56.2,56.23,75.39,90.48	61479;61476;61478;61477	0.0448836	1.76259	0.974159	1.3919	1.57724	0.0568801	0.1442	0.0254401	0.0347601	0.0593001
ELMSAN1	4	-0.15,-0.61,2.65,2	193.05,250.5,333.25,331.23	197.31,271.64,241.69,260.8	55977;55978;55979;55976	-0.60528	2.6485	0.972903	1.99723	2.32286	0.29132	0.0178601	0.0256801	0.0027201	0.0032401
KLB	4	0.19,2.82,0.96,-0.08	102.96,437.42,502.23,769.81	99.38,320.2,455.33,770.23	62719;62717;62718;62716	-0.0814615	2.82211	0.972681	0.958118	1.89011	0.0853201	0.0114001	0.0257201	0.13498	0.0193001
CHRM3	4	3.46,0.09,0.01,0.33	228.94,228.38,326.34,473.17	137.8,226.41,325.63,457.85	3204;3207;3205;3206	0.0127712	3.46058	0.972555	0.331816	1.8962	0.0630801	0.0018601	0.0257401	0.47594	0.0188801
LPCAT2	4	2.06,0.41,-0.21,1.62	55.47,68.97,93.3,269.54	31.28,63.56,97.06,217.45	41090;41092;41093;41091	-0.206857	2.06257	0.971639	1.62112	1.84185	0.11944	0.0758001	0.0257801	0.0147201	0.0229201
CAMKMT	4	-0.79,1.13,1.85,1.69	142.75,217.21,287.28,895.25	161.9,184.83,225.73,778.77	50057;50056;50054;50055	-0.787117	1.85147	0.971414	1.69389	1.77268	0.39254	0.12004	0.0258001	0.0107001	0.0297201
DCSTAMP	4	-0.42,1.74,1.07,1.49	168.27,202.66,203.93,511.98	179.6,157.41,174.26,440.24	51617;51615;51614;51616	-0.418022	1.73663	0.970724	1.49254	1.61459	0.2011	0.1518	0.0259201	0.0247401	0.0523401
C17orf50	4	0.33,2.55,0.56,0.43	56.73,154.43,133.31,154.58	52.58,99.19,120.86,144.72	61687;61685;61686;61684	0.334724	2.55026	0.970583	0.564797	1.55753	0.0186801	0.0215201	0.0259401	0.3268	0.0630401
SMCO3	4	0.88,0.5,2.83,-0.32	91.18,144.32,172.57,187.62	76.02,132.51,105.95,196.94	72870;72869;72871;72868	-0.321627	2.82652	0.970327	0.880135	1.85333	0.16052	0.0111801	0.0259801	0.16476	0.0218601
HOXD4	4	1.87,0.92,1.69,-0.6	146.77,232.41,273.13,437.98	106.02,205.74,219.31,467.55	8756;8759;8757;8758	-0.598421	1.86782	0.969834	1.68647	1.77714	0.28736	0.11674	0.0261001	0.0111601	0.0291201
TCF19	4	1.14,0.61,1.67,0.46	95.61,140.43,279.23,272.15	75.68,126.28,226.32,257.46	18862;18861;18860;18863	0.461545	1.66641	0.969538	1.13608	1.40124	0.0105001	0.1757	0.0261201	0.0805801	0.10218
TPSAB1	4	-0.13,0.47,2.61,0.93	223.47,234.6,340.5,483.25	227.69,220.92,247.67,440.1	19526;19527;19524;19525	-0.131059	2.61157	0.969741	0.929317	1.77044	0.0983801	0.0191801	0.0261201	0.14494	0.0299401
DNAJC5	4	0.42,2.23,1.13,0.09	67.35,149.81,173.87,215.37	61.63,100.84,144.74,212.41	51150;51153;51151;51152	0.0907091	2.23113	0.968335	1.13458	1.68286	0.0484801	0.0498801	0.0263201	0.0810001	0.0412801
GTSF1	4	-0.37,0.82,1.26,2.17	105.23,127.89,169.37,339.43	112.2,110.12,138.64,265.3	58370;58368;58369;58371	-0.369008	2.16596	0.967517	1.25799	1.71198	0.17942	0.0588801	0.0264201	0.0545801	0.0371801
HCN4	4	1.42,0.06,0.81,1.57	234.58,342.36,468.75,501.68	191.91,339.17,432.49,428.35	26763;26762;26760;26761	0.0631484	1.57029	0.967439	1.42414	1.49722	0.0537601	0.2138	0.0264601	0.0309001	0.0768401
SCN3A	4	-0.74,0.85,1.9,1.85	43.9,129.71,267.6,416.41	54.3,111.05,207.26,338.84	16888;16891;16889;16890	-0.736943	1.90249	0.96708	1.85179	1.87714	0.36232	0.10852	0.0265201	0.0052201	0.0201401
RECQL5	4	1.25,-0.64,0.69,2.56	68.35,180.39,255.62,285.57	50.22,198.68,232.89,204.22	24718;24719;24717;24716	-0.640341	2.5625	0.967184	1.25422	1.90836	0.3106	0.0209801	0.0265201	0.0554201	0.0180601
RAI14	4	1.66,0.99,0.27,0.94	278.55,438.92,519.1,635.6	225.79,395.12,507.1,584.86	34498;34500;34501;34499	0.273922	1.65936	0.966366	0.994622	1.32699	0.0244801	0.1778	0.0266401	0.12172	0.12624
ACTG1	4	0.42,1,0.6,1.84	131.62,179.12,188.44,546.23	122.45,152.29,173.34,457.25	195;193;194;192	0.416949	1.84185	0.965778	1.00292	1.42239	0.0134201	0.1222	0.0267801	0.11928	0.0964601
DNMT1	4	2.92,0.1,-0.53,1.37	62.28,48.47,55.03,151.34	28.07,47.92,63.34,119.36	4936;4938;4939;4937	-0.525589	2.92015	0.965577	1.36892	2.14453	0.25068	0.0088601	0.0268601	0.0380401	0.0066801
CPNE7	4	0.79,2.13,0.39,0.55	223.03,272.2,419.47,663.31	199.53,204.06,401.67,631.92	35650;35651;35652;35653	0.387629	2.13283	0.965116	0.787916	1.46037	0.0151001	0.0645201	0.0269401	0.20558	0.0865801
CELSR1	4	1.71,0.88,0.94,0.33	165.85,241,254.75,253.87	126.8,214.56,223.88,244.15	25385;25386;25387;25384	0.331152	1.70586	0.964924	0.939975	1.32292	0.0188801	0.16224	0.0269601	0.14134	0.1274
SLC24A3	4	1.64,1.26,2.01,-1.05	91.12,98.09,218.87,179.4	63.91,75.45,162.92,209.07	45458;45460;45459;45461	-1.04956	2.00914	0.964198	1.63557	1.82236	0.54362	0.0855601	0.0270801	0.0139601	0.0248201
DNAJB14	4	1.33,-0.56,2.64,0.45	57.81,113.63,151.56,326.63	41.25,125.49,94.14,309.93	50523;50525;50524;50522	-0.562892	2.64051	0.963742	1.32516	1.98284	0.2697	0.0180201	0.0271601	0.0440401	0.0136601
LMBR1	4	1.84,-0.03,-0.31,2.36	136.99,136.17,142.52,266.06	98.13,136.71,150.75,193.88	47636;47635;47634;47637	-0.310187	2.35864	0.963485	1.83911	2.09887	0.15612	0.0360201	0.0272001	0.0055801	0.0083201
PMS1	4	1.69,-0.36,0.79,1.74	78.35,122.9,194.99,233.91	53.3,130.92,173.97,182.88	14274;14272;14275;14273	-0.361342	1.73915	0.963295	1.68853	1.71384	0.17636	0.15072	0.0272201	0.0109401	0.0369201
AGAP11	4	0.56,1.65,1.37,0.27	82.58,159.35,260.89,381.42	73.5,120.11,216.65,368.95	58123;58122;58120;58121	0.271038	1.64795	0.962948	1.36881	1.50838	0.0247601	0.18258	0.0272601	0.0380401	0.0744201
GSPT2	4	1.24,1.88,0.59,0.14	196.61,371.67,576.3,603.54	164.87,300.08,546.26,593.87	33484;33483;33482;33485	0.141843	1.87618	0.963016	1.24002	1.5581	0.0400201	0.11454	0.0272601	0.0576401	0.0629201
ADAR	4	-0.02,0.36,2.06,1.45	61.33,96.32,146.75,301.38	62.44,89.59,101.63,252.7	265;267;264;266	-0.0249713	2.05795	0.962511	1.45397	1.75596	0.0713801	0.0769001	0.0273001	0.0282001	0.0318401
GRAP2	4	-0.39,1.8,0.43,2.01	157.1,202.6,317.77,391.62	167.13,155.47,303.69,313.92	24726;24725;24724;24727	-0.391806	2.01388	0.961495	1.79768	1.90578	0.18916	0.0844801	0.0274601	0.0064401	0.0182001
FGL2	4	0.78,1.12,2.14,-0.2	124.65,161.22,190.97,235.76	108.36,135.47,135.79,240.89	29392;29391;29390;29393	-0.19977	2.13935	0.961132	1.12103	1.63019	0.1174	0.0634601	0.0275201	0.0847601	0.0495001
OR52N5	4	1.22,1.44,-0.08,1.27	247.77,444.27,527.62,575.2	211.06,380.68,534.06,513.82	71588;71590;71589;71591	-0.081894	1.44236	0.960708	1.26647	1.35442	0.0855401	0.26306	0.0276201	0.0533601	0.11694
NMT2	4	1.44,0.04,1.56,0.81	92.9,101.65,137.89,281.16	68.29,101.1,104.24,255.21	24704;24707;24705;24706	0.0389511	1.56098	0.960178	1.43531	1.49815	0.0580401	0.21722	0.0276401	0.0301001	0.0766001
TFDP1	4	1.55,-0.45,2.06,0.68	61.83,52.18,70.29,126.29	41.47,59.04,41.95,111.37	19032;19033;19034;19035	-0.450883	2.05656	0.959105	1.55042	1.80349	0.2164	0.0773801	0.0277801	0.0195601	0.0263401
ADAMTS19	4	2.36,0.89,0.79,-0.21	127.87,161.33,408.85,1059.7	81.56,140.27,374.63,1070.35	64256;64257;64259;64258	-0.211183	2.35814	0.958808	0.894308	1.62622	0.1212	0.0360401	0.0278201	0.15902	0.0503001
PODNL1	4	0.72,1.68,0.56,0.88	183.58,206.32,212.95,252.29	164.92,161.44,196.8,223.42	50249;50246;50248;50247	0.559634	1.68295	0.958348	0.8757	1.27933	0.0067201	0.16994	0.0278601	0.16626	0.14302
ERVV-2	4	0.94,1.49,-0.44,1.85	303.74,313.81,336.79,423.54	271.19,261.77,352.48,345.34	75561;75562;75560;75559	-0.442133	1.84777	0.958081	1.49159	1.66968	0.21202	0.12082	0.0279001	0.0248401	0.0430401
DEDD2	4	0.98,-1.06,1.37,2.54	97.1,224.33,421.87,661.94	79.44,257.32,363.31,528.72	63595;63594;63593;63592	-1.06105	2.53712	0.958022	1.37276	1.95494	0.55014	0.0226801	0.0279201	0.0376401	0.0152801
IQCJ	4	1.34,1.65,0.13,0.71	172.3,221.42,292.44,399.74	139.09,174.23,287.36,368.79	74452;74451;74450;74449	0.132183	1.64576	0.957868	1.33965	1.49271	0.0414201	0.18336	0.0279601	0.0418001	0.0780001
ARL15	4	0.55,1.52,-0.06,1.83	107.02,223.02,223.16,287.14	96.7,179.3,225.24,226.34	40333;40332;40330;40331	-0.0627968	1.83084	0.957491	1.51647	1.67365	0.0806201	0.12462	0.0280601	0.0226801	0.0423001
NT5C3A	4	0.71,0.06,0.75,2.3	138.56,159.6,168.51,208.18	122.68,157.79,149.31,148.71	38246;38249;38248;38247	0.0636016	2.30068	0.95685	0.751251	1.52597	0.0537001	0.0424201	0.0280801	0.22412	0.0701001
LYPD8	4	3.02,0.27,0.03,0.51	108.62,176.63,173.61,529	56.05,169.63,172.91,505.9	74115;74116;74114;74113	0.0279157	3.01651	0.956484	0.514382	1.76545	0.0600001	0.0061801	0.0281401	0.35692	0.0305401
FAM126A	4	-0.23,1.08,1.21,1.77	105.88,155.04,220.49,538.45	110.16,129.88,185.85,454.24	53982;53983;53985;53984	-0.234056	1.76785	0.95632	1.20935	1.4886	0.12814	0.14324	0.0281601	0.0638601	0.0789601
ARHGEF11	4	1.35,0.15,1.5,0.83	145.81,175.48,223.55,389.31	115.7,171.57,179.83,354.37	26101;26102;26103;26100	0.153142	1.50044	0.956401	1.34689	1.42367	0.0382201	0.24088	0.0281601	0.0408601	0.0962201
NAA25	4	-0.14,1.53,2.05,0.38	31.41,79.1,90.58,289.47	33.16,56.65,57.99,275.99	50610;50613;50611;50612	-0.142112	2.05059	0.955694	1.52999	1.79029	0.10128	0.0781201	0.0281801	0.0214001	0.0276201
ADRA2C	4	1.24,-1,2.47,1.12	74.47,96.09,213.64,558.14	56.01,116.21,149.38,504.64	417;418;416;419	-1.00224	2.4685	0.955891	1.24213	1.85531	0.51534	0.0269001	0.0281801	0.0574601	0.0217001
PPCS	4	0.57,0.53,1,1.73	213.04,218.75,408.14,621.62	196.72,202.35,365.02,531.62	49729;49726;49727;49728	0.529237	1.7252	0.955978	1.00369	1.36444	0.0077401	0.15632	0.0281801	0.1189	0.11388
KLHDC7B	4	1.45,1.4,1.45,-0.48	123.69,213.59,293.07,282.24	93.55,174,245.47,298.41	57042;57041;57043;57040	-0.475778	1.44848	0.955993	1.4476	1.44804	0.227	0.2606	0.0281801	0.0288401	0.0894401
ALDH1L1	4	-0.19,1.41,1.01,1.59	145.51,180.23,256.26,274.49	150.81,143.6,223,225.34	29287;29289;29286;29288	-0.190662	1.58527	0.955019	1.41178	1.49852	0.11474	0.20776	0.0282201	0.0323001	0.0765801
PCDHGB6	4	2.04,1.1,0.75,-0.07	275.47,536.3,572.1,641.4	209.69,484.05,534.44,644.3	43887;43889;43886;43888	-0.0739712	2.0441	0.955184	1.09759	1.57084	0.0833601	0.0794401	0.0282201	0.0904601	0.0603401
OR52A1	4	-0.65,3.82,0.28,0.38	125.58,253.75,229.93,432.05	140.37,146.85,221.74,416.1	33091;33092;33093;33090	-0.654247	3.81989	0.955384	0.37646	2.09817	0.3173	0.0009601	0.0282201	0.44618	0.0083401
NIPBL	4	1.35,1.46,1.23,-0.22	62.48,151.11,163.29,279.7	44.33,117.41,134.86,287.32	33861;33860;33859;33858	-0.220461	1.45639	0.954623	1.3517	1.40405	0.1242	0.25762	0.0282801	0.0402801	0.10142
TMSB4Y	4	-0.7,1.6,0.56,2.36	97.47,145.03,505.56,715.44	111.42,109.63,478.19,585.58	23820;23823;23821;23822	-0.698763	2.35566	0.954161	1.6002	1.97793	0.34232	0.0362201	0.0283001	0.0161201	0.0139801
SIRT1	4	1.68,1.38,1.08,-0.31	61.11,95.26,165.83,193.42	39.49,71.09,139.72,202.73	32736;32735;32737;32734	-0.312485	1.67811	0.95435	1.37627	1.52719	0.15696	0.17138	0.0283001	0.0370801	0.0696601
PIGP	4	1.02,0.44,3.37,-1.02	462.06,462.03,661.78,783.66	417.95,442.71,486.99,845.08	38181;38180;38178;38179	-1.02343	3.3699	0.953056	1.02388	2.19689	0.5282	0.0025401	0.0284801	0.11208	0.0054601
ZNF646	4	0.4,-0.52,3.13,0.79	119.63,144.52,318.51,349.12	111.48,157.36,213.1,318.17	25754;25753;25752;25755	-0.516686	3.13328	0.952759	0.791434	1.96236	0.24672	0.0046601	0.0285401	0.20428	0.0147801
ZBTB8B	4	0.87,0.53,1.62,0.79	206.86,249.09,406.15,438.56	182.62,230.72,338.62,404.76	74576;74574;74575;74573	0.534277	1.61545	0.952305	0.872606	1.24403	0.0074201	0.19588	0.0285801	0.16788	0.1563
RBM7	4	-0.04,0.9,1.18,1.77	173.18,222.96,288.82,352.86	174.56,195.62,250.26,286.57	27264;27267;27266;27265	-0.0420175	1.77459	0.951841	1.17617	1.47538	0.0753401	0.14084	0.0286801	0.0709201	0.0826001
CHST2	4	-0.77,2.32,2.17,0.08	155.83,270.91,392.25,513.52	175.12,198.99,309.07,510.78	24812;24815;24813;24814	-0.766568	2.32378	0.951079	2.16802	2.2459	0.37952	0.0400001	0.0287401	0.0011001	0.0046001
ZNF30	4	0.36,0.36,2.81,0.27	181.55,298.53,392.19,392.69	172.47,285.32,285.41,380.29	55292;55291;55290;55293	0.26908	2.81117	0.950056	0.361653	1.58641	0.0249401	0.0117201	0.0288201	0.4567	0.0573001
SDC3	4	0.3,1.48,1.8,0.21	153.71,331.78,553.89,573.37	147.18,279.86,467.55,562.17	25561;25562;25563;25560	0.208065	1.80412	0.949237	1.48291	1.64351	0.0316001	0.13238	0.0289001	0.0256401	0.0475801
KNG1	4	-0.31,2.48,0.68,0.95	95.87,153.44,250.56,277.81	102.22,99.65,227.83,245.76	10240;10241;10243;10242	-0.312888	2.47751	0.949145	0.953832	1.71567	0.1571	0.0262001	0.0289201	0.13674	0.0367801
TRIM37	4	-0.84,2.07,0.32,2.25	48.48,78.73,105.61,144.29	60.91,48.03,99.68,95.98	11930;11928;11931;11929	-0.843869	2.25168	0.948442	2.07073	2.16121	0.42364	0.0476601	0.0290201	0.0019801	0.0063201
TMEM179B	4	1.54,1.65,-0.44,1.04	64.91,197.95,265.71,291.85	44.01,155.48,282.34,257.52	70272;70273;70274;70275	-0.435783	1.64833	0.948203	1.53929	1.59381	0.20896	0.1825	0.0291201	0.0206601	0.0560001
PRR23A	4	0.79,-0.02,2.12,0.9	94.48,621.98,689.22,946.95	80.73,622.67,576.94,878.67	74961;74962;74960;74959	-0.0177183	2.12327	0.947657	0.897091	1.51018	0.0698001	0.0661401	0.0292001	0.15784	0.0737601
ZNF212	4	0.83,1.75,0.09,1.11	74.38,94.44,80.98,111.86	62.53,64.75,80.01,90.17	21155;21153;21154;21152	0.0930541	1.75304	0.946934	1.11374	1.43339	0.0481601	0.14688	0.0292801	0.0864001	0.0937601
NLRP6	4	1.55,-0.87,2.43,0.68	135.77,155.42,202.42,187.63	102.33,177.84,138.84,169.86	64276;64277;64279;64278	-0.871012	2.42752	0.946976	1.55033	1.98892	0.43996	0.0299201	0.0292801	0.0195801	0.0133601
FUT4	4	1.47,0.43,0.69,1.2	92.22,196.19,273.87,332.54	67.2,184.06,251.19,290.62	6654;6652;6655;6653	0.426376	1.46827	0.946621	1.20491	1.33659	0.0128201	0.254	0.0293001	0.0647401	0.12264
FKBP15	4	1.11,0.53,1.35,0.79	51.3,82.71,232.79,325.83	38.23,74.01,192.68,298.56	32403;32402;32404;32405	0.534611	1.35044	0.946507	1.10703	1.22874	0.0074001	0.30662	0.0293201	0.0878001	0.1627
FAIM3	4	1.64,1.31,1.15,-0.31	51.55,155.76,192.96,536.98	32.13,124.48,162.88,556.39	24207;24206;24204;24205	-0.312862	1.63691	0.9461	1.31196	1.47443	0.15706	0.18702	0.0293801	0.0456001	0.0828401
IFITM10	4	0.53,-0.71,1.94,2.02	175.66,215.03,397.04,627.36	161.24,236.98,319.86,522.22	72586;72585;72587;72584	-0.708014	2.01639	0.944847	1.94153	1.97896	0.34716	0.0843001	0.0296201	0.0037601	0.0139001
IAH1	4	2.83,0.64,0.93,-0.62	155.52,169.46,358.17,363.04	94.06,152.6,321.91,387.37	68039;68037;68038;68036	-0.621007	2.83352	0.944512	0.928472	1.881	0.2995	0.0107401	0.0296401	0.1453	0.0198601
LRRC25	4	0.87,2.28,0.35,0.27	127.92,154.3,151.07,294.71	108.71,104.22,143.95,284.81	59131;59128;59130;59129	0.272092	2.27904	0.943017	0.872202	1.57562	0.0246801	0.0452401	0.0297801	0.16822	0.0595401
CNNM3	4	2.63,0.95,0.36,-0.17	90.95,159.16,177.89,220.22	51.05,137.48,168.49,226.17	35075;35076;35077;35074	-0.168709	2.63055	0.9417	0.948771	1.78966	0.1084	0.0185401	0.0300001	0.13842	0.0276401
ZSCAN23	4	1.62,-0.01,1.26,0.91	64.57,137.76,258.97,265.13	42.78,137.62,218.38,236.62	66055;66052;66053;66054	-0.0136855	1.61714	0.941237	1.25525	1.43619	0.0688201	0.195	0.0301001	0.0552201	0.0929601
GIMAP2	4	0.36,1.52,1.5,0.38	147.46,211.14,375.86,361.35	140.07,168.35,316.75,346.27	34690;34691;34692;34693	0.361424	1.51685	0.940654	1.50437	1.51061	0.0168801	0.23404	0.0302001	0.0239001	0.0736801
BAHCC1	4	-0.04,0.79,1.4,1.61	71.78,134.74,166.39,193.18	73.62,117.05,133.2,150.73	45977;45976;45975;45974	-0.0433467	1.61106	0.940479	1.40016	1.50561	0.0755001	0.19816	0.0302201	0.0340001	0.0751801
TNC	4	1.35,1.05,1.41,-0.06	166.02,187.55,202.26,477.04	134.65,159.95,164.75,478.07	9068;9069;9070;9071	-0.0560881	1.41172	0.939462	1.35144	1.38158	0.0786201	0.27654	0.0302601	0.0403801	0.10834
POMC	4	0.57,0.57,0.41,2.21	347.1,406.56,579.7,673.28	324.56,381.45,557.87,557.74	14413;14414;14415;14412	0.410786	2.21399	0.939623	0.567178	1.39058	0.0138401	0.0525401	0.0302601	0.32556	0.1055
SLC4A1	4	0.93,0.52,0.23,2.08	166.9,187.14,276.58,489.43	143.88,174.15,270.58,398.53	17487;17486;17484;17485	0.226624	2.0813	0.940019	0.930322	1.50581	0.0295601	0.0721001	0.0302601	0.14438	0.0751401
COMMD4	4	0.3,0.76,2.97,-0.27	203.22,221.2,337.94,567.65	195.61,198.16,235.7,580.71	41066;41067;41069;41068	-0.265709	2.96559	0.938743	0.756329	1.86096	0.1395	0.0077601	0.0303001	0.22164	0.0213201
PAQR8	4	3.32,-1.04,-0.03,1.5	125.65,109.08,212.55,264.73	65.14,131.29,212.94,216.02	54800;54799;54798;54801	-1.03675	3.31755	0.939387	1.50277	2.41016	0.53618	0.0031201	0.0303001	0.0239801	0.0022801
LOXL2	4	-0.06,0.94,1.6,1.27	390.83,507.96,597.17,809.38	392.14,463.74,515.81,725.75	10758;10756;10757;10759	-0.0569106	1.59719	0.937483	1.27351	1.43535	0.0788601	0.20298	0.0304601	0.0521401	0.0932001
RNF187	4	1.15,1.13,1.1,0.36	102.02,107.74,191.25,294.73	81.56,85.99,162.83,281.84	62201;62202;62200;62203	0.3609	1.15073	0.936025	1.13307	1.1419	0.0169801	0.41024	0.0306001	0.0813201	0.20142
DPT	4	1.12,1.55,0.79,0.28	205.88,463.19,634.27,791.52	174.22,395.85,591.67,769.27	5003;5001;5002;5000	0.278815	1.55021	0.935242	1.1182	1.3342	0.0238401	0.22152	0.0307001	0.0852601	0.12358
PRRC2C	4	1.66,0.92,1.77,-0.61	165.23,197.08,258.45,324.88	127.13,172.32,204.76,346.66	32107;32108;32106;32109	-0.612507	1.7741	0.9354	1.6622	1.71815	0.295	0.14094	0.0307001	0.0123801	0.0364801
PVRL1	4	1.26,2.07,1.04,-0.63	145.32,185.98,214.89,260.5	117.06,133.29,185.45,283.8	15557;15559;15558;15556	-0.630642	2.07074	0.935123	1.26237	1.66655	0.30486	0.0740801	0.0307201	0.0540001	0.0435601
PDXK	4	1.06,1.04,1.41,0.23	50.81,208.08,226.94,365.74	38.35,178.97,186.35,356.42	22342;22340;22341;22343	0.228275	1.40684	0.934363	1.05858	1.23271	0.0294201	0.27856	0.0307801	0.10188	0.1609
COA7	3	0.6,1.94,0.67	45.87,168.75,199.42	39.14,124.12,180.35	48486;48488;48489	0.602457	1.93966	1.07098	0.67082	1.30524	0.0207201	0.0737401	0.0309601	0.15374	0.0761201
MYH11	3	2.3,0.49,0.42	95.32,138.37,502.02	57.64,127.03,480.73	12059;12057;12056	0.417771	2.30017	1.07042	0.493318	1.39674	0.0397001	0.0304001	0.0310001	0.22848	0.0579601
ZNF705D	4	0.99,0.49,1.09,1.16	254.64,312.29,608.01,647.49	222.09,296.28,551.01,586	74814;74811;74813;74812	0.487672	1.16363	0.933651	1.08881	1.12622	0.0092401	0.4033	0.0310201	0.0928001	0.20902
MIPOL1	4	0.49,0.22,2.55,0.47	171.15,181.99,268.94,391.84	157.44,176.35,191.89,371.18	61404;61406;61405;61407	0.221855	2.54954	0.933428	0.490384	1.51996	0.0300601	0.0215801	0.0310601	0.3723	0.0715601
AGER	4	1.69,-0.27,0.84,1.47	414.91,382.18,423.38,441.78	343.8,392.71,386.46,377.2	498;499;496;497	-0.271664	1.68514	0.932788	1.47349	1.57931	0.14146	0.16924	0.0311601	0.0264801	0.0588601
SPATA31D3	4	-0.19,2.28,1.05,0.58	116.73,156.42,214.22,369.73	120.5,105.66,184.81,346.05	71468;71470;71471;71469	-0.193774	2.28265	0.932184	1.05494	1.66879	0.11564	0.0448601	0.0312201	0.10272	0.0431601
XPC	4	1.77,1.42,1.41,-0.88	70.83,94.48,437.55,450.57	45.62,69.36,375.9,491.09	20345;20347;20344;20346	-0.878781	1.77442	0.932107	1.41841	1.59641	0.44468	0.14092	0.0312401	0.0315201	0.0554201
PLD1	4	0.64,1.46,2.79,-1.16	113.34,155.02,363.09,334.61	99.88,120.08,263.81,379.77	14137;14139;14136;14138	-1.16374	2.78535	0.931812	1.46429	2.12482	0.60822	0.0125401	0.0313201	0.0273801	0.0073401
FGFR3	4	1.75,1,0.24,0.73	196.98,460.15,579.95,769.93	151.08,417.21,566.78,722.07	6293;6295;6292;6294	0.238139	1.7529	0.931261	1.0044	1.37865	0.0283401	0.14694	0.0314201	0.1187	0.1092
SUPT20HL1	4	-0.63,1.98,0.59,1.78	33.75,201.65,278.69,327.65	41.51,150.84,260.21,265.22	75263;75265;75264;75266	-0.625914	1.98273	0.931074	1.7753	1.87901	0.30212	0.0905201	0.0314401	0.0071201	0.0199601
IRX4	4	0.99,1.86,1.11,-0.24	316.87,333,339.54,337.22	282.56,269.37,298.22,345.25	37334;37337;37336;37335	-0.241	1.85912	0.931089	1.11237	1.48575	0.13062	0.1186	0.0314401	0.0868401	0.0797401
DSG3	4	0.03,1.27,0.51,1.91	117.19,184.18,213.12,250.76	116.92,150.2,198.54,193.86	5095;5093;5092;5094	0.0269882	1.90949	0.930827	1.27439	1.59194	0.0601201	0.10656	0.0314601	0.0519201	0.0562401
KLHL21	4	0.39,1.01,1.96,0.36	159.73,219.69,534.04,592.56	150.49,190.96,442.32,573.3	26370;26371;26368;26369	0.359925	1.95852	0.929762	1.01213	1.48533	0.0171001	0.0959001	0.0316401	0.11594	0.0798601
DNAJB7	4	2.37,0.52,0.39,0.43	331.19,435.11,445.79,543.65	248.01,412.88,429.83,524.96	62314;62315;62312;62313	0.394935	2.37266	0.928786	0.51964	1.44615	0.0147001	0.0347401	0.0317601	0.35326	0.0901201
PILRB	4	1.09,0.82,0.31,1.5	104.42,190.19,231.85,266.89	84.18,168.94,223.14,218.06	36987;36986;36989;36988	0.309631	1.50279	0.92852	1.08644	1.29462	0.0210201	0.24006	0.0318001	0.0933201	0.13756
DUS4L	4	0.04,2.08,1.81,-0.23	159.22,260.15,321.28,330.65	157.79,197.22,257.76,338	29991;29990;29993;29992	-0.227642	2.07764	0.926651	1.81237	1.94501	0.12624	0.0734401	0.0320601	0.0061401	0.0157601
TSPAN3	4	-0.88,0.15,3.05,1.37	142.51,188.16,319.57,459.41	164.34,184.27,218.11,399.74	27000;27003;27002;27001	-0.878405	3.05364	0.925243	1.37412	2.21388	0.44428	0.0058601	0.0324001	0.0374201	0.0051201
YAE1D1	4	1.53,1.78,0.47,-0.08	35.88,102.97,108.2,268.01	22.02,70.68,99,272.53	44828;44829;44827;44826	-0.0774647	1.78185	0.92487	1.53001	1.65593	0.0842201	0.1386	0.0324601	0.0213601	0.0453001
SRRM5	4	0.02,1,2.13,0.55	200.9,283.55,388.87,423.33	200.92,250.06,307,398.72	75533;75531;75532;75534	0.0154268	2.12919	0.924873	1.0041	1.56665	0.0627001	0.0650001	0.0324601	0.11872	0.0612001
PUS1	4	0.68,1.17,0.9,0.94	152.84,257.42,415.76,459.16	138.25,219.23,375.93,419.15	51130;51133;51132;51131	0.677756	1.17378	0.924234	0.942364	1.05807	0.0033801	0.39678	0.0325001	0.14046	0.24414
FAM71B	4	-0.34,0.91,0.6,2.53	350.95,520.37,599.41,749.16	363.56,476.15,567.77,603.32	62826;62827;62824;62825	-0.339341	2.52706	0.923565	0.907301	1.71718	0.16722	0.0233201	0.0326001	0.15344	0.0366201
MOB3A	4	0.96,0.23,0.32,2.19	195.38,198.45,227.37,644.52	170.08,192.09,218.47,530.86	59111;59110;59109;59108	0.227392	2.19037	0.923288	0.957094	1.57373	0.0294601	0.0553401	0.0326601	0.1354	0.0599201
GPR176	4	3.09,0.32,-0.24,0.53	318.7,411.07,423.03,481.52	214.73,396.74,434.01,455.8	30579;30578;30580;30581	-0.243514	3.08541	0.922996	0.534272	1.80984	0.13132	0.0055601	0.0327001	0.34418	0.0258001
NIT1	4	0.62,0.37,0.77,1.93	337.67,445.12,658.44,907.17	314.43,429.86,616.82,774.68	12621;12622;12623;12620	0.373748	1.93014	0.922672	0.768981	1.34956	0.0158801	0.10206	0.0327601	0.2158	0.11832
SRPX2	4	-0.03,0.63,2.02,1.07	111.77,128.07,171.95,173.33	112.35,114.29,125.25,145.89	35925;35922;35924;35923	-0.0339116	2.02075	0.922094	1.06902	1.54488	0.0733401	0.0833601	0.0328801	0.0986601	0.0658801
SPATA25	4	0.84,1.48,-0.46,1.83	319.03,452.58,547.59,624.79	290.82,388.33,572.7,529.33	59560;59563;59561;59562	-0.464284	1.83058	0.92161	1.48347	1.65703	0.22196	0.12468	0.0329801	0.0255001	0.0450201
BMP6	4	0.99,2.2,0.07,0.43	157.98,183.03,157.22,227.88	135.44,129.07,155.74,215.83	1789;1788;1791;1790	0.0747827	2.19509	0.921627	0.990263	1.59268	0.0515201	0.0549201	0.0329801	0.123	0.0561601
ZSCAN16	4	-0.3,1.25,2.36,0.37	137.21,217.87,308.38,563.66	144.62,182.11,230.14,545.71	51193;51192;51191;51190	-0.299739	2.35881	0.921287	1.25227	1.80554	0.1524	0.0359201	0.0330401	0.0557401	0.0262401
TBXAS1	4	0.58,0.88,1.37,0.85	86.31,220.72,444.82,461.22	76.42,194.75,384.8,424.63	18785;18786;18787;18784	0.583015	1.37021	0.920526	0.875087	1.12265	0.0059001	0.29746	0.0332401	0.16658	0.2108
RNF207	4	1.53,-0.66,2.32,0.49	239.05,312.93,375.55,353.4	193.88,337.48,287.69,333.09	71106;71107;71104;71105	-0.657711	2.3184	0.92037	1.52803	1.92321	0.31944	0.0405201	0.0333401	0.0216401	0.0173601
FCGR1B	4	0.77,1.53,1.13,0.25	46.94,57.86,112.35,174.75	38.1,39.01,90.87,168.16	6151;6149;6148;6150	0.251264	1.53107	0.920242	1.1257	1.32839	0.0268401	0.22764	0.0334201	0.0834201	0.12592
LYZL2	4	0.17,1.73,1.25,0.53	106.37,132.1,260.99,372.9	103.01,96.01,220.05,351.99	58117;58118;58116;58119	0.165629	1.73462	0.919557	1.25137	1.493	0.0367201	0.15252	0.0335201	0.0559801	0.0778201
ABCA4	4	0.79,0.91,-0.58,2.55	56.5,78.77,105.43,159.43	46.34,65.15,117.52,102.88	61;63;60;62	-0.578011	2.55199	0.919572	0.911248	1.73162	0.27774	0.0213801	0.0335201	0.15174	0.0346601
TNFRSF4	4	-0.71,0.41,0.96,3.02	86.2,165.51,303.15,597.67	99.68,154.87,269.24,451.42	19766;19765;19767;19764	-0.712776	3.01514	0.919573	0.964769	1.98996	0.34938	0.0063201	0.0335201	0.13276	0.0132401
AGO3	4	0.59,0.98,1.1,1.01	97.18,166.14,168.39,204.97	86.93,141.99,141.38,176.69	64343;64341;64340;64342	0.589208	1.10321	0.919617	1.00567	1.05444	0.0057201	0.43882	0.0335201	0.11822	0.2465
LIPT2	4	1.77,0.18,0.71,1.02	106.21,121.11,150.48,261.16	73.58,117.16,134.31,227.65	70859;70857;70858;70856	0.176246	1.77074	0.919636	1.02327	1.39701	0.0354601	0.14238	0.0335201	0.11232	0.10364
OR10H3	4	2.94,-0.48,0.14,1.07	177.08,188.4,305.61,501.68	108.98,201.98,302.09,449.96	35148;35147;35146;35149	-0.47898	2.94418	0.91968	1.07214	2.00816	0.22832	0.0082401	0.0335201	0.0979601	0.0123801
GMPPA	4	1.36,0.31,1.56,0.45	164.27,183.44,224.68,326.37	132.81,175.6,179.26,309.93	36804;36805;36802;36803	0.3121	1.55628	0.919221	1.36191	1.4591	0.0209201	0.21872	0.0335401	0.0387401	0.0869201
SMIM13	4	0.44,0.09,1.84,1.31	92.55,123.46,151.21,290.96	84.93,121.26,110.21,247.94	65864;65867;65866;65865	0.0895709	1.83945	0.919419	1.30816	1.57381	0.0488001	0.12266	0.0335401	0.0462201	0.0599201
SV2C	4	0.23,1.31,2.17,-0.04	250.24,501.93,584.75,576.15	242.83,438.96,478.74,577.6	31383;31384;31385;31382	-0.0362468	2.17075	0.919177	1.31399	1.74237	0.0736001	0.0583201	0.0335601	0.0452801	0.0334201
PRRX2	4	1.94,0.22,0.49,1.02	71.86,133.04,145.29,263.41	44.31,128.27,133.27,230.48	38793;38792;38790;38791	0.217856	1.94344	0.91847	1.02387	1.48365	0.0304401	0.0990001	0.0336401	0.11208	0.0803401
RAB9A	4	0.28,1.63,1.27,0.5	67.4,162.42,353.53,511.28	64.07,124.72,304.67,486.33	24619;24616;24617;24618	0.278312	1.63349	0.918287	1.2655	1.44949	0.0239201	0.18838	0.0336801	0.0535201	0.0890401
SIMC1	4	1.19,0.7,1.28,0.49	150.02,309.04,444.28,590.14	122.1,284.44,387.99,564	70502;70500;70501;70503	0.494169	1.28212	0.917775	1.19221	1.23716	0.0090801	0.34008	0.0337201	0.0672601	0.1591
LRRC24	4	0.28,1.98,0.53,0.89	276.14,375.18,367.43,423.84	268.2,300.22,345.87,385.24	73111;73110;73109;73108	0.276866	1.97606	0.917792	0.885172	1.43062	0.0240801	0.0920001	0.0337201	0.16238	0.0945601
ARHGAP5	4	-0.26,0.55,4.16,-0.78	62.51,173.54,402.43,407.25	67.45,158.43,250.64,442.16	1133;1132;1134;1135	-0.784063	4.16303	0.917918	0.552918	2.35797	0.39096	0.0008401	0.0337201	0.33284	0.0027601
MDM4	4	0.54,1.03,0.96,1.13	87.92,135.53,210.96,257.3	78.96,112.67,183.42,220.27	11293;11294;11292;11295	0.544788	1.13422	0.916918	1.02779	1.08101	0.0071801	0.42074	0.0339601	0.11108	0.232
CCL5	4	1.17,1.88,0.4,0.21	117.71,388.82,383.94,388.89	93.95,316.39,365.94,378.74	16973;16974;16975;16972	0.211367	1.88286	0.916698	1.17203	1.52745	0.0312801	0.11288	0.0340201	0.0716201	0.0696001
HAL	4	0.49,1.78,1.36,0.03	93.49,192.24,196.96,213.56	84.87,145.58,161.26,212.2	8165;8166;8167;8164	0.0307655	1.78241	0.916652	1.35997	1.57119	0.0594801	0.13834	0.0340401	0.0391401	0.0603401
CRELD2	4	1.74,-0.54,1.02,1.45	140.81,207.08,465.81,565.9	103.14,223.41,422.06,495.98	49076;49074;49075;49077	-0.541648	1.73819	0.916332	1.44961	1.5939	0.2585	0.1512	0.0341601	0.0286001	0.0559401
RBPMS	4	-0.18,2.44,1.45,-0.05	73.16,146.96,167.25,420.45	77.23,94.47,133.61,422.3	29898;29901;29899;29900	-0.177611	2.44132	0.915965	1.44722	1.94427	0.11074	0.0288601	0.0342801	0.0288601	0.0158401
NXN	4	1.42,0.68,1.27,0.29	98.72,124.74,288.43,432.53	73.38,110.38,246.07,420.33	47662;47665;47664;47663	0.292771	1.41931	0.915646	1.26567	1.34249	0.0225601	0.27298	0.0343801	0.0534401	0.12078
SCAMP2	4	1.21,0.58,0.89,0.98	78.01,160.35,206.9,570.61	59.99,146.49,181.78,523.26	26889;26891;26890;26888	0.576978	1.2126	0.91511	0.983339	1.09797	0.0060801	0.37446	0.0344001	0.12572	0.223
INO80B	4	-0.06,1.7,2.1,-0.08	80.95,126.29,219.89,372.26	82.73,91.05,161.44,374.5	52101;52099;52098;52100	-0.0813828	2.09891	0.914665	1.70263	1.90077	0.0852601	0.0698201	0.0344801	0.0103401	0.0185201
AADACL2	4	0.38,1.48,0.82,0.97	94.11,119.92,153.64,206.09	87.35,90.34,135.35,179.17	69623;69620;69622;69621	0.376876	1.48238	0.914006	0.974839	1.22861	0.0157001	0.24872	0.0345801	0.12914	0.16276
C8orf48	4	2.27,0.38,0.92,0.09	98.64,278.29,339.6,398.89	59.76,266.83,305.28,393.64	63057;63059;63056;63058	0.0869776	2.27471	0.913717	0.915992	1.59535	0.0492401	0.0456801	0.0346201	0.1501	0.0555801
SF3B6	4	1.34,0.99,1.46,-0.13	130.17,296.97,348.28,624.46	102.32,263.95,293.85,630.99	39197;39195;39194;39196	-0.129783	1.46051	0.91362	1.33709	1.3988	0.0979601	0.25626	0.0346401	0.0423201	0.10312
SLC34A3	4	0.45,1.59,1.69,-0.08	197.3,244.73,292.03,294.54	184.83,197.69,235.62,297.65	61098;61096;61099;61097	-0.0778221	1.69239	0.913663	1.59019	1.64129	0.0844001	0.16642	0.0346401	0.0170201	0.0477201
AOC1	4	1.1,1.85,-0.34,1.04	108.07,177.14,165.89,242.92	86.84,131.9,175.06,211.44	69;68;71;70	-0.342263	1.84973	0.913033	1.10317	1.47645	0.16836	0.12034	0.0347601	0.0888601	0.0823201
ERICH2	4	0.27,0.25,2.35,0.79	84.39,96.35,118.3,137.35	80.36,91.7,74.37,119.54	68033;68032;68034;68035	0.250018	2.34728	0.913059	0.788666	1.56798	0.0268801	0.0370001	0.0347601	0.20518	0.0610201
RMND5B	4	-1.25,1.86,1.7,1.34	86.37,342.13,439.08,668.4	110.49,277.35,366.26,597.21	48024;48023;48025;48022	-1.25308	1.86361	0.913232	1.69951	1.78156	0.65348	0.11766	0.0347601	0.0104201	0.0286001
ZC3H7A	4	-0.44,3.33,1.39,-0.63	111.73,218.87,260.35,289.36	121.41,133.7,215.49,312.23	36373;36370;36371;36372	-0.633454	3.33375	0.912437	1.38626	2.36001	0.30618	0.0030001	0.0348801	0.0357201	0.0027601
UQCRB	4	1.49,1.43,0.67,0.06	40.12,130.08,153.58,178.14	25.06,100.55,138.91,176.7	20018;20016;20019;20017	0.059847	1.4948	0.911941	1.42692	1.46086	0.0542201	0.2434	0.0349601	0.0307001	0.0865001
IGSF10	3	0.62,0.42,2.07	141.21,142.59,487.64	126.49,132.22,396.86	68101;68100;68102	0.417079	2.0692	1.03605	0.621874	1.34554	0.0398001	0.0539601	0.0351401	0.17352	0.0674601
PUSL1	4	0.74,-0.39,1.38,1.91	192.03,215.96,326.04,447.91	172.88,228.56,278.97,365.46	59224;59227;59226;59225	-0.393331	1.90569	0.908624	1.38217	1.64393	0.18974	0.10784	0.0354401	0.0362401	0.0474801
PDILT	4	2.23,0.09,-0.83,2.14	77.86,181.42,243.21,369.2	45.15,179.81,271.94,288.24	65142;65140;65141;65143	-0.833078	2.23017	0.908313	2.1445	2.18733	0.41734	0.0501201	0.0355201	0.0012801	0.0056001
TSR1	4	2.65,0.81,0.41,-0.24	122.12,164.45,223.36,262.65	72.33,144.5,211.26,272.24	43145;43144;43143;43142	-0.240777	2.64799	0.908081	0.813441	1.73072	0.13058	0.0179601	0.0355601	0.19476	0.0347801
IER5L	4	0.3,1.51,1.04,0.79	355.88,418.69,493.45,603.81	343.58,354.35,444.02,562.56	71481;71483;71482;71480	0.303214	1.50722	0.908084	1.03503	1.27112	0.0217201	0.23792	0.0355601	0.10916	0.14646
IGFBP2	4	0.99,0.23,1.52,0.89	328.08,346.16,423.91,507.62	293.7,336.33,359.3,465.76	9313;9312;9314;9315	0.229184	1.52156	0.907391	0.992349	1.25695	0.0292601	0.232	0.0356201	0.12252	0.1515
MAN2C1	4	0.96,-0.91,0.73,2.85	226.18,317.64,429.19,566.47	197.62,350.37,396.76,431.21	11077;11076;11079;11078	-0.905077	2.84655	0.907728	0.957303	1.90193	0.45982	0.0104801	0.0356201	0.13538	0.0185201
SPEF1	4	1.12,0.06,1.06,1.38	227.52,332.2,353.19,376.88	193.99,328.75,312.41,323.7	33965;33963;33964;33962	0.0615176	1.38162	0.907236	1.12188	1.25175	0.0539801	0.29164	0.0356401	0.0844201	0.15338
TSPYL2	3	0.06,1.66,1.36	59.24,169.63,310.96	58.82,130.32,263.63	47266;47267;47268	0.0607539	1.66116	1.0288	1.36448	1.51282	0.10892	0.13284	0.0360001	0.0200201	0.0403201
MAP2K3	4	-0.26,0.71,0.94,2.23	155.42,228.17,448.28,568.08	161.83,207.42,407.35,460.51	14928;14930;14931;14929	-0.260525	2.22567	0.905724	0.943295	1.58448	0.13724	0.0507601	0.0360201	0.14014	0.0578001
SCFD2	4	2.16,1.11,0.15,0.2	273.46,318.03,386.73,487.7	204.17,279.18,379.28,477.1	62690;62691;62689;62688	0.154232	2.16049	0.905315	1.10937	1.63493	0.0381601	0.0596401	0.0361001	0.0873801	0.0487801
KIT	4	1.58,1.58,0.11,0.35	146.33,146.77,190.52,372.26	111.54,111.8,187.74,358.11	10207;10206;10204;10205	0.110837	1.58245	0.905024	1.57585	1.57915	0.0447601	0.209	0.0361801	0.0178801	0.0589001
GHSR	4	1.42,2.05,-1.33,1.48	204.17,408.17,344.52,571.91	165.6,326.05,397.93,499.7	7127;7124;7126;7125	-1.33162	2.04641	0.90497	1.48407	1.76524	0.69206	0.0789201	0.0362001	0.0254001	0.0305401
SCD5	4	-0.67,1.48,2.05,0.76	248.44,457.55,581.12,601.78	271.88,393.93,481.11,561.91	50485;50484;50483;50482	-0.667365	2.05055	0.904649	1.47562	1.76309	0.32476	0.0782001	0.0362201	0.0261801	0.0308401
SPATA18	4	0.01,1.45,0.43,1.72	149.33,176.47,212.55,299.21	149.67,139.57,200.01,241.89	60082;60081;60083;60080	0.0105877	1.72407	0.904542	1.45406	1.58906	0.0635001	0.15662	0.0362401	0.0281801	0.0567601
IQCE	4	0.72,2.17,0.81,-0.08	115.96,213.76,246,249.36	100.65,155.33,221.01,252.22	32353;32351;32352;32350	-0.0755979	2.16994	0.904389	0.808075	1.48901	0.0836201	0.0585001	0.0362601	0.19714	0.0788601
GRB10	4	2.15,0.86,0.19,0.41	84.46,164,287.68,531.71	52.26,143.12,280.53,513.19	7695;7693;7694;7692	0.193072	2.15403	0.904201	0.856791	1.50541	0.0334601	0.0605001	0.0362801	0.17512	0.0752401
CABP5	4	1.55,-1.01,0.13,2.94	186.46,209.27,278.28,660.28	145.29,239.83,275.17,508.29	44244;44242;44245;44243	-1.00943	2.94337	0.903255	1.5526	2.24799	0.51908	0.0083001	0.0364601	0.0193601	0.0045801
PET117	4	1.58,0.98,0.72,0.33	38.55,46.02,70.82,73.47	23.34,34.62,60.49,69.25	75743;75744;75746;75745	0.332697	1.58064	0.903043	0.978014	1.27933	0.0188001	0.20944	0.0365201	0.12786	0.14302
MAML1	4	0.73,0.6,1.38,0.89	98.35,100.15,208.7,375.67	85.5,88.91,170.22,339.61	26001;26000;26003;26002	0.603185	1.38067	0.903101	0.894133	1.1374	0.0053201	0.292	0.0365201	0.1591	0.2035
FAM167A	4	0.36,1.31,1.5,0.44	318.01,552.56,662.15,728.02	306.24,489.12,583.57,699.2	52323;52324;52325;52322	0.357609	1.49847	0.902108	1.31125	1.40486	0.0172601	0.24166	0.0366201	0.0456801	0.10122
LRRC16A	4	0.99,1.05,1.54,0.03	67.92,98.23,152.08,475.9	53.54,79.21,116.51,473.81	42763;42764;42765;42762	0.0306414	1.54106	0.902311	1.04885	1.29495	0.0594801	0.22402	0.0366201	0.10492	0.13754
DCLK1	4	0.56,0.34,0.67,2.04	227.76,230.63,545.38,765.33	211.98,220.66,514.33,643.39	24161;24162;24163;24160	0.335766	2.04116	0.901775	0.670172	1.35567	0.0186401	0.0799601	0.0366401	0.26512	0.11654
ARMCX2	4	0.65,0.98,-0.92,2.91	92.55,167.94,152.33,249.19	81.49,144,175.1,165.78	26090;26089;26088;26091	-0.924005	2.9095	0.90188	0.976066	1.94278	0.47142	0.0089401	0.0366401	0.12868	0.0159201
NHLRC3	4	0.81,1.67,0.32,0.8	135.27,211.25,298.6,326.95	117.41,165.21,286.83,299.34	70906;70904;70905;70907	0.322596	1.67455	0.902005	0.81443	1.24449	0.0197601	0.17268	0.0366401	0.19418	0.15614
YY1	4	1.02,1.87,-1.24,1.96	32.8,138.15,134.9,211.96	23.77,97.97,164.95,158.58	20385;20387;20384;20386	-1.24047	1.95549	0.900807	1.86891	1.9122	0.64758	0.0963001	0.0367601	0.0049801	0.0179001
FAM150B	4	1.34,0.44,1.68,0.15	424.9,497.01,542.41,572.1	366.93,475.83,461.77,564.09	68013;68014;68012;68015	0.145044	1.6793	0.900556	1.33968	1.50949	0.0398001	0.17092	0.0367801	0.0418001	0.0740001
DEPTOR	4	0.59,0.74,0.95,1.32	167.82,288.45,491.14,512.17	152.72,264.3,445.88,448.51	48092;48091;48090;48093	0.585432	1.32242	0.900181	0.950173	1.13629	0.0058201	0.32036	0.0368401	0.13766	0.2043
MRO	4	0.99,0.47,0.94,1.2	149.42,158.22,170.73,185.27	125.5,146.72,146.76,153.97	52580;52581;52578;52579	0.474845	1.19629	0.90003	0.990582	1.09344	0.0099601	0.38436	0.0368801	0.12294	0.2249
PYDC1	4	1.28,1.53,-0.66,1.45	160.66,269.31,285.44,371.57	131.68,219.91,309,314.56	67039;67038;67037;67036	-0.659161	1.52973	0.899898	1.45242	1.49108	0.32034	0.22862	0.0369001	0.0282601	0.0784601
CXorf21	4	-0.17,0.85,0.19,2.74	127.48,155.06,151.84,286.71	131.61,136.4,147.65,199.73	50976;50977;50974;50975	-0.174736	2.74047	0.89957	0.846113	1.79329	0.11028	0.0141601	0.0369401	0.17998	0.0272801
SLC19A1	4	0.52,1.11,0.55,1.42	79.36,171.65,315.02,508.46	71.53,143.47,296.22,440.76	17674;17673;17672;17675	0.516927	1.42411	0.899656	1.10659	1.26535	0.0081801	0.27092	0.0369401	0.0878801	0.14858
EXOSC9	4	1.9,2.01,-0.22,-0.1	45.53,55.87,45.84,148.67	25.18,32.12,49.44,151.68	14278;14276;14277;14279	-0.220406	2.01339	0.899399	1.90249	1.95794	0.12418	0.0847001	0.0369801	0.0043801	0.0151201
PCDH12	4	2.36,0.51,0.67,0.06	90.94,146,171.75,226.12	54.25,133.79,153.99,224.63	38390;38393;38392;38391	0.0586585	2.35593	0.898498	0.672269	1.5141	0.0545001	0.0361201	0.0370401	0.264	0.0729401
ANKRD10	4	0.41,0.75,1.6,0.84	120.86,124.77,142.23,291.89	112.48,109.12,106.9,264.44	42774;42775;42777;42776	0.412155	1.59538	0.898593	0.835557	1.21547	0.0137001	0.20396	0.0370401	0.18446	0.16878
PABPC4L	4	1.21,-0.3,1.11,1.57	114.52,266.47,349.4,549.87	91.28,278.21,307.34,474.22	60067;60064;60066;60065	-0.296163	1.57472	0.897938	1.20792	1.39132	0.1507	0.21186	0.0371201	0.0639801	0.10528
DLG2	4	-0.5,-0.21,2.28,2.01	308.45,342.94,628.56,688.39	327.44,349.65,509.87,581.12	4807;4804;4805;4806	-0.499589	2.284	0.897178	2.01366	2.14883	0.23762	0.0445801	0.0372201	0.0024201	0.0065601
TOMM40L	4	2.06,0.52,0.59,0.42	84.68,119.18,358.57,589.89	53.53,108.16,334.81,567.42	52967;52966;52968;52969	0.420726	2.06009	0.896913	0.58894	1.32452	0.0131801	0.0764001	0.0372401	0.3129	0.1268
NID1	4	1.92,1.54,0.06,0.07	188.28,221.46,211.6,349.59	138.17,178.11,208.88,345.99	12608;12610;12609;12611	0.0610643	1.92467	0.896654	1.53535	1.73001	0.0541001	0.10374	0.0372801	0.0209401	0.0348401
UGT1A10	4	1.33,3.27,-0.91,-0.1	111.32,141.43,153.12,182.54	86.07,75.75,175.82,185.59	40259;40261;40258;40260	-0.911218	3.26615	0.896732	1.32716	2.29665	0.4635	0.0036801	0.0372801	0.0438001	0.0037601
PRKCH	4	-0.37,-0.6,1.17,3.39	158.8,157.18,212.17,625.05	167.62,172.02,179.45,457.94	14836;14838;14837;14839	-0.603027	3.3904	0.896459	1.16528	2.27784	0.28986	0.0024801	0.0373001	0.0732401	0.0040201
DAGLA	4	0.29,1.14,1.14,1.01	127.77,188.42,209.02,250.72	121.22,158.35,177.23,219.13	2064;2065;2066;2067	0.294056	1.14238	0.896212	1.14181	1.14209	0.0224401	0.41548	0.0373401	0.0790401	0.20132
OCM	4	1.79,-0.38,1.35,0.82	95.66,80.46,168.65,202.5	64.93,88.62,135.93,179.54	74424;74423;74421;74422	-0.380915	1.79214	0.895674	1.35387	1.57301	0.18452	0.1357	0.0374201	0.0398601	0.0600801
LRRC30	4	0.4,1.42,0.86,0.9	276.14,307.81,401.65,519.74	264.26,258.81,364.65,475.82	68898;68899;68896;68897	0.398794	1.41894	0.89462	0.904033	1.16149	0.0144601	0.27328	0.0376401	0.15514	0.19216
CSMD3	4	0.94,-0.35,1.85,1.14	249.73,413.39,548.3,546.04	220.09,428.43,460.21,491.48	57197;57199;57198;57196	-0.353277	1.84895	0.894752	1.13966	1.49431	0.17326	0.12036	0.0376401	0.0795201	0.0775201
ISX	4	0.4,2.53,1.41,-0.77	142.86,188.76,266.69,353.51	133.29,125.42,220.9,384.54	55860;55862;55861;55863	-0.767096	2.53422	0.894489	1.41216	1.97319	0.37988	0.0229401	0.0376601	0.0322801	0.0142001
ARHGAP35	4	0.54,1.02,0.61,1.4	69.5,219.31,329.13,618.22	62.02,189.95,306.77,545.31	7782;7783;7780;7781	0.543007	1.40403	0.89362	1.02	1.21201	0.0072601	0.28004	0.0377201	0.11364	0.1702
OR1L1	4	0.59,0.63,0.28,2.08	104.05,179.26,185.83,356.95	92.82,162.66,178.95,279.9	35283;35285;35282;35284	0.281408	2.07861	0.893742	0.626718	1.35267	0.0236201	0.0728801	0.0377201	0.2915	0.11748
OR6B2	4	0.69,0.73,1.68,0.47	139.79,417.02,466.11,499.18	124.11,385.34,393.36,476.29	71270;71271;71269;71268	0.47329	1.68042	0.89299	0.728387	1.20441	0.0101001	0.17046	0.0379001	0.23582	0.17332
CTBP2	4	0.94,0.39,1.23,1.02	151.29,155.36,254.2,283.4	129.1,146.39,215.72,249.63	4181;4180;4182;4183	0.386482	1.23252	0.892888	1.01693	1.12472	0.0152001	0.36398	0.0379201	0.11444	0.20982
OR6X1	4	0.89,1.29,1.3,0.09	90.68,115.23,123.66,200.2	75.25,90.48,96.74,198.4	71729;71731;71730;71728	0.0894486	1.30058	0.892383	1.28924	1.29491	0.0488401	0.33084	0.0379801	0.0491401	0.13754
SEL1L3	4	-0.01,1.42,1.48,0.68	51.56,78.38,166.19,362.72	52.4,57.57,131.7,336.18	32159;32161;32158;32160	-0.0135899	1.48385	0.892423	1.41879	1.45132	0.0688001	0.24768	0.0379801	0.0315201	0.0886401
PRPF4B	3	0.31,0.77,1.97	38.43,58.51,300.39	35.37,48.42,233.67	23348;23350;23349	0.307953	1.97496	1.01604	0.765221	1.37009	0.0548601	0.0677801	0.0380401	0.12262	0.0627401
ZNF69	4	2.43,-0.4,1.17,0.37	119.08,135.98,230.84,449.32	73.58,145.75,196.1,433.92	20586;20587;20585;20584	-0.400886	2.43447	0.891578	1.16531	1.79989	0.19324	0.0293801	0.0381401	0.0731801	0.0266001
SHC4	4	0.12,0.07,0.43,2.95	139.99,186.66,201.87,367.14	136.96,185.05,190.09,261.17	72112;72114;72115;72113	0.0653053	2.94961	0.891316	0.425514	1.68756	0.0534201	0.0081201	0.0382601	0.41486	0.0405001
ZKSCAN3	4	0.75,0.21,1.58,1.02	75.09,157.01,243.29,411.78	64.27,151.75,197.04,367.62	51107;51109;51108;51106	0.213496	1.57908	0.891089	1.01891	1.29899	0.0310401	0.2101	0.0383201	0.11402	0.13616
DENND4C	4	0.64,1.92,0.95,0.06	99.29,182.3,188.78,296.01	87.18,133.93,164.41,294.41	42979;42981;42980;42978	0.0550072	1.91754	0.890746	0.948182	1.43286	0.0551601	0.10534	0.0383401	0.1386	0.0939401
PRSS8	4	0.87,2.03,1.04,-0.38	83.55,434.53,589.75,625.09	69.63,348.92,536.13,644.73	15064;15065;15066;15067	-0.380193	2.02931	0.890155	1.04277	1.53604	0.18412	0.0818001	0.0384201	0.10668	0.0678601
C8A	4	1.12,1.1,0.92,0.42	120.35,241.63,262.28,286.4	96.9,208.41,233.06,272.86	2023;2022;2021;2020	0.421604	1.1166	0.889712	1.10206	1.10933	0.0131601	0.43166	0.0384801	0.0893001	0.21734
LRCH1	4	1.25,2.14,-0.49,0.65	190.83,216.02,449.98,862.89	157.88,156.9,473.87,815.46	31859;31860;31861;31858	-0.486317	2.14206	0.889075	1.25413	1.69809	0.231	0.0629401	0.0385801	0.0554601	0.0390801
SF3B4	4	-0.62,-0.99,-0.54,5.71	25.35,30.06,105.09,494.16	31.37,41.69,115.92,263.6	27553;27552;27554;27555	-0.990454	5.70987	0.888819	-0.539239	2.58531	0.5086	0.0001401	0.0386201	0.92314	0.0012801
FAM157A	4	0.71,1.03,-0.73,2.54	106.85,151.93,205.6,363.48	93.3,127.22,227.53,270.58	74609;74611;74610;74612	-0.729959	2.54333	0.888823	1.03183	1.78758	0.35818	0.0221001	0.0386201	0.1099	0.0279001
TRIM61	4	1.87,0.15,0.9,0.63	241.28,433.84,557.15,691.01	185.8,427.44,514.5,653.06	71994;71995;71992;71993	0.152245	1.87193	0.888518	0.898895	1.38541	0.0384201	0.11588	0.0387201	0.15746	0.107
GDF9	4	0.27,1.75,0.53,1.01	61.81,195.15,198.53,318.77	58.44,149.34,183.7,284.53	7034;7032;7033;7035	0.265258	1.74809	0.888045	1.00898	1.37854	0.0254201	0.14814	0.0388801	0.1169	0.1092
CLDN1	4	-0.81,0.85,2.65,0.86	121.52,199.61,260.57,284.62	139.85,176.62,182.39,256.86	23780;23781;23783;23782	-0.80505	2.65495	0.88801	0.856558	1.75575	0.40244	0.0176201	0.0389001	0.17522	0.0319001
ASH2L	3	1.77,1.15,0.1	172.72,291.68,305.25	130.36,253.54,302.96	23762;23760;23763	0.101258	1.77356	1.00968	1.1542	1.46388	0.0968801	0.10504	0.0390201	0.0398001	0.0469601
KCNA3	4	-0.18,1.73,1.19,0.81	168.49,263.45,422.81,430.45	173.41,209.44,370.72,394.33	9951;9949;9950;9948	-0.184912	1.72696	0.886346	1.19355	1.46025	0.11316	0.15564	0.0391801	0.0671001	0.0865801
WBP2	4	1.33,0.75,-0.15,1.61	149.61,192.06,224.62,416.84	118.66,172.61,229.71,347.97	33169;33168;33167;33166	-0.148831	1.61188	0.886159	1.33013	1.471	0.1031	0.1979	0.0392001	0.0433601	0.0838601
FANCF	4	2.42,-0.48,0.34,1.27	80.54,71.8,165.25,415.78	44.81,80.89,156.33,360.82	6068;6069;6071;6070	-0.481086	2.41595	0.885487	1.27184	1.8439	0.2291	0.0310001	0.0393201	0.0528601	0.0227601
UBE2G1	4	-0.01,0.42,0.69,2.44	60.22,86,120.84,149.94	61.02,79.3,106.06,97.05	19857;19856;19858;19859	-0.0132988	2.44079	0.884518	0.69494	1.56787	0.0687401	0.0289201	0.0395001	0.25224	0.0610401
SALL3	4	0.99,0.64,0.52,1.38	124.65,147.77,418.65,441.6	104.12,132.41,395.46,381.01	35729;35726;35728;35727	0.521153	1.3814	0.884564	0.992731	1.18707	0.0080201	0.29176	0.0395001	0.12222	0.18004
PCDHA13	4	0.63,1.7,0.97,0.24	94.73,138.21,191.35,374.91	83.57,101.64,166.11,364.06	44008;44006;44007;44009	0.244097	1.69651	0.883777	0.965699	1.3311	0.0274801	0.16488	0.0397201	0.13246	0.1249
SOX7	4	2.86,0.5,0.37,-0.2	123.7,211.23,292.12,472.39	70.17,197.2,279.12,480.6	52260;52258;52259;52261	-0.200663	2.86134	0.883042	0.499052	1.68019	0.11766	0.0103001	0.0398201	0.36654	0.0415601
MMD	4	0.61,1.34,1.49,0.08	219.56,443.37,472.86,564.52	200.76,384.38,407.88,560.77	33072;33073;33071;33070	0.0796111	1.495	0.881975	1.34375	1.41937	0.0505001	0.24318	0.0399401	0.0411001	0.0973801
S100A1	4	1.61,0.35,1.52,0.04	40,113.06,147.68,255.62	24,105.37,113.5,254.93	16709;16708;16710;16711	0.0428854	1.60968	0.881668	1.52387	1.56678	0.0571601	0.19858	0.0399801	0.0220001	0.0611801
PLK5	4	-0.51,0.7,1.41,1.92	254.46,282.71,529.7,542	272.62,260.27,462.36,450.5	59168;59170;59171;59169	-0.511048	1.92345	0.881491	1.41006	1.66675	0.24378	0.1042	0.0400001	0.0326401	0.0435601
CPXM2	4	0.69,1.04,1.26,0.54	409.48,496.48,536.13,535.36	378.94,446.38,476.64,510.6	58154;58155;58153;58152	0.538644	1.25674	0.881298	1.03613	1.14643	0.0073401	0.35186	0.0400201	0.10884	0.19904
OR7G2	4	1.34,-0.81,1.49,1.51	103.56,93.63,220.92,445.17	79.31,109.76,178.73,379.04	71862;71861;71860;71863	-0.811684	1.50638	0.880982	1.49057	1.49848	0.40616	0.23828	0.0400601	0.0249401	0.0765801
KCTD14	4	1.13,1.83,0.17,0.39	186.96,201.66,180.76,233.29	157.39,153.51,176.44,222.07	48552;48553;48551;48550	0.172349	1.83171	0.880592	1.12653	1.47912	0.0359201	0.12438	0.0401401	0.0832801	0.0816601
CCNL2	4	-0.47,0.62,1.34,2.03	91.76,358.13,380.97,439.17	100.56,333,328.36,351.93	51851;51850;51852;51853	-0.469266	2.02904	0.879945	1.34056	1.6848	0.22442	0.0819001	0.0401801	0.0417001	0.0409801
SH3BP4	4	1.22,0.38,0.74,1.18	166.39,170.65,374.55,529.2	137.03,159.97,344.73,471.86	33459;33458;33461;33460	0.382247	1.22173	0.880115	1.17712	1.19943	0.0154201	0.37038	0.0401801	0.0707201	0.17524
ZNF285	4	-0.62,-0.69,2.83,2	422.62,486.62,636.06,787.05	450.86,518.57,490.89,665.15	35343;35342;35345;35344	-0.687399	2.82588	0.880171	2.00314	2.41451	0.33586	0.0113001	0.0401801	0.0025801	0.0022401
B3GNT5	4	-0.49,1.74,0.12,2.15	85.85,224.8,295.46,446.87	95.55,175.15,290.92,355.83	52773;52771;52772;52770	-0.492942	2.14944	0.879512	1.74064	1.94504	0.23404	0.0615601	0.0402601	0.0083801	0.0157601
LRRC63	4	-0.33,1.44,1.78,0.63	249.07,416.44,655.26,1090.81	260.64,355.03,559.87,1033.94	65615;65612;65613;65614	-0.32667	1.77876	0.879422	1.43572	1.60724	0.1623	0.13984	0.0402801	0.0300601	0.0535601
ADRB3	4	1.82,0.26,1.55,-0.11	66.42,96.79,232.55,222.61	41.73,92.03,186.53,225.92	429;430;431;428	-0.108336	1.82038	0.87922	1.5454	1.68289	0.0922801	0.12726	0.0403001	0.0201001	0.0412601
LRPAP1	4	1.38,2.48,-0.86,0.51	129.04,180.1,151.93,312.92	100.62,121.53,173.57,296.16	10810;10809;10811;10808	-0.856384	2.4801	0.878335	1.38085	1.93048	0.43166	0.0260801	0.0404601	0.0363601	0.0168001
CNTNAP3	4	1.44,1.26,1.07,-0.26	122.51,155.65,200.32,207.81	92.6,126.08,170.75,215.26	50413;50410;50412;50411	-0.264752	1.44133	0.878003	1.2648	1.35306	0.13886	0.26368	0.0404801	0.0536201	0.11736
MMP23B	4	2.44,-0.05,0.26,0.87	285.73,287.85,521.66,648.9	208.4,289.2,511.34,603.08	22151;22150;22148;22149	-0.0505843	2.43884	0.877703	0.867367	1.6531	0.0774401	0.0290401	0.0405201	0.17024	0.0459401
BIRC8	4	-0.14,1.13,2,0.52	114.66,279.37,468.35,557.08	117.99,241.47,381.94,533.62	56786;56787;56784;56785	-0.14331	1.99987	0.877266	1.13099	1.56543	0.10172	0.0877801	0.0405601	0.0820001	0.0614801
PSG3	4	2.07,0.82,0.09,0.53	147.67,252.63,295.47,371.24	102.28,225.3,292.05,349.76	15108;15110;15111;15109	0.091114	2.06839	0.877507	0.821769	1.44508	0.0484001	0.0748001	0.0405601	0.1908	0.0904001
TMEM30A	4	1.45,0.65,0.96,0.45	26.79,50.82,128.87,167.81	16.55,43.34,107.79,156.07	43261;43258;43260;43259	0.450137	1.45218	0.876833	0.958976	1.20558	0.0112801	0.25874	0.0407401	0.1345	0.17284
RGS21	4	1.09,-0.91,1.53,1.8	54.1,301.78,351.1,375.33	40.86,336.03,294.06,306.18	72809;72811;72808;72810	-0.914465	1.79685	0.876096	1.53081	1.66383	0.46548	0.13428	0.0409201	0.0212401	0.0439401
WSB2	4	0.46,2.12,0.01,0.92	120.31,191.46,239.24,272.01	111.03,136.37,237.95,241.59	43647;43648;43649;43646	0.00836276	2.11539	0.875848	0.922482	1.51894	0.0639401	0.0676601	0.0409601	0.14744	0.0718001
RHBDF1	4	1.22,-0.05,1.04,1.29	81.09,92.61,128.13,303.03	62.54,93.54,106.12,259.1	47604;47605;47602;47603	-0.0459732	1.28627	0.875549	1.21843	1.25235	0.0762001	0.33796	0.0410201	0.0621401	0.15306
LTK	4	-0.06,2.22,0.4,0.93	104.56,161.98,148.39,213.27	105.69,110.4,140.24,186.95	10864;10865;10866;10867	-0.0559451	2.22376	0.874575	0.928276	1.57602	0.0786001	0.0511601	0.0412001	0.14536	0.0594601
FOXF2	4	0.64,-0.24,1.42,1.67	204.7,224.51,419.09,524.86	186.89,232.33,358.12,446.29	6379;6378;6377;6376	-0.23771	1.67381	0.873685	1.4199	1.54685	0.12952	0.17296	0.0413601	0.0313601	0.0654801
NFKBID	4	0.65,0.59,0.45,1.8	129.77,148.92,179.47,536.29	115.2,135.65,167.68,450.99	54207;54206;54209;54208	0.45198	1.80041	0.87307	0.653396	1.2269	0.0110801	0.13314	0.0415001	0.27534	0.1635
MAPK8IP2	4	0.54,0.19,1.7,1.06	151.64,192.73,453.24,618.11	140.09,187.31,379.07,561.65	33104;33102;33103;33105	0.189514	1.69927	0.873102	1.06362	1.38144	0.0338401	0.1641	0.0415001	0.10014	0.10838
C2CD4A	4	0.14,1.34,0.42,1.59	91.02,217.92,275.85,459.08	88.95,180.06,263.19,390.34	61460;61461;61462;61463	0.141419	1.58632	0.873192	1.34217	1.46424	0.0400201	0.20744	0.0415001	0.0414401	0.0856801
C16orf95	4	1.04,0.58,1.16,0.71	179.1,425.91,492.83,487.22	151.4,399.56,438.22,452.85	75902;75901;75904;75903	0.584345	1.16316	0.873216	1.03793	1.10055	0.0058401	0.40352	0.0415001	0.1082	0.22156
UGT1A8	4	-0.37,0.23,-0.02,3.65	181.36,194.89,242.43,431.78	192.1,188.64,241.79,288.18	40263;40265;40262;40264	-0.372534	3.64757	0.872558	0.232321	1.93995	0.181	0.0013201	0.0415201	0.54378	0.0160801
DYRK3	4	0.5,1.34,1.47,0.18	39.21,106.97,199.63,224.85	33.91,82.15,161.93,220.01	21945;21944;21947;21946	0.183602	1.46788	0.872674	1.33563	1.40176	0.0346201	0.2541	0.0415201	0.0426601	0.1021
RAB15	4	2.38,-1.08,2.21,-0.02	124.3,135.4,193.69,247.53	79.12,161.81,136.05,248.24	70574;70575;70572;70573	-1.07718	2.37996	0.872304	2.20813	2.29405	0.55954	0.0339001	0.0415401	0.0010201	0.0037801
SLC6A1	4	2.31,0.25,0.22,0.71	265.52,239.35,400.51,508.94	195.65,231.13,389.68,473.93	17518;17517;17519;17516	0.220325	2.3078	0.872408	0.712905	1.51035	0.0301401	0.0417201	0.0415401	0.24302	0.0737201
SHROOM1	4	0.82,0.95,0.68,1.03	123.01,196.55,255.24,432	105.91,171.29,232.85,386.37	60286;60285;60287;60284	0.677112	1.03226	0.872055	0.953855	0.99306	0.0034001	0.479	0.0416001	0.13672	0.28184
SPANXN4	4	-0.66,0.93,1.57,1.64	111.51,367.33,396.34,821.59	125.15,331.44,333.25,715.4	73162;73161;73160;73163	-0.655075	1.63706	0.871524	1.57429	1.60568	0.31798	0.18698	0.0417401	0.0181201	0.0538401
RPAP1	3	1,1.27,0.7	35,57.64,174.65	25.56,41.64,155.65	34347;34348;34349	0.702589	1.275	0.991202	0.996021	1.13551	0.0140801	0.26638	0.0418001	0.0656001	0.12316
ZNF688	4	-0.43,1.72,1.04,1.15	256.53,322.36,428.93,467.21	272.24,261.14,383.1,416.94	61606;61605;61607;61604	-0.432643	1.72132	0.870908	1.15254	1.43693	0.20758	0.15724	0.0418201	0.0762401	0.0927801
NUP50	4	1.52,-0.32,-0.7,2.98	52.6,70.91,235.45,321.53	34.64,77.39,257.47,221.73	29093;29090;29091;29092	-0.701095	2.98177	0.87095	1.5233	2.25253	0.3434	0.0070801	0.0418201	0.0220201	0.0045201
PGP	4	1.01,0.02,1.06,1.39	374.63,392.25,418.61,509.55	334.78,390.09,372.24,442.69	67524;67525;67527;67526	0.0247187	1.3879	0.871072	1.05731	1.2226	0.0607001	0.28846	0.0418201	0.10204	0.16546
PHRF1	4	0.47,-0.09,1.43,1.66	303.07,375.68,414.66,611.44	285.99,378.78,353.64,524.9	46152;46150;46153;46151	-0.0924527	1.66477	0.868777	1.42897	1.54687	0.0881001	0.17612	0.0421601	0.0304801	0.0654401
SYT6	4	0.55,1.47,0.26,1.2	101.87,150.5,167.92,312.53	91.34,116.61,160.27,270	62004;62005;62006;62007	0.255217	1.47368	0.86821	1.19654	1.33511	0.0263601	0.2519	0.0422401	0.0666801	0.1232
B3GAT1	4	1.26,1.36,0.51,0.35	599.93,721.66,869.15,942	534.3,640.86,830.68,912.66	35536;35537;35535;35534	0.346597	1.35791	0.868036	1.25765	1.30778	0.0178401	0.3031	0.0423001	0.0546401	0.13286
GATS	4	1.9,1.44,1.39,-1.26	91.05,318.37,321.68,320.9	60.1,266.91,273.58,368.03	70032;70034;70035;70033	-1.26055	1.9036	0.867436	1.43904	1.67132	0.65728	0.10828	0.0423201	0.0296801	0.0427801
P3H4	4	2.49,0.08,0.17,0.73	104.38,143.53,191.38,236.78	60.56,142.39,187.02,214.79	28652;28654;28653;28655	0.0836102	2.48942	0.867662	0.730531	1.60997	0.0498001	0.0253401	0.0423201	0.23454	0.0531401
GNA12	4	1.75,-0.46,2.45,-0.27	223.86,199.61,366.42,373.75	174.75,212.96,275.49,383.76	7296;7297;7299;7298	-0.463211	2.45132	0.867706	1.75103	2.10117	0.22166	0.0281601	0.0423201	0.0080201	0.0081801
OR2W3	4	2.95,0.63,0.43,-0.54	165.54,280.17,304.12,405.4	99.69,260.39,289.31,427.79	69512;69514;69513;69515	-0.53707	2.95219	0.868014	0.63004	1.79111	0.25658	0.0080601	0.0423201	0.28924	0.0275601
NME9	4	1.08,0.77,0.06,1.55	148.72,191.01,267.71,312.45	123.44,171.21,266.58,258.27	69882;69881;69880;69883	0.0640253	1.55378	0.866732	1.07675	1.31527	0.0535601	0.21978	0.0424601	0.0964201	0.13004
TMEM82	4	1.15,0.85,0.62,0.85	156.64,170.63,183.22,223.86	130.4,148.76,167.05,198.48	71110;71109;71111;71108	0.621871	1.14684	0.866347	0.849241	0.998042	0.0047801	0.41294	0.0425801	0.17864	0.27906
NDRG3	4	0.2,1.01,0.92,1.33	100.56,194.5,196.16,229.98	96.85,168.73,171.71,190.15	45462;45465;45464;45463	0.202617	1.33007	0.86595	1.00647	1.16827	0.0321401	0.3166	0.0426401	0.11796	0.18878
TIE1	4	-0.37,1.94,-0.13,2.02	106.13,150.54,149.12,294.75	113.49,107.74,152.52,226.57	19198;19199;19197;19196	-0.374976	2.02327	0.866069	1.94236	1.98281	0.18216	0.0830001	0.0426401	0.0037401	0.0136601
S100A11	4	-0.16,1.57,2.21,-0.16	127.3,233.72,353.89,471.54	130.77,186.83,274.29,478.55	16755;16753;16752;16754	-0.16454	2.21479	0.865783	1.57005	1.89242	0.10706	0.0523401	0.0426601	0.0183201	0.0190801
SLC15A5	4	-0.25,1.62,0.96,1.14	40.91,102.24,125.56,728.13	44.68,73.14,105.74,659.89	74819;74822;74821;74820	-0.253285	1.61881	0.865469	1.13692	1.37786	0.13428	0.19412	0.0427401	0.0803601	0.10946
HIST1H3B	4	-0.12,0.58,2.23,0.77	61.23,95.12,112.12,114.1	63.81,84.72,72.06,98.4	21728;21729;21730;21731	-0.122758	2.2344	0.865469	0.765745	1.50007	0.0961801	0.0495801	0.0427401	0.21734	0.0763001
VPREB3	3	0.32,0.25,2.38	225.54,396.86,628.12	216.63,385.32,504.36	36642;36645;36643	0.249971	2.38453	0.985381	0.321644	1.35309	0.0648201	0.0239801	0.0427401	0.3142	0.0657601
KLLN	4	0.37,-0.06,1.35,1.8	99.39,208.88,300.11,397.66	92.22,209.49,254.82,325.85	75523;75524;75526;75525	-0.0647623	1.80456	0.864971	1.35183	1.5782	0.0813001	0.13226	0.0428001	0.0402401	0.0590801
COX18	3	1.15,0.52,1.29	123.96,232.09,247.77	100.16,216.67,208.71	68176;68177;68179	0.515246	1.29267	0.984673	1.1461	1.21939	0.0282801	0.25834	0.0428801	0.0413201	0.0975201
HSDL2	4	-0.66,2.43,0.79,0.91	38.96,120.87,182.42,248.01	47.78,75.2,161.89,219.77	53263;53262;53264;53265	-0.663088	2.42528	0.864316	0.909979	1.66763	0.32268	0.0300201	0.0429201	0.1524	0.0433401
LRRC1	4	1.29,0.85,2.02,-0.7	143.22,169.75,191.01,191.96	114.22,148.32,138.45,212.53	42003;42004;42005;42002	-0.701062	2.01701	0.863898	1.29321	1.65511	0.3434	0.0841601	0.0430001	0.0482601	0.0454401
SLC22A18AS	4	0.77,0.94,1.09,0.66	173.38,314.2,472.7,464.95	152.88,281.5,424.41,435.93	13113;13115;13112;13114	0.660667	1.08632	0.863727	0.941366	1.01384	0.0037601	0.44884	0.0430601	0.14078	0.27038
TMPRSS11D	4	0.56,-0.01,1.89,1.02	490.3,493.81,742.9,762.57	462.51,493.53,631.72,697.87	24742;24741;24740;24743	-0.0143676	1.89057	0.862921	1.01729	1.45393	0.0690001	0.11104	0.0432401	0.1144	0.0879801
IL4	4	1.56,1.13,1.25,-0.49	363.2,385.79,498,789.68	303.46,340.89,438.43,816.5	9416;9419;9417;9418	-0.489911	1.55943	0.862841	1.25474	1.40709	0.23292	0.21758	0.0432601	0.0553001	0.10064
KAZN	4	0.31,0.92,0.72,1.5	236.26,308.68,385.16,435.47	226.91,275.78,354.74,371.06	32242;32243;32245;32244	0.311477	1.50028	0.86273	0.921128	1.2107	0.0209201	0.241	0.0432801	0.1478	0.17074
DDX60	4	0.21,2.8,0.22,0.22	79.91,216.45,190.58,269.58	76.92,143.77,184.58,263.17	42751;42752;42753;42750	0.205093	2.80162	0.862743	0.222578	1.5121	0.0319001	0.0121001	0.0432801	0.55132	0.0733801
IRS1	4	1.46,-0.28,2.15,0.11	116.88,154.64,262.83,271.24	88.83,161.84,197,269.16	9725;9726;9727;9724	-0.282903	2.15482	0.862349	1.46297	1.8089	0.14564	0.0603801	0.0434001	0.0275001	0.0259001
CPPED1	4	0.83,1.02,0.36,1.23	286.45,358.4,402.54,521.17	259.3,318.59,386.07,462.3	42285;42284;42282;42283	0.362584	1.23009	0.86219	1.02463	1.12736	0.0168201	0.36534	0.0434401	0.1118	0.20854
SNX17	4	-1.67,-0.25,5.35,0.02	105.89,153.18,261.85,336.05	142.8,159.82,117.64,334.36	25962;25963;25960;25961	-1.67478	5.35461	0.86191	0.0172523	2.68593	0.83024	0.0003401	0.0434801	0.68328	0.0008801
POC5	4	0.32,0.1,1.13,1.9	82.7,84.33,182.34,241.66	77.67,83.67,152.2,185.65	60255;60254;60253;60252	0.0976044	1.8985	0.861652	1.12839	1.51345	0.0470801	0.10944	0.0435201	0.0827001	0.0731201
PLEKHG4B	4	0.97,-0.62,2.14,0.95	121.85,118.29,337.96,653.73	101.63,131.62,264.51,604.07	62786;62785;62787;62784	-0.618564	2.14413	0.861446	0.969751	1.55694	0.29842	0.0624601	0.0435601	0.13044	0.0632401
TYW5	4	1.5,-0.38,0.99,1.34	127.55,137.04,292.18,374.43	96.58,146.78,259.58,322.71	59695;59694;59692;59693	-0.375609	1.49737	0.861129	1.33609	1.41673	0.1823	0.24208	0.0435801	0.0425601	0.0982401
RPS4Y1	4	-0.49,1.7,0.14,2.09	172.62,229.46,298.11,429.75	185.97,181.29,293.41,340.98	16502;16503;16501;16500	-0.49271	2.08958	0.860904	1.70304	1.89631	0.23396	0.0711001	0.0436201	0.0102601	0.0188801
TMEM231	4	2.05,0.27,-0.01,1.13	219.25,216.18,268.51,490.8	162.07,207.67,270.77,438.19	49319;49320;49321;49318	-0.0104712	2.05163	0.860653	1.12888	1.59025	0.0680801	0.0780201	0.0437001	0.0825201	0.0565401
OR51I1	4	0.9,-0.12,2.16,0.5	154.15,158.11,291.96,413.57	134.2,161.03,220,391.3	71571;71570;71568;71569	-0.121262	2.16444	0.860421	0.895551	1.52999	0.0960201	0.0590801	0.0437401	0.1583	0.0689401
LRRC31	4	2.48,0.02,1.73,-0.79	303.07,262.67,522.84,604.89	219.37,262.72,442.04,646.26	49924;49923;49925;49922	-0.790078	2.48323	0.860271	1.72777	2.1055	0.39438	0.0259601	0.0437801	0.0090201	0.0080201
PRAMEF19	4	-0.56,0.58,0.95,2.47	140.53,278.66,308.87,476.23	154.77,260.48,274.85,370.2	74012;74009;74010;74011	-0.558078	2.47008	0.859745	0.945765	1.70792	0.26724	0.0267601	0.0438201	0.13934	0.0375801
RNF111	4	2.2,-0.98,0.83,1.39	111.35,146.8,181.99,222.6	70.79,171.49,160.14,182.28	40551;40553;40552;40550	-0.979892	2.20042	0.859685	1.3922	1.79631	0.50366	0.0542401	0.0438401	0.0346001	0.0269201
MEI4	4	1.55,0.1,1.83,-0.04	90.36,145.04,239.76,256.88	64.63,144.01,185.78,259.11	76373;76376;76374;76375	-0.0376932	1.82748	0.859552	1.55104	1.68926	0.0740201	0.12514	0.0438601	0.0195001	0.0402601
SLC2A4RG	4	0.74,1.61,-0.26,1.36	68.82,241.95,295.85,609.45	58.12,194.89,305.92,538.19	44400;44399;44398;44401	-0.264529	1.60729	0.859631	1.35517	1.48123	0.13878	0.1997	0.0438601	0.0396401	0.0811201
MRGPRD	4	0.31,1.57,-0.19,1.75	179.21,211.32,213.74,253.34	171.81,167.7,219.43,200.1	57791;57789;57788;57790	-0.18751	1.74645	0.859122	1.56868	1.65757	0.1138	0.14874	0.0439401	0.0183201	0.0449601
GPC3	4	0.05,0.45,1.57,1.36	72.97,167.97,497.11,611.99	73.16,156.09,423.41,540.89	7188;7191;7189;7190	0.0494646	1.57342	0.859011	1.36057	1.467	0.0560601	0.21222	0.0439801	0.0389801	0.0849801
CMTM7	4	0.44,3.19,0.23,-0.42	97.24,239.97,264.95,510.75	88.97,151.46,257.42,533.82	56825;56826;56824;56827	-0.42452	3.19295	0.858832	0.438545	1.81575	0.2037	0.0042001	0.0440001	0.4057	0.0252401
APBB1	4	2.25,0.87,0.48,-0.18	188.52,216.8,257.38,263.59	131.64,191.96,242.78,270.64	890;891;888;889	-0.175796	2.25412	0.858842	0.874309	1.56421	0.11042	0.0473801	0.0440001	0.167	0.0617201
GDF11	4	1.55,0.39,1.08,0.42	267.32,344.89,496.35,506.42	216.9,329.23,444.48,485.74	27406;27404;27407;27405	0.390243	1.54866	0.858384	1.0783	1.31348	0.0149401	0.22204	0.0440401	0.0959001	0.13078
DBF4	4	0.89,1.09,0.56,0.89	106.83,148.28,179.39,327.31	89.88,122.73,164.65,296.52	29566;29567;29569;29568	0.563571	1.09017	0.857538	0.888484	0.989325	0.0066601	0.44616	0.0441001	0.16144	0.28422
PEBP4	4	1.12,1.97,0.21,0.13	51.86,171.95,217.58,311.86	38.61,125.99,211.44,308.44	63001;63000;63002;63003	0.125459	1.97383	0.857113	1.11905	1.54644	0.0428401	0.0924801	0.0441801	0.0850801	0.0655201
TRRAP	4	1.07,0.06,1.19,1.1	38.41,50.29,139.77,213.72	27.47,50.23,113.7,182.41	21537;21538;21536;21539	0.0606097	1.1914	0.857036	1.10181	1.1466	0.0541001	0.38642	0.0442201	0.0893601	0.19902
DNAJC16	4	0.37,1.94,0.03,1.09	93.57,110.3,131.19,200.81	87.02,74.71,130.71,170.84	32511;32513;32510;32512	0.0317694	1.93632	0.857074	1.09132	1.51382	0.0593201	0.10082	0.0442201	0.0920401	0.0730201
ADAMTSL1	4	0.04,1.89,1.01,0.49	110.72,196.41,312.16,366.98	109.68,146.48,276.07,347.11	56393;56392;56395;56394	0.0386869	1.89428	0.856965	1.00839	1.45133	0.0580801	0.1101	0.0442401	0.11716	0.0886401
DCDC1	4	2.94,0.62,-0.81,0.68	210.33,180.8,173.75,204.92	134.07,164.35,196,185.97	69279;69277;69276;69278	-0.808451	2.93851	0.856759	0.67822	1.80836	0.40432	0.0083401	0.0443001	0.26128	0.0260201
ABI1	4	1.34,0.83,-0.33,1.59	238.98,410.33,398,550.03	200.25,374.56,411.17,473.47	26706;26707;26705;26704	-0.329364	1.58735	0.855569	1.33575	1.46155	0.16354	0.20714	0.0444601	0.0426001	0.0862801
SAXO1	4	0.63,1.21,0.49,1.1	68.1,82.89,222.74,408.51	59.09,64.01,208.17,361.25	63147;63145;63144;63146	0.485544	1.20512	0.855678	1.10202	1.15357	0.0094001	0.3795	0.0444601	0.0893201	0.19568
BMP2	4	1.63,-0.05,-0.07,1.9	211.71,241.17,319.57,558.37	166.45,241.94,321.94,466.74	1774;1772;1773;1775	-0.0672804	1.90469	0.855726	1.6343	1.7695	0.0819201	0.10806	0.0444601	0.0140601	0.0300401
GLI1	4	0.08,0.26,2.18,0.9	172.67,459.78,588.53,645.81	170.65,449.01,481.37,598.31	7216;7218;7219;7217	0.0816765	2.18213	0.85527	0.900976	1.54156	0.0501201	0.0570601	0.0444801	0.1566	0.0666601
RPS6KB2	4	0.14,-0.24,1.86,1.66	224.68,233.59,619.92,638.44	221.07,240.11,523.39,550.87	16531;16528;16529;16530	-0.235286	1.86192	0.854898	1.6558	1.75886	0.12858	0.11796	0.0446201	0.0128801	0.0314601
C19orf43	4	1.38,-1.04,0.6,2.47	193.43,234.22,430.52,477.53	157.88,267.75,403.57,370.89	48677;48674;48675;48676	-1.03618	2.47168	0.854937	1.38012	1.9259	0.53582	0.0266001	0.0446201	0.0365201	0.0171001
BTBD18	4	0.55,-1.03,2.48,1.42	296.34,291.31,567.36,569.38	277.1,329.26,449.31,500.39	73785;73786;73788;73787	-1.03086	2.47539	0.854637	1.4225	1.94895	0.53274	0.0262601	0.0446601	0.0310601	0.0155201
TUBA4A	4	0.97,1.27,0.17,1.01	205.93,251.5,496.49,589.09	179.23,212.78,487.46,537.36	19717;19719;19718;19716	0.17211	1.27422	0.854323	1.0058	1.14001	0.0359601	0.3433	0.0447201	0.1182	0.20244
DGKD	4	0.04,0.64,2.67,0.05	234.82,280.23,356.73,522.2	233.14,260,263.03,521.32	22201;22203;22202;22200	0.0435911	2.67395	0.853848	0.642948	1.65845	0.0570201	0.0171001	0.0448201	0.2816	0.0448201
ENDOG	4	0.93,-0.22,1.47,1.24	101.05,126.75,195.52,469.34	83.95,131.61,157.75,415.47	5581;5582;5583;5580	-0.21618	1.46588	0.85385	1.23574	1.35081	0.12294	0.25486	0.0448201	0.0584601	0.11808
KPNA6	4	0.23,1.51,1.04,0.63	69.36,80.43,136.68,165.03	67.04,57.7,113.38,149.03	33368;33367;33369;33366	0.225326	1.5146	0.85341	1.04405	1.27933	0.0296201	0.23498	0.0449401	0.10612	0.14302
HSPA2	4	0.6,1.5,1.11,0.2	210.69,249.82,280.63,325.76	192.95,204.7,243.31,317.91	8934;8935;8933;8932	0.203206	1.49569	0.853317	1.11082	1.30326	0.0321201	0.24284	0.0449801	0.0870201	0.1347
ATG7	4	1.24,1.23,0.18,0.76	90.49,260.96,253.31,447.92	69.4,220.49,248.07,415.36	28397;28399;28396;28398	0.180875	1.23722	0.853116	1.23166	1.23444	0.0347801	0.36166	0.0450201	0.0592001	0.16012
STIP1	4	-0.11,0.44,0.94,2.15	90.97,159.94,457.03,595.18	93.57,149.22,417.12,489.83	29690;29693;29691;29692	-0.110722	2.14601	0.85282	0.936778	1.5414	0.0929401	0.0622401	0.0450401	0.14218	0.0667001
CBFA2T3	4	2.45,1.84,-0.74,-0.14	262.11,443.67,403.9,483.75	188.22,364.59,435.21,489.44	2409;2408;2410;2411	-0.738464	2.45231	0.852853	1.83912	2.14571	0.36336	0.0280001	0.0450401	0.0055801	0.0066601
ASAP2	4	1.82,0.26,-1.57,2.9	54.3,92.24,170.55,253.03	32.79,87.86,214.64,168.37	23202;23200;23203;23201	-1.56812	2.89853	0.85253	1.81909	2.35881	0.79224	0.0091401	0.0450601	0.0059601	0.0027601
FTO	4	1.72,0.91,-0.67,1.45	43.16,49.75,65.85,250.97	25.2,39.14,77.88,207.09	48842;48845;48844;48843	-0.670167	1.72201	0.852314	1.44706	1.58453	0.3263	0.15702	0.0451201	0.0289001	0.0578001
KCNG1	4	1.85,1.48,1.24,-1.16	205.8,449.47,639.67,600.9	157.53,384.82,572.23,662	10014;10012;10013;10015	-1.16166	1.85288	0.852401	1.47884	1.66586	0.60712	0.1199	0.0451201	0.0259401	0.0436001
SPATA21	4	0.01,1.7,1.31,0.39	111.94,190.46,200.34,246.31	111.74,145.43,165.55,232.91	70400;70401;70403;70402	0.00520377	1.70369	0.852257	1.31166	1.50768	0.0647001	0.1628	0.0451401	0.0456601	0.0746201
MAGEA2	4	1.21,0.86,0.75,0.58	217.37,282.64,302.26,375.32	182.83,254.81,275.61,352.46	11001;11002;11003;11000	0.577088	1.21282	0.851908	0.864978	1.0389	0.0060801	0.37432	0.0451601	0.17134	0.25556
PLEKHG4	4	1.02,1.21,0.87,0.31	370.58,380.84,393.44,471.4	331.15,332.5,356.33,457.37	34009;34007;34008;34006	0.306072	1.2142	0.851913	1.0171	1.11565	0.0213401	0.37364	0.0451601	0.11442	0.21468
DMPK	4	1.38,0.25,1.04,0.73	50.59,139.22,184.96,247.89	34.25,133.2,157.41,224.68	4865;4864;4867;4866	0.246067	1.38371	0.850923	1.04266	1.21318	0.0273201	0.29042	0.0454001	0.10676	0.16978
TNIP3	4	3.1,-0.82,0.93,0.19	209.31,419.75,465.06,624.62	129.78,457.53,425.07,613.96	50390;50393;50391;50392	-0.820815	3.10127	0.850818	0.930879	2.01607	0.41092	0.0053601	0.0454201	0.14426	0.0118201
NEDD4L	4	0.28,0.58,1.32,1.23	167.97,196.68,246.76,561.71	159.72,180.9,206.88,502.54	32467;32468;32469;32466	0.280216	1.31972	0.850841	1.22602	1.27287	0.0237201	0.3214	0.0454201	0.0608601	0.14562
PRAME	4	-0.27,-0.19,2.31,1.56	96.33,132.31,233.12,333.51	101.79,136.46,167.79,278.91	33076;33077;33074;33075	-0.268076	2.30608	0.850904	1.55711	1.93159	0.14022	0.0420401	0.0454201	0.0190201	0.0167401
RNF11	4	0.81,1.01,0.98,0.6	110.49,150.72,431.46,595.71	94.83,126.88,388.36,563.77	35362;35363;35364;35365	0.602876	1.00656	0.850583	0.97934	0.992949	0.0053401	0.49348	0.0455001	0.12752	0.2819
MOAP1	4	2.01,-0.24,2.28,-0.66	156.07,161.95,202.01,178.74	110.4,167.34,142.38,197.61	47403;47402;47404;47405	-0.656775	2.28448	0.850478	2.01043	2.14745	0.31898	0.0445401	0.0455201	0.0024801	0.0065801
MC3R	4	1.94,-0.62,0.64,1.45	119.33,106.87,199.98,537.56	81.71,119.71,181.99,467.76	11203;11201;11200;11202	-0.623332	1.93666	0.850156	1.44562	1.69114	0.30104	0.10072	0.0456601	0.0290001	0.0400801
OR4C3	4	1.3,-0.12,1.82,0.4	35.4,562.58,614.73,723.11	23.49,568.29,520.41,696.9	66714;66712;66713;66715	-0.115924	1.81623	0.849958	1.29656	1.55639	0.0946201	0.12868	0.0457001	0.0479201	0.0634201
ZNF75D	4	0.49,-0.58,1.53,1.95	100.99,131.83,181.37,250.2	91.64,145.44,141.23,192.83	20597;20599;20596;20598	-0.57611	1.94659	0.848821	1.5334	1.74	0.27692	0.0980801	0.0459401	0.0209801	0.0336401
B3GNT6	4	0.1,3.16,-0.22,0.35	124.62,203.32,173.35,216.35	122.35,123.14,179.82,205.3	64326;64325;64324;64327	-0.221052	3.16244	0.84843	0.352944	1.75769	0.12444	0.0044201	0.0460001	0.46316	0.0316601
BIN1	4	1.89,0.2,1.13,0.18	242.16,334.82,359.8,506.25	186.09,326.2,316.4,496.25	755;752;753;754	0.182882	1.88574	0.847979	1.12606	1.5059	0.0346201	0.11194	0.0460601	0.0833401	0.0751001
TAS2R19	4	1.05,-0.08,1.88,0.54	75.87,90.62,169.59,429.54	60.55,92.85,126.43,405.13	67005;67004;67006;67007	-0.0802003	1.87903	0.848077	1.04857	1.4638	0.0849601	0.11372	0.0460601	0.10498	0.0857201
PPP2R5C	4	2.35,1.4,-0.01,-0.35	150.75,168.2,225.1,235.49	99.42,134.78,225.57,245.43	14651;14650;14649;14648	-0.345214	2.3501	0.848116	1.39605	1.87307	0.1694	0.0367201	0.0460601	0.0343601	0.0205001
BCORL1	4	0.4,0.05,1.86,1.08	56.07,169.22,247.66,265.6	51.04,167.48,193.06,231.66	47037;47035;47034;47036	0.0463095	1.86206	0.848163	1.08422	1.47314	0.0566001	0.11794	0.0460601	0.0937801	0.0833001
ZNF195	4	1.75,1.06,0.84,-0.26	317.74,362.49,380.11,510.38	257.02,320.98,346.46,525.6	20798;20797;20796;20799	-0.264478	1.75188	0.847781	1.05888	1.40538	0.13872	0.14722	0.0461001	0.10172	0.10108
SLC29A2	4	2.9,0.56,0.53,-0.61	165.81,149.23,197.44,398.15	100.73,136.7,182.31,423.57	8569;8570;8568;8571	-0.605771	2.90172	0.847459	0.559716	1.73072	0.29164	0.0090801	0.0462001	0.32942	0.0347801
WDR5B	4	0.99,0.75,1.17,0.48	79.53,98.3,251.89,244.73	64.69,85.16,215.91,228.97	40233;40232;40231;40230	0.479238	1.16551	0.847498	0.990253	1.07788	0.0096801	0.40192	0.0462001	0.12302	0.2336
RNF175	4	1.35,1.18,0.94,-0.08	448.9,496.78,685.13,657.59	389.87,440.42,631.34,660.32	68190;68188;68191;68189	-0.0846109	1.35196	0.846872	1.18408	1.26802	0.0862601	0.30564	0.0462801	0.0690801	0.14764
PTPRN2	4	0.3,1.35,0.79,0.95	214.83,245.44,415.11,508.33	205.18,204.75,379.93,463.71	15511;15510;15508;15509	0.296207	1.34831	0.846343	0.945864	1.14709	0.0222801	0.30776	0.0463601	0.13932	0.19884
QDPR	4	0.91,0.28,2.45,-0.26	86.24,97.19,118.06,359.61	71.11,92.13,72.57,370.05	15629;15631;15628;15630	-0.259659	2.45324	0.845517	0.907344	1.68029	0.137	0.0278001	0.0466001	0.1534	0.0415601
KRBOX1	4	-0.36,1.85,1.05,0.84	74.44,99.55,160.36,161.8	81.5,66.67,136.37,141.73	75886;75887;75885;75888	-0.36442	1.85479	0.844602	1.04741	1.4511	0.17768	0.11956	0.0467401	0.1052	0.0886401
RHO	4	2.08,0.4,0.99,-0.09	142.25,211.05,242.44,226.4	97.53,199.86,212.83,229.97	16142;16143;16141;16140	-0.0938305	2.08172	0.843822	0.991588	1.53665	0.0884201	0.0719801	0.0468801	0.12264	0.0677401
COL9A1	4	0.71,1.25,1.03,0.39	87.93,137.88,194.36,372.86	75.34,110.21,167.91,357.29	3618;3617;3619;3616	0.387669	1.25265	0.84389	1.02694	1.1398	0.0151001	0.35396	0.0468801	0.11126	0.2025
SKOR1	4	-1.09,0.15,1.19,3.13	270.38,386.09,417.04,505.4	308.1,378.54,366.32,370.5	71817;71819;71818;71816	-1.0854	3.12501	0.843721	1.18819	2.1566	0.56516	0.0047601	0.0469001	0.0682201	0.0064201
CCNE2	4	0.27,1.22,0.42,1.46	215.79,250.7,240.51,563.42	207.35,213.69,227.16,493.37	23974;23972;23973;23975	0.273717	1.4596	0.84377	1.22105	1.34033	0.0245001	0.25654	0.0469001	0.0617201	0.12132
OR2C3	4	0.39,1.02,1.06,0.91	167.11,245.48,403.72,585.12	156.81,214.36,358.73,538.72	51586;51589;51587;51588	0.39481	1.05588	0.843696	1.01608	1.03598	0.0147401	0.46592	0.0469201	0.11464	0.2572
JAK1	4	0.36,-0.21,1.95,1.27	128.25,213.07,374.29,592.48	120.16,219.42,300.54,527.94	9896;9897;9898;9899	-0.206766	1.94623	0.843035	1.27088	1.60856	0.1193	0.0982601	0.0470601	0.0529401	0.0533001
SDF2L1	4	0.59,0.1,1.27,1.41	66.05,100.81,120.82,161.95	57.68,99.2,94.21,129.94	33518;33521;33519;33520	0.101822	1.40913	0.843096	1.27133	1.34023	0.0464001	0.27758	0.0470601	0.0529201	0.12134
TRIB1	4	0.44,0.92,1.69,0.32	101.19,150.55,159.83,255.65	92.7,128.59,119.49,245.86	27409;27411;27408;27410	0.320692	1.69016	0.843243	0.918247	1.3042	0.0200601	0.16744	0.0470601	0.1494	0.13428
MSANTD1	4	0.56,0.74,1.08,0.99	98.8,174.13,252.09,252.66	88.26,154.11,218.19,221.03	69668;69669;69671;69670	0.562853	1.07949	0.842902	0.991381	1.03544	0.0066601	0.45224	0.0470801	0.12274	0.25754
OXTR	4	1.58,0.63,0.09,1.07	209.54,415.53,536.93,592.14	166.11,387.84,535.3,536.47	13169;13168;13170;13171	0.0938705	1.57746	0.842703	1.06704	1.32225	0.0480201	0.21054	0.0471601	0.0991201	0.1277
TNFRSF13C	4	0.88,0.94,2.01,-0.46	158.06,224.82,330.68,393.64	138.18,196.36,259.08,412.07	57522;57520;57521;57523	-0.457515	2.0081	0.841919	0.94079	1.47445	0.21924	0.0858201	0.0472001	0.14104	0.0828401
C1orf101	4	0.87,-0.28,2.23,0.54	93.16,155.67,500.37,505.91	78.03,162.6,398.91,479.58	66845;66846;66847;66844	-0.27697	2.23051	0.842033	0.874661	1.55259	0.14338	0.0500401	0.0472001	0.16678	0.0641801
AFF3	4	1.27,0.86,0.12,1.12	70.1,73.27,113.34,141.5	51.5,61.01,110.66,116.72	10443;10442;10440;10441	0.124809	1.26715	0.841721	1.11537	1.19126	0.0429201	0.34668	0.0472601	0.0857801	0.17836
OR10AG1	4	2.23,-0.4,0.26,1.28	88.69,96.03,211.32,316.01	54.27,104.14,203.12,270.48	67136;67137;67139;67138	-0.399016	2.23235	0.841779	1.27578	1.75406	0.19232	0.0497201	0.0472601	0.0516801	0.0320201
HIST4H4	4	2.11,1.87,0.65,-1.26	119.33,470.85,615.63,581.71	79.31,389.72,579.82,645.96	58389;58391;58388;58390	-1.26245	2.11266	0.841604	1.86975	1.9912	0.65824	0.0680401	0.0472801	0.0049401	0.0132001
ZNF501	4	-0.34,0.82,1.8,1.09	137.98,157.08,273.69,537.36	146.88,138.82,216.1,485.24	57509;57511;57510;57508	-0.339236	1.79738	0.840961	1.08796	1.44267	0.16716	0.13412	0.0474201	0.0930001	0.0910601
NUBPL	4	0.59,1.8,0.89,0.09	70,109.12,119.15,115.55	61.9,76.04,100.74,113.79	50961;50958;50960;50959	0.092425	1.79673	0.841082	0.888858	1.34279	0.0482001	0.13444	0.0474201	0.1613	0.12072
GNA11	4	0.84,0.1,1.29,1.13	132.43,159.92,271.98,422.72	113.99,157.09,231.09,373.52	7295;7294;7292;7293	0.0998803	1.29325	0.840713	1.12859	1.21092	0.0467401	0.3341	0.0474801	0.0826401	0.17068
TRIM11	4	-0.43,-0.49,2.13,2.16	64.91,93.82,121.91,132.07	73.21,103.35,80.72,87.94	51693;51691;51692;51690	-0.487097	2.15767	0.84077	2.12536	2.14151	0.23142	0.0601601	0.0474801	0.0013801	0.0069001
EDAR	4	1.93,1.05,-0.52,0.9	230.75,535.64,506.37,574.81	174.75,485.65,534.58,529.6	29523;29522;29525;29524	-0.524854	1.93118	0.840554	1.0516	1.49139	0.25048	0.10188	0.0475201	0.10384	0.0783801
NLRP12	4	0.63,-0.07,1.62,1.18	123.76,290.86,325.13,355.3	110.6,292.57,268.43,310.16	55938;55937;55936;55939	-0.0689776	1.61702	0.839293	1.18341	1.40022	0.0823201	0.19514	0.0478401	0.0692201	0.1026
SNX25	4	2.61,-0.38,0.14,0.99	67.56,179.69,326.26,591.62	33.96,190.38,321.6,539.53	52627;52626;52628;52629	-0.382193	2.60567	0.839026	0.993569	1.79962	0.18512	0.0192601	0.0479201	0.12204	0.0266201
C20orf196	4	2.18,1.86,1.19,-1.88	141.41,189.78,291.69,339.18	94.68,140.82,252.42,416.13	62230;62229;62228;62231	-1.87901	2.18345	0.839029	1.85747	2.02046	0.886	0.0569401	0.0479201	0.0051601	0.0116401
GABRD	4	0.45,1.89,1.6,-0.58	151.29,394.16,438.1,403.62	141.61,319.53,368.8,428.1	6772;6775;6773;6774	-0.584093	1.88536	0.83852	1.60269	1.74402	0.28038	0.1121	0.0480001	0.0160401	0.0332401
OLIG1	4	0.25,1.59,1.17,0.35	327.59,441.41,577.13,595.34	318.67,372.42,519.47,576.4	57768;57769;57770;57771	0.246038	1.58686	0.838754	1.17312	1.37999	0.0273201	0.20734	0.0480001	0.0713801	0.10882
NHLRC4	4	1.79,-0.27,0.6,1.23	119.38,175.02,198.58,253.33	85.31,182.24,181.41,215.14	67545;67546;67547;67544	-0.265345	1.7866	0.838757	1.22887	1.50774	0.13934	0.13692	0.0480001	0.0600201	0.0746001
CATSPERB	4	1.17,0.47,2.48,-0.77	109.72,129.76,268.32,258.14	87.37,119.29,193.35,286.17	50049;50046;50048;50047	-0.77082	2.48447	0.838778	1.17083	1.82765	0.38234	0.0257801	0.0480001	0.0718401	0.0243401
C1orf189	4	-0.4,1.46,-0.08,2.38	381.23,425.5,442.29,597.57	396.9,362.68,447.92,480.29	71166;71165;71167;71164	-0.401764	2.37509	0.837615	1.45887	1.91698	0.19356	0.0342601	0.0481201	0.0278001	0.0177001
FCGR3B	4	0.85,0.72,0.43,1.35	224.12,241.17,279.53,370.64	198.77,218.95,266.17,317.36	6165;6164;6166;6167	0.430974	1.3487	0.837675	0.850347	1.09952	0.0125201	0.30744	0.0481201	0.17812	0.22218
CMSS1	4	1.31,0.81,0.66,0.56	56.15,235.52,254.24,293.2	40.06,211.36,232.68,273.78	53471;53473;53470;53472	0.560102	1.31324	0.835865	0.814432	1.06383	0.0067001	0.32436	0.0485401	0.19418	0.24142
CELSR2	4	1.27,0.58,1.18,0.31	42.8,176.57,224.57,317.9	28.93,160.79,189.86,307.73	5375;5372;5374;5373	0.310654	1.27293	0.835578	1.18124	1.22708	0.0210001	0.34436	0.0485801	0.0698001	0.16342
C4A	4	2.69,-0.83,0.54,0.95	87.74,73.65,179.92,195.74	48.08,89.51,165.84,170.68	1986;1985;1987;1984	-0.834875	2.68945	0.83536	0.949065	1.81926	0.41854	0.0165601	0.0486001	0.1383	0.0250201
MAU2	4	0.35,0.96,0.9,1.13	265.53,282.76,502.89,567.15	254.15,250.88,458.83,513.82	32644;32643;32642;32645	0.354985	1.12551	0.834991	0.957136	1.04132	0.0173601	0.4264	0.0487001	0.13538	0.25414
MAG	4	1.34,-0.01,1.55,0.46	77.01,95.43,635.66,638.56	57.2,95.45,553.76,614.06	10995;10992;10993;10994	-0.0130467	1.54767	0.834996	1.34325	1.44546	0.0686801	0.22216	0.0487001	0.0412601	0.0903601
GTSE1	4	0.5,1.36,1.34,0.15	112.44,129.5,170.54,170.26	101.87,101.27,137.63,166.01	38911;38912;38913;38910	0.145952	1.35937	0.834828	1.33849	1.34893	0.0396401	0.3022	0.0487401	0.0420401	0.1186
TPRG1L	4	0.12,1.3,1.94,-0.03	44.37,314.64,372,438.4	43.57,268.3,297.67,440.98	59325;59324;59327;59326	-0.0280334	1.94374	0.834052	1.30359	1.62366	0.0721001	0.0988801	0.0489401	0.0468201	0.0509201
TUBE1	4	0.86,1.03,0.91,0.53	143.17,245.74,256.47,346.33	123.54,214.12,226.48,325.05	38045;38044;38042;38043	0.533958	1.03238	0.834061	0.913851	0.973115	0.0074201	0.47898	0.0489401	0.15076	0.29432
TMPRSS5	4	0.42,0.22,2.08,0.62	159.53,241.28,519.11,620.36	149.19,233.57,420.42,585.06	51467;51468;51466;51469	0.215059	2.07929	0.833734	0.623061	1.35118	0.0307801	0.0723801	0.0489601	0.29326	0.11798
KRT86	4	-1.53,1.05,1.94,1.87	52.36,243.2,414.78,540.62	77.04,211.92,333.93,451.66	10427;10426;10425;10424	-1.52627	1.93978	0.833057	1.87364	1.90671	0.7774	0.0999201	0.0490001	0.0048801	0.0181401
RINL	4	0.26,0.55,2.12,0.4	69.08,186.46,245.81,586.43	66.36,172.38,183.05,564.83	59162;59163;59160;59161	0.261481	2.12004	0.832682	0.545583	1.33281	0.0257401	0.0666001	0.0490601	0.33808	0.12408
ABCA12	4	1.11,1.44,-0.43,1.21	150.62,180.22,225.22,422.17	123.91,142.41,238.7,369.83	34680;34678;34681;34679	-0.43127	1.44254	0.832533	1.20569	1.32412	0.2067	0.26298	0.0490801	0.0645801	0.12694
MT2A	4	-0.25,1.55,0.74,1.3	119.86,161.87,244.94,350.84	125.14,126.17,222.12,302.36	11836;11838;11837;11839	-0.254823	1.55252	0.83254	1.29511	1.42381	0.1349	0.22018	0.0490801	0.0480401	0.0962001
C9orf139	4	0.87,2.12,1.3,-0.97	252.74,355.47,570.5,759.05	223.99,278.14,507.33,814.38	72487;72486;72484;72485	-0.965553	2.1181	0.832345	1.30373	1.71092	0.49524	0.0670801	0.0491401	0.0468001	0.0372601
HSPB6	4	1.13,1.28,0.12,0.79	112.45,143.32,168.08,245.65	90.67,115.07,164.08,221.11	59150;59148;59149;59151	0.124984	1.27673	0.832216	1.13225	1.20449	0.0428801	0.34232	0.0491601	0.0816401	0.17328
GSK3A	4	0.3,0.28,0.98,1.77	98.97,104.41,132.32,204.29	93.18,99.24,111.19,158.38	7849;7851;7850;7848	0.280417	1.77466	0.83197	0.97564	1.37515	0.0237001	0.1408	0.0492001	0.12888	0.11034
SMPDL3B	4	0.2,1.08,1.01,1.03	130.89,362.96,417.75,602.92	126.19,320.42,373.35,548.81	35953;35952;35951;35950	0.200351	1.08411	0.831582	1.02974	1.05692	0.0325001	0.44988	0.0492201	0.11042	0.24504
ZNF587B	4	0.19,0.71,0.78,1.65	70.54,146.18,183.08,357.23	68.71,128.85,162.56,295.8	75733;75731;75732;75734	0.191262	1.64859	0.831891	0.775757	1.21217	0.0336401	0.1823	0.0492201	0.2118	0.17018
FSTL4	4	0.67,-0.6,1.12,2.13	161.17,153.27,177.31,242.37	145.16,168.47,148.03,179.99	31742;31745;31744;31743	-0.595076	2.12614	0.831053	1.12217	1.62416	0.28582	0.0657401	0.0492601	0.0843201	0.0507801
CYP2A13	4	0.07,0.87,2.35,0.03	79.8,315.68,375.49,737.82	78.96,286.34,286.11,732.17	4356;4359;4357;4358	0.0266542	2.3499	0.830709	0.871897	1.6109	0.0602201	0.0367401	0.0493201	0.16832	0.0530401
GSC	4	0.04,0.5,1.18,1.59	221.96,258.01,315.68,850.71	221.5,242.71,273.49,745.67	61394;61392;61395;61393	0.0448715	1.59453	0.830879	1.17943	1.38698	0.0568801	0.20416	0.0493201	0.0701601	0.10656
OMP	4	0.42,1.61,1.27,0.02	262.67,294.82,353.59,355.96	249.22,241.83,304.46,354.71	13032;13033;13034;13035	0.0234268	1.608	0.829607	1.2717	1.43985	0.0609401	0.19958	0.0495401	0.0528601	0.0918801
NTN3	4	0.59,0.92,1.54,0.27	320.7,329.32,502.92,507.32	300.75,297.36,430.3,493.06	12903;12902;12901;12900	0.27214	1.53814	0.829795	0.919639	1.22889	0.0246801	0.2251	0.0495401	0.14848	0.16266
2018-09-02	4	1.67,1.69,0.72,-0.76	195.51,267.24,313.79,290.36	151.67,212.41,289.43,318.05	12410;12411;12409;12408	-0.759608	1.68712	0.82984	1.67002	1.67857	0.37546	0.16832	0.0495401	0.0120201	0.0417401
HIGD1A	4	0.23,1.38,0.85,0.86	137.46,209.14,208.15,225.3	131.75,170.32,184.19,199.37	34289;34286;34288;34287	0.233218	1.37869	0.829142	0.856813	1.11775	0.0288801	0.29314	0.0496001	0.1751	0.21346
MS4A3	4	0.16,1.33,1.98,-0.15	78.94,372.1,473.28,628.46	76.91,319.5,387.39,635.89	2614;2612;2615;2613	-0.147373	1.9785	0.829093	1.32706	1.65278	0.1028	0.0914601	0.0496401	0.0438001	0.0460201
HPGD	4	0.77,0.74,1.11,0.69	208.77,246.39,328.43,326.55	186.54,223.17,290.18,302.2	8797;8798;8799;8796	0.689465	1.1138	0.828963	0.772413	0.943107	0.0031801	0.4333	0.0496801	0.21372	0.31242
DOT1L	4	-0.29,0.87,2.14,0.58	145.68,179.35,235.85,251.19	153.24,155.96,175.25,231.72	53611;53612;53613;53610	-0.285629	2.14395	0.828851	0.874277	1.50911	0.14696	0.0625801	0.0497001	0.16702	0.0741401
HK1	4	0.03,0.05,1.75,1.49	139.41,328.57,433.55,469.66	138.64,326.39,358.36,405.63	8363;8362;8360;8361	0.025448	1.75071	0.82895	1.49031	1.62051	0.0604801	0.14746	0.0497001	0.0249601	0.0513801
SLX1A	4	1.28,1.01,0.74,0.29	94.27,237.49,364.51,547.02	71.65,207.56,335.56,535.78	73522;73523;73521;73524	0.28577	1.28221	0.828664	1.00804	1.14513	0.0230801	0.34004	0.0497201	0.1174	0.19968
KLRB1	4	0.15,2.7,0.7,-0.23	134.32,210.75,194,201.84	130.82,141.68,175.31,208.35	10220;10221;10223;10222	-0.231981	2.70153	0.828277	0.698212	1.69987	0.12758	0.0162201	0.0498601	0.25054	0.0387601
MAP1LC3B2	4	0.19,0.56,1.35,1.21	52.68,89.2,109.73,441.86	50.76,79.83,83.85,388.81	73763;73761;73762;73764	0.188151	1.35112	0.827842	1.21327	1.28219	0.0340201	0.30624	0.0500001	0.0630601	0.142
DNAAF5	4	0.77,1.14,1.29,0.11	196.22,227.15,248.2,390.35	175.02,192.92,208.88,384.58	40996;40995;40997;40994	0.112666	1.2926	0.827803	1.13672	1.21466	0.0444801	0.33456	0.0500201	0.0803801	0.16916
SNCB	4	1.37,0.15,1.06,0.73	225.72,434.13,601.82,686.38	186.35,428.12,545.66,643.18	17839;17837;17836;17838	0.148355	1.36686	0.827621	1.06458	1.21572	0.0389401	0.29884	0.0500401	0.0999801	0.16868
ACIN1	4	0.86,1.97,0.46,0.02	270.67,388.88,367.03,375.49	242.16,313.18,348.13,373.18	31375;31376;31374;31377	0.0218975	1.96667	0.827578	0.860337	1.4135	0.0614201	0.0941801	0.0500601	0.17344	0.0990401
C9orf62	4	0.63,1.73,0.19,0.76	250.27,353.58,417.75,466.43	229.15,289.32,408.77,433.04	63085;63086;63087;63084	0.190956	1.72709	0.827453	0.761176	1.24414	0.0336401	0.15558	0.0500801	0.21968	0.15628
PRAMEF5	4	2.04,0.53,1.54,-0.81	130.3,136.99,257.05,264.73	88.55,125.14,209.68,293.35	69490;69488;69489;69491	-0.812245	2.04461	0.827466	1.54428	1.79445	0.40654	0.0793401	0.0500801	0.0201601	0.0270801
ZNF670	3	2.61,-0.46,0.69	352.04,513.37,714.5	260.83,538.37,672.07	56524;56526;56525	-0.464745	2.61397	0.947066	0.691971	1.65297	0.31632	0.0137001	0.0500801	0.14662	0.0251201
APOBEC3D	4	3.01,1.02,-0.16,-0.57	42.7,90.79,102.41,330.11	16.25,72.48,105.49,351.18	60832;60833;60834;60835	-0.569445	3.01127	0.826973	1.02146	2.01636	0.27324	0.0065001	0.0501401	0.11322	0.0118201
ARHGAP33	4	-0.28,0.23,2.92,0.43	145.14,163.43,294.41,255.37	152.63,157.32,202.06,242.17	57539;57536;57538;57537	-0.276762	2.91977	0.827158	0.43371	1.67674	0.14332	0.0089001	0.0501401	0.40956	0.0419601
ROBO3	4	1.58,1.52,-0.01,0.21	261.19,305.31,333.61,415.53	211.62,254.38,332.81,405.49	47551;47553;47550;47552	-0.0084576	1.58433	0.827159	1.52469	1.55451	0.0676601	0.20842	0.0501401	0.0219001	0.0637601
CTPS2	4	0.56,-0.96,0.87,2.83	133.04,123.94,159.22,229.07	120.79,145.74,139.1,150.33	44252;44253;44250;44251	-0.957425	2.82904	0.826214	0.873912	1.85148	0.491	0.0110601	0.0503601	0.16718	0.0220801
TGFBR3L	4	-1.14,1.66,1.38,1.41	121.23,181.58,270.65,336.39	146.64,139.32,227.91,287.14	75979;75978;75980;75977	-1.14167	1.65877	0.82573	1.40874	1.53375	0.59658	0.17838	0.0504401	0.0328201	0.0682601
RHCG	4	2.26,0.69,1.18,-0.83	234.87,255.82,431.78,423.44	169.28,232.93,380.02,462.15	38807;38809;38808;38806	-0.832964	2.26155	0.825768	1.1847	1.72312	0.41716	0.0470801	0.0504401	0.0689601	0.0357001
ZNF345	4	1.93,0.06,0.01,1.29	167.7,202.63,214.08,365.07	123.89,200.57,213.61,315.05	33898;33900;33901;33899	0.0126396	1.93075	0.825336	1.29342	1.61208	0.0631001	0.10194	0.0505001	0.0482001	0.0528001
RUFY4	4	1.18,1.22,0.1,0.81	98.1,376.7,411.18,473.65	77.12,329.55,405.92,436.89	68051;68050;68049;68048	0.0974584	1.21995	0.825564	1.17697	1.19846	0.0471001	0.37128	0.0505001	0.0707601	0.17556
SCT	3	1.89,1.08,-0.13	140.16,198.16,207.25	99.59,169.5,209.94	16946;16944;16945	-0.128463	1.88558	0.944887	1.07754	1.48156	0.17162	0.0836201	0.0505401	0.0517001	0.0444001
HIATL1	4	0.74,0.54,1.23,0.8	73.56,143.56,232.48,278.56	63.16,130.71,195.86,252.26	53913;53911;53912;53910	0.536185	1.22628	0.824637	0.796891	1.01159	0.0073801	0.36824	0.0506201	0.20174	0.27188
SYNC	4	1.06,0.71,1.46,0.07	93.81,100.76,199.24,220.12	75.11,87.44,161.31,219.31	51609;51607;51608;51606	0.0653159	1.46174	0.824423	1.06157	1.26166	0.0534201	0.25598	0.0506401	0.10082	0.14988
FNBP1L	4	-0.01,-0.1,2.72,0.68	98.42,112.69,224.95,274.08	98.75,114.59,149.9,251.37	40848;40849;40847;40846	-0.100172	2.7246	0.824461	0.683613	1.70411	0.0901201	0.0147801	0.0506401	0.258	0.0381201
ARMT1	4	0.87,1.12,1.65,-0.35	106.65,140.86,220.68,518.53	90.03,115.37,173.51,538.47	49418;49421;49419;49420	-0.346748	1.64786	0.824159	1.12205	1.38495	0.17018	0.18266	0.0507201	0.0843801	0.10716
KLRC3	4	-1.3,1.64,0.63,2.32	151.12,247.9,287.88,326.2	184.74,198.81,267.51,245.76	10232;10235;10233;10234	-1.29523	2.31847	0.824159	1.64476	1.98161	0.67522	0.0405001	0.0507201	0.0133001	0.0137401
MAMDC4	4	-0.66,1.31,1.24,1.41	24.97,103.42,149.95,181.8	31.27,79.82,121.12,144.99	63107;63106;63104;63105	-0.65948	1.41163	0.824111	1.30842	1.36003	0.32052	0.27656	0.0507401	0.0462001	0.11518
LRWD1	4	2.37,0.57,-0.15,0.5	168.63,340.88,561.38,587.71	113.82,318.18,568.98,560.85	65968;65969;65971;65970	-0.152105	2.37431	0.82395	0.573307	1.47381	0.10426	0.0343001	0.0507601	0.32244	0.0831801
TMEM41A	4	0.1,1.55,0.57,1.08	85.68,205.18,665.8,698.31	85.08,163.35,633.17,635.73	55451;55452;55450;55453	0.0956033	1.55446	0.823781	1.07619	1.31532	0.0475601	0.21932	0.0508601	0.0966601	0.13004
TNFAIP2	4	1.04,0.71,1.58,-0.04	140.04,184.43,284.31,321.66	116.57,166.21,231.54,322.91	19369;19370;19368;19371	-0.0430642	1.58472	0.822605	1.03857	1.31165	0.0754801	0.208	0.0510401	0.10798	0.13144
PHF13	4	0.64,-0.66,0.91,2.41	202.31,198.17,264.72,392.09	184.56,216.49,236.44,298.52	62033;62035;62032;62034	-0.660207	2.40541	0.822494	0.906975	1.65619	0.32092	0.0319601	0.0510801	0.15362	0.0452401
DDB1	4	0.3,0.7,1.67,0.63	34.74,55.16,78.87,124.4	31.87,46.31,54.27,111.15	4597;4598;4599;4596	0.299507	1.66526	0.822401	0.698037	1.18165	0.0220601	0.17596	0.0511201	0.25066	0.18244
KRT18	4	2.41,0.08,0.6,0.2	40.05,54.19,144.17,172.25	18.48,53.65,129.81,167.06	10374;10373;10372;10375	0.0788829	2.41275	0.82243	0.600221	1.50648	0.0505601	0.0312001	0.0511201	0.30642	0.0748801
GPR32	4	0.1,1.14,1.94,0.11	188.75,321.23,548.73,773.51	186.16,282.28,455.88,762.31	7594;7595;7593;7592	0.102266	1.93609	0.82228	1.14328	1.53968	0.0463601	0.10094	0.0511401	0.0786801	0.0671401
CNPY1	4	0.93,0.41,0.88,1.06	277.84,603.21,661.05,707.7	246.61,580.32,613.83,644.72	68306;68307;68304;68305	0.414859	1.06204	0.821837	0.934607	0.998324	0.0136001	0.46284	0.0513201	0.14316	0.27894
HLA-DQB1	4	1.16,0.5,1.02,0.61	57.37,112.75,232.73,504.51	42.65,101.96,203.04,474.97	8426;8427;8424;8425	0.504747	1.16196	0.821702	1.01508	1.08852	0.0086601	0.40436	0.0513801	0.11502	0.22754
TRMT2A	4	0.14,1.51,1.18,0.45	162.3,181.06,395.27,563.38	158.59,141.52,345.86,541.32	35456;35457;35455;35454	0.14404	1.50868	0.821304	1.17937	1.34403	0.0399601	0.23734	0.0514001	0.0701801	0.12028
LHX4	4	0.3,1.34,-0.03,1.67	43.15,120.41,121.38,520.45	40.03,92.83,121.92,442.18	55207;55208;55209;55206	-0.0258934	1.67009	0.820976	1.33882	1.50446	0.0715601	0.17446	0.0514201	0.0419801	0.0754201
SLC25A12	4	0.78,1,1.42,0.08	85.57,329.65,393.06,374.88	72.4,294.86,336.26,370.22	22414;22413;22415;22412	0.0825797	1.42004	0.821068	0.999466	1.20976	0.0499801	0.2723	0.0514201	0.1203	0.17116
LOR	4	0.78,0.54,1.55,0.41	247.57,267.23,297.52,410.02	222.9,249.53,245.9,391.64	10747;10744;10745;10746	0.409577	1.55149	0.820888	0.778327	1.16491	0.0139401	0.2207	0.0514401	0.21026	0.19032
CSTF1	4	0.61,1.18,0.13,1.36	81.72,95.47,154.28,215.37	72.1,74.49,151.31,176.93	4152;4154;4153;4155	0.125983	1.36137	0.820924	1.1849	1.27314	0.0427201	0.30122	0.0514401	0.0688401	0.1455
THBS3	4	-0.33,2.09,0.02,1.5	79.76,146.28,234.32,279.12	86.99,100.87,233.36,230.48	19144;19146;19147;19145	-0.325176	2.08601	0.82042	1.50357	1.79479	0.16194	0.0716601	0.0515001	0.0239601	0.0270401
MGAT5B	4	1.45,0.37,0.46,1.01	192.3,179.68,255.92,325.35	154.11,170.12,242.28,290.66	61621;61622;61623;61620	0.372261	1.44593	0.82022	1.00729	1.22661	0.0160001	0.2616	0.0515401	0.1177	0.16354
MECOM	4	3.18,0.44,-1.07,0.73	104.08,134.11,219.66,284.45	51.68,124.36,252.38,261	5873;5875;5874;5872	-1.06938	3.17573	0.820158	0.731285	1.95351	0.55454	0.0042601	0.0515601	0.23412	0.0153201
LRRC15	4	1.39,0,0.8,1.1	184.4,248.04,512.93,714.35	147.64,248.58,474.45,648.38	59967;59965;59966;59964	-0.00489707	1.38605	0.820001	1.10013	1.24309	0.0670401	0.28926	0.0516001	0.0898801	0.15658
CCDC155	4	-0.02,0.68,1.37,1.25	125.21,138.17,162.87,184.11	125.25,123,131.44,151.17	61881;61882;61880;61883	-0.0156056	1.36986	0.819771	1.24757	1.30871	0.0693201	0.29766	0.0516601	0.0566001	0.13246
FNDC5	4	1.23,0.31,1.85,-0.11	74.01,87.5,113.55,158.22	55.58,82.65,78.95,160.67	66260;66261;66263;66262	-0.109161	1.84675	0.819205	1.22679	1.53677	0.0926401	0.12122	0.0518001	0.0606601	0.0677001
E2F2	4	0.22,0.5,0.88,1.68	134.01,140.62,247.56,386.41	128.85,128.69,220.33,320.89	5205;5204;5207;5206	0.220638	1.67756	0.819182	0.877883	1.27772	0.0301201	0.17156	0.0518201	0.1653	0.1436
GALNT10	3	0.86,1.06,0.89	103.78,180.95,252.5	87.44,152.53,223.16	42679;42681;42678	0.856915	1.063	0.937215	0.89173	0.977365	0.0078201	0.36598	0.0518401	0.0889401	0.18126
WDR75	4	-0.62,0.97,3.45,-0.53	35.63,72.51,128.99,125.84	43.63,58.17,65.12,137.9	52947;52946;52948;52949	-0.615701	3.45414	0.818848	0.971793	2.21297	0.29694	0.0019201	0.0519601	0.13	0.0051201
DHCR7	4	0.6,1.35,-0.11,1.44	214.45,239.26,611.19,669.54	197.32,200.15,615.7,593.71	4737;4736;4738;4739	-0.112003	1.43777	0.817885	1.34645	1.39211	0.0934201	0.26544	0.0521201	0.0409201	0.10496
SYTL4	4	0.63,1.76,-0.26,1.14	103.59,229.54,219.53,511.69	91.27,179.4,227.7,458.19	56711;56710;56708;56709	-0.2563	1.75522	0.817788	1.13725	1.44623	0.13574	0.14622	0.0521601	0.0803001	0.0900801
SCGB1D4	4	2.09,0.36,1.41,-0.6	195,207.82,241.21,422.88	140.26,197.31,199.87,450.4	72677;72678;72679;72676	-0.599879	2.09445	0.817696	1.41186	1.75315	0.2883	0.0703401	0.0521801	0.0323001	0.0320801
TCHH	4	-0.79,0.24,1.84,1.98	158.13,207.47,250.43,320.65	178.44,200.91,195.65,251.58	19152;19155;19154;19153	-0.791317	1.98222	0.817571	1.83718	1.9097	0.39512	0.0906201	0.0522001	0.0056601	0.0180201
RFTN1	4	1.05,0.61,0.38,1.23	175.73,487.58,498.41,610.62	148.58,458.22,479.45,546.11	31987;31988;31989;31986	0.378282	1.22881	0.816768	1.05222	1.14051	0.0155801	0.3663	0.0523401	0.10356	0.20218
VWA1	4	-0.87,1.56,2,0.57	89.21,267.64,312.97,561.83	105.87,216.74,245.73,534.96	48189;48186;48188;48187	-0.87293	2.00309	0.816552	1.56359	1.78334	0.44106	0.0868201	0.0523801	0.0184801	0.0283201
DGUOK	4	1.12,0.8,-0.09,1.44	124.97,141.12,177.24,310.88	101.32,122.92,179.91,260.56	4733;4734;4732;4735	-0.0931573	1.44083	0.816666	1.12135	1.28109	0.0882801	0.26406	0.0523801	0.0846401	0.1424
FUT9	4	-0.43,0.83,1.24,1.62	165.79,261.39,335.76,620.04	177.41,235.22,291.68,535.49	28919;28921;28920;28918	-0.429082	1.62214	0.815971	1.24276	1.43245	0.2057	0.1925	0.0524601	0.0573201	0.0939801
RRP1	4	0.5,1.35,1.38,0.04	46.13,90.98,99.75,256.63	40.57,68.02,75.09,255.78	22348;22349;22350;22351	0.037005	1.37605	0.815903	1.34726	1.36166	0.0584001	0.2947	0.0524801	0.0408201	0.11468
OVOL3	4	-0.13,1.29,1.18,0.93	304.76,348.96,364.17,427.98	310.37,300.54,318.34,387.2	74649;74650;74651;74652	-0.132055	1.29244	0.81579	1.17738	1.23491	0.0986201	0.33482	0.0525201	0.0707001	0.15988
TTF2	4	1.75,-0.54,0.85,1.21	100.4,86.53,158.16,434.98	69.2,97.29,138.66,382	21999;21996;21997;21998	-0.544778	1.74678	0.815411	1.20851	1.47764	0.25964	0.14866	0.0526001	0.0638801	0.0821001
FLG2	4	0.47,0.91,-0.56,2.44	122.2,131.55,148.93,420.88	112.36,111.9,163.38,320.68	71163;71162;71161;71160	-0.558959	2.44094	0.815305	0.912057	1.6765	0.26778	0.0288801	0.0526201	0.15154	0.0419801
SLC25A44	4	1.08,-0.23,-0.01,2.43	203.88,241.55,487.65,551.02	174.13,248.09,487.07,436.13	25565;25566;25564;25567	-0.23251	2.42681	0.814915	1.07523	1.75102	0.12782	0.0299401	0.0526801	0.0969201	0.0323801
C11orf80	4	0.35,-0.06,1.54,1.43	110.87,137.28,156.72,230.97	103.38,138.3,120.4,188.47	49684;49685;49683;49682	-0.0583824	1.54226	0.814936	1.42955	1.4859	0.0793601	0.22358	0.0526801	0.0304201	0.0796801
WIPI2	4	1.67,-0.1,1.04,0.64	122.92,154.11,309.23,389.84	89.15,156.83,272.67,362.04	34576;34577;34574;34575	-0.0961752	1.6714	0.814479	1.03811	1.35476	0.0892001	0.17394	0.0528001	0.10814	0.1169
SLC40A1	4	0.78,0.46,1.09,0.92	167.73,234.14,282.38,323.28	147.96,220.62,246.28,291.78	37057;37055;37054;37056	0.46105	1.09189	0.813854	0.917523	1.00471	0.0105401	0.44496	0.0529201	0.14964	0.2758
SLC35F3	4	1.53,0.05,1.89,-0.22	112.84,239.83,273.83,306.08	83.8,236.93,213.35,315.21	62052;62055;62053;62054	-0.220276	1.89045	0.813293	1.52982	1.71014	0.12412	0.11112	0.0530801	0.0214001	0.0373401
USP10	4	0.66,0.16,1.22,1.2	99.08,143.12,215.26,373.05	86.76,139.81,180.09,326.75	23865;23864;23867;23866	0.164339	1.22303	0.813206	1.20052	1.21178	0.0368401	0.36976	0.0531001	0.0656201	0.17032
C12orf77	3	0.3,0.81,1.69	40.15,185.62,560.72	37,164.82,479.04	64413;64415;64414	0.295769	1.68565	0.929302	0.80649	1.24607	0.0572001	0.12608	0.0531401	0.11098	0.0906801
THAP3	4	1.17,0.77,1.36,-0.04	329.56,434.25,598.88,793.16	289.28,400.3,528.75,791.25	55409;55406;55408;55407	-0.0430961	1.35743	0.812822	1.16959	1.26351	0.0754801	0.30342	0.0531601	0.0721601	0.14916
USP7	4	0.93,0.62,1.2,0.5	90.1,98.27,137.85,434.38	73.69,86.96,111.37,412.68	21037;21036;21038;21039	0.502756	1.19609	0.8125	0.934163	1.06513	0.0087201	0.3845	0.0532201	0.14334	0.24072
IGFBP5	4	1.73,0.53,0.51,0.48	266.27,387.71,413.88,498.54	210.72,364.79,391.29,475.54	9324;9326;9325;9327	0.478272	1.72915	0.812608	0.532284	1.13071	0.0097001	0.1548	0.0532201	0.34544	0.20684
OR2G2	4	-0.05,-0.36,2.52,1.14	233.71,268.53,359.74,506.79	235.03,282.55,269.19,451.37	51582;51585;51584;51583	-0.362285	2.51541	0.812139	1.14428	1.82984	0.17676	0.0236401	0.0533001	0.0784201	0.0241401
HRG	4	2.16,-1.08,0.64,1.53	77.59,78.36,133.56,286.71	45.86,99.51,119.72,234.99	8847;8846;8845;8844	-1.07953	2.16042	0.812008	1.53184	1.84613	0.56106	0.0597201	0.0533401	0.0211401	0.0225201
ERCC4	4	0.52,2.51,0.2,0.03	56.74,191.59,403.92,538.87	50.07,128.52,394.58,540.92	5760;5763;5761;5762	0.0266168	2.50748	0.81202	0.518306	1.51289	0.0602201	0.0242401	0.0533401	0.35432	0.0732001
ETV7	4	0.46,1.54,0.82,0.43	128.67,144.04,307.18,480.93	118.53,110.15,277.59,459.62	38916;38917;38914;38915	0.428837	1.54015	0.811437	0.821358	1.18076	0.0126401	0.22434	0.0534401	0.191	0.1829
PTPRS	4	0.16,0.14,1.08,1.87	113.32,180.94,244.92,277.97	109.8,177.54,212.25,218.68	15521;15523;15520;15522	0.137911	1.86724	0.810988	1.07501	1.47112	0.0405601	0.11698	0.0535801	0.0971601	0.0838401
RNASE6	4	0.54,1.67,0.21,0.83	106.79,140.78,128.19,235.47	96.63,104.33,123.48,210.97	16190;16189;16188;16191	0.205113	1.66517	0.809988	0.830216	1.24769	0.0319001	0.17596	0.0537401	0.18656	0.1549
TMEM174	4	0.7,0.02,1.65,0.87	173.06,171.77,319.01,840.8	154.22,171.45,260.73,780.47	60246;60244;60245;60247	0.0212237	1.65009	0.809807	0.872586	1.26134	0.0615601	0.18194	0.0538001	0.1679	0.15002
USO1	4	1.35,1.47,0.66,-0.23	35.31,65.45,64.91,78.83	23.02,45.53,55.5,83.73	22450;22451;22449;22448	-0.233245	1.46548	0.809509	1.34551	1.4055	0.128	0.25492	0.0538201	0.0409801	0.10106
TMEM204	4	2,-0.81,0.19,1.86	48.79,404.86,453.92,636.2	26.45,439.89,446.86,539.28	49524;49525;49522;49523	-0.811473	2.00161	0.809551	1.86076	1.93119	0.40606	0.0870001	0.0538201	0.0050601	0.0167601
TGFB1I1	4	0.62,1.7,1.05,-0.12	238.11,441.7,428.32,467.53	219.76,368.68,382.79,472.48	19080;19083;19081;19082	-0.122139	1.69614	0.809078	1.04631	1.37123	0.0961401	0.1652	0.0539201	0.10544	0.1115
TMEM88B	4	0.05,0.87,1.3,1.01	104.24,119.27,149.1,174.75	103.18,101.12,118.79,147.99	73877;73880;73879;73878	0.0509746	1.30003	0.809101	1.01356	1.1568	0.0558001	0.33142	0.0539201	0.11562	0.19416
KCNJ5	4	1.94,0.9,0.79,-0.4	239.45,225.98,320.68,359.45	182.15,198.9,293.76,375.54	10043;10040;10041;10042	-0.402084	1.94169	0.808926	0.901443	1.42157	0.19364	0.0996001	0.0539401	0.1564	0.0967201
SPCS3	4	0.1,0.22,0.8,2.12	108.31,163.99,184.45,393.9	105.97,157.96,163.47,312.35	46955;46956;46954;46957	0.0964023	2.11595	0.808931	0.800967	1.45846	0.0474201	0.0675201	0.0539401	0.19984	0.0870001
PTAFR	4	0.47,0.57,-0.24,2.44	123.12,199.44,265.94,507.69	112.92,183.45,275.8,395.36	15296;15299;15298;15297	-0.237702	2.43511	0.808813	0.572392	1.50375	0.12952	0.0292001	0.0539601	0.32278	0.0756801
NUDT17	4	-0.11,0.68,2.05,0.62	248.55,302.75,544.06,603.71	252.75,278.38,447.51,570.67	64646;64645;64644;64647	-0.110606	2.04581	0.80843	0.680139	1.36297	0.0929201	0.0790801	0.0541001	0.25998	0.11424
GPR55	4	1.94,-0.06,1.97,-0.62	226.35,366.34,531.76,521	171.64,368.67,439.45,555.28	24411;24410;24408;24409	-0.618385	1.97104	0.808438	1.9436	1.95732	0.29834	0.0929801	0.0541001	0.0037401	0.0151201
COL6A3	4	0.33,0.52,0.73,1.65	63.71,82.44,161.33,222.92	59.39,74.05,143.66,176.43	3602;3601;3603;3600	0.327707	1.65253	0.80833	0.729802	1.19117	0.0192001	0.18126	0.0541201	0.2351	0.1784
MYL12B	4	0.72,-0.85,2.42,0.93	120.16,111.91,236.92,556.26	104.81,130.08,166.85,512.22	56774;56772;56773;56775	-0.845212	2.42249	0.808205	0.93115	1.67682	0.42478	0.0305801	0.0541401	0.14416	0.0419401
LOC401052	4	1.48,-1.33,1.44,1.65	130.5,126.5,289.52,480.44	99.97,158.85,241.2,408.35	72337;72336;72339;72338	-1.33095	1.65311	0.808274	1.47511	1.56411	0.69178	0.18116	0.0541401	0.0262601	0.0617401
KCNJ4	4	1.14,1.22,0.13,0.75	98.03,101.04,144.04,405.27	77.74,78.6,141.75,372.61	10039;10037;10038;10036	0.126614	1.22474	0.808072	1.1358	1.18027	0.0425201	0.36906	0.0542001	0.0806801	0.18306
TSSK2	4	2.31,0.4,1.15,-0.63	170.58,178.88,230.61,343.23	116.97,168.4,196.81,367.58	33323;33324;33322;33325	-0.627849	2.31111	0.807649	1.14614	1.72862	0.3029	0.0412601	0.0543201	0.0780401	0.0350801
EGFL6	4	1.19,2.21,-1.58,1.41	52.77,124.59,200.32,339.15	38.62,81.88,248.06,288.92	34235;34237;34234;34236	-1.57731	2.2138	0.807268	1.40637	1.81008	0.79628	0.0525801	0.0543401	0.0331601	0.0257801
C16orf46	4	0.68,0.88,-0.17,1.84	241.2,427.23,409.42,791.28	220.7,388.64,415.77,677.27	58648;58651;58649;58650	-0.171271	1.8417	0.80728	0.875482	1.35859	0.1091	0.1222	0.0543401	0.16648	0.11568
SLC6A16	4	-0.95,1.49,0.59,2.11	132.44,213.38,242.93,267.81	156.46,172.13,224.47,202.41	36243;36244;36245;36242	-0.953913	2.10795	0.807309	1.48596	1.79696	0.489	0.0685801	0.0543401	0.0252801	0.0268601
CCDC33	4	0.07,1.38,0.31,1.46	93.59,135.12,185.08,283.69	92.34,105.14,177.71,234.65	50735;50736;50734;50737	0.0708834	1.46368	0.807215	1.38151	1.4226	0.0523601	0.25538	0.0543601	0.0363001	0.0964001
TLL2	4	0.34,1.7,0.61,0.57	73.85,458.36,508.71,599.83	69.65,385.1,479.11,569.26	19260;19262;19263;19261	0.338075	1.70463	0.806442	0.608691	1.15666	0.0184401	0.16244	0.0545801	0.30114	0.19416
IFI44L	4	1.14,1.13,-0.62,1.58	153.73,155.44,154.74,184.29	126.56,129.18,170.48,142.8	29696;29694;29697;29695	-0.622096	1.57781	0.806172	1.14154	1.35967	0.3003	0.2104	0.0546401	0.0790601	0.11528
LILRA5	4	1.93,0.78,-0.65,1.16	147.15,152.32,208.34,639.36	104.62,135.06,228.16,576.04	70186;70184;70187;70185	-0.646226	1.92979	0.805955	1.16446	1.54713	0.31396	0.1021	0.0547001	0.0734401	0.0653801
C3orf58	4	0.44,2.65,-0.37,0.5	91.46,130.61,222.89,309.82	84.25,78.59,234.81,293.43	65166;65167;65165;65164	-0.368143	2.65486	0.805336	0.49646	1.57566	0.17918	0.0177001	0.0549801	0.36884	0.0595401
ZNF444	4	1.36,1.18,0.27,0.41	272.8,467.16,486.18,730.71	229.75,415.82,471.75,703.28	42275;42274;42277;42276	0.273538	1.36216	0.805356	1.17574	1.26895	0.0245001	0.30068	0.0549801	0.0709401	0.14718
TMCO1	4	-0.18,1.13,1.87,0.4	90.96,156.44,212.29,285.93	94.6,130.66,160.66,273.14	40085;40084;40082;40083	-0.180033	1.86818	0.805191	1.13161	1.4999	0.11162	0.11664	0.0550401	0.0817801	0.0763201
RASSF3	4	1.33,0.86,1.54,-0.51	262.77,322.47,382.65,413.41	219.47,293.22,323.24,436.51	67317;67316;67318;67319	-0.511962	1.54145	0.804743	1.33267	1.43706	0.24428	0.22394	0.0551401	0.0430601	0.0927401
EPB41L2	4	1.11,1.53,-0.57,1.15	111.54,164.58,223.07,305.39	89.84,129.2,240.71,264.99	5628;5631;5630;5629	-0.571113	1.53294	0.804187	1.1499	1.34142	0.27412	0.22694	0.0552801	0.0770601	0.12104
PLEKHJ1	4	0.08,1.04,-0.32,2.41	150.79,407.26,592.46,694.76	149.44,362.45,606.79,567.45	41598;41600;41601;41599	-0.324731	2.41446	0.804213	1.04338	1.72892	0.16188	0.0311001	0.0552801	0.10642	0.0350601
ZXDC	4	1.47,-0.73,0.6,1.87	75.88,131.02,176.93,248.69	53.77,148.7,161.19,193.34	49178;49179;49180;49181	-0.729353	1.87277	0.804022	1.47428	1.67352	0.35752	0.1157	0.0553401	0.0263601	0.0423401
C2orf54	4	0.92,0.57,1.05,0.67	128.97,339.67,396.21,438.08	109.04,317.25,351.61,408.98	50355;50356;50354;50357	0.571983	1.05292	0.80375	0.916505	0.984713	0.0063201	0.46766	0.0553601	0.14998	0.28718
PGD	4	0.07,1.51,1.16,0.48	140.5,203.88,312.8,315.72	138.97,163.71,271.45,299.71	13797;13796;13799;13798	0.0678565	1.50703	0.803775	1.16159	1.33431	0.0528801	0.23816	0.0553601	0.0743401	0.12358
OPRM1	4	-0.64,1.1,1.48,1.28	118.95,146.5,178.43,708.51	133.04,120.95,140.59,633.92	13067;13065;13064;13066	-0.641672	1.47949	0.80359	1.27684	1.37817	0.31124	0.24958	0.0554001	0.0514001	0.10932
GAD2	4	0.42,0.28,1.41,1.1	138.08,281.19,509.59,541.13	128.33,273.23,441.99,488.61	6811;6810;6808;6809	0.278665	1.41033	0.803054	1.10217	1.25625	0.0238601	0.27722	0.0556001	0.0892401	0.15178
DLL1	4	-0.51,2.25,-0.94,2.41	29.34,128.59,117.93,180.93	34.87,83.57,138.88,123.09	36186;36187;36188;36189	-0.94146	2.41263	0.802418	2.24682	2.32972	0.48162	0.0312201	0.0556801	0.0009201	0.0032001
GNAS	4	1.46,1.98,-0.61,0.39	191.9,359.06,333.1,506.23	153.17,285.76,355.15,486.86	7331;7330;7329;7328	-0.613452	1.97774	0.802437	1.46029	1.71901	0.2957	0.0916801	0.0556801	0.0277201	0.0362601
PTPRB	4	0.92,-0.74,2.37,0.66	223.72,221.83,382.23,359.63	195.98,244.34,292.88,332.62	15462;15460;15463;15461	-0.73617	2.37023	0.802273	0.915004	1.64262	0.36182	0.0350201	0.0557001	0.1503	0.0476401
FAM150A	4	1.14,0.76,1.27,0.04	155.84,332.59,535,578.48	129.32,304.7,474.68,575.96	71436;71438;71439;71437	0.0399875	1.26845	0.801517	1.14196	1.20521	0.0576601	0.34636	0.0558401	0.0790401	0.17296
CAPN5	4	1.06,0.16,1.12,0.87	237.34,252.78,327.86,627.49	206.07,248.34,289.72,579.63	2000;2003;2001;2002	0.16081	1.11536	0.801336	1.06309	1.08922	0.0374801	0.43226	0.0559001	0.10046	0.22716
KCTD6	4	1.8,-0.04,0.08,1.36	201.11,376.74,383.46,737.93	153.72,377.78,379.24,656.42	64769;64770;64771;64768	-0.0428639	1.80482	0.800829	1.36166	1.58324	0.0754801	0.13222	0.0559401	0.0388001	0.0580601
IL20RB	4	2.59,0.98,0.61,-0.97	157.3,144.83,220.75,563.84	99.99,122.16,202.49,612.78	39646;39647;39648;39649	-0.971266	2.58878	0.80087	0.977532	1.78316	0.4987	0.0199801	0.0559401	0.12794	0.0283401
ARPC5	4	1.06,1.22,0.48,0.44	136.84,160.89,217.03,258.67	113.29,132.87,201.63,245	26975;26974;26973;26972	0.44377	1.22016	0.801068	1.05599	1.13807	0.0115401	0.371	0.0559401	0.10244	0.20322
L2HGDH	4	0.62,1.08,-0.08,1.58	40.24,140.73,128.97,250.94	33.57,116.41,130.74,203.13	50425;50423;50424;50422	-0.0776041	1.57741	0.800708	1.08138	1.32939	0.0842601	0.21062	0.0559801	0.0948801	0.12558
PCIF1	4	2.12,0.44,0.04,0.61	236.91,427.11,431.16,789.81	176.2,407.43,429.68,747.49	47184;47183;47182;47185	0.0429305	2.11567	0.800352	0.606001	1.36084	0.0571401	0.0675801	0.0560401	0.30272	0.11502
NARR	4	0.44,0.53,0.71,1.51	215.84,372.59,442.08,686.56	201.83,351.03,411.58,603.33	76231;76232;76229;76230	0.44364	1.51309	0.800153	0.709218	1.11115	0.0115801	0.2354	0.0560801	0.24476	0.21664
DPPA5	4	2.58,-1.91,2.17,0.36	156.89,220.44,319.8,330.33	99.87,281.74,244.28,317.46	69110;69108;69111;69109	-1.90909	2.58024	0.8	2.17081	2.37553	0.89286	0.0202001	0.0561201	0.0010801	0.0026601
IGDCC3	4	-0.05,-0.55,3.32,0.48	260.95,419.6,607.4,993.06	263.08,444.59,445.68,952.69	25166;25165;25167;25164	-0.551655	3.31506	0.799892	0.48224	1.89865	0.26428	0.0032801	0.0561401	0.37688	0.0187401
ATXN7L3B	4	-0.59,1.79,1.56,0.44	131.6,344.38,343.28,508.84	145.5,280.98,287.15,486.65	73541;73542;73543;73544	-0.589129	1.7866	0.799618	1.559	1.6728	0.2828	0.1369	0.0562801	0.0189001	0.0425001
PPP2R5B	4	0.35,1.16,0.09,1.59	86.73,228.31,330.34,362.84	81.34,193.78,325.95,302.63	14645;14646;14647;14644	0.0940558	1.5889	0.799535	1.16257	1.37574	0.0479801	0.20666	0.0563201	0.0739401	0.11022
CCDC117	4	0.11,1.6,-0.76,2.25	139.19,177.08,304.58,560.9	136.17,136.81,333.17,453.95	62294;62292;62295;62293	-0.759532	2.25085	0.798978	1.5955	1.92317	0.37544	0.0477801	0.0563801	0.0166001	0.0173601
ZNF668	4	1.95,-0.77,0.73,1.28	125.43,178.59,389.79,793.31	86.36,200.58,358.52,712.11	49866;49869;49867;49868	-0.766866	1.94918	0.79872	1.28355	1.61637	0.3797	0.0977601	0.0564201	0.0501001	0.0519201
TMC3	4	0.98,0.55,2.08,-0.41	175.51,409.89,450.63,404.76	149.96,385.28,360.99,421.88	69369;69371;69370;69368	-0.408036	2.07867	0.798785	0.976878	1.52777	0.19636	0.0728401	0.0564201	0.12834	0.0695001
ENO2	4	2.58,0.26,-1.33,1.68	248.62,232.47,306.48,428.69	173.42,224.89,355.26,357.07	5595;5593;5592;5594	-1.33025	2.58023	0.798893	1.68103	2.13063	0.69148	0.0202201	0.0564201	0.0114201	0.0071401
HIST2H3D	2	1.09,1.15	63.22,149.97	48.25,122.91	74366;74367	1.0943	1.14663	1.12046	1.0943	1.12046	0.0184001	0.2342	0.0564201	0.0184001	0.0564201
PDE10A	4	1.7,-0.35,1.73,0.11	248.47,250.19,380.04,415.74	197.93,262.19,311.94,410.09	29309;29306;29308;29307	-0.345359	1.73153	0.798434	1.69585	1.71369	0.16944	0.15364	0.0565401	0.0107001	0.0369201
RANBP2	4	1.67,0.87,0.59,0.06	82.88,101.07,115.29,119.68	57.75,84.8,102.82,118.22	15794;15795;15792;15793	0.0551187	1.67437	0.798292	0.87468	1.27452	0.0551201	0.17278	0.0565601	0.16676	0.14488
ADPGK	4	-0.53,0.4,1.59,1.74	139.71,258.93,432.36,455.23	153.25,246.56,364.16,379.91	52089;52088;52086;52087	-0.53431	1.73874	0.798148	1.58514	1.66194	0.25514	0.15082	0.0565801	0.0173201	0.0441601
HIST1H4J	4	-0.24,2.82,0.34,0.27	71.27,108.19,117.7,320.39	76.38,58.54,110.4,311.14	21748;21750;21749;21751	-0.242476	2.81855	0.798019	0.342901	1.58072	0.13102	0.0115601	0.0566401	0.46916	0.0585801
TMEM171	4	0.29,0.46,1.81,0.64	101.07,175.76,358.47,346.21	95.6,163.67,291,321.13	60243;60242;60240;60241	0.291172	1.80544	0.797619	0.635747	1.22059	0.0226601	0.13188	0.0566801	0.28562	0.1665
HES5	4	1.38,0.58,0.28,0.95	235.77,256.46,289.18,311.65	194.63,237.74,279.12,277.51	71098;71097;71096;71099	0.278647	1.37605	0.797661	0.952075	1.16406	0.0238601	0.29468	0.0566801	0.13702	0.1907
ALYREF	3	1.5,0.28,0.95	92.79,116.16,281.32	67.08,110.13,249.94	27291;27289;27290	0.280736	1.50465	0.910903	0.947323	1.22599	0.0596401	0.17992	0.0567201	0.0756001	0.0957401
RBM33	4	1.79,0.96,-0.15,0.58	134.91,187.13,179.24,270.21	97.65,161.91,184.09,250.97	62988;62991;62989;62990	-0.145468	1.79078	0.797267	0.961844	1.37631	0.10226	0.13598	0.0567601	0.13352	0.11012
INPPL1	4	0.05,0.09,1.37,1.69	107.95,187.43,345,550.67	106.66,185.16,293.78,469.8	9641;9642;9643;9640	0.0472528	1.68583	0.79739	1.36707	1.52645	0.0565201	0.1687	0.0567601	0.0381201	0.0699001
TMEM14A	4	-0.1,0.61,0.78,1.91	74.79,150.55,178.98,249.62	77.52,137.38,157.96,193.44	36278;36280;36281;36279	-0.104843	1.90535	0.796977	0.782048	1.3437	0.0914201	0.10786	0.0568801	0.20838	0.12034
PAK6	4	-0.04,1.01,1.16,1.06	128.31,145.89,238.66,247.58	129.3,122.25,204.51,215.62	44596;44595;44594;44597	-0.0440988	1.16302	0.796498	1.05639	1.1097	0.0757401	0.40354	0.0569601	0.10232	0.2172
ZNF689	4	1.28,0.77,-0.15,1.29	66.69,129.01,257.17,335.41	48.61,112.1,263.05,289.9	57498;57497;57499;57496	-0.153354	1.29077	0.796149	1.27744	1.28411	0.10464	0.3361	0.0570601	0.0512801	0.14146
SLC25A4	4	2.89,-0.09,-0.58,0.96	149.63,152.28,157.45,251.81	88.49,154.65,171.44,221.42	811;810;809;808	-0.575287	2.89048	0.796287	0.956818	1.92365	0.27624	0.0094601	0.0570601	0.1355	0.0172801
CITED2	4	0.01,2.28,0.11,0.77	133.14,192.71,294.93,309	132.56,133.6,290.75,281.68	27875;27872;27873;27874	0.0135661	2.28218	0.795949	0.773307	1.52774	0.0629401	0.0450001	0.0571801	0.21308	0.0695201
MOBP	4	0.21,1.88,0.9,0.19	107.98,164.84,206.53,229.47	103.58,121.06,181.04,223.91	11667;11664;11665;11666	0.190127	1.88073	0.795884	0.903924	1.39233	0.0337601	0.11334	0.0572201	0.1552	0.10478
STAT4	4	1.1,0.74,1,0.34	136.74,636.06,790.6,837.89	112.33,596.79,726.32,810.87	18354;18353;18355;18352	0.342455	1.09884	0.795761	0.997602	1.04822	0.0181801	0.44138	0.0572401	0.12076	0.25022
ECH1	4	1.22,0.42,1.21,0.34	64.73,369.09,621.23,606.48	47.89,351.93,557.41,586.79	5244;5247;5246;5245	0.338561	1.21761	0.795765	1.2063	1.21195	0.0183801	0.3723	0.0572401	0.0644001	0.17022
SLC5A10	4	2.49,1.28,0.14,-0.72	175.63,202.3,213.67,361.86	118.2,167.61,208.96,390.63	58925;58924;58927;58926	-0.723646	2.4861	0.795682	1.27765	1.88187	0.35464	0.0255001	0.0572801	0.0512201	0.0198201
UPF3A	4	1.73,-0.58,0.98,1.05	87.81,136.43,293.4,350.77	60.45,151.8,261.13,310.16	48429;48426;48427;48428	-0.579705	1.7325	0.795694	1.04599	1.38924	0.27866	0.15312	0.0572801	0.10562	0.10588
MYH7	4	-0.83,0.95,2.05,1.02	53.63,106.5,132.2,278.53	66.78,88.23,90.05,244.32	12040;12043;12041;12042	-0.831627	2.0456	0.795748	1.02066	1.53313	0.41646	0.0790801	0.0572801	0.11348	0.0684001
CMTM8	4	2.1,1.28,0.86,-1.07	118.19,227.22,296.25,266.01	78.49,189.16,266.78,302.95	62640;62643;62642;62641	-1.0651	2.09965	0.795502	1.28499	1.69232	0.55194	0.0697401	0.0573401	0.0498601	0.0400001
LGSN	4	0.78,1.64,0.21,0.55	206.4,251,335.47,402.46	184.72,200.98,326.45,377.75	39024;39023;39025;39022	0.206996	1.64381	0.795382	0.776195	1.21	0.0317201	0.18394	0.0573601	0.21148	0.17098
ADGRF2	4	-0.49,1.66,0.04,1.96	224.63,354.02,419.99,559.19	239.76,292.7,417.15,464.35	66026;66027;66024;66025	-0.486928	1.96202	0.795241	1.66359	1.8128	0.23132	0.0952001	0.0574201	0.0123801	0.0255201
WBSCR28	4	0.58,1.38,1.8,-0.57	192.51,324.18,530.74,815.97	177.02,276.65,446.12,848.81	60368;60370;60371;60369	-0.57325	1.79801	0.794819	1.37558	1.58679	0.27488	0.13388	0.0575001	0.0373001	0.0572201
GPATCH3	4	0,0.51,1.47,1.19	86.65,293,407.1,602.58	87.7,274.84,345.58,540.12	47113;47110;47111;47112	0.000499506	1.4725	0.794712	1.19231	1.33241	0.0659401	0.25232	0.0575201	0.0671601	0.12428
TFPT	4	0.19,1.12,1.63,0.24	112.63,259.32,442.79,507.61	108.52,222.71,372.05,494.84	36665;36662;36664;36663	0.186954	1.62722	0.794559	1.12293	1.37507	0.0340401	0.1907	0.0575401	0.0840201	0.11034
SLBP	4	1.27,-0.52,1.4,1.02	128.6,119.71,192.77,222.13	102.15,131.23,155.96,192.08	21050;21049;21048;21051	-0.521752	1.40447	0.793827	1.2738	1.33913	0.24908	0.27972	0.0578601	0.0520201	0.12178
OR5D13	4	1.09,-0.41,1.72,0.77	156.2,182.07,321.08,468.64	131.46,194.15,260.45,434.22	71631;71629;71628;71630	-0.411054	1.72325	0.793313	1.08873	1.40599	0.19778	0.15674	0.0580001	0.0928601	0.10094
CXorf38	4	1.03,0.77,1.16,0.22	126.2,180.2,252.92,692.53	104.8,159.77,216.73,677.76	63260;63262;63263;63261	0.215405	1.15658	0.793074	1.03071	1.09365	0.0306801	0.40712	0.0580401	0.11022	0.22486
JCHAIN	4	-0.65,1.58,1.51,0.73	118.17,164.62,243.35,313.41	132.5,128.31,198.8,288.93	9344;9347;9346;9345	-0.651724	1.58338	0.792811	1.51041	1.54689	0.3161	0.20864	0.0581401	0.0232801	0.0654201
ZNF79	4	0.07,0.79,0.43,1.88	84.44,101.19,224.91,319.84	84.16,86.37,212.87,254.78	20608;20609;20610;20611	0.0729125	1.87734	0.79273	0.790206	1.33377	0.0518801	0.11412	0.0581801	0.2047	0.12376
ZNF236	4	1.6,-1.02,1.3,1.28	35.11,82.54,154.01,250.77	21.03,101.92,123.21,211.89	20881;20882;20880;20883	-1.01563	1.59861	0.792531	1.3031	1.45086	0.52394	0.20248	0.0582001	0.0469601	0.0887001
CPSF7	4	-0.39,2.23,1.96,-0.62	54.72,94.69,98.54,91.94	61.21,58.25,64.16,103.99	50204;50203;50205;50202	-0.623947	2.2259	0.792041	1.96091	2.0934	0.30144	0.0506601	0.0583401	0.0033401	0.0086801
TAS1R1	4	-0.28,1.98,1.44,0.03	48.16,155.66,211.75,401.96	52.64,110.65,171.57,399.88	51428;51429;51426;51427	-0.275594	1.97963	0.791951	1.43734	1.70848	0.14292	0.0912001	0.0583601	0.0299001	0.0375001
PRAMEF6	4	0.44,0.84,-0.44,2.32	172.68,198.14,212.46,332.88	160.55,175.05,226.84,250.56	72957;72958;72959;72956	-0.442556	2.32429	0.791509	0.839352	1.58182	0.2122	0.0399001	0.0584001	0.1828	0.0583801
ZNF669	4	1.26,-1.03,2.05,0.9	135.75,229.75,281.48,301.66	108.37,261.77,217.84,270.16	50174;50175;50177;50176	-1.03224	2.04536	0.791463	1.25771	1.65153	0.53342	0.0792401	0.0584201	0.0546401	0.0461801
ZBTB8A	4	0.65,1.16,0.02,1.34	115.09,178.56,219.56,276.24	101.02,148.2,220.06,233.01	74237;74238;74240;74239	0.0165083	1.33746	0.791314	1.15682	1.24714	0.0625201	0.313	0.0584401	0.0753001	0.1551
SRSF10	4	2.3,-0.07,1.12,-0.19	249.58,233.75,252.88,490.42	181.44,235.62,217.7,498.23	29125;29122;29124;29123	-0.18598	2.29951	0.790924	1.12101	1.71026	0.11332	0.0428001	0.0585801	0.0847601	0.0373401
NUP153	3	0.77,0.95,0.98	198.35,283.97,544.09	177.37,253.39,496.95	26611;26608;26610	0.769304	0.983914	0.899512	0.945318	0.964616	0.0106601	0.4076	0.0586601	0.0760001	0.18632
TRIM7	4	-1.32,2.12,2.26,0.1	84.33,180.28,225.81,330.56	109.52,128.19,162.72,325.87	51891;51892;51893;51890	-1.31966	2.25546	0.790493	2.12158	2.18852	0.68614	0.0472801	0.0587001	0.0014201	0.0055601
ORC1	3	0.29,1.31,1.1	42.72,139.12,209.88	39.77,110.22,178.74	13093;13094;13095	0.287184	1.30599	0.899264	1.10462	1.2053	0.0583401	0.2533	0.0587201	0.0474401	0.10182
MCTS1	4	1.68,0.06,0.41,1.01	301.83,324.53,427.84,461.79	246.34,322.85,408.93,418.06	36298;36299;36300;36301	0.058137	1.67735	0.790326	1.01211	1.34473	0.0545601	0.17172	0.0587601	0.11596	0.12004
RDH13	4	2.16,0.57,1.03,-0.61	285.11,288.53,370.16,481.71	216.63,269.79,330.05,509.71	56838;56837;56836;56839	-0.608294	2.1627	0.790015	1.03201	1.59735	0.2928	0.0593801	0.0588201	0.1099	0.0552601
RARRES2	4	-0.81,0.94,1.71,1.32	299.61,542.64,563.73,620.63	329.9,497.78,481.06,551.91	15851;15849;15848;15850	-0.806941	1.70642	0.790063	1.31708	1.51175	0.40342	0.16208	0.0588201	0.0448001	0.0734001
SNAP29	4	-0.12,1.25,0.73,1.3	102.76,154.3,273.71,407.36	105.12,124.47,249.37,351.88	24542;24543;24541;24540	-0.117516	1.3021	0.789957	1.24586	1.27398	0.0950601	0.33004	0.0588601	0.0567201	0.145
ZNF695	4	0.03,2.63,0.86,-0.36	63.03,242.74,290.25,302.43	63.35,168.37,262.29,316.64	45023;45022;45025;45024	-0.357774	2.63086	0.789543	0.858655	1.74476	0.17508	0.0184801	0.0589401	0.17434	0.0331601
AKAP8L	4	1.66,0.12,0.31,1.08	106.15,93.16,103.25,219.62	75.44,91.46,97.53,188.75	35360;35361;35358;35359	0.119524	1.65818	0.789582	1.07544	1.36681	0.0435801	0.17858	0.0589401	0.0968801	0.1129
HMGN3	4	1.35,2.2,-0.23,-0.17	147.24,235.82,561.39,591.79	116.66,172.84,572.64,598.49	24487;24485;24486;24484	-0.22852	2.20196	0.789522	1.3513	1.77663	0.12648	0.0541401	0.0589601	0.0403801	0.0291401
HSD11B1L	4	1.12,-0.16,0.72,1.48	114.37,107.77,123.43,157.67	92.5,110.43,108.49,122.45	70348;70351;70349;70350	-0.158247	1.47517	0.789078	1.11513	1.29515	0.10568	0.2511	0.0590201	0.0859601	0.13748
SCGB1D2	4	0.01,1.25,0.45,1.44	151.16,286.35,515.33,644.54	151.16,244.35,493.54,566.36	28787;28788;28789;28786	0.00791019	1.44367	0.789189	1.25185	1.34776	0.0641001	0.2625	0.0590201	0.0558201	0.11908
PGA4	4	0.97,0.33,1.28,0.57	70.73,112.68,200.96,329.69	56.48,105.39,166.86,308.36	73853;73856;73854;73855	0.334346	1.28058	0.788978	0.969687	1.12514	0.0187201	0.34062	0.0590601	0.13054	0.2096
C4orf27	4	1.42,1.34,0.98,-0.59	369.63,377.97,481.93,676.1	314.37,326.15,436.32,707.83	41173;41172;41171;41170	-0.587133	1.41807	0.787632	1.33569	1.37688	0.28198	0.27388	0.0592801	0.0426201	0.10986
MAL2	4	0.71,2.61,-0.95,0.78	86.36,229.33,263.84,296.13	74.37,156.83,297.17,269.03	57133;57134;57132;57135	-0.948678	2.60912	0.787272	0.775008	1.69206	0.4857	0.0191801	0.0593601	0.21218	0.0400201
COPG2	4	1.11,-0.49,-0.06,2.59	79.89,68.42,124.73,307.5	63.14,77.49,125.9,221.29	35327;35326;35328;35329	-0.48849	2.58723	0.787349	1.11028	1.84876	0.2322	0.0201801	0.0593601	0.0871401	0.0222401
SH3GLB1	4	0.89,0.23,1.53,0.49	318.23,412.15,460.92,508.14	287.91,401.17,394.13,484.14	37799;37800;37801;37798	0.231982	1.53299	0.786642	0.894698	1.21384	0.0289001	0.22676	0.0594001	0.15896	0.16954
CRTC1	4	0.38,-0.25,2.13,0.89	135.98,198.1,291.85,352.95	127.54,205.22,220.57,318.48	32614;32616;32617;32615	-0.247262	2.13298	0.78678	0.885026	1.509	0.1324	0.0643801	0.0594001	0.16244	0.0742001
FAF2	4	-0.29,0.41,1.42,1.61	106.82,195.94,314.95,414.81	112.17,184.34,264.82,346.71	32043;32044;32045;32042	-0.28537	1.6095	0.786796	1.41714	1.51332	0.1468	0.19874	0.0594001	0.0317001	0.0731201
ANKRD20A2	4	1.03,0.95,0.96,0.21	48.24,119.41,448.53,434.13	36.08,99.73,406.77,425.37	73116;73117;73119;73118	0.2115	1.02859	0.786859	0.960832	0.99471	0.0312801	0.48092	0.0594001	0.13388	0.28088
TCEB1	4	1.56,1.23,0.34,0.02	71.29,97.33,193.24,201.28	48.61,75.49,184.19,200.97	18801;18803;18800;18802	0.0227646	1.55802	0.787036	1.22837	1.39319	0.0611401	0.21814	0.0594001	0.0601801	0.1046
GSDMC	4	0.9,1.13,0.73,0.39	100.98,128.26,146.41,180.64	84.45,104.7,128.63,170.95	44094;44097;44095;44096	0.391056	1.12822	0.786224	0.895143	1.01168	0.0149201	0.4251	0.0594401	0.15856	0.27184
THEG5	4	1.54,0.91,0.39,0.31	155.41,162.6,363.71,611.85	118.98,140.64,347.88,593.33	75975;75976;75974;75973	0.305165	1.53728	0.785989	0.913078	1.22518	0.0214401	0.2253	0.0594601	0.15112	0.16426
LOC101929372	4	0.14,1.66,0.24,1.1	76.75,230.1,292.01,375.23	75.24,182.35,283.53,332.03	76386;76387;76385;76388	0.141967	1.65777	0.786014	1.10294	1.38035	0.0400201	0.17888	0.0594601	0.0889201	0.10872
TMEM216	4	0.07,2.53,0.03,0.51	132.3,202.8,345.51,546.69	130.59,136.71,342.8,523.63	38275;38274;38277;38276	0.0337459	2.53299	0.786033	0.511471	1.52223	0.0590001	0.0231001	0.0594601	0.35894	0.0711001
DIAPH2	4	0.5,0.45,1.31,0.88	127.54,178.1,253.77,486.17	116.65,166.44,213.46,444.92	4771;4770;4768;4769	0.44821	1.31363	0.785805	0.879789	1.09671	0.0113001	0.32406	0.0595401	0.16486	0.22346
GTF2F2	3	-1.08,2.01,1.75	89.25,256.78,547.82	110.73,195.63,464.68	7945;7944;7946	-1.0812	2.01443	0.895807	1.75419	1.88431	0.64424	0.0613801	0.0597201	0.0048001	0.0112401
TXN	2	-0.18,2.38	66.04,183.86	70.23,125.96	19773;19775	-0.183621	2.37527	1.09583	-0.183621	1.09583	0.33022	0.0168401	0.0597801	0.33022	0.0597801
FGF11	4	0.43,1.05,1.19,0.47	434.68,463.27,588.33,735.68	416.73,418.08,527.81,704.61	6275;6272;6273;6274	0.427248	1.19224	0.78485	1.04662	1.11943	0.0127801	0.38616	0.0598401	0.10542	0.21244
ATL2	4	1.1,0.58,-0.6,2.06	55.66,64.14,64.8,109.81	42.1,56.08,75.55,71.74	47568;47566;47567;47569	-0.599194	2.05797	0.784583	1.10285	1.58041	0.28778	0.0768401	0.0598801	0.0889801	0.0586401
CDH4	4	-0.05,2.18,0.55,0.46	104.88,180.3,165.61,196.28	105.93,127.15,151.53,183.39	2841;2840;2843;2842	-0.0505188	2.18099	0.783854	0.546325	1.36366	0.0774201	0.0571401	0.0600001	0.33742	0.1141
HYLS1	4	0.72,0.45,0.9,1.07	224.72,269.7,324.05,328.8	203.23,255.03,293.28,291.81	65388;65390;65391;65389	0.452446	1.06915	0.78386	0.898469	0.983808	0.0110601	0.45864	0.0600001	0.15762	0.28768
ISL2	4	0.42,2.19,-0.26,0.78	184.16,234.33,211.55,723.3	173.26,170.98,219.54,675.73	48147;48149;48146;48148	-0.258694	2.19216	0.783554	0.780034	1.4861	0.13662	0.0552201	0.0601201	0.20956	0.0796401
RPS10	3	1.06,1.47,0.15	34.29,92.88,280.68	24.58,67.68,276.31	16547;16546;16545	0.154886	1.46969	0.893737	1.05663	1.26316	0.0839201	0.192	0.0601601	0.0550201	0.0861601
TMEM234	4	1.66,0.69,0.08,0.71	125.32,116.96,131.42,260.04	90.93,102.57,129.84,238.39	43870;43871;43873;43872	0.0788951	1.65976	0.783386	0.706586	1.18317	0.0505401	0.17756	0.0601801	0.24576	0.18176
CEP135	4	2.09,-0.03,-0.18,1.25	117.34,117.73,138.06,293.91	77.77,118.28,142.86,253.02	25526;25524;25527;25525	-0.18444	2.09422	0.783389	1.24986	1.67204	0.11308	0.0704401	0.0601801	0.0562001	0.0426801
C9orf64	4	-0.55,2.56,1.14,-0.01	54.38,135.41,182.29,205.02	63.15,83.89,151.99,205.28	53280;53281;53279;53278	-0.552767	2.55802	0.782852	1.13561	1.84681	0.26496	0.0211601	0.0603201	0.0807001	0.0224401
ATXN2L	4	-0.69,0.19,-0.05,3.69	201.65,246.97,264.63,562.43	221.73,240.17,267.91,388.86	30663;30665;30662;30664	-0.694918	3.69024	0.782779	0.190622	1.94043	0.33994	0.0010801	0.0603401	0.5722	0.0160401
RGS19	4	0.16,1.1,0.77,1.1	67.39,139,187.04,369.98	66.02,114.89,167.23,327.24	27642;27641;27640;27643	0.161898	1.10215	0.78275	1.0979	1.10003	0.0372601	0.43966	0.0603801	0.0903801	0.22194
CFHR3	4	0.68,0.06,2.39,0.01	208.5,350.75,538.87,619.76	189.66,347.47,427.88,618.78	29404;29403;29402;29405	0.00812796	2.38624	0.782661	0.677036	1.53164	0.0640001	0.0333601	0.0604201	0.26184	0.0686801
PLEKHA6	4	1.15,0.4,2.42,-0.84	70.32,210.31,368.73,338.33	53.42,198.94,279.22,370.61	31072;31070;31071;31073	-0.836377	2.41776	0.782454	1.14934	1.78355	0.41932	0.0307401	0.0604601	0.0772001	0.0282801
ZC3H10	4	1.34,1,-1.19,1.97	133.32,373.65,335.61,615.46	103.88,334.38,382.73,513.4	54329;54327;54326;54328	-1.18589	1.96952	0.782422	1.34377	1.65664	0.62024	0.0934201	0.0604801	0.0411001	0.0451401
CHIC2	4	0,1.57,0.95,0.61	113.77,157.12,172.58,385.49	113.65,120.06,148.38,359.26	35092;35090;35091;35093	-0.00141918	1.57419	0.781789	0.947607	1.2609	0.0664001	0.21206	0.0605601	0.13884	0.15012
XXYLT1	4	1.22,0.75,0.87,0.29	116.65,213.8,345.73,392.97	92.44,192.28,311.86,379.69	62589;62590;62591;62588	0.289754	1.21639	0.781835	0.868895	1.04264	0.0227201	0.37286	0.0605601	0.1697	0.25354
SOX12	4	0.4,0.83,0.15,1.76	76.97,142.04,330.04,577.76	71.5,123,323.87,492.01	18004;18006;18005;18007	0.146083	1.756	0.781921	0.830352	1.29318	0.0396201	0.146	0.0605601	0.18638	0.13808
ADH1B	4	0.66,1.08,0.35,1.03	106.41,288.68,305.65,345.43	93.77,253.58,293.87,306.77	336;339;338;337	0.352783	1.0803	0.782021	1.03296	1.05663	0.0175401	0.45186	0.0605601	0.10968	0.2451
PDLIM3	4	0.69,1.92,0.56,-0.06	155.88,193.19,182.81,194.87	140.26,142.4,168.59,196.88	35958;35959;35961;35960	-0.0567025	1.92495	0.781055	0.693145	1.30905	0.0788201	0.10372	0.0607001	0.2534	0.13236
PDIA2	4	0.01,-0.24,1.68,1.67	489.04,495.37,580.15,595.12	487.52,505.59,498.17,510.79	47912;47913;47910;47911	-0.240951	1.68216	0.780737	1.67013	1.67615	0.1306	0.17014	0.0608201	0.0119801	0.0420201
LHX2	4	1.13,0.42,0.55,1.02	161.89,232.53,248.11,378.13	135.88,219.81,229.55,337.22	24583;24582;24580;24581	0.42424	1.13084	0.780345	1.01762	1.07423	0.0130201	0.42306	0.0608801	0.11436	0.2361
C1orf167	4	1.12,-1.02,1.25,1.77	151.77,508.76,608.81,773.36	124.97,563.3,543.5,665.95	67901;67902;67900;67903	-1.01789	1.7678	0.780318	1.24902	1.50841	0.52522	0.14334	0.0609001	0.0563401	0.0744001
DDAH2	4	0.87,0.48,-0.15,1.93	178.13,221.23,451.89,504.56	155.02,206.98,459.97,414.53	33186;33188;33189;33187	-0.153855	1.92898	0.779564	0.865842	1.39741	0.10484	0.10266	0.0611001	0.17098	0.10356
TAF6	3	2.03,0,0.63	37.57,28.66,73.67	19.65,28.94,64.83	18655;18654;18652	0.00365506	2.03032	0.888309	0.630953	1.33064	0.1245	0.0593401	0.0611401	0.16964	0.0706201
ZFP36	4	-0.49,0.42,1.48,1.7	99.42,130.58,302.45,444.17	109.12,121.27,252.63,370.28	20418;20417;20419;20416	-0.485973	1.7039	0.779279	1.48344	1.59367	0.23096	0.16272	0.0611801	0.0255401	0.0560601
C19orf33	4	0.86,1.51,-0.37,1.12	194.96,207.37,182.9,317.04	172.29,165.82,193.9,278.24	47300;47301;47299;47298	-0.371369	1.50549	0.778742	1.12156	1.31353	0.18042	0.23878	0.0612401	0.0845601	0.13078
RAB3IP	4	0.66,0.12,3,-0.66	67.5,83.38,536.75,799.22	58.02,82.28,396.2,837.08	57921;57920;57923;57922	-0.658342	2.99583	0.779001	0.660137	1.82798	0.3199	0.0069001	0.0612401	0.27126	0.0242601
GPATCH2	4	1.48,0.72,0.97,-0.05	142.62,197.95,546,542.92	110.36,178.34,500.06,548.91	41575;41574;41577;41576	-0.0530019	1.47572	0.778599	0.967292	1.22151	0.0782001	0.25082	0.0612601	0.13188	0.16588
UBTFL1	4	0.8,1.21,-0.5,1.6	103.92,196.9,189.07,288.97	88.78,165.57,203.48,235.27	73704;73702;73701;73703	-0.495886	1.59906	0.777991	1.21044	1.40475	0.23558	0.20232	0.0613801	0.0637201	0.10126
PALMD	4	-0.96,2.07,0.32,1.68	65.96,162.54,302.46,420.24	83.06,113.68,291.64,349.02	40845;40843;40844;40842	-0.955257	2.07158	0.778013	1.67955	1.87556	0.48952	0.0740201	0.0613801	0.0114601	0.0203001
KISS1R	4	0.93,0.77,1.76,-0.35	224.94,259.39,355.01,374.66	197.04,234.89,289.68,388.3	53896;53894;53897;53895	-0.346181	1.75893	0.777647	0.932724	1.34583	0.16982	0.14512	0.0614801	0.1437	0.11972
WDR27	4	1.38,0.06,-0.06,1.73	237.94,225.01,238.71,331.58	197.58,223.27,239.4,272.28	66345;66347;66346;66344	-0.0597993	1.73032	0.777468	1.37634	1.55333	0.0797601	0.15412	0.0615401	0.0370601	0.0639201
ADAMTS15	4	2.17,1.86,-0.34,-0.58	408.44,414.05,634.08,926.32	322.09,336.36,651.38,962.64	64208;64211;64209;64210	-0.57805	2.16781	0.777444	1.8603	2.01406	0.27782	0.0587601	0.0615601	0.0050801	0.0120201
CDC42EP2	4	-0.39,0.95,2.02,0.53	153.76,218.11,406.45,741.21	163.5,190.99,325.88,706.14	28071;28070;28069;28068	-0.391052	2.01977	0.777307	0.949748	1.48476	0.18878	0.0834801	0.0616001	0.13804	0.0800601
DNAJC5G	4	1.12,0.46,1.08,0.45	105.29,141.4,446.22,683.53	84.4,130.44,399.69,656.14	68031;68029;68028;68030	0.451464	1.11772	0.777055	1.07853	1.09812	0.0111001	0.43112	0.0616801	0.0956801	0.22296
ATHL1	4	1.5,1.19,-0.12,0.53	113.3,129.66,175.39,306.73	84.66,104.54,178.85,288.45	50816;50814;50817;50815	-0.116076	1.49986	0.77679	1.18976	1.34481	0.0946601	0.24116	0.0617601	0.0678001	0.12002
GOLIM4	4	0.52,1.02,0.21,1.36	58.64,80.64,185.81,260.28	51.83,65.03,180.89,216.41	36045;36042;36043;36044	0.20642	1.356	0.776701	1.02305	1.18952	0.0318001	0.30378	0.0618001	0.1124	0.17906
HUS1B	4	1.49,1.3,-0.32,0.63	85.61,203.94,252.75,283.93	62.03,168.05,264.22,264.13	60358;60359;60357;60356	-0.315292	1.49234	0.776618	1.30126	1.3968	0.15794	0.24444	0.0618201	0.0472201	0.10374
CSK	4	1.89,-0.32,-0.21,1.74	261.14,228.3,238.46,324.19	203.98,238.04,244.41,261.91	4050;4048;4051;4049	-0.317311	1.8866	0.776472	1.74426	1.81543	0.15866	0.11172	0.0618801	0.0082801	0.0252401
RND1	4	1.66,-0.36,0.37,1.44	79.62,77.84,118.06,325.14	55.19,85.04,110.13,275.81	35935;35936;35934;35937	-0.360554	1.65638	0.776413	1.4359	1.54614	0.17608	0.17962	0.0619001	0.0300201	0.0655801
DSCAM	4	0.9,1.31,0.49,0.4	239.04,271.01,277.56,424.47	211.88,229.78,262.49,406.65	5079;5077;5076;5078	0.395682	1.31437	0.776152	0.902934	1.10865	0.0146401	0.32376	0.0619201	0.15566	0.21764
POLDIP3	4	0.67,-0.56,1.99,1	87.55,120.93,281.12,270.86	75.76,133.27,219.11,238.56	53294;53297;53296;53295	-0.557302	1.99125	0.775972	1.00234	1.4968	0.26688	0.0894001	0.0620201	0.11944	0.0769201
SCRT2	4	0.96,1.35,1.11,-0.32	381.35,427.87,432.46,511.59	343.01,370.22,383.63,529.55	55044;55042;55045;55043	-0.31972	1.3457	0.775722	1.11351	1.2296	0.15988	0.3087	0.0620601	0.0864601	0.16228
S100A7L2	4	0.81,0.44,-0.29,2.14	199.93,197.12,201.52,278.08	177.58,185.03,209.68,209.87	74053;74056;74055;74054	-0.285283	2.13865	0.775731	0.813968	1.47631	0.14672	0.0635801	0.0620601	0.19438	0.0823601
BLOC1S3	4	0.24,1.05,0.16,1.65	114.87,197.87,220.76,301.91	109.65,169.89,216.7,247.1	71062;71063;71060;71061	0.157766	1.6484	0.775309	1.05454	1.35147	0.0379401	0.18246	0.0622201	0.1028	0.11788
MAGEH1	4	1.68,1.06,0.59,-0.24	153.52,242.84,423.36,466.3	114.58,210.47,396.9,476.45	36303;36304;36305;36302	-0.238147	1.68482	0.775142	1.06122	1.37302	0.12976	0.16934	0.0622401	0.10098	0.11106
YBEY	4	0.04,1.9,1.15,0.01	139.6,163.76,200.16,358.99	138.58,119.67,169.22,358.27	39744;39745;39743;39742	0.0149912	1.90326	0.775003	1.14649	1.52487	0.0628001	0.1083	0.0622601	0.0778801	0.0703401
CTTNBP2	4	-0.17,0.46,1.32,1.49	157.75,177.45,223.9,636.57	161.78,165.5,186.5,556.85	52755;52754;52756;52757	-0.165878	1.49278	0.774831	1.3173	1.40504	0.10742	0.2441	0.0623601	0.0447601	0.10112
C2CD4C	4	1.26,0.29,1.15,0.4	46.48,251.5,442.61,444.73	31.84,242.1,392.19,428.3	59186;59187;59184;59185	0.285575	1.26124	0.774486	1.15133	1.20628	0.0231401	0.34916	0.0625201	0.0766601	0.1727
KCNS1	4	-0.1,0.39,1.33,1.47	151.15,255.56,462.66,916.95	153.58,243.88,405.38,812.55	10131;10130;10129;10128	-0.0973776	1.46637	0.77419	1.33483	1.4006	0.0894801	0.25472	0.0625801	0.0428201	0.10246
TRIM49D2	4	0.35,0.12,2.41,0.21	125.85,327.14,475.53,453.57	118.09,322.76,371.66,445.75	74897;74896;74898;74895	0.116984	2.41176	0.773274	0.35397	1.38286	0.0438001	0.0313001	0.0628201	0.4622	0.10782
RAB13	4	-0.2,0.87,1.68,0.73	95.53,116.34,181.91,188.53	99.25,97.96,139.16,169.21	15678;15679;15676;15677	-0.198447	1.68213	0.772655	0.874148	1.27814	0.11702	0.1702	0.0629801	0.16706	0.14338
C3orf20	4	0.29,0.04,1.27,1.49	101.74,442.03,534.99,682.41	96.47,441.24,474.6,600.98	52866;52867;52869;52868	0.0386411	1.49422	0.772244	1.26924	1.38173	0.0581001	0.24352	0.0630401	0.0530801	0.10828
POLR2H	3	2.25,1.81,-1.42	165.16,210.53,237.08	112.42,160.67,285.8	14391;14388;14389	-1.42233	2.25357	0.88046	1.81014	2.03185	0.78904	0.0346801	0.0630601	0.0036401	0.0062001
LHX3	4	0.24,-0.12,2.62,0.35	332.06,348.81,431.4,554.47	322.7,353.09,322.16,539.59	21184;21186;21187;21185	-0.121166	2.61565	0.771926	0.350281	1.48297	0.0959601	0.0189801	0.0631001	0.46496	0.0805801
GATAD1	4	1.14,0.1,0.83,1.02	78.7,136.9,166.2,212.56	61.93,134.24,145.93,183.47	46396;46394;46397;46395	0.101655	1.13639	0.771864	1.02102	1.07871	0.0464001	0.41898	0.0631601	0.11336	0.2332
RABAC1	4	1.94,-0.14,0.83,0.46	74.99,162.61,337.64,500	46.59,165.17,306.61,477.36	28519;28518;28517;28516	-0.135259	1.93508	0.771696	0.827227	1.38115	0.0995001	0.10114	0.0632401	0.18792	0.10844
PRRT3	4	0.9,-0.55,1.49,1.24	252.07,326.75,400.91,656.58	222.81,346.21,338.94,591.76	68139;68137;68136;68138	-0.546743	1.48598	0.771058	1.2426	1.36429	0.26084	0.24674	0.0633401	0.0573201	0.11394
NDUFAF6	4	1.53,0.35,1.33,-0.12	186.39,212.46,392.21,480.78	145.76,201.66,338.85,484.97	60484;60486;60487;60485	-0.122833	1.52974	0.770943	1.32593	1.42784	0.0962001	0.22856	0.0633601	0.0440001	0.0952001
FAM90A1	4	1.77,0.43,2.41,-1.52	138.05,159.08,281.57,321.51	100.12,148.51,204.27,379.19	41685;41684;41682;41683	-1.52462	2.41394	0.770706	1.76503	2.08949	0.77678	0.0311401	0.0633801	0.0074001	0.0088401
SNX29	4	1,0.38,2.25,-0.54	128.06,192.63,250.94,239.59	106.9,182.22,185.18,257.2	56092;56093;56094;56095	-0.539235	2.24767	0.770805	0.998072	1.62287	0.25742	0.0479601	0.0633801	0.12072	0.0510601
OR1B1	4	1.41,-0.23,1.24,0.66	96.42,202.48,242.4,247.87	71.55,209.34,205.05,226.26	69787;69785;69784;69786	-0.230865	1.40576	0.770246	1.24201	1.32389	0.12708	0.27916	0.0634801	0.0574601	0.12704
HMBS	4	1.09,-0.11,0.11,2	93.24,105.65,162.94,588.97	74.18,107.67,159.54,491.52	8472;8473;8475;8474	-0.11431	1.99514	0.77027	1.09085	1.54299	0.0941601	0.0887001	0.0634801	0.0921401	0.0664001
ATP6V0A4	4	0.79,-0.15,1.11,1.33	131.8,121.88,225.6,296.09	114.04,125.04,192.54,252.46	37266;37267;37268;37269	-0.147157	1.33009	0.770225	1.10515	1.21762	0.1027	0.31658	0.0635001	0.0881801	0.16762
GGA1	4	1.11,1.22,0.74,0.01	160.48,309.93,586.09,571.75	135.26,267.13,547.3,570.77	34535;34537;34534;34536	0.0079945	1.21905	0.769862	1.11417	1.16661	0.0640801	0.37174	0.0635401	0.0863201	0.18968
TMSB4X	4	1.12,0.48,1.03,0.46	145.98,207.24,293.34,531.58	120.32,194.07,259.38,510.62	19345;19346;19344;19347	0.457069	1.11729	0.76926	1.02762	1.07245	0.0107601	0.43132	0.0636401	0.11112	0.2369
C3orf70	4	1.1,1.03,-0.29,1.23	84.48,117.72,178.95,404.18	66.83,96.31,187.32,352.14	68146;68145;68144;68147	-0.2884	1.23095	0.769261	1.10306	1.167	0.14818	0.36478	0.0636401	0.0888801	0.1895
IRAK3	4	1.14,0.87,-0.66,1.73	151.37,255.39,379.08,462.37	124.08,226.73,406.51,387.72	30481;30479;30478;30480	-0.662085	1.72892	0.769155	1.13861	1.43377	0.322	0.15496	0.0637401	0.0800401	0.0937201
ASIC4	4	1.33,-1.06,1.23,1.57	208.62,344.88,403.52,479.53	170.98,386.83,351.53,411.17	42593;42590;42591;42592	-1.05681	1.56741	0.769016	1.33414	1.45078	0.5476	0.21446	0.0637601	0.0429801	0.0887201
OSBP2	4	0.48,-0.37,1.75,1.21	582.26,588.75,753.11,831.43	556.57,605.93,648.96,750.92	33535;33534;33536;33537	-0.369015	1.74896	0.768139	1.21259	1.48078	0.17942	0.14804	0.0640001	0.0632201	0.0812401
OR5H6	4	0.01,1.94,2.24,-1.12	61.64,78.36,166.02,138.52	62.15,49.43,112.84,165.61	49148;49147;49146;49149	-1.11913	2.24208	0.767948	1.93519	2.08863	0.58428	0.0485801	0.0640601	0.0039001	0.0088401
TARDBP	4	2.88,0.57,1,-1.39	124.15,174.13,249.02,279.83	70.24,158.38,218.13,329.55	32806;32807;32809;32808	-1.3852	2.88027	0.767837	1.00268	1.94147	0.71586	0.0098401	0.0640801	0.1194	0.0160001
ZBTB12	4	1.43,0.89,-0.37,1.13	247.15,328.61,324.69,493.26	203.95,297.78,337.67,440.24	65838;65836;65839;65837	-0.374675	1.43186	0.76784	1.12541	1.27864	0.18196	0.26818	0.0640801	0.0835001	0.1432
PHLDA3	4	1.42,0.71,0.75,0.2	238.31,259.46,270.83,322.76	196.42,237.06,246.31,315.41	33310;33313;33312;33311	0.198137	1.416	0.767647	0.74699	1.0815	0.0326601	0.2747	0.0641001	0.22598	0.23182
MEOX1	4	2.35,0.49,0.17,0.06	138.4,148.81,225.96,225.65	90.11,138.24,221.2,223.87	11365;11364;11367;11366	0.0633342	2.34538	0.76756	0.492006	1.41869	0.0537401	0.0373401	0.0641601	0.3714	0.0976801
IDUA	4	0.59,0.53,1.61,0.34	121.2,405.18,521.76,560.74	108.93,381.84,446.37,544.7	9166;9164;9165;9167	0.336623	1.61231	0.767384	0.590119	1.10122	0.0185601	0.19764	0.0642001	0.31206	0.22142
NDUFS7	4	-0.35,-0.06,3.35,0.13	50.83,253.95,404.33,484.54	56.21,256.66,277.09,476.93	70246;70247;70245;70244	-0.347655	3.3513	0.767275	0.127634	1.73947	0.17064	0.0028601	0.0642601	0.61124	0.0336801
THAP8	4	0.55,0.3,0.41,1.8	161.95,204.62,219,416.79	148.45,196.35,206.45,341.25	64577;64579;64578;64576	0.303266	1.80181	0.767277	0.551533	1.17667	0.0217201	0.13282	0.0642601	0.33362	0.18468
SLC39A9	4	0.65,0.25,1.78,0.39	126.44,186.46,329.92,537.04	112.05,180.33,268.11,520.12	42364;42363;42362;42365	0.24755	1.77731	0.766975	0.650666	1.21399	0.0270801	0.14006	0.0643001	0.27682	0.16952
CYP27B1	4	0.73,0.9,-0.3,1.73	135.52,173.94,173.99,350.61	119.09,150.6,182.03,286.34	4457;4459;4456;4458	-0.300253	1.73137	0.766985	0.903551	1.31746	0.1527	0.1538	0.0643001	0.1554	0.12934
PAX7	4	1.9,0.38,0.72,0.08	212.81,226.27,236.87,350.14	160.27,215.62,215.15,346.23	13345;13347;13344;13346	0.0755305	1.89744	0.766929	0.71652	1.30698	0.0513401	0.10962	0.0643201	0.24118	0.13312
OR8B2	4	-0.17,0.68,1.63,0.93	118.77,213.85,517.7,535.23	122.19,194.35,439.25,491.39	35212;35211;35210;35213	-0.167752	1.62656	0.766909	0.930254	1.27841	0.10818	0.19106	0.0643401	0.14444	0.14328
METTL21B	4	0,0.69,2.32,0.06	211.48,245.26,316.95,488.76	211.01,223.67,238.73,485.2	34012;34013;34011;34010	-0.00135146	2.3178	0.766617	0.690763	1.50428	0.0663801	0.0406001	0.0644001	0.25454	0.0755401
CXorf23	4	0.58,1.28,0.57,0.63	104.15,149.81,438.35,492.02	93.01,119.97,413.84,461.02	66790;66791;66789;66788	0.573499	1.28038	0.766284	0.626363	0.953371	0.0062601	0.34078	0.0644201	0.2916	0.30632
MSS51	4	0.94,1.74,0.61,-0.22	272.03,347.77,382.58,428.9	240.66,284.78,356.52,440	58045;58047;58046;58044	-0.222934	1.73517	0.766334	0.942325	1.33875	0.12494	0.15228	0.0644201	0.1405	0.12188
KRTAP27-1	4	0.52,0.09,0.68,1.78	107.13,126.58,146.57,319.08	97.39,124.59,130.44,257.06	73843;73841;73842;73844	0.0854272	1.78012	0.766587	0.679162	1.22964	0.0494601	0.13922	0.0644201	0.2608	0.16228
VEGFA	4	0.34,-0.21,1.67,1.26	113.09,245.62,318.08,383.05	105.61,253.07,259.71,332.54	20131;20129;20130;20128	-0.210617	1.66752	0.76578	1.26433	1.46593	0.12106	0.17552	0.0645001	0.0536601	0.0852401
FUBP1	4	0.12,2,0.45,0.5	185.87,336.23,551.93,776.15	183.03,267.82,532.36,741.86	23283;23282;23280;23281	0.117558	1.99884	0.765557	0.498498	1.24867	0.0437601	0.0878601	0.0645201	0.36688	0.15452
MAFK	4	-0.62,3.32,0.19,0.17	92.41,224.82,191.73,229.77	104.35,138.66,186.7,225.3	21125;21127;21124;21126	-0.61581	3.31579	0.765699	0.192118	1.75395	0.29698	0.0032201	0.0645201	0.57112	0.0320201
NCF4	4	0.37,0.48,0.81,1.4	106.1,160.47,272.58,334.74	99.1,148.9,245.86,285.88	12247;12246;12244;12245	0.372795	1.40368	0.76537	0.807919	1.1058	0.0159801	0.28022	0.0645401	0.19718	0.21908
BRPF1	4	-0.22,2.74,0.39,0.15	80.45,176.37,172.55,500.76	85.56,113.64,162.01,492.29	21013;21012;21015;21014	-0.217067	2.7365	0.764786	0.385105	1.5608	0.12324	0.0142401	0.0646201	0.44052	0.0622801
NRCAM	4	-0.52,0.88,0.75,1.94	467.4,574.43,647.1,770.3	490.24,530.23,607.21,653.53	12842;12843;12841;12840	-0.518172	1.94138	0.764996	0.884026	1.4127	0.24762	0.0997001	0.0646201	0.16312	0.0992601
FKBPL	4	2.11,0.38,0.1,0.47	156.77,248.63,263.07,440.43	108.85,235.43,260.2,420.24	47200;47198;47201;47199	0.100191	2.11302	0.765112	0.471227	1.29212	0.0466001	0.0679801	0.0646201	0.38378	0.13842
IRGQ	4	1.34,0.74,1.26,-0.28	364.75,371.78,561.29,633.78	313.1,341.75,500.69,647.94	59097;59098;59099;59096	-0.280293	1.33515	0.76467	1.25947	1.29731	0.1447	0.3145	0.0647201	0.0543201	0.13674
NKRF	4	2.69,0.02,0.09,0.26	113.5,102.63,103.58,329.78	64.63,102.52,102.11,320.08	43746;43749;43748;43747	0.0176732	2.69262	0.764216	0.259541	1.47608	0.0622001	0.0164601	0.0648001	0.52472	0.0824201
LGALS8	4	0.81,1.31,-0.89,1.82	178.59,278.43,291.17,390.94	156.93,234.99,323.59,319.31	10615;10612;10614;10613	-0.888325	1.82299	0.764076	1.31172	1.56735	0.45024	0.12636	0.0649001	0.0456601	0.0611001
GEMIN6	4	-0.87,-0.33,5.53,-1.27	21.16,54.91,225.01,212.02	28.49,60.46,93.28,250.89	50086;50088;50089;50087	-1.27065	5.52931	0.763752	-0.329985	2.59966	0.66304	0.0002201	0.0649401	0.85638	0.0012401
NDUFS6	4	1.72,1.52,0.02,-0.19	76.94,135.88,313.63,368.13	51.19,103.14,314.12,374.91	12385;12384;12387;12386	-0.193826	1.71645	0.76378	1.51533	1.61589	0.11566	0.15794	0.0649401	0.0227601	0.0520001
CBLN2	4	1.85,-0.35,0.62,0.93	189.59,256.17,380.19,528.83	140.92,268.91,354.85,485.02	61772;61775;61774;61773	-0.347926	1.85154	0.763651	0.929812	1.39068	0.17078	0.12002	0.0649801	0.14476	0.10546
TBX18	3	0.41,0.97,1.24	518.23,538.86,588.3	499.23,492.98,525.3	23848;23850;23851	0.407678	1.24255	0.872699	0.967866	1.10521	0.0406801	0.27962	0.0650401	0.0716401	0.13274
NDUFA10	3	1.33,0.41,0.87	156.78,300.82,394.94	126.05,286.14,357.81	12304;12306;12307	0.410239	1.33449	0.872435	0.872578	1.10353	0.0404001	0.24156	0.0650601	0.0932401	0.13348
HDAC1	4	0.29,0.07,1.1,1.6	91.19,194.08,609.41,627.12	86.46,192.31,552.18,543.71	8262;8260;8261;8263	0.0731863	1.59702	0.763304	1.09589	1.34645	0.0518001	0.20318	0.0651001	0.0908601	0.11944
HIST1H1B	4	0.53,1.08,0.54,0.9	67,102.83,116.54,168.78	59.55,82.86,104.97,145.87	8099;8097;8096;8098	0.529387	1.07861	0.76325	0.90368	0.991143	0.0077401	0.45276	0.0651201	0.15532	0.28276
ICAM2	4	2.09,1.17,-0.16,-0.05	152.25,245.94,379.24,422.98	106.32,210.56,384.72,426.03	9098;9096;9099;9097	-0.156866	2.09096	0.762958	1.17114	1.63105	0.10536	0.0709401	0.0652601	0.0717801	0.0492601
ACTR3C	4	1.35,0.36,-0.06,1.39	32.75,177.85,215.87,691.25	21.18,168.24,218.04,613.14	74418;74417;74419;74420	-0.05606	1.39061	0.762828	1.35218	1.37139	0.0786001	0.28698	0.0652801	0.0401601	0.11148
CCDC88A	4	1.67,0.63,0.71,0.04	73.24,137.85,237.44,276.12	48.68,123.84,215.91,276.21	43092;43093;43090;43091	0.039018	1.66966	0.762833	0.709734	1.1897	0.0580001	0.17464	0.0652801	0.24444	0.17892
DEPDC7	4	-1.16,1.3,0.43,2.48	295.23,462.69,444.71,700.31	338.83,407.12,426.99,568.26	55912;55914;55915;55913	-1.15626	2.48437	0.7627	1.2956	1.88999	0.60414	0.0258401	0.0653001	0.0480001	0.0193201
VWF	4	0.96,0.34,0.25,1.5	148.4,219.7,225.69,439.19	125.68,209.75,218.87,373.94	20204;20205;20206;20207	0.248011	1.5008	0.761766	0.963161	1.23198	0.0270601	0.24082	0.0654201	0.13306	0.16112
MXD3	4	1.05,0.43,1.37,0.19	191.74,212.73,350.65,531.42	164.3,200.15,299.63,524.26	52143;52144;52142;52145	0.194799	1.36983	0.761855	1.05153	1.21068	0.0332201	0.29768	0.0654201	0.10396	0.17076
TYW3	4	-0.15,1.27,1.37,0.56	79.73,94.85,117.96,115.56	83.18,72.42,90.83,103.87	59313;59315;59312;59314	-0.154953	1.37446	0.761894	1.27245	1.32345	0.105	0.29588	0.0654201	0.0525401	0.12724
PRR20A	4	1.83,1.53,0.21,-0.52	288.43,390.07,385.43,409.31	227.48,328.92,375.7,431.05	58452;58455;58453;58454	-0.518889	1.82827	0.761505	1.53149	1.67988	0.24772	0.12504	0.0654801	0.0211601	0.0415801
ACOX2	4	0.6,1.03,1.7,-0.29	176.2,298.44,321.8,476.57	159.92,263.47,261.46,488.32	21552;21555;21554;21553	-0.289876	1.70004	0.761454	1.03313	1.36658	0.1487	0.16376	0.0655001	0.10958	0.11296
HMSD	4	1.02,-0.33,0.82,1.54	97.86,192.93,256.62,303.66	79.33,202.87,229.58,252.21	67716;67719;67718;67717	-0.332442	1.53582	0.76119	1.023	1.27941	0.1648	0.22598	0.0656401	0.1125	0.143
WFDC10A	4	-1.16,0.49,0.48,3.24	159.75,194.16,367.94,463.01	190.53,180.69,348.6,325.82	61007;61006;61004;61005	-1.16177	3.24451	0.761047	0.486406	1.86546	0.60724	0.0038401	0.0657001	0.3747	0.0209401
DRAP1	3	0.03,0.3,2.27	26.73,86.74,355.29	26.64,82.24,273.23	28593;28595;28592	0.033499	2.27311	0.868651	0.299349	1.28623	0.11644	0.0333601	0.0657401	0.32752	0.0806401
COG4	3	0.9,0.57,1.13	59.7,73.23,78.2	47.76,65.3,61.5	33867;33868;33866	0.574122	1.13069	0.867643	0.89812	1.0144	0.0230001	0.3322	0.0658601	0.0873401	0.1661
SOX4	3	1,1.39,0.22	123.92,166.33,235.94	102.8,133.83,229.45	17982;17980;17983	0.219424	1.38578	0.867233	0.996492	1.19114	0.0705401	0.2214	0.0659201	0.0655601	0.10618
OR10G8	4	0.93,0.45,0.41,1.25	134.83,165.42,185.05,238.31	114.21,153.52,174.78,201.89	65410;65411;65409;65408	0.412603	1.24777	0.760586	0.927687	1.08773	0.0136801	0.35626	0.0659401	0.1455	0.22798
OR5R1	4	0.57,0.87,1.22,0.38	166.76,292.06,362.31,385.34	151.91,263.52,314.93,368.78	65282;65281;65280;65283	0.375924	1.22487	0.760218	0.866809	1.04584	0.0157601	0.36898	0.0661001	0.17054	0.25154
KPNA1	4	0.53,1.16,1.38,-0.03	41.94,284.05,446.14,482.08	35.96,245.45,385.78,482.05	10266;10265;10264;10267	-0.0332048	1.37743	0.759794	1.16298	1.2702	0.0732001	0.29386	0.0662401	0.0738801	0.14674
OR4F29	3	0.04,1.11,1.45	27.67,34.99,53.83	27.58,24.64,36.58	74976;74978;74975	0.0403206	1.44925	0.865716	1.10758	1.27841	0.11416	0.19804	0.0663001	0.0470601	0.0823601
NRXN2	4	1.35,0.74,0.25,0.7	89.28,111.72,220.84,408.79	66.72,97.06,213.54,378.14	24667;24664;24665;24666	0.249956	1.34712	0.759523	0.740653	1.04389	0.0269201	0.3083	0.0663401	0.22882	0.25282
GOSR2	3	0.76,1.29,0.55	93.46,185.59,298.28	80.14,151.19,278.67	25247;25244;25245	0.549098	1.28652	0.865265	0.760179	1.02335	0.0251201	0.26132	0.0664201	0.12402	0.1627
ARV1	4	2.26,0.15,0.54,0.08	109.26,106.78,126.28,301.7	68.02,103.64,114.21,299.65	48104;48105;48103;48102	0.0794105	2.2629	0.75921	0.54285	1.40287	0.0505001	0.0469601	0.0664801	0.33944	0.1018
SPP1	4	-0.52,2.32,0.75,0.48	286.12,586.93,621.07,719.82	305.02,473.64,579.31,689.09	18090;18089;18091;18088	-0.516198	2.32117	0.759019	0.74898	1.53508	0.24652	0.0401001	0.0665401	0.22508	0.0680401
POU5F2	4	2.4,-1.83,2.73,-0.26	171.13,183.13,289.66,578.97	115.35,234.75,203.67,591.79	60227;60225;60224;60226	-1.831	2.72998	0.758752	2.3992	2.56459	0.87408	0.0145001	0.0665601	0.0003601	0.0013401
ENTHD2	4	0.35,0.65,1.32,0.72	106.75,131.1,155.55,224.27	100,116.66,124.02,203.13	61628;61630;61631;61629	0.345448	1.32071	0.758498	0.716153	1.01843	0.0179801	0.32086	0.0665801	0.24138	0.26746
CLCA2	4	0.93,0,1.55,0.55	125.05,191.82,302.05,384.26	105.71,192.25,250.4,360.26	25430;25431;25429;25428	-0.00136383	1.54843	0.758499	0.932977	1.24071	0.0663801	0.22206	0.0665801	0.14364	0.15748
FAM217B	4	-0.19,1.09,1.79,0.34	134.93,170.78,184.6,343.71	139.11,143.09,137.8,329.96	47186;47189;47188;47187	-0.192549	1.79024	0.757969	1.09428	1.44226	0.11542	0.1362	0.0666801	0.0914401	0.0911601
GLUD1	4	-0.56,1.12,1.11,1.36	44.6,173.79,176.59,357.11	52.65,144.93,147.79,304.99	7260;7262;7261;7263	-0.56278	1.35506	0.757417	1.12319	1.23912	0.2696	0.30444	0.0668201	0.0839401	0.15806
CLUL1	4	0.2,1.17,0.84,0.82	211.87,286.62,339.78,546.14	205.1,247.32,308.55,507.51	35569;35566;35568;35567	0.199008	1.17136	0.757531	0.836609	1.00399	0.0326001	0.39812	0.0668201	0.18396	0.27628
SOX5	4	1.01,0.31,0.54,1.17	98.85,93.54,127.07,391.89	80.52,88.13,115.3,343.98	17984;17987;17985;17986	0.308088	1.17353	0.757181	1.00775	1.09064	0.0211801	0.39708	0.0668801	0.11756	0.22652
ZBTB7B	4	0.74,1.19,0.29,0.8	250.28,402.25,401.2,547.29	225.61,351.78,387.58,510.01	37617;37615;37616;37614	0.293531	1.19122	0.756826	0.801935	0.996577	0.0225201	0.38654	0.0670401	0.1995	0.28004
RNF224	4	0.35,0.82,0.63,1.23	74.22,131.05,156.65,332.27	69.82,113.18,142.26,289.32	73805;73807;73806;73808	0.345653	1.2325	0.756638	0.821444	1.02697	0.0179801	0.36414	0.0670801	0.19094	0.2625
IL18BP	4	1.94,-0.39,0.97,0.51	132.14,153.83,270.82,371.35	92.06,163.53,239.37,351.1	26899;26897;26898;26896	-0.390446	1.94026	0.756457	0.969045	1.45465	0.18854	0.0997401	0.0671401	0.13094	0.0878401
TMEM63A	4	0.64,2.33,-0.38,0.44	97.74,225.56,268.03,388.61	86.54,160.82,282.74,369.26	25748;25751;25749;25750	-0.383072	2.33115	0.756412	0.637552	1.48435	0.18546	0.0392601	0.0671601	0.28432	0.0802201
FBXL7	4	0.53,1.13,2.1,-0.73	140.46,313.42,488.79,653.52	128.02,273.02,396.69,692.42	32033;32030;32031;32032	-0.72937	2.09924	0.756293	1.13014	1.61469	0.35756	0.0697601	0.0672001	0.0822001	0.0523201
FAM9C	4	0.17,0.7,1.8,0.36	161.67,354.1,390.11,433.42	157.12,326.52,319.85,418.38	64296;64298;64299;64297	0.169932	1.79525	0.756223	0.700542	1.24789	0.0362201	0.1347	0.0672601	0.24948	0.15476
TNK1	4	1.08,0.62,-0.98,2.3	191.41,202.11,245.12,324.37	163.24,184.86,279.28,244.17	22754;22755;22752;22753	-0.979096	2.30442	0.756174	1.07813	1.69128	0.50334	0.0421001	0.0672801	0.0960601	0.0400801
HEATR5B	4	0.07,0.3,1.33,1.32	125.11,213.82,284.05,358.5	123.45,203.84,239.29,307.67	40074;40075;40076;40077	0.0689183	1.3274	0.755895	1.32297	1.32519	0.0526401	0.31806	0.0673401	0.0442201	0.1267
PNCK	4	1.25,1.55,-0.45,0.68	317.54,333.53,628.6,751.39	273.25,279.17,652.24,707.14	60743;60742;60740;60741	-0.454949	1.54721	0.755637	1.25068	1.39894	0.2183	0.22234	0.0674601	0.0561001	0.10304
SLC52A3	4	1.6,0.35,-0.01,1.08	88.02,129.06,210.91,256.1	62.38,120.93,210.52,220.76	56991;56988;56990;56989	-0.00760566	1.59523	0.755509	1.08074	1.33798	0.0675401	0.20406	0.0674801	0.0949801	0.12224
GIT1	4	0.66,2.63,0.83,-1.1	62.19,190.75,172.34,207.85	53.15,124.74,150.12,241.36	36232;36231;36233;36230	-1.10401	2.6278	0.754716	0.834859	1.73133	0.57594	0.0186401	0.0676401	0.18466	0.0347201
FLG	4	0.84,1.15,-0.56,1.58	367.82,408.29,392.06,669.1	335.23,358.68,414.7,585.95	6438;6437;6439;6436	-0.557092	1.5827	0.754439	1.1549	1.3688	0.2668	0.20882	0.0676801	0.0757001	0.11218
ARSI	4	0.57,-0.09,1.67,0.87	64.22,94.21,146.16,368.01	56.18,95.97,108.88,334.33	69090;69088;69089;69091	-0.0947471	1.67306	0.754629	0.870792	1.27193	0.0887401	0.17324	0.0676801	0.1687	0.1461
MAPK8IP1	4	0.83,0.83,0.83,0.53	134.57,171.05,429.08,431.64	116.24,150,392.01,407.9	24963;24961;24960;24962	0.53329	0.83192	0.754281	0.826889	0.829405	0.0074601	0.5944	0.0677201	0.18806	0.38318
RTTN	4	0.19,-0.15,2.28,0.7	223.83,264.88,322.32,592.27	218.83,271.4,243.23,555.24	34071;34070;34073;34072	-0.151395	2.28015	0.754304	0.696357	1.48826	0.10394	0.0452201	0.0677201	0.25176	0.0790201
CHIA	4	1.07,2.05,0.34,-0.44	186.34,222.89,249.97,426.29	158.27,165.61,238.13,446.61	35714;35717;35716;35715	-0.437906	2.04503	0.754206	1.06545	1.55524	0.21004	0.0792801	0.0678001	0.0996201	0.0636601
RAB24	4	0.89,-0.03,1.81,0.35	189.71,292.94,332.57,483.24	166.56,294.16,270.27,466.23	39687;39689;39688;39686	-0.034649	1.81412	0.754169	0.886727	1.35043	0.0734001	0.12912	0.0678201	0.16204	0.11812
LOC389602	4	1.59,0.61,0.73,0.08	281.95,302.76,419.73,498.22	229.01,280.49,387.83,493.59	71423;71421;71420;71422	0.0812336	1.59433	0.753942	0.726714	1.16052	0.0501601	0.20432	0.0678801	0.23638	0.1925
PAQR6	4	0.01,1.12,0.7,1.19	58.55,92.35,161.49,192.93	59.02,72.72,144.59,161.73	50461;50460;50459;50458	0.0060077	1.19333	0.753884	1.11602	1.15467	0.0644601	0.38568	0.0679001	0.0855601	0.1952
PEX26	4	-1.15,1.37,2.57,0.23	316.87,394.2,457.07,653.99	359.3,338.97,347.95,640.36	42991;42992;42990;42993	-1.15353	2.57059	0.753733	1.36904	1.96981	0.6027	0.0206201	0.0680201	0.0380201	0.0143801
LOC650293	4	-0.92,0.86,1.94,1.14	145.63,256.03,284.94,369.74	168.83,227.69,222.43,325.22	74216;74215;74214;74213	-0.919695	1.93934	0.753183	1.1363	1.53782	0.46866	0.10022	0.0682601	0.0805201	0.0674201
HES6	4	0.8,1.16,-0.34,1.39	233.09,251.06,358.03,395.23	209.79,215.58,371.64,339.48	42546;42547;42549;42548	-0.338508	1.38748	0.752783	1.16114	1.27431	0.1669	0.28884	0.0683401	0.0744801	0.1449
FCRL1	4	0.52,1.4,1.66,-0.57	311.68,346.53,531.18,502.91	294.55,294.48,451.57,533.13	57464;57467;57466;57465	-0.567103	1.65546	0.752424	1.39878	1.52712	0.27226	0.18026	0.0684801	0.0342201	0.0696601
ERBB2IP	4	0.83,0.82,1.44,-0.08	65.61,211.64,297.19,275.99	53.75,188.23,249.71,280.13	43729;43728;43727;43726	-0.0823981	1.43995	0.751981	0.82702	1.13349	0.0856401	0.26438	0.0685401	0.18804	0.20568
PHEX	4	-0.31,0.16,0.69,2.47	80.89,136.24,237.09,364.01	87.84,132.03,216.53,272.59	13849;13850;13848;13851	-0.312758	2.46981	0.752064	0.687208	1.57851	0.15704	0.0268401	0.0685401	0.25604	0.0590001
SI	4	-0.17,2.53,0.68,-0.03	72.69,106.06,176.49,328.08	76.64,61.32,158.34,328.42	17334;17335;17333;17332	-0.170345	2.52957	0.751883	0.676118	1.60284	0.10882	0.0232201	0.0685801	0.26222	0.0543801
EIF1AX	4	1.05,0.61,1.01,0.33	55.38,72.22,92.49,275.73	42.5,63.89,74.81,266.02	5414;5415;5413;5412	0.33099	1.05075	0.751883	1.0145	1.03262	0.0189001	0.4692	0.0685801	0.11512	0.25902
TEX101	4	0.78,-0.71,1.37,1.56	224.47,287.6,541.34,590.26	200.92,312.85,476.01,511.66	52305;52304;52302;52303	-0.711713	1.56351	0.751835	1.37189	1.4677	0.34888	0.21582	0.0686001	0.0376601	0.0847601
VEZT	4	2.14,1.03,-0.07,-0.09	47.19,66.41,129.22,154.19	24.18,51.62,130.88,156.89	42732;42730;42731;42733	-0.0918252	2.1427	0.75179	1.0277	1.5852	0.0879801	0.0627801	0.0686201	0.11112	0.0576401
WDR78	4	0.53,0.82,1.06,0.59	70.85,77.77,94.88,94.99	63.9,65.63,76.31,84.48	50045;50044;50043;50042	0.526369	1.06046	0.751656	0.824996	0.942729	0.0078801	0.46386	0.0687001	0.18906	0.31268
CXCL9	4	0.63,1.13,2.96,-1.72	116.47,158.15,513.18,406.92	103.33,133,381.15,488.72	11494;11492;11495;11493	-1.71777	2.96487	0.751243	1.12564	2.04526	0.84242	0.0077801	0.0688001	0.0834401	0.0105001
OTOGL	4	-0.29,1.07,-0.21,2.45	92.01,149.61,302.85,393.07	97.67,124.47,311.56,297.95	67306;67305;67307;67304	-0.293093	2.44636	0.751272	1.06672	1.75654	0.14952	0.0285401	0.0688001	0.0992001	0.0317601
VAMP1	4	1.06,-0.75,0.68,2.01	88.72,149.1,205.68,331.94	70.68,167.94,186.42,262.03	18540;18542;18543;18541	-0.746567	2.00521	0.751189	1.06325	1.53423	0.36836	0.0863001	0.0688201	0.1004	0.0681601
PLA2G5	4	0.36,1.62,0.75,0.27	50.87,104.09,207.58,295.8	46.99,74.32,186.19,285.96	14080;14081;14083;14082	0.273515	1.62254	0.751052	0.75163	1.18708	0.0245001	0.1924	0.0688801	0.22396	0.18002
PCDHGA5	4	0.84,1.79,0.45,-0.08	142.95,232.24,275.67,285.23	123.57,180.64,262.15,287.59	43929;43926;43927;43928	-0.0756212	1.78864	0.751053	0.844616	1.31663	0.0836201	0.13644	0.0688801	0.18058	0.12974
NMS	4	-0.05,1.62,0.76,0.68	213.89,425.72,408.74,679.68	215.69,357.15,375.8,640.35	59698;59696;59699;59697	-0.0539475	1.61691	0.750346	0.762483	1.18969	0.0782401	0.19526	0.0690801	0.21922	0.17892
KLHL18	4	1.04,1.07,0.04,0.85	225.98,289.06,457.22,487.5	194.64,253.86,456.37,447.35	32316;32314;32315;32317	0.0396929	1.07234	0.75012	1.03584	1.05409	0.0577001	0.45706	0.0691601	0.10888	0.24672
PEAR1	4	1.95,-0.06,2.32,-1.21	269.61,460.35,557.31,739.26	207.1,464.21,445.88,809.85	70423;70422;70421;70420	-1.20993	2.31952	0.749988	1.95281	2.13616	0.63332	0.0403201	0.0692201	0.0035001	0.0070001
C5orf22	4	1.65,-0.71,2.33,-0.27	362.89,372.12,525.07,623.75	300.11,401.17,414.53,637.84	42316;42317;42314;42315	-0.71285	2.33249	0.749747	1.64646	1.98948	0.3494	0.0390801	0.0692801	0.0132601	0.0132801
SLC5A2	4	-0.14,1.73,-0.34,1.75	76.21,227.56,347.19,560.99	79.36,177.6,360.23,476.23	17497;17499;17496;17498	-0.339772	1.74709	0.74953	1.72612	1.7366	0.16748	0.14842	0.0693001	0.0091201	0.0340601
MMP25	4	0.47,1.31,1.81,-0.59	158.78,176.78,191.36,185.13	147.6,143.46,143.93,202.17	47682;47685;47684;47683	-0.59404	1.80894	0.749501	1.30953	1.55924	0.2853	0.1309	0.0693201	0.0458201	0.0626401
TUSC2	4	0.35,0.5,1.23,0.92	122.57,134.19,149.69,193.96	114.52,122.77,121.02,170.24	30792;30790;30793;30791	0.348475	1.22653	0.749032	0.919484	1.07301	0.0177201	0.36808	0.0694601	0.14856	0.23662
UBA7	4	1.28,0.99,0.38,0.35	64.39,103.4,138.34,206.19	46.94,84.96,129.19,196.2	19824;19827;19826;19825	0.353426	1.27643	0.749119	0.988608	1.13252	0.0174801	0.34244	0.0694601	0.1235	0.20598
CEP68	4	0.04,1.85,1.88,-0.78	297.99,469.95,608.76,619.4	297.05,389.97,512.43,660.06	31975;31976;31974;31977	-0.776029	1.88297	0.748755	1.84645	1.86471	0.38574	0.11282	0.0695401	0.0053801	0.0209801
RNF169	4	1.64,-0.13,-0.68,2.17	335.15,400.28,573.45,657.74	277.63,405.05,606.88,542.14	66431;66430;66429;66428	-0.676361	2.16541	0.748491	1.63919	1.9023	0.32986	0.0590001	0.0696201	0.0137401	0.0185001
RGSL1	4	0.33,2.33,-0.08,0.41	148.37,200.3,230.87,723.5	141.8,139.22,233.46,696.84	70138;70139;70137;70136	-0.0792439	2.33258	0.748176	0.411302	1.37194	0.0848001	0.0390401	0.0697201	0.42308	0.11136
CYP2F1	4	1.57,0.63,0.52,0.27	345.13,361.75,532.7,704.98	287.94,337.19,508.51,687.22	4389;4391;4388;4390	0.266917	1.57429	0.747545	0.62578	1.10003	0.0252201	0.21202	0.0698001	0.29168	0.22194
C15orf61	4	0.78,1.2,0.74,0.26	328.9,394.52,415.86,691.32	301.18,344.18,383.58,673.68	61484;61487;61486;61485	0.264323	1.20344	0.747578	0.780581	0.992013	0.0255601	0.38064	0.0698001	0.20916	0.28234
CXXC1	4	1.81,0.91,1.08,-0.81	272.04,334.95,617.81,639.76	213.43,301.38,560.59,682.57	37105;37103;37102;37104	-0.809804	1.81364	0.747377	1.07886	1.44625	0.40502	0.12918	0.0698401	0.0955601	0.0900601
D2HGDH	4	0.53,-0.23,1.7,0.99	295.88,385.22,469,514.97	277.31,393.38,395.59,466.68	74626;74628;74627;74625	-0.231171	1.6979	0.747157	0.992718	1.34531	0.12722	0.16432	0.0699201	0.12236	0.11986
EMB	4	0.73,0.04,1.32,0.9	130.26,266.33,307.98,556.73	114.25,266.21,261.81,514.38	60154;60152;60155;60153	0.0435316	1.31947	0.747003	0.895851	1.10766	0.0570201	0.32158	0.0699401	0.15824	0.21802
NDUFS2	4	1.62,-0.02,0.3,1.09	55.79,96.07,188.08,231.21	36.3,96.43,180.39,198.9	12365;12364;12367;12366	-0.0182395	1.61896	0.746723	1.08949	1.35422	0.0700001	0.19408	0.0699601	0.0925801	0.11704
HDGFRP3	4	-1.76,2.58,0.66,1.51	60.02,138.65,238.47,419.3	90.47,85.71,219.02,354.49	37352;37353;37351;37350	-1.76487	2.58104	0.746449	1.51388	2.04746	0.85646	0.0202001	0.0700001	0.0228201	0.0103401
C11orf91	4	0.69,0.99,1.27,0.04	205.07,282.29,350.87,613.21	185.61,249.72,302.99,609.91	75372;75373;75374;75371	0.0365772	1.27063	0.74636	0.986549	1.12859	0.0584801	0.34524	0.0700401	0.12444	0.20782
GADD45B	4	0,1.11,-0.06,1.93	283.81,305.91,293.81,568.35	283.63,267.11,296.43,474.11	12008;12009;12010;12011	-0.063712	1.93319	0.746412	1.11148	1.52234	0.0809201	0.10166	0.0700401	0.0869601	0.0710801
CNOT11	4	0.34,1.35,0.04,1.25	171.85,185.71,263.08,301.82	162.55,149.79,262.31,259.69	42683;42685;42684;42682	0.0444089	1.35493	0.746165	1.24849	1.30171	0.0569401	0.30448	0.0700601	0.0564201	0.13522
FGF17	4	0.35,0.31,1.03,1.29	69.19,129.65,189.09,354.53	64.9,122.92,162.54,304.89	23099;23096;23097;23098	0.309263	1.2933	0.746253	1.03497	1.16413	0.0210601	0.33398	0.0700601	0.10916	0.1907
SEC14L1	4	0.14,1.31,1.35,0.18	269.13,302.84,467.98,477.86	265.52,258.66,410.02,468.56	17106;17107;17104;17105	0.141988	1.35176	0.746067	1.30935	1.33055	0.0400201	0.30566	0.0700801	0.0458801	0.12516
RELN	4	0.66,0.45,0.82,1.04	233.56,230.49,328.22,516.97	213.68,217.22,299.29,467.01	15055;15052;15054;15053	0.452734	1.03974	0.745222	0.823822	0.931779	0.0110401	0.47482	0.0703401	0.18968	0.3196
ELF1	4	1.19,-1.2,1.28,1.71	143.33,169.33,371.45,474.63	116.53,202.85,320.69,401.01	5503;5502;5501;5500	-1.19743	1.70905	0.745137	1.27763	1.49334	0.62602	0.16144	0.0703801	0.0512201	0.0777401
HIST1H3G	4	1.03,1.39,1.66,-1.1	219.68,235.74,386.85,388.34	190.07,194.49,322.17,434.8	21719;21716;21717;21718	-1.09521	1.65673	0.745084	1.38931	1.52302	0.57102	0.17936	0.0704001	0.0352001	0.0708001
CLOCK	4	0.53,-0.65,1.01,2.09	106.58,144.8,316.42,445.08	96.4,160.64,281.22,356.81	25259;25258;25257;25256	-0.647502	2.08859	0.745115	1.01152	1.55006	0.3144	0.0712401	0.0704001	0.11618	0.0647601
HCFC1	3	-0.66,1.11,2.1	56.64,104.26,164.7	67.5,83.45,114.68	8234;8232;8233	-0.664405	2.10219	0.847781	1.10556	1.60387	0.42286	0.0498801	0.0704201	0.0473201	0.0297401
OR6C70	4	0.76,0.13,0.14,1.94	129.78,380.15,424.82,665.03	113.22,373.39,418.81,563.02	71766;71764;71767;71765	0.13426	1.93983	0.744903	0.764215	1.35202	0.0411201	0.0998001	0.0704401	0.21824	0.11766
ZNF318	4	0.58,-0.1,2.3,0.2	62.39,126.89,241.35,302.16	54.42,128.76,174.63,295.5	33637;33635;33634;33636	-0.100594	2.29689	0.7448	0.578304	1.43759	0.0902201	0.0431401	0.0704601	0.31932	0.0925601
TMEM126B	4	0.75,1.13,-0.28,1.38	102.34,186.42,264.21,530.97	88.1,156.42,275.76,464.7	43617;43615;43614;43616	-0.279986	1.38091	0.744849	1.13196	1.25643	0.1446	0.2919	0.0704601	0.0817001	0.15172
C2orf74	4	-0.03,0.61,1.51,0.88	118.92,129.37,191.39,307.2	119.35,115.84,151.32,275.49	69025;69024;69027;69026	-0.0269278	1.5145	0.74442	0.884393	1.19945	0.0717601	0.23504	0.0705401	0.16302	0.17524
SSR2	4	2.31,0.09,0.62,-0.04	111.01,175.95,192.91,264.78	68.55,173.8,176.3,267.61	18260;18262;18263;18261	-0.0439591	2.31059	0.744479	0.623696	1.46714	0.0757001	0.0414001	0.0705401	0.29306	0.0849401
TMEM69	4	2.2,0.71,0.28,-0.21	42.19,83.02,225.71,308.36	20.94,71.54,218.26,316.9	38240;38241;38239;38238	-0.210692	2.1993	0.744137	0.711887	1.45559	0.12106	0.0545801	0.0705801	0.2433	0.0875601
CUL1	4	1,0.33,-0.24,1.88	40.12,158.59,287.93,447.57	29.47,150.52,295.62,366.02	21987;21986;21985;21984	-0.23845	1.88322	0.743584	1.00001	1.44162	0.12982	0.1128	0.0707001	0.1202	0.0913201
KIF2C	4	0.84,0.83,-0.2,1.5	97.54,177.04,192.32,375.9	82.25,154.61,198.06,316.46	29811;29813;29810;29812	-0.201458	1.50263	0.743331	0.842817	1.17273	0.11786	0.24018	0.0707801	0.18134	0.18652
PLA2G4D	4	0.14,0.42,0.47,1.93	141.79,193.59,226.63,394.46	138.38,182.22,213.52,318.36	67484;67486;67487;67485	0.143906	1.93323	0.743037	0.47086	1.20205	0.0399601	0.1016	0.0708601	0.38406	0.17414
JPH3	4	0.38,1.22,1.21,0.16	137.44,189.63,248.91,341.81	128.58,157.42,212.21,334.57	45373;45372;45370;45371	0.161705	1.2231	0.743048	1.20907	1.21608	0.0373001	0.36976	0.0708601	0.0638601	0.1685
SPRR2G	4	0.67,1.64,1.38,-0.72	411.6,742.44,752.34,816.21	381.43,645.19,668.47,858.84	18124;18127;18125;18126	-0.717555	1.63868	0.743189	1.38245	1.51056	0.35202	0.18654	0.0708601	0.0362201	0.0736801
FAM198B	4	1.68,-0.62,0.19,1.71	399.9,491.35,695.79,803.29	332.58,520.99,682.51,696.61	38468;38467;38469;38466	-0.615408	1.71191	0.743212	1.68208	1.69699	0.2968	0.15996	0.0708601	0.0114001	0.0392201
CEP55	4	2.55,2.35,-0.49,-1.43	195.15,369.19,368.78,509.18	130.1,282.09,388.05,585.6	41774;41775;41777;41776	-1.43147	2.54516	0.742879	2.34699	2.44607	0.73548	0.0218801	0.0708801	0.0004401	0.0020601
ARL6IP5	4	1.52,0.92,0.62,-0.09	337.64,537.96,683.04,768.39	284.61,495.07,646.11,768.96	28450;28451;28449;28448	-0.0851987	1.52061	0.742821	0.918346	1.21948	0.0864001	0.23246	0.0709001	0.14932	0.16688
PSD	4	1.35,0.9,0.81,-0.09	197.09,249.98,276.34,384.4	161.76,221.63,249.4,386.79	15088;15089;15090;15091	-0.0867357	1.34869	0.742713	0.895554	1.12212	0.0868001	0.3075	0.0709401	0.1583	0.21098
GLRA3	4	0.57,0.77,0.24,1.38	222.67,240.11,250.44,342.82	205.63,216.73,242.4,292.23	21171;21168;21170;21169	0.244876	1.38199	0.742582	0.773395	1.07769	0.0274001	0.29148	0.0709801	0.21308	0.23376
NME2	4	0.65,0.88,0.2,1.24	119.58,270.17,276.27,304.69	105.82,241.18,271.33,261.71	12662;12660;12661;12663	0.195105	1.2429	0.742217	0.881356	1.06213	0.0332001	0.35856	0.0710601	0.16428	0.24222
ACTC1	4	1.18,0.79,0.33,0.67	164.97,357.62,392.06,442.41	136.82,326.32,377.35,413.54	189;188;191;190	0.328715	1.18462	0.741971	0.786972	0.985794	0.0191801	0.39054	0.0711001	0.2061	0.28644
C10orf53	4	1.21,0.45,0.54,0.77	258.06,306.54,337.68,506.5	218.85,291.14,317.44,469.69	67159;67156;67157;67158	0.451417	1.20659	0.741926	0.77277	0.989681	0.0111001	0.37838	0.0711401	0.2133	0.28404
SNTB2	4	1.4,0.86,-0.15,0.86	129.67,452.12,479.67,662.04	100.61,415.8,484.73,615.18	17924;17927;17926;17925	-0.146694	1.39887	0.741932	0.858748	1.12881	0.10264	0.2825	0.0711401	0.1743	0.20774
LCP1	4	1.35,0.81,0.07,0.74	91.55,282.67,331.35,363.46	68.53,256.68,327.98,334.25	10542;10541;10540;10543	0.0669927	1.34763	0.741805	0.808554	1.07809	0.0531201	0.30806	0.0712001	0.19696	0.2335
ARPP19	4	-0.22,1.05,0.79,1.35	87.99,145.64,383.02,545.14	92.57,121.33,351.44,480.62	29137;29134;29136;29135	-0.221888	1.34972	0.741124	1.05068	1.2002	0.1247	0.30692	0.0713801	0.10432	0.17492
TMED7-TICAM2	4	0.94,2.13,-0.52,0.42	103.34,165.32,155.44,285.25	85.98,114.73,168.8,271.76	75739;75742;75741;75740	-0.520985	2.12578	0.74062	0.938128	1.53195	0.2487	0.0658001	0.0715001	0.1417	0.0686401
ZNF835	4	1.55,-0.2,0.5,1.1	110.93,123.26,186.12,451.25	81.65,127.58,173.2,403.36	55491;55492;55490;55493	-0.197196	1.55172	0.74051	1.10424	1.32798	0.1165	0.22056	0.0715201	0.0886201	0.12604
TTYH3	4	1.09,0.5,0.91,0.46	100.38,155.51,187.52,211.16	80.41,143.89,164.36,198.06	51263;51262;51264;51265	0.461755	1.08826	0.740413	0.910542	0.999403	0.0105001	0.44736	0.0715601	0.15218	0.27844
NBPF7	4	0.43,0.38,1.13,1.01	45.8,151.92,213.28,234.81	41.08,143.8,180.97,205.33	69546;69544;69547;69545	0.384261	1.12834	0.740066	1.01383	1.07108	0.0153201	0.42492	0.0715801	0.11554	0.23754
2018-03-04	4	0.21,0.57,0.73,1.45	102.82,188.5,347.22,386.47	98.83,174.08,318.73,328.4	45893;45891;45892;45890	0.208025	1.44985	0.740153	0.73174	1.09079	0.0316001	0.2595	0.0715801	0.2339	0.22646
HEATR4	4	-0.55,0.99,0.33,2.19	77.04,168.12,346.11,423.98	88.09,143.62,332.43,331.89	72102;72103;72101;72100	-0.550595	2.19469	0.740354	0.987025	1.59086	0.26348	0.0550001	0.0715801	0.1242	0.0564201
SEC23A	4	3.68,-1.37,1.24,-0.59	38.97,30.3,127.93,118.03	11.5,46.82,102.29,131.08	28245;28247;28246;28244	-1.37348	3.68323	0.739911	1.23656	2.45989	0.71114	0.0011201	0.0716201	0.0583601	0.0019201
CACNG8	4	1.2,0.36,-0.01,1.41	166.53,158.55,178.7,314.87	137.54,149.61,179.28,264.94	46744;46742;46745;46743	-0.0114117	1.41111	0.739669	1.19607	1.30359	0.0681601	0.2768	0.0716601	0.0668801	0.13458
SQSTM1	4	1.6,0.78,0.49,0.09	154.82,245.66,249.66,557.98	117.5,221.64,233.29,554.69	23275;23273;23274;23272	0.0921993	1.60162	0.739673	0.776822	1.18922	0.0482001	0.20158	0.0716601	0.21074	0.17922
TTC26	4	0.11,-0.14,1.53,1.45	136.75,222.34,268.3,352.77	133.66,226.66,218.98,298.69	50537;50534;50536;50535	-0.141583	1.53071	0.739552	1.45496	1.49284	0.10116	0.22798	0.0717001	0.0281201	0.0778801
SMYD1	4	0.3,0.57,0.37,1.72	261.74,328.14,484.63,613.8	252.52,307.31,466.22,524.36	62356;62357;62358;62359	0.296145	1.71707	0.739238	0.571478	1.14427	0.0222801	0.15782	0.0717801	0.3233	0.20016
CTNNB1	4	-0.48,1.02,0.88,1.54	41.99,175.55,653.6,728.71	48.76,149.17,607.42,637.96	4213;4214;4215;4212	-0.479933	1.53809	0.739229	1.02096	1.27952	0.2287	0.22512	0.0718001	0.11338	0.14296
GPR151	4	1.19,0.17,1.29,0.31	87.81,108.56,210.5,198.34	68.04,104.74,174.75,189.84	60259;60258;60256;60257	0.170815	1.29129	0.739098	1.18588	1.23859	0.0361001	0.3357	0.0718201	0.0686201	0.15826
DEFA4	4	1.25,0.26,0.67,0.78	204.89,246.67,384.29,533.41	170.36,237.17,355.92,496.87	4687;4684;4685;4686	0.263507	1.24505	0.738942	0.779942	1.0125	0.0256201	0.35776	0.0719201	0.20958	0.27132
FBXO25	4	0.82,1.09,0.23,0.82	141.41,146.61,181.82,226.47	122.7,121.2,175.75,202.3	34869;34866;34867;34868	0.232989	1.08732	0.738886	0.81851	0.952913	0.0288801	0.44784	0.0719401	0.19214	0.30664
UMODL1	4	1.04,1.75,-0.94,1.1	176.79,188.32,170.41,263.3	149.25,142.21,196.73,227.77	55090;55091;55092;55093	-0.942289	1.75009	0.738282	1.10134	1.42572	0.4821	0.14788	0.0721201	0.0894601	0.0957601
ENO3	4	0.96,0.53,1.49,-0.02	65.8,89.72,161.2,196.28	52.06,80.96,127.27,197.14	5596;5599;5598;5597	-0.0228351	1.48818	0.738259	0.95996	1.22407	0.0708801	0.24608	0.0721401	0.1342	0.16478
SNRPC	4	-0.66,0.47,1.14,2.01	75.71,124.66,134.51,157.6	88.49,114.39,109.75,111.42	17878;17877;17879;17876	-0.663528	2.00924	0.738037	1.14085	1.57504	0.32294	0.0855001	0.0722801	0.0791201	0.0596201
OCLM	4	0.22,0.91,-0.11,1.93	40.39,95.13,105.07,348.23	38.15,79.25,106.99,279.4	29464;29462;29465;29463	-0.105129	1.92939	0.73778	0.905529	1.41746	0.0914601	0.10234	0.0723001	0.1546	0.0980201
TGFB1	4	0.14,1.65,1.29,-0.13	276.54,328.38,597.2,573.15	273.25,271.23,530.67,579.03	19078;19076;19077;19079	-0.125203	1.64739	0.737848	1.2881	1.46775	0.0969201	0.18284	0.0723001	0.0493001	0.0847601
EFCAB7	4	-0.18,2.01,0.93,0.19	246.45,383.25,496.03,639.91	252.9,304.62,451.47,629.1	53644;53645;53643;53642	-0.179852	2.012	0.737599	0.927733	1.46987	0.11142	0.0851401	0.0723401	0.14548	0.0841601
PRKCDBP	4	0.46,1.8,-0.04,0.73	98.07,144.54,172.88,339.01	89.52,104.75,174,311.98	56790;56788;56789;56791	-0.0364229	1.80329	0.737107	0.725091	1.26419	0.0736201	0.13244	0.0724401	0.2369	0.14904
SETX	4	1.24,-1.06,0.98,1.78	55.16,90.01,242.89,272.75	40.02,111.05,213.32,215.54	31621;31618;31619;31620	-1.06039	1.78238	0.737206	1.24306	1.51272	0.54954	0.13838	0.0724401	0.0572201	0.0732201
CT45A3	4	-0.01,1.69,-0.02,1.29	67.09,82.03,114.11,338.1	68.57,56.51,114.67,291.85	73152;73155;73154;73153	-0.0230099	1.69	0.737375	1.28907	1.48953	0.0709001	0.16746	0.0724401	0.0491601	0.0787401
EHF	4	0.86,0.56,-0.6,2.13	70.62,102.83,170.08,234.29	57.92,91.9,186.06,173.04	34978;34980;34979;34981	-0.604168	2.12657	0.73704	0.861747	1.49416	0.2905	0.0657001	0.0724601	0.17278	0.0775401
TMEM129	4	1.03,-0.56,-0.01,2.49	430.48,464.99,482.18,613.05	385.45,489.91,480.97,487.29	56199;56196;56197;56198	-0.55597	2.48958	0.736763	1.02517	1.75738	0.26642	0.0253001	0.0725001	0.1117	0.0317201
OR1J2	4	1.7,1.29,-1.01,0.97	237.91,485.22,506.37,632.13	187.68,426.13,559.44,578.6	35288;35286;35287;35289	-1.00942	1.70031	0.736776	1.28669	1.4935	0.51906	0.1637	0.0725001	0.0495201	0.0777201
GOSR1	4	1,1.27,1.3,-0.63	69.14,80.22,158.03,378.99	54.52,61.36,127.75,404.3	25109;25110;25111;25108	-0.629545	1.30332	0.736783	1.27151	1.28742	0.30386	0.32946	0.0725001	0.0529001	0.13992
POLA2	4	0.44,0.85,0.88,0.77	35.1,78.38,132.43,157.78	30.76,65.75,112.82,140.17	33419;33418;33420;33421	0.441086	0.882139	0.73688	0.852563	0.867351	0.0118001	0.5652	0.0725001	0.17696	0.35878
PSMA8	4	0.87,1.66,1.01,-0.59	302.16,329.54,341.93,499.12	271.85,272.88,304.73,529.84	61183;61181;61180;61182	-0.591706	1.65609	0.736908	1.01186	1.33398	0.28428	0.17994	0.0725001	0.116	0.12364
ECSIT	4	1.52,1.39,0.35,-0.32	99.16,234.81,511.73,600.58	72.03,193.43,494.14,615.09	38395;38397;38394;38396	-0.322742	1.52463	0.736377	1.38903	1.45683	0.1609	0.23066	0.0726201	0.0352201	0.0872801
CDRT15	4	0.48,1.31,-0.66,1.81	329.52,357.66,353.88,517.09	311.51,307.83,380.33,431.04	61667;61665;61664;61666	-0.660385	1.81432	0.736107	1.30995	1.56214	0.32098	0.12888	0.0727001	0.0457801	0.0621001
TYW1	4	0.66,2.45,0.69,-0.86	71.77,250.05,578.4,602.52	62.63,177.68,543.36,647.71	42090;42091;42092;42093	-0.863636	2.45391	0.735953	0.69328	1.57359	0.43588	0.0276801	0.0727401	0.25332	0.0599601
PRB4	4	-1.71,1.17,2.66,0.82	196.56,295.47,508.57,575.87	249.4,256.66,387.84,534.51	14714;14712;14713;14715	-1.71238	2.66051	0.73567	1.1706	1.91556	0.84106	0.0174401	0.0728601	0.0719001	0.0177401
GPR137	4	1.38,1.06,-0.21,0.71	116.94,122.91,229.9,279.3	89.93,100.7,236.23,256.49	44425;44423;44422;44424	-0.206829	1.3805	0.735623	1.06249	1.2215	0.11936	0.29206	0.0729001	0.10066	0.16588
CENPP	3	1.53,-0.79,1.76	91.53,148.48,242.86	65.65,168.48,191.07	72465;72464;72466	-0.792733	1.76208	0.83468	1.5347	1.64839	0.4937	0.10764	0.0729401	0.0116801	0.0254201
EPHA1	3	-0.03,1.97,0.56	161.01,381,355.22	161.27,304.49,332.21	5647;5644;5646	-0.0287649	1.96946	0.834209	0.561932	1.2657	0.13608	0.0688201	0.0730401	0.19766	0.0855401
FAXC	4	0.62,0.28,-0.1,2.14	127.25,132.23,261.51,368.39	113.64,125.98,265.75,287.85	53798;53800;53799;53801	-0.101795	2.14075	0.734736	0.618343	1.37954	0.0906401	0.0633601	0.0731201	0.29606	0.10902
PXMP4	4	0.82,0.7,-0.52,1.94	144.55,152.32,170.64,221.08	125.35,137.09,184.6,166.63	30640;30638;30641;30639	-0.520831	1.93973	0.73463	0.816776	1.37825	0.24862	0.1001	0.0731601	0.19284	0.10932
SLC46A3	4	-0.21,-0.03,1.71,1.47	145.91,305.1,411.59,589.47	151.77,306.55,340.3,515.1	67407;67404;67405;67406	-0.210451	1.70578	0.734651	1.47144	1.58861	0.12102	0.16224	0.0731601	0.0265801	0.0567601
DCBLD1	4	0.2,0.22,2.01,0.51	52.3,206.18,812.89,823.15	50.21,200.15,688.56,786.17	68279;68277;68276;68278	0.204862	2.00595	0.734591	0.512355	1.25915	0.0319001	0.0861401	0.0732001	0.35836	0.15092
ABHD10	4	1.25,0.85,0.7,0.15	130.69,171.83,205.93,526.31	104.25,149.71,186.26,521.29	42412;42413;42411;42410	0.146381	1.24538	0.734233	0.846765	1.04607	0.0395401	0.3577	0.0732601	0.17958	0.25142
HIST2H4B	4	-1.09,2.35,1.39,0.29	103.92,204.75,356.25,486.92	127.18,143.49,302.79,471.99	73578;73580;73577;73579	-1.09245	2.35287	0.734136	1.38776	1.87031	0.56946	0.0365801	0.0732801	0.0354001	0.0206401
NDUFA6	4	0.42,1.17,0.48,0.87	59.2,92.1,307.83,334.59	53.77,71.52,291.44,302.33	12285;12284;12286;12287	0.419998	1.16608	0.734216	0.871072	1.01857	0.0132201	0.40142	0.0732801	0.16864	0.2674
GBGT1	4	0.73,0.94,0.86,0.39	141.37,194.72,411.46,418.89	124.37,170.14,374.33,401.06	34983;34984;34982;34985	0.394423	0.944614	0.734002	0.862471	0.903542	0.0147801	0.52912	0.0733601	0.17232	0.33608
DDR1	4	0.42,1.36,0.52,0.62	305.46,387.4,387.54,575.18	290.78,332.71,364.72,543.68	2167;2166;2164;2165	0.424747	1.36249	0.733738	0.62438	0.993433	0.0129801	0.30044	0.0734001	0.2926	0.2817
ZNF853	4	0.47,1.74,1.92,-1.19	116.67,191.49,424.48,367.38	106.81,145.09,343.4,416.79	40491;40492;40493;40490	-1.19463	1.91573	0.733757	1.74493	1.83033	0.6251	0.10556	0.0734001	0.0082601	0.0241201
AXDND1	4	-0.95,1.78,0.22,1.88	177.72,548.24,584.64,640.86	204.38,464.01,572.11,541.83	59243;59242;59241;59240	-0.950507	1.88301	0.733762	1.77866	1.83083	0.48678	0.11282	0.0734001	0.0070601	0.0240801
GRM3	4	1.66,0.86,-0.42,0.85	136.26,223.34,361.7,403.07	100.32,197.47,378.26,366.56	7795;7792;7794;7793	-0.422664	1.65608	0.733783	0.856223	1.25615	0.20288	0.17996	0.0734001	0.17528	0.15182
TMEM61	4	1.59,0.8,0.91,-0.37	49.66,178.82,301.69,352.67	30.93,157.41,269.82,366.89	64618;64619;64617;64616	-0.365507	1.59322	0.73362	0.908116	1.25067	0.17816	0.2048	0.0734601	0.15306	0.15364
FAM133B	4	0.16,0.67,1.11,0.99	180.01,201.89,214.67,266.47	175.86,183.36,183.43,235.55	66916;66917;66919;66918	0.163478	1.10973	0.733411	0.985809	1.04777	0.0370001	0.4357	0.0735801	0.12474	0.25054
RSPH1	4	0.7,1.38,0.57,0.29	108.22,122.94,121.53,311.83	95.03,94.22,109.91,302.7	55087;55088;55089;55086	0.290401	1.37507	0.733362	0.699806	1.03744	0.0226801	0.2953	0.0736001	0.24974	0.25634
CKMT2	4	1.02,1.31,1.4,-0.8	33.9,126.46,146.85,149.73	24.58,98.98,115.45,169.88	3303;3302;3301;3300	-0.798108	1.40408	0.733234	1.30903	1.35655	0.39842	0.27998	0.0736401	0.0459601	0.11624
RBP4	4	0.88,0.55,0.89,0.61	206.75,215.83,251.02,383.67	182.28,199.35,222.42,357.58	15945;15944;15946;15947	0.546735	0.893872	0.732978	0.884214	0.889043	0.0071201	0.55848	0.0737601	0.16308	0.34498
ENTPD2	4	1.98,0.05,0.58,0.31	116.45,118.23,132.41,158.61	78.96,117.33,119.4,151.23	2682;2680;2683;2681	0.0529307	1.98148	0.732761	0.582493	1.28199	0.0555001	0.0908001	0.0738401	0.31666	0.14202
UBL4A	4	0.49,0.68,-0.17,1.94	163.92,195.68,314.73,441.17	151.76,176.9,321.54,359.07	21480;21483;21481;21482	-0.174747	1.93617	0.73267	0.6832	1.30968	0.11028	0.1009	0.0738601	0.25834	0.13224
DAZ1	4	0.41,0.11,0.49,1.92	137.45,143.5,220.24,261.05	127.98,141.52,205.36,202.87	4530;4528;4531;4529	0.113292	1.91527	0.732513	0.493053	1.20416	0.0444401	0.10564	0.0739001	0.37084	0.17338
ANAPC5	4	0.32,1.73,-0.31,1.19	68.75,146.57,139.16,419.35	64.81,108.31,147.95,367.86	38747;38749;38746;38748	-0.312877	1.72601	0.732561	1.19227	1.45914	0.1571	0.15598	0.0739001	0.0672001	0.0869001
CD180	4	1.18,0.64,1.23,-0.12	231.23,406.39,421.87,658.37	196.36,378.63,368.26,663.43	10890;10889;10891;10888	-0.124237	1.23489	0.732146	1.17709	1.20599	0.0967201	0.3629	0.0740401	0.0707401	0.17278
SIDT1	4	-0.32,1.76,1.3,0.18	91.59,117.23,187.68,175.71	97.89,83.11,153.23,170.87	40747;40746;40749;40748	-0.321603	1.76173	0.732008	1.30343	1.53258	0.1605	0.1445	0.0741001	0.0468601	0.0685201
ZAP70	4	0.64,1.83,0.73,-0.28	104.64,191.71,285.98,311.53	92.36,143.48,262.76,322.64	20411;20408;20410;20409	-0.276184	1.83368	0.731406	0.726496	1.28009	0.14308	0.12388	0.0742801	0.23642	0.1428
TMEM121	4	1.33,0.37,0.41,0.82	121.62,176.1,370.32,391.65	93.96,166.39,353.9,356.42	51306;51309;51308;51307	0.36785	1.3261	0.731295	0.822137	1.07412	0.0165201	0.31886	0.0743801	0.1906	0.23616
SF3B5	2	0.35,1.68	79.8,363.21	74.5,298.99	52096;52095	0.352706	1.67662	1.01467	0.352706	1.01467	0.13018	0.0900801	0.0744801	0.13018	0.0744801
DCTN3	4	0.99,0.46,0.34,1.14	123.46,295.52,413.15,487.19	102.54,279.68,397.87,434.11	30620;30619;30618;30621	0.337049	1.13734	0.730948	0.990755	1.06405	0.0185401	0.41828	0.0745201	0.12286	0.2413
MRPL57	1	1.42	74.86	53.62	48626	1.41757	1.41757	1.41757	1.41757	1.41757	0.0745801	0.0745801	0.0745801	0.0745801	0.0745801
OR8K3	4	0.86,-0.3,0.62,1.75	216.85,270.87,490.39,522.41	192.22,282.63,460.49,438.73	65272;65273;65275;65274	-0.303355	1.74716	0.73031	0.860961	1.30406	0.15372	0.14836	0.0748201	0.17308	0.13438
USP4	4	0.2,0.96,1.53,0.23	168.59,222.87,265.04,280.22	162.8,194.01,215.2,273.74	19999;19998;19996;19997	0.195206	1.53051	0.730253	0.963165	1.24684	0.0332001	0.22812	0.0748801	0.13306	0.15516
MRPL17	4	-1.07,0.42,3.21,0.37	38.73,102.69,146.8,132.99	53,94.79,81.42,124.76	47054;47057;47056;47055	-1.07152	3.20619	0.730194	0.418176	1.81218	0.55588	0.0040401	0.0749001	0.41882	0.0255801
KIAA0430	4	2,1.66,-1.93,1.2	142.94,166.55,144.13,460.86	100.12,128.59,194.03,409.77	25532;25534;25535;25533	-1.93333	1.99625	0.730022	1.65735	1.8268	0.89922	0.0885401	0.0749201	0.0126601	0.0244801
OAT	4	0.02,0.51,1.18,1.21	51.65,142.29,160.74,227.65	52.01,130.15,133.67,191.4	12968;12970;12971;12969	0.0228533	1.20821	0.730094	1.18279	1.1955	0.0610601	0.3772	0.0749201	0.0693601	0.17678
NKX6-1	4	-1.82,1.86,1.17,1.71	165.8,337.64,331.61,369.55	216.61,273.15,291.09,304.38	12643;12641;12642;12640	-1.81699	1.86039	0.729963	1.70924	1.78482	0.87142	0.1184	0.0749801	0.0100001	0.0281801
SPOCD1	4	0.36,-0.18,2.15,0.58	79.92,375.96,519.26,532.57	74.44,382.25,417.71,505.7	55652;55653;55651;55650	-0.175766	2.14747	0.729878	0.584858	1.36616	0.11042	0.0621401	0.0750001	0.31498	0.11306
TULP2	3	-0.94,1.63,1.78	103.91,189.23,547.58	123.24,146.14,463.2	19744;19746;19747	-0.935923	1.78108	0.825489	1.63131	1.7062	0.5707	0.10328	0.0750001	0.0077201	0.0214001
RNASEH2C	4	1.2,0.93,-0.29,1.08	156.34,244.64,259.21,356.57	128.45,216.15,270.58,314.89	53008;53009;53006;53007	-0.29483	1.20127	0.72975	1.07824	1.13976	0.15018	0.38156	0.0750601	0.0959401	0.20252
ALDH8A1	4	-0.23,0.59,1.65,0.91	143.23,221.84,491.01,656.76	149.7,203.89,415.35,608.44	47829;47826;47827;47828	-0.234373	1.649	0.72964	0.911726	1.28036	0.12822	0.18212	0.0751001	0.15168	0.1427
DHRS1	4	0.48,1.51,0.37,0.56	103.07,113.26,127.57,334.29	94.01,84.29,119.35,313.79	57573;57575;57574;57572	0.370655	1.5119	0.729507	0.557988	1.03494	0.0162001	0.23578	0.0751401	0.3305	0.25778
SNX32	4	0.82,-0.32,1.64,0.78	127.79,165.63,252.31,425.74	109.67,174.03,202.87,391.07	66411;66408;66409;66410	-0.32418	1.6413	0.729516	0.819332	1.23032	0.16148	0.18504	0.0751401	0.19188	0.162
C11orf44	4	2.02,0.75,-0.57,0.73	123.43,170.77,187.55,311.68	84.15,151.14,204.33,286.9	67242;67240;67243;67241	-0.57436	2.01576	0.729284	0.749505	1.38263	0.27538	0.0843401	0.0752201	0.22494	0.10786
AHCY	4	0.81,0.39,1.16,0.56	88.09,180.39,196.18,223.06	74.18,170.82,166.26,206.36	536;539;538;537	0.385603	1.15869	0.729151	0.810892	0.984791	0.0152601	0.40594	0.0753001	0.1961	0.28716
DOC2B	4	1.3,-1.6,2.36,0.85	262.66,304.9,404.5,613.23	220.3,363.65,310.82,567.55	21957;21956;21958;21959	-1.60303	2.36297	0.728988	1.30219	1.83258	0.80542	0.0356001	0.0753401	0.0471201	0.0239201
NTN4	4	0.93,1.22,-0.03,0.8	195.82,245.23,262.19,306.66	171.37,207.9,264.2,277.91	46738;46741;46739;46740	-0.0328595	1.22166	0.72901	0.926917	1.07429	0.0731201	0.37044	0.0753401	0.1457	0.23606
FAM149A	4	0.63,-0.12,1.24,1.16	348.71,599.12,743.69,748.22	324.03,602.84,668.5,677.24	33915;33914;33917;33916	-0.116738	1.24352	0.728598	1.16201	1.20276	0.0948201	0.35838	0.0754201	0.0740801	0.17394
VANGL1	3	0.1,0.95,1.41	147.03,537.6,679.8	145.58,492.28,602.71	51940;51939;51938	0.104508	1.41076	0.823131	0.954125	1.18244	0.0961401	0.21212	0.0754801	0.0740601	0.1086
HN1L	4	-0.16,1.74,1.56,-0.23	140.82,237.44,402.36,432.89	145.92,186.26,337.16,444.38	55657;55656;55655;55654	-0.225525	1.7359	0.727531	1.56307	1.64948	0.1256	0.15202	0.0757601	0.0186601	0.0465201
SPIB	4	0.71,1.71,-0.4,0.9	124.07,195.14,189.65,223.89	109.43,149.89,201.16,196.61	18061;18060;18062;18063	-0.401364	1.70788	0.727641	0.898849	1.30336	0.1935	0.16176	0.0757601	0.15752	0.13466
NOM1	4	2.93,0.4,-0.84,0.42	53.91,64.32,72.19,106.61	21.94,58.93,87.53,98.69	47803;47802;47805;47804	-0.838601	2.92647	0.72684	0.416351	1.67141	0.42042	0.0088401	0.0760001	0.41998	0.0427801
AKIP1	4	1,2.22,-0.33,0.01	100.65,153.34,259.18,307.79	82.88,103.88,271.78,308.39	44364;44365;44363;44362	-0.330523	2.21892	0.726907	1.00476	1.61184	0.16408	0.0517801	0.0760001	0.11854	0.0529001
GAS2	4	0.29,3.17,-0.4,-0.16	208,256.79,511.21,543.2	199.56,164.29,532.92,553.76	6892;6895;6893;6894	-0.400403	3.16922	0.726737	0.293745	1.73148	0.19292	0.0042801	0.0760401	0.50212	0.0347001
RPP38	4	0.31,0.82,-0.57,2.35	31.71,178.86,220.36,597.71	28.91,156.91,238.3,482.47	28477;28479;28476;28478	-0.568113	2.34566	0.726631	0.818041	1.58185	0.27278	0.0372401	0.0761001	0.19226	0.0583601
BRD4	4	1.91,-0.13,0.36,0.77	94.1,113.08,127.99,153.53	62.04,116.12,119.85,136.6	32907;32908;32909;32906	-0.132765	1.90898	0.72633	0.76672	1.33785	0.0987401	0.10674	0.0761401	0.21686	0.12226
DEFB123	4	0.26,1.64,0.14,0.86	258.08,353.08,336.48,415.57	250.04,291.89,330.18,377.55	66166;66164;66165;66167	0.135766	1.64319	0.725275	0.858922	1.25105	0.0408401	0.18418	0.0764401	0.17426	0.1536
DAB2	4	2.99,1.26,-0.92,-0.42	204.64,480.72,468.43,688.62	127.27,423.26,510.33,711.36	4470;4468;4471;4469	-0.923129	2.98552	0.725035	1.25723	2.12138	0.47078	0.0070201	0.0764801	0.0548601	0.0075001
OR5M10	4	-0.2,1.18,0.85,1.08	95.9,159.42,449.28,529.85	99.77,132.8,412.81,478.24	71665;71666;71664;71667	-0.199541	1.17621	0.724913	1.07574	1.12598	0.11734	0.39578	0.0765201	0.0968001	0.20914
KRTAP10-11	4	-0.51,1.57,1.13,0.71	321.77,438.19,658.07,863.3	339.9,370.32,599.09,811.52	70673;70674;70672;70675	-0.514998	1.57438	0.724922	1.12785	1.35112	0.24588	0.2119	0.0765201	0.0830001	0.11798
CCDC92	4	2.36,0.67,-0.83,0.71	130.03,160.83,168.24,304.8	82.69,144.63,190.48,279.51	50923;50925;50922;50924	-0.829822	2.35598	0.724947	0.706984	1.53148	0.41542	0.0360601	0.0765201	0.2456	0.0686801
C1QB	4	0.51,0.66,2.54,-0.82	100.22,200.76,235.3,413.61	90.4,181.95,163.91,449.95	1963;1960;1962;1961	-0.816167	2.54017	0.724735	0.664847	1.60251	0.40854	0.0223801	0.0765401	0.2681	0.0544401
TP53BP1	4	-0.98,1.52,1.41,0.94	30.93,100.67,229.38,294.28	42.63,73.42,187.75,262.73	19458;19456;19459;19457	-0.978509	1.52248	0.72447	1.4106	1.46654	0.5029	0.23174	0.0766401	0.0325401	0.0851401
RNF26	4	1.27,0.42,1.5,-0.29	505.31,659.2,823.86,884.19	444.94,635.02,726.72,898.9	48952;48950;48953;48951	-0.287898	1.49557	0.723755	1.26604	1.38081	0.14782	0.24294	0.0769601	0.0534401	0.10858
C17orf49	3	1.04,0.18,1.23	79.05,198.33,291.17	63.49,193.54,250.74	58870;58871;58869	0.179945	1.23252	0.81699	1.0385	1.13551	0.0786201	0.28322	0.0770201	0.0577801	0.12316
FABP2	4	0.45,0.16,0.99,1.3	98.97,108.26,145.61,281.88	90.69,104.77,122.37,238.21	6007;6004;6005;6006	0.155275	1.30013	0.723587	0.992176	1.14615	0.0381001	0.33136	0.0770401	0.12254	0.19918
BRSK1	4	2,-0.75,2.01,-0.36	39.98,192.67,357.89,376.89	21.07,214.8,283.31,390.72	53621;53620;53618;53619	-0.751313	2.00627	0.723607	2.00043	2.00335	0.37104	0.0861001	0.0770401	0.0026601	0.0126001
PPP1R1C	4	-0.51,0.83,0.81,1.77	95.99,140.88,170.7,345	106.31,122.04,149.97,281.92	62464;62466;62467;62465	-0.510738	1.77314	0.723505	0.825016	1.29908	0.24374	0.14154	0.0770601	0.18904	0.13614
ITGA2	4	1.49,2.85,-0.23,-1.22	85.84,124.21,108.88,197.9	62.43,70.68,113.58,234.01	9746;9744;9747;9745	-1.21544	2.85408	0.723519	1.48774	2.17091	0.63552	0.0103801	0.0770601	0.0252601	0.0059801
SDF4	4	0.66,1.22,-0.6,1.62	136.13,198.51,260.3,310.23	121.23,166.65,282.4,254.01	37972;37970;37971;37973	-0.598103	1.61508	0.723053	1.21756	1.41632	0.28706	0.1964	0.0771201	0.0622801	0.0983601
PON2	4	1.92,0.46,0.24,0.28	71.49,67.08,74.65,153.23	44.3,60.77,71.65,147.24	14421;14420;14423;14422	0.243467	1.91523	0.72264	0.455287	1.18526	0.0275601	0.10568	0.0772601	0.39404	0.18092
SIN3A	4	0.89,1.17,1.76,-0.92	125.08,310.98,364.74,317.26	106.63,269.57,297.55,350.68	34154;34157;34155;34156	-0.923314	1.75608	0.722421	1.16754	1.46181	0.47094	0.14594	0.0773001	0.0726601	0.0862601
ACADS	4	2.02,0.21,-0.57,1.23	170.87,153.71,280.73,617.39	124.54,148.84,300.14,553.04	107;105;106;104	-0.565285	2.01865	0.722484	1.2288	1.62372	0.271	0.0836601	0.0773001	0.0600801	0.0509001
NIFK	4	0.66,1.42,0.53,0.28	60.24,178.7,171.89,186.87	51.41,142.44,157.43,179.87	53553;53552;53551;53550	0.281606	1.42243	0.722394	0.656517	1.03947	0.0236001	0.27158	0.0773201	0.27324	0.25532
LOC100133267	4	1.53,-0.75,1.33,0.78	145.84,132.57,273.51,418.38	111.93,151.36,231.13,384.3	75482;75480;75479;75481	-0.753504	1.52764	0.722193	1.33	1.42882	0.37216	0.22952	0.0774201	0.0434001	0.0949401
EVA1C	4	1.88,-1.05,0.52,1.54	72.14,149.87,226.1,245.92	45.33,176.34,211.08,200.05	46728;46727;46729;46726	-1.04946	1.87566	0.722039	1.54212	1.70889	0.5435	0.11462	0.0774401	0.0203001	0.0374801
C16orf13	4	-0.74,1.38,1.17,1.09	121.31,204.69,207.95,361.15	138.11,166.78,175.24,318.79	53486;53489;53488;53487	-0.740912	1.3752	0.721932	1.16593	1.27056	0.3647	0.29526	0.0774601	0.0730201	0.14664
MORN1	4	0.01,1.08,0.08,1.71	91.49,112.53,131.37,187.85	92.02,92.05,129.52,142.62	50329;50328;50326;50327	0.0110084	1.7144	0.721971	1.07773	1.39606	0.0633801	0.15898	0.0774601	0.0962001	0.1039
CCDC127	4	1.26,0.07,0.64,0.91	45.81,170.1,177.86,185.98	31.36,168.06,161.1,162.22	60202;60201;60200;60203	0.0726613	1.25697	0.721764	0.914413	1.08569	0.0519201	0.35176	0.0774801	0.15046	0.22924
EMC8	4	0.03,1.29,1.07,0.49	102.34,114.79,540.68,658.19	102.09,90.09,489.62,630.5	27768;27771;27770;27769	0.031053	1.28821	0.721902	1.07477	1.18149	0.0594401	0.33712	0.0774801	0.0972201	0.18258
NFIA	4	1.92,0.42,0.94,-0.39	129.4,123.45,278.04,344.81	90.3,114.09,246.58,359.92	12499;12497;12496;12498	-0.393122	1.92097	0.721612	0.943172	1.43207	0.1897	0.1047	0.0775001	0.14022	0.0940801
OR8G5	4	1.96,-0.05,1.72,-0.74	182.81,168.93,210.44,185.6	133.44,170.24,162.86,207.03	65406;65407;65405;65404	-0.74145	1.95769	0.721689	1.72004	1.83886	0.36508	0.0960401	0.0775001	0.0093801	0.0233601
CHTOP	4	1.27,1.01,0.03,0.57	372.31,419.1,525.3,541.57	322.69,374.81,525.62,515.84	34563;34565;34562;34564	0.0342406	1.26822	0.72161	1.01418	1.1412	0.0588001	0.34642	0.0775201	0.11538	0.20188
GSTP1	4	1.98,0.22,-0.19,0.88	551.5,523.98,517.08,645.07	457.53,515.14,528.72,598.48	7911;7909;7910;7908	-0.192572	1.97697	0.721453	0.87788	1.42742	0.11544	0.0917201	0.0775401	0.16532	0.0953001
CTC1	4	0.16,2.31,-0.55,0.96	50.89,110.18,124.26,259.46	49.46,68,136.94,227.94	50832;50833;50831;50830	-0.551865	2.3132	0.72135	0.960721	1.63696	0.26438	0.0410401	0.0775601	0.13396	0.0483801
TMEM251	4	-1.2,0.01,1.98,2.1	79.47,259.68,426.26,560.59	102.68,260.01,342.46,459.87	34724;34722;34725;34723	-1.2048	2.09787	0.721379	1.98181	2.03984	0.6305	0.0699201	0.0775601	0.0028801	0.0107801
POLR2C	4	1.14,0.51,1.3,-0.07	60.01,75.52,85.25,222.9	44.94,68.49,64.55,225.19	14371;14370;14368;14369	-0.0650855	1.29783	0.721317	1.14392	1.22087	0.0814201	0.33234	0.0775801	0.0785401	0.16632
SNTG2	4	-0.64,1.26,1.34,0.92	111.51,234.68,318.88,404.34	124.91,197.35,270.94,364.59	39836;39835;39834;39837	-0.641436	1.34344	0.721231	1.25886	1.30115	0.31114	0.3097	0.0776201	0.0545201	0.13548
YTHDF3	4	1.6,0.47,-0.33,1.15	102.32,211.96,268.5,345.08	73.48,198.8,281.38,302.62	66364;66366;66365;66367	-0.330867	1.60112	0.721122	1.14919	1.37515	0.16412	0.20182	0.0776401	0.0772201	0.11034
ENPEP	4	0.06,0.51,0.94,1.37	123.88,181.86,228.52,274.15	122.19,168.77,200.55,230.41	5602;5601;5600;5603	0.0598114	1.37171	0.7209	0.938881	1.15529	0.0542801	0.29698	0.0777201	0.14154	0.19478
SOCS7	4	-1.13,2.13,1.79,0.09	188.39,294.2,340.39,313.16	221.04,222.98,278.15,310.97	37128;37129;37126;37127	-1.13184	2.13196	0.720677	1.79132	1.96164	0.5914	0.0647601	0.0778001	0.0066401	0.0148401
THBD	4	0.63,2.04,-0.02,0.23	135.84,198.9,237.85,355.68	121.79,145.23,237.31,346.79	19136;19138;19139;19137	-0.0162498	2.04333	0.720307	0.628589	1.33596	0.0695401	0.0795801	0.0778801	0.29036	0.12282
COL4A5	4	1.79,0.33,0.84,-0.08	60.8,53.83,204.4,456.27	38.29,50.01,181.2,461.01	3576;3579;3577;3578	-0.0808725	1.79491	0.720152	0.840151	1.31753	0.0851001	0.13476	0.0779601	0.18258	0.1293
TM9SF2	4	1.85,0.21,1.57,-0.75	33.73,99.69,222.34,189.49	18.39,95.62,177.5,211.65	24648;24650;24649;24651	-0.751362	1.84865	0.720098	1.57341	1.71103	0.37106	0.1205	0.0779801	0.0181201	0.0372601
PKHD1	4	1.14,2.17,-1.05,0.62	56.78,163.58,197.1,445.25	42.54,112.54,227.43,419.01	14049;14048;14051;14050	-1.05147	2.17171	0.720028	1.14216	1.65694	0.54484	0.0581001	0.0780001	0.0790001	0.0450601
DCTD	4	0.26,0.03,2.02,0.56	172.28,270.31,318.02,508.02	164.93,270.77,248.15,480.81	4576;4579;4578;4577	0.0349952	2.02297	0.719945	0.560337	1.29166	0.0587601	0.0831001	0.0780401	0.32892	0.13864
FN3K	4	-0.69,1.88,-0.3,1.99	321.15,384.64,707.38,1061.99	346.1,312.36,721.99,909.69	47429;47428;47427;47426	-0.689853	1.98802	0.719506	1.88057	1.93429	0.33736	0.0897001	0.0781201	0.0047401	0.0165401
KCNAB1	4	1.05,0.41,-0.81,2.22	104.52,98.68,237.5,418.14	85.06,91.06,263.85,326.1	21044;21045;21046;21047	-0.805035	2.22415	0.7196	1.04703	1.63559	0.4024	0.0510401	0.0781201	0.10534	0.0487201
DEFA5	4	1.47,0.29,1.1,0.02	260.38,469.23,532.16,543.4	213.83,456.14,479.96,545.95	4691;4689;4690;4688	0.016745	1.46583	0.719688	1.10174	1.28379	0.0624201	0.25488	0.0781201	0.0894001	0.14162
ALAS2	4	0.78,1.63,-0.74,1.2	103.19,207.04,174.85,315.7	88.34,162.75,195.25,272.44	584;587;585;586	-0.737579	1.63266	0.719138	1.2044	1.41853	0.3626	0.18868	0.0783001	0.0648201	0.0977201
BAZ1B	4	0.72,1.06,0.89,0.2	86.43,110.59,179.89,226.38	74.33,89.88,156.02,220.74	23637;23636;23639;23638	0.202233	1.06473	0.71912	0.891296	0.978015	0.0322601	0.46136	0.0783401	0.16038	0.29148
SLC24A1	4	-0.43,1.97,0.8,0.54	100.43,168.25,205.77,398.11	108.93,123.44,183.66,374.29	24131;24129;24128;24130	-0.430746	1.96888	0.719042	0.796689	1.38278	0.2064	0.0938001	0.0783601	0.20186	0.10784
KRTAP10-2	4	0.26,-0.23,0.27,2.58	127.2,217.14,409.42,821.2	121.33,224.9,396.98,662.9	70677;70679;70678;70676	-0.232441	2.57681	0.71877	0.272431	1.42462	0.12782	0.0203401	0.0783801	0.51646	0.0960201
GBA2	4	-0.04,1.36,0.88,0.68	168.15,295.03,349.08,387.67	168.65,249.97,315.07,358.34	46276;46274;46277;46275	-0.0382698	1.36217	0.7189	0.875298	1.11874	0.0742001	0.3006	0.0783801	0.16652	0.21282
MSI2	4	0.36,1.06,1.22,0.24	276.03,360.96,532,552.15	265.28,319.85,473.07,542.92	58764;58767;58765;58766	0.238074	1.21905	0.718648	1.05556	1.1373	0.0283401	0.37176	0.0784001	0.10262	0.20352
SOX13	4	-0.73,-0.04,3.29,0.34	103.21,240.59,304.08,306.48	118.04,240.79,200.04,295.59	25275;25274;25273;25272	-0.726901	3.29473	0.717797	0.341717	1.81822	0.35618	0.0034401	0.0785801	0.46988	0.0250801
FAM76A	4	1.2,1.91,-0.62,0.38	162.43,209.97,200.76,312.3	134.72,158.75,217.45,299.39	64606;64607;64604;64605	-0.617836	1.90586	0.71769	1.20469	1.55527	0.2981	0.10778	0.0786201	0.0648001	0.0636601
CAMSAP3	4	-1.22,2.24,-0.22,2.07	27.24,63.26,111.58,136.54	40.69,35.38,115.89,93.83	46154;46156;46157;46155	-1.22439	2.24349	0.71737	2.06581	2.15465	0.64022	0.0484201	0.0786601	0.0020201	0.0064601
ASIC3	4	0.81,1.41,0.86,-0.21	176.66,217.72,218.49,296.9	154.72,177.38,193.77,304.94	24442;24443;24440;24441	-0.206028	1.40624	0.717385	0.85662	1.13143	0.11906	0.27894	0.0786601	0.1752	0.20646
GPRC5A	4	-0.06,0.88,1.22,0.83	80.75,143.74,166.96,466.3	82.45,123.25,137.56,429.73	23707;23705;23706;23704	-0.0648222	1.217	0.717076	0.881996	1.0495	0.0813001	0.37258	0.0787401	0.16406	0.24962
AARSD1	4	0.11,0.75,0.77,1.24	136.99,149.05,177.78,307.96	134.25,131,157.18,264.78	51303;51304;51302;51305	0.108053	1.23593	0.716713	0.76929	1.00261	0.0453201	0.36228	0.0789001	0.21566	0.27684
MFSD11	4	-0.07,1.24,-0.33,2.03	45.11,121.73,111,359.52	46.76,96.17,118.07,284.41	49037;49034;49035;49036	-0.327905	2.02545	0.71663	1.23685	1.63115	0.16298	0.0827201	0.0789201	0.0583201	0.0492601
NPR2	4	0.7,0.84,1.58,-0.26	190.4,231.16,482.13,527.35	172.58,206.91,412.34,543.08	12800;12801;12803;12802	-0.257955	1.58011	0.716221	0.839986	1.21005	0.13634	0.20962	0.0790201	0.18266	0.17094
ZNF768	4	0.84,0.21,1.66,0.15	109.21,115.28,288.41,497.43	92.76,110.52,232.77,489.27	49753;49750;49751;49752	0.154264	1.65612	0.71635	0.840869	1.2485	0.0381601	0.17992	0.0790201	0.18226	0.15456
MAP6	4	0.02,0.67,0.67,1.51	199.23,265.13,312.2,506.01	199.63,243.81,289.6,434.06	11119;11117;11116;11118	0.0172611	1.50709	0.715965	0.673156	1.09012	0.0623801	0.23812	0.0790801	0.26352	0.2267
SMG7	4	0.39,1.85,2.54,-1.92	117.49,136.5,170.67,122.99	109.15,97.46,112.03,168.88	26314;26312;26315;26313	-1.92173	2.54452	0.715594	1.85207	2.19829	0.89626	0.0219601	0.0791801	0.0052001	0.0054601
SERAC1	4	0.06,1.7,0.44,0.66	68.17,228.45,263.84,574.23	68.44,179.5,249.68,541.19	54575;54576;54577;54574	0.0597426	1.70102	0.715366	0.662682	1.18185	0.0542801	0.16344	0.0792201	0.26958	0.18234
MYOD1	4	-0.3,-1.36,3.44,1.09	182.31,226.11,358.53,552.08	191.13,270.2,240.16,499.8	12141;12142;12143;12140	-1.3627	3.43632	0.715106	1.09122	2.26377	0.706	0.0022201	0.0793401	0.0920601	0.0042801
FOXRED1	3	1.35,1.02,0.05	114.42,189.29,197.77	88.06,163.32,196.35	42689;42686;42688	0.0481955	1.34851	0.806444	1.02263	1.18557	0.11194	0.2359	0.0796401	0.0606401	0.10754
TSPAN8	4	0.91,1.04,-0.59,1.5	260.81,290.85,325.71,515.97	231.61,257.11,346.55,443.99	19301;19300;19302;19303	-0.589038	1.5041	0.71444	1.03543	1.26976	0.28276	0.23944	0.0796601	0.10906	0.14692
ATP6V1D	4	0.01,1.98,-0.01,0.88	55.21,103.8,103.54,407.65	55.6,68.26,103.76,369.26	38654;38657;38656;38655	-0.011295	1.9789	0.71421	0.877628	1.42826	0.0681601	0.0913401	0.0797201	0.16544	0.0951201
SIPA1L3	4	1.21,1.58,0.58,-0.52	114.1,250.06,278.65,339.22	90.86,202,260.53,357.84	31712;31711;31710;31713	-0.517213	1.5822	0.714223	1.21159	1.3969	0.24712	0.2091	0.0797201	0.0635201	0.10368
FOXL2	4	0.25,1.88,0.42,0.3	176.59,593.28,832.09,1278.52	170.22,500.02,800.11,1242.1	1845;1846;1844;1847	0.248199	1.88173	0.714168	0.424454	1.15309	0.0270601	0.11318	0.0797601	0.41546	0.1959
CCDC39	4	0.77,0.44,1.09,0.55	207.6,276.88,397.78,519.85	185.72,263.54,351.72,494.23	69031;69028;69029;69030	0.44263	1.08622	0.713732	0.774821	0.930519	0.0116801	0.44886	0.0799401	0.21222	0.32044
ZFAND3	4	-0.07,1.56,1.01,0.36	209.33,337.6,387.33,429.31	210.48,283.11,346.75,414.03	47022;47024;47023;47025	-0.0719758	1.5632	0.713539	1.00529	1.28424	0.0829001	0.21604	0.0799801	0.11838	0.1414
SLCO3A1	4	1.23,0.82,0.64,0.17	35.62,177.86,176.33,220.07	24.12,155.85,159.19,215.4	36162;36165;36164;36163	0.170638	1.22931	0.713598	0.817681	1.0235	0.0361401	0.36596	0.0799801	0.19244	0.26444
S100A9	4	1.5,0.15,1.31,-0.11	86.35,149.91,279.99,262.49	62.47,146.9,236.31,267.5	16747;16746;16744;16745	-0.108794	1.50206	0.713419	1.30614	1.4041	0.0925201	0.2403	0.0800001	0.0464401	0.10142
HEXB	4	0.65,0.61,0.53,1.06	102.42,136.08,210.94,347.01	90.07,122.61,195.74,307.05	8293;8294;8292;8295	0.532349	1.05921	0.713498	0.653719	0.856462	0.0075001	0.46432	0.0800001	0.27514	0.36534
SNCA	4	0.06,1.35,1.46,-0.02	58.77,179.07,249.09,438.32	58.42,143.74,204.71,440.78	17846;17844;17845;17847	-0.0241172	1.46495	0.713349	1.34879	1.40687	0.0711801	0.255	0.0800201	0.0406401	0.1007
TMEM37	4	0.83,1.66,-0.3,0.67	226.81,278.37,261.86,442.18	202.23,225.79,273.51,413.2	60956;60957;60959;60958	-0.302162	1.65893	0.713135	0.826475	1.2427	0.15338	0.17816	0.0800401	0.18848	0.15668
SLC15A4	4	0.38,1.3,0.74,0.44	183.84,239,275.85,567.09	174.3,201.01,251.66,545.83	58340;58342;58341;58343	0.375157	1.30029	0.713175	0.738082	1.01919	0.0158001	0.33112	0.0800401	0.23024	0.267
TMEM253	4	0.79,1.12,0.56,0.38	56.82,188.26,424.96,469.13	46.68,158.66,399.4,451.87	73790;73792;73789;73791	0.377832	1.12179	0.712837	0.786836	0.954313	0.0156401	0.42864	0.0801201	0.20614	0.30586
SNAI3	4	-0.92,0.29,1.98,1.5	104.54,174.74,263.19,531.52	123.64,167.06,203.14,460.15	68589;68591;68588;68590	-0.921006	1.97654	0.712553	1.5019	1.73922	0.46932	0.0919201	0.0801801	0.0240401	0.0337001
UNC93B1	4	0.92,0.45,0.96,0.52	163.38,211.34,425.42,602.81	141.1,198.45,383.81,574.52	51819;51820;51821;51818	0.446887	0.956946	0.712075	0.91995	0.938448	0.0113201	0.52242	0.0804001	0.14822	0.31532
DPH3P1	4	1.86,0.8,-1.2,1.39	481.26,460.59,429.45,562.59	399.9,427.04,486.52,496.01	75454;75451;75453;75452	-1.19866	1.86289	0.712088	1.38832	1.6256	0.62676	0.1178	0.0804001	0.0353201	0.0504201
PDE1B	4	0.77,0.77,-0.62,1.93	98.53,149.3,143.99,414.59	84.87,130.86,158.97,334.39	13562;13560;13563;13561	-0.620448	1.92703	0.712094	0.77238	1.3497	0.29928	0.1033	0.0804001	0.21372	0.11828
ZNF160	4	1.64,0.55,-0.56,1.22	85.04,259.42,343.34,891.61	59.73,242.23,364.98,805.95	55420;55421;55419;55418	-0.557301	1.63806	0.71185	1.21786	1.42796	0.26688	0.18668	0.0804601	0.0622601	0.0951801
TMTC2	4	0.58,-0.67,1.41,1.53	104.59,258.55,317.34,322.77	93.74,283,267.21,268.78	63320;63321;63322;63323	-0.665987	1.53106	0.71186	1.40596	1.46851	0.32406	0.22776	0.0804601	0.0332601	0.0846401
GON4L	4	0.86,0.74,0.72,0.53	67.46,119.56,133.38,196.8	54.94,104.1,117.34,182.31	40785;40782;40784;40783	0.525367	0.864288	0.711909	0.740098	0.802193	0.0078801	0.57594	0.0804601	0.2291	0.40116
DYNC1LI1	4	1.14,0.64,1.15,-0.1	78.55,274.18,364.31,549.76	61.55,253.25,319.17,555.95	37947;37948;37946;37949	-0.0964235	1.15409	0.711398	1.14474	1.14942	0.0893201	0.40822	0.0805601	0.0783201	0.1977
OR5L2	4	1.78,-0.2,-0.66,1.93	313.96,417.14,607.97,1080.46	252.29,425.84,642.77,929.39	34994;34995;34996;34997	-0.663692	1.92969	0.711409	1.78194	1.85581	0.32302	0.10216	0.0805601	0.0068401	0.0216001
PPP1CC	4	0.84,0.31,0.57,1.13	123.32,163.64,286.57,332.13	106.21,155.57,268.38,292.58	14569;14570;14568;14571	0.309056	1.13253	0.710973	0.835984	0.984257	0.0210801	0.42176	0.0807401	0.18428	0.28742
DYNLT1	4	0.75,-0.02,1.2,0.91	315.78,401.84,523.6,853.31	290.56,401.36,466.06,789.92	18927;18924;18926;18925	-0.0172792	1.20413	0.710934	0.906817	1.05547	0.0697001	0.38006	0.0807601	0.1537	0.24584
BHLHE41	4	1.59,1.46,-0.58,0.37	124.36,206.33,208.59,231.02	91.28,166.06,226.09,220.06	49184;49185;49183;49182	-0.580619	1.59279	0.710791	1.46285	1.52782	0.27878	0.20506	0.0808401	0.0275001	0.0694801
PIM3	4	0.57,0.27,0.67,1.33	183.88,216.62,442.48,578.03	169.46,207.99,413.59,513.23	72799;72798;72796;72797	0.271716	1.33084	0.710813	0.67066	1.00075	0.0247201	0.31618	0.0808401	0.26492	0.27758
SGCZ	4	1.04,2.72,-1.06,0.14	290.08,505.47,477.53,629.41	255.74,385.56,527.31,621.89	60508;60510;60509;60511	-1.06484	2.7238	0.710531	1.04245	1.88313	0.5519	0.0148001	0.0809201	0.10684	0.0197001
CLDN12	4	0.62,0.3,1.08,0.84	374.65,560.12,582.94,706.84	350.22,545.73,527.93,656.28	23757;23759;23756;23758	0.304205	1.08471	0.710057	0.835977	0.960342	0.0216001	0.44954	0.0810401	0.1843	0.30256
AMBRA1	4	0.38,0.28,0.53,1.65	32.79,165.94,393.74,451.4	29.31,158.52,370.14,379.48	42842;42843;42844;42845	0.283778	1.64658	0.710278	0.533626	1.0901	0.0234201	0.18312	0.0810401	0.34488	0.2267
C14orf177	4	1.34,0.2,-0.51,1.81	151.77,169.72,329.97,466.6	120.42,164.11,348.22,387.83	67430;67431;67429;67428	-0.510475	1.81098	0.709804	1.34032	1.57565	0.24368	0.12998	0.0811201	0.0417401	0.0595401
TMBIM4	4	1.6,0.63,0.42,0.19	123.16,134.69,197.55,362.46	90.32,120.36,186.11,354.73	39202;39205;39204;39203	0.189519	1.60324	0.709813	0.629686	1.11646	0.0338201	0.20104	0.0811201	0.28958	0.21422
LSM12	4	1.31,0.72,0.14,0.66	278.19,336.42,325.98,400.25	234.12,309.95,321.24,371.11	58821;58823;58820;58822	0.140693	1.31446	0.709624	0.718601	1.01653	0.0402601	0.32358	0.0811601	0.24012	0.2687
FAM71F2	4	0.9,0.92,-0.43,1.44	411.09,429.11,400,669.62	372.29,388.29,417.66,593.21	69761;69762;69763;69760	-0.433385	1.44409	0.709484	0.923296	1.18369	0.20798	0.26238	0.0811801	0.1471	0.18168
EIF3F	4	0.54,1.63,-0.81,1.48	31.3,97.95,242.51,319.07	26.54,69.1,270.18,266.44	22615;22612;22613;22614	-0.805778	1.62773	0.708903	1.47507	1.5514	0.40288	0.1906	0.0813401	0.0263001	0.0644401
MOV10L1	4	0.23,0.57,0.51,1.52	83.43,141.3,346.18,615.55	79.68,127.84,325.8,535.95	39956;39955;39957;39954	0.23335	1.52285	0.708559	0.572237	1.04754	0.0288401	0.23156	0.0814001	0.32288	0.25066
OR2L3	4	1.81,0.28,0.34,0.41	73.71,124.62,129,171.24	47.38,118.68,121.13,159.82	71958;71956;71957;71959	0.275079	1.80664	0.708272	0.410721	1.10868	0.0243601	0.13154	0.0814601	0.42352	0.21762
H1F0	4	-0.12,0.83,0.98,1.14	129.34,173.09,188.34,397.71	132.24,151.64,163.31,349.49	8083;8082;8081;8080	-0.115765	1.14299	0.708022	0.977276	1.06013	0.0945801	0.41534	0.0815601	0.12816	0.2432
FCER1A	4	1.81,1.25,-0.2,-0.03	242.8,325.99,323.62,333.38	189.45,283.1,330.51,333.34	6129;6128;6130;6131	-0.201717	1.80816	0.70803	1.25369	1.53093	0.11786	0.1312	0.0815601	0.0555001	0.0688201
SP100	4	1.16,-0.6,0.17,2.11	79.6,145.55,158.23,275.14	62.42,160.23,154.51,207.47	18025;18027;18026;18024	-0.598317	2.10788	0.707995	1.1556	1.63174	0.28716	0.0686401	0.0815801	0.0755201	0.0491801
MAGEF1	4	0.94,-0.31,0.93,1.26	134.14,120.49,307.1,387.74	113.23,127.2,273.9,337.46	47394;47396;47395;47397	-0.308334	1.26126	0.707637	0.944646	1.10295	0.15558	0.34914	0.0816601	0.13962	0.22036
MED13L	4	0.05,0.7,1.01,1.07	99.45,161.94,227.89,354.98	98.83,144.92,197.74,313.86	32662;32665;32664;32663	0.0468422	1.0676	0.707391	1.01088	1.03924	0.0565401	0.45956	0.0817001	0.1164	0.2554
ATP8A1	4	0.94,0.44,0.68,0.76	238.22,247.71,280.66,318.47	209.99,232.42,258.94,292.49	27945;27944;27947;27946	0.444782	0.941624	0.707435	0.758467	0.850046	0.0114801	0.53098	0.0817001	0.22074	0.36944
ZNF81	4	0.43,1.04,0.71,0.65	108.28,306.53,354.24,363.48	99.72,269.98,326.3,338.24	69803;69802;69800;69801	0.432529	1.04017	0.707473	0.710354	0.87526	0.0123401	0.47446	0.0817001	0.24408	0.35354
GPR158	4	0.28,1.79,0.29,0.47	104.37,173.6,186.39,244.57	99.23,130.41,179.07,229.19	45686;45687;45689;45688	0.279145	1.79333	0.707481	0.465937	1.12963	0.0238401	0.13518	0.0817001	0.38736	0.20748
PXDC1	4	-0.63,-0.62,1.96,2.12	496.53,573,778.55,882.34	528.36,603.97,660.15,741.76	65875;65873;65872;65874	-0.628406	2.12392	0.707487	1.95656	2.04024	0.3032	0.0660801	0.0817001	0.0033801	0.0107801
APOA2	4	-1.28,1.38,0.65,2.08	134.91,303.4,319.4,651.44	165.96,257.16,297.45,541.27	945;946;947;944	-1.27676	2.08171	0.70724	1.37764	1.72967	0.66572	0.0720201	0.0817601	0.0369001	0.0348801
MLLT3	4	-0.72,0.91,1.01,1.64	117.84,210.84,244.07,299.65	133.64,184.76,213.81,244.99	11556;11558;11559;11557	-0.72367	1.63667	0.707011	1.00527	1.32097	0.3547	0.18708	0.0819001	0.11838	0.12824
CAD	4	0.82,1.88,0.09,0.04	38.18,77.12,84.32,105.31	29.73,49.34,83.78,104.44	2199;2197;2198;2196	0.0406147	1.8769	0.70692	0.816791	1.34684	0.0576001	0.11434	0.0819201	0.19282	0.11934
THAP9	4	-0.63,3.28,0.39,-0.21	125.71,194.35,201.86,211.67	139.95,114.93,191.08,218.15	49754;49755;49756;49757	-0.631998	3.28321	0.706849	0.386434	1.83482	0.30556	0.0036201	0.0819601	0.43986	0.0238201
DCUN1D2	4	1.4,1.94,0.37,-0.88	266.05,275.1,264.16,438	221.11,213.06,252.26,480.49	41933;41931;41932;41930	-0.878692	1.93881	0.70666	1.39588	1.66734	0.44464	0.10032	0.0820001	0.0344001	0.0434201
SELT	4	1.16,0.42,-0.31,1.55	111.64,119.01,147.06,182.63	89.1,110.47,154.88,142.42	39357;39356;39354;39355	-0.309948	1.55157	0.705993	1.15958	1.35557	0.1561	0.22064	0.0821001	0.0748001	0.1166
SAAL1	4	0.37,1.48,-0.19,1.17	86.16,146.28,145.91,206.07	80.46,113.07,151.26,173.29	56937;56939;56936;56938	-0.190055	1.4772	0.706035	1.16686	1.32203	0.1145	0.2502	0.0821001	0.0729601	0.12776
RPAP2	4	-0.05,1.56,0.69,0.62	35.01,74.24,85.3,104.05	36.04,51.03,73.77,92.16	50212;50211;50210;50213	-0.0521169	1.56229	0.706092	0.690438	1.12636	0.0780001	0.21688	0.0821001	0.25462	0.20896
GUCY2F	4	-0.82,0.7,2.06,0.88	84.54,117.38,160.84,238.98	100.24,102.67,113.07,212.47	8019;8018;8016;8017	-0.817053	2.05714	0.705768	0.880084	1.46861	0.409	0.0769401	0.0821401	0.16476	0.0845601
EDC3	4	0.48,0.8,-0.28,1.82	178.42,218.39,307.22,392.21	165.97,194.99,318.69,320.33	50805;50802;50804;50803	-0.284492	1.82403	0.705677	0.802654	1.31334	0.14648	0.12604	0.0821601	0.1993	0.13084
BMP10	4	-0.63,-0.12,1.92,1.66	324.86,456.12,597.32,678.89	347.15,462.82,501.17,590.44	35982;35985;35984;35983	-0.630251	1.91896	0.705634	1.65718	1.78807	0.3046	0.10502	0.0821801	0.0127201	0.0278801
METTL10	4	0.33,0.73,1.97,-0.2	41.21,71.97,137.31,201.14	37.78,61.78,96.06,207.52	72131;72128;72130;72129	-0.202981	1.97009	0.705552	0.729918	1.35	0.11828	0.0931001	0.0822401	0.23502	0.11826
ECE2	4	0.38,1.61,1.41,-0.58	272.41,409,416.35,471	260.41,341.51,356.17,496.42	25721;25720;25723;25722	-0.578773	1.60584	0.705119	1.40951	1.50768	0.27828	0.20026	0.0824401	0.0327401	0.0746201
NYAP1	4	0.75,-0.56,1.82,0.81	36.09,42.83,181.7,202.55	28.65,50.55,135.56,179.74	66075;66073;66072;66074	-0.556046	1.81627	0.704915	0.812528	1.3144	0.26646	0.12864	0.0824801	0.19522	0.13046
FASTK	4	-0.74,1.14,2.22,0.2	189.8,276.86,537.99,881.43	211.61,239.2,434.89,862.36	29555;29556;29554;29557	-0.735919	2.21636	0.704938	1.13506	1.67571	0.36166	0.0520401	0.0824801	0.0808601	0.0421001
ZNF664	4	-0.4,0.78,3.36,-0.92	40.99,53.87,251.61,201.09	46.6,44.51,155.74,228.99	61308;61309;61310;61311	-0.921008	3.36267	0.704778	0.77871	2.07069	0.46936	0.0026801	0.0825401	0.21004	0.0094201
SDHD	4	0.79,-0.78,1.2,1.62	131.44,128.41,385.02,491.85	113.89,146.43,337.53,417.6	17097;17098;17096;17099	-0.783592	1.61518	0.704294	1.19628	1.40573	0.39072	0.19622	0.0826601	0.0667001	0.10098
OR2M2	3	1.86,-0.28,0.8	192.58,181.49,200.01	143.43,189.11,177.94	71962;71961;71960	-0.277437	1.85974	0.794357	0.800766	1.33025	0.23122	0.0883401	0.0827401	0.11234	0.0706601
OLA1	4	1.35,-0.5,0.64,1.33	295.21,297.35,406.47,518.63	250.37,316,378.82,456.12	36618;36619;36620;36621	-0.502733	1.35479	0.704076	1.32638	1.34058	0.23918	0.30458	0.0827601	0.0439401	0.1213
MAPK10	4	0.4,1.44,0.03,0.95	289.53,345.37,421.23,531.39	275.4,291.99,419.75,486.49	14914;14913;14912;14915	0.026326	1.44208	0.704092	0.945572	1.19382	0.0602801	0.2632	0.0827601	0.13946	0.1773
RGS4	4	-1,0.69,2.03,1.1	79.13,101.86,164.13,243.35	98.61,88.67,116.52,209.93	16101;16103;16102;16100	-0.995601	2.02522	0.703979	1.09668	1.56095	0.5117	0.0828601	0.0827801	0.0906601	0.0622601
SPTA1	4	0.39,0.83,1.03,0.56	164.95,173.12,408.13,436.16	154.89,151.55,363.98,412.28	18135;18134;18132;18133	0.390658	1.029	0.70384	0.834391	0.931696	0.0149401	0.4807	0.0828001	0.18496	0.3197
POLH	4	-1.32,1.15,1.61,1.38	94.09,136.35,165.24,267.57	120.8,111.04,128.09,223.4	14359;14358;14356;14357	-1.32363	1.61293	0.703564	1.37721	1.49507	0.68776	0.19738	0.0828601	0.0369401	0.0773201
RBM4	4	-0.11,0.28,-0.25,2.89	125.22,191.5,194.9,241.27	127.93,183.83,202.52,159.53	15918;15919;15917;15916	-0.252309	2.89379	0.703381	0.282774	1.58828	0.13402	0.0093001	0.0829401	0.50846	0.0568601
AP1S1	4	0.55,1.15,-0.18,1.29	98.27,112.64,244.15,370	87.91,90.42,249.6,319.1	3323;3322;3320;3321	-0.17925	1.28848	0.703092	1.15186	1.22017	0.11128	0.33712	0.0830601	0.0764201	0.16662
ITGAL	4	0.35,-0.29,1.08,1.68	124.21,123.21,193.48,282.81	116.37,129.82,165.29,227.63	9782;9783;9780;9781	-0.292337	1.67603	0.702819	1.07809	1.37706	0.14944	0.17214	0.0831201	0.0960801	0.10982
FTCD	4	-0.29,0.93,1.8,0.38	193.02,234.63,248.64,251.55	201.56,207.31,195.34,238.99	29293;29291;29292;29290	-0.294253	1.79712	0.702555	0.927378	1.36225	0.15004	0.13412	0.0831401	0.14562	0.11448
MUC15	4	1.36,2.03,0.27,-0.84	269.17,382.02,388.32,385.87	226.03,303.42,375.82,420.62	61209;61208;61210;61211	-0.842543	2.02549	0.702563	1.35801	1.69175	0.42296	0.0826401	0.0831401	0.0394201	0.0400401
CNKSR3	4	1.69,1.47,0.92,-1.26	99.18,144.14,207.19,191.15	69.12,111.27,181.38,226.34	62853;62854;62855;62852	-1.25899	1.68603	0.702653	1.46764	1.57683	0.65654	0.16864	0.0831401	0.0269601	0.0593001
GLTPD2	4	2.02,0.39,-0.11,0.51	143.88,353.2,411.16,711.41	100.28,336.65,415.24,679.56	70969;70968;70971;70970	-0.11132	2.02251	0.702676	0.507972	1.26524	0.0931801	0.0831601	0.0831401	0.36118	0.14864
SLIT3	4	0.46,0.97,1.16,0.21	158.21,193.2,333.05,328.22	147.13,168.25,292.04,320.38	17720;17721;17722;17723	0.209793	1.16418	0.702192	0.974403	1.06929	0.0314601	0.4026	0.0833201	0.1292	0.23862
SLC35E2B	4	1.95,-0.43,-0.18,1.48	141.91,224.6,228.63,305.92	99.93,238.01,234.42,255.93	74758;74759;74760;74757	-0.431941	1.949	0.702005	1.47501	1.712	0.20708	0.0977601	0.0833601	0.0263201	0.0371801
OR6Y1	4	-0.73,0.88,1.83,0.83	98,173.92,281.86,373.04	112.6,150.95,223.79,339.96	71932;71933;71935;71934	-0.728919	1.82554	0.702039	0.883361	1.35445	0.35722	0.12564	0.0833601	0.16346	0.11694
SWSAP1	4	0.7,-0.66,1.14,1.63	107.78,347.27,415.05,469.55	94.16,373.11,366.02,399.3	59030;59029;59031;59028	-0.660913	1.63233	0.701663	1.13792	1.38513	0.32118	0.18892	0.0835001	0.0801201	0.10706
KLHL36	4	1.83,-0.26,1.26,-0.02	150.33,268.21,677.77,663.44	109.43,279.07,608.34,662.22	49940;49938;49941;49939	-0.263211	1.82524	0.701386	1.2631	1.54417	0.13814	0.12572	0.0836601	0.0539001	0.0661401
L1CAM	4	-0.84,2.83,1.21,-0.4	155.79,287.38,300.15,811.39	177.27,197.31,259.72,832.74	10433;10432;10434;10435	-0.835944	2.8307	0.701398	1.21461	2.02265	0.41896	0.0109001	0.0836601	0.0627601	0.0115001
ACADM	4	1.49,1.78,1.22,-1.68	104.94,135.71,231.65,344.32	77.59,98.27,195.16,412.75	102;100;103;101	-1.68262	1.77858	0.701146	1.49	1.63429	0.83288	0.1399	0.0837601	0.0250201	0.0488601
SBF1	4	0.78,-0.32,0.53,1.82	127.32,119.21,341.34,550.65	110.17,125.89,320,464.19	16831;16830;16829;16828	-0.318335	1.81711	0.70107	0.775331	1.29622	0.1591	0.12844	0.0838401	0.212	0.137
MAPK12	4	2.47,-0.46,-0.95,1.74	180.59,157.36,156.28,235.35	121.87,168.53,180.69,183.99	16808;16809;16810;16811	-0.952138	2.47494	0.700831	1.73767	2.1063	0.48774	0.0263401	0.0839601	0.0085201	0.0080001
GBP4	4	3.06,-0.69,-0.63,1.07	282.45,228.38,363.1,631.9	188.15,249.17,387.65,573.46	57479;57477;57478;57476	-0.691246	3.05536	0.700683	1.0679	2.06163	0.33794	0.0057001	0.0840201	0.0989801	0.0096801
NPB	4	0.9,0.97,-0.49,1.42	127.76,160.02,267.41,415.76	108.25,137.75,285.86,354.79	66820;66822;66823;66821	-0.494253	1.42072	0.700693	0.972973	1.19685	0.23474	0.2721	0.0840201	0.12982	0.17624
HIST2H2AA3	3	-0.33,1.22,1.48	233.67,342.51,539.82	242.94,296.83,469.44	21647;21646;21645	-0.328049	1.47949	0.788855	1.21512	1.34731	0.25262	0.18826	0.0840801	0.0330001	0.0670401
RAC1	4	0.8,0.84,0.74,0.42	50.37,232.68,279.87,297.38	41.04,208.39,255.84,282.24	15705;15706;15707;15704	0.41969	0.840172	0.700209	0.799814	0.819993	0.0132401	0.59012	0.0842601	0.20034	0.38984
TRIM55	4	0.6,-0.38,0.29,2.3	98.97,119.3,171.07,352.03	87.78,127.61,163.12,271.41	53999;53998;54000;54001	-0.380167	2.29521	0.69994	0.596898	1.44605	0.18408	0.0432801	0.0844001	0.3086	0.0901601
NPIPA1	3	2,-0.4,0.76	120.55,105.04,238.59	81.75,112.68,215.79	24398;24396;24399	-0.397907	1.99529	0.787075	0.763845	1.37957	0.28482	0.0647601	0.0844801	0.12292	0.0610001
SWI5	4	0.96,1.57,-0.94,1.2	84.61,95.94,394.43,659.4	69.11,68.18,434.56,596.09	70551;70548;70549;70550	-0.938421	1.57374	0.699774	1.20295	1.38834	0.47988	0.21214	0.0845001	0.0652601	0.10618
NACAD	4	0.19,1.29,1.18,0.14	97.33,120.81,156.94,313.22	93.46,94,130.02,309.39	31871;31873;31872;31870	0.138647	1.28852	0.699229	1.17614	1.23233	0.0405001	0.3371	0.0846801	0.0709401	0.16102
FBXO24	4	0.98,-0.39,0.67,1.54	141.35,294.38,322.88,521.49	119.13,309.1,300.21,449.29	34872;34873;34871;34870	-0.392882	1.54221	0.699138	0.979464	1.26084	0.18952	0.22366	0.0847001	0.1275	0.15012
FSIP2	4	0.63,1.18,1.04,-0.05	187.95,250.95,416.74,407.46	171.74,215.03,371.76,408.5	72326;72325;72324;72327	-0.0458163	1.17783	0.69855	1.03591	1.10687	0.0761201	0.39486	0.0848601	0.10888	0.21854
C15orf62	4	1.23,0.85,-0.5,1.21	123.16,185.98,177.37,241.76	97.73,163.64,191.29,205.46	73776;73775;73773;73774	-0.499406	1.23252	0.698377	1.20577	1.21915	0.23734	0.36394	0.0849201	0.0644801	0.16698
NCR3LG1	4	1.36,-1.09,0.88,1.64	143.88,161.38,218.47,429.14	113.4,190.75,193.25,358.43	70265;70267;70266;70264	-1.08739	1.64243	0.698236	1.35555	1.49899	0.56662	0.18458	0.0849801	0.0396201	0.0765001
LRTM2	4	1,1.04,0.15,0.61	228.39,331.77,332.78,346.31	199.01,295.31,325.86,322.4	74439;74440;74438;74437	0.152267	1.03805	0.698021	0.99573	1.01689	0.0384201	0.47566	0.0850401	0.1213	0.2684
CACNA1E	4	-0.42,1.1,1.19,0.92	167.56,232.32,287.21,373.78	178.79,199.53,248.1,337.2	2154;2152;2153;2155	-0.421262	1.18788	0.698034	1.10292	1.1454	0.20226	0.38864	0.0850401	0.0889201	0.19958
PDE4DIP	4	0.5,-0.58,2.02,0.86	58.05,75.33,135.08,135.36	51.61,86.4,93.32,116.11	25522;25521;25520;25523	-0.583088	2.01827	0.697801	0.860857	1.43956	0.27972	0.0837201	0.0851401	0.17318	0.0919601
SEPN1	4	1.38,0.36,1.41,-0.36	150.72,215.83,371.45,342.2	118.47,204.25,315.99,354.88	45250;45253;45252;45251	-0.362119	1.4081	0.697846	1.38429	1.39619	0.17666	0.27796	0.0851401	0.0359601	0.1039
HTRA1	4	0.39,-0.27,2.29,0.38	64.69,376.19,535.26,556.62	59.39,386.61,428.36,539.76	15072;15075;15073;15074	-0.270302	2.29371	0.697697	0.386663	1.34019	0.141	0.0435601	0.0851601	0.43964	0.12136
RAB41	4	1.18,0.06,0.85,0.7	206.15,199.65,241.93,295.3	173.06,198.57,216.25,270.95	69842;69843;69840;69841	0.0555587	1.1813	0.697585	0.854293	1.0178	0.0550801	0.39254	0.0852401	0.17606	0.26782
MMP28	4	-0.09,-0.44,2.13,1.19	153.33,166.67,213.37,281.7	155.69,178.69,156.01,241.53	49007;49009;49008;49006	-0.444408	2.12708	0.697366	1.19383	1.66045	0.2132	0.0654801	0.0853201	0.0670601	0.0444801
SLC27A6	4	2.06,0.19,-0.13,0.67	212.19,206.79,209.21,363.18	156.7,201.66,212.49,336.9	36235;36236;36237;36234	-0.134104	2.06164	0.697116	0.669535	1.36559	0.0992001	0.0758601	0.0853601	0.26538	0.1134
CACNG6	4	0.87,0.64,2.47,-1.2	249.9,364.9,459.03,405.2	222.16,340.14,352.73,457.99	46753;46750;46752;46751	-1.19501	2.4691	0.696854	0.872844	1.67097	0.62534	0.0268801	0.0854401	0.16774	0.0428001
KCNA7	4	-0.63,-1.05,2.09,2.37	118.39,232.1,378.11,562.22	132.2,266.03,298.26,450.04	9966;9965;9964;9967	-1.04566	2.37095	0.696517	2.09485	2.2329	0.54144	0.0349201	0.0855001	0.0017201	0.0047201
PHKG1	4	0.5,0.24,1.69,0.35	121.86,200.62,446.16,539.33	111.63,193.69,372.22,524.06	13872;13873;13875;13874	0.243895	1.69269	0.69637	0.498358	1.09552	0.0274801	0.16624	0.0855401	0.36706	0.22408
LHFPL1	4	0.48,0.36,2.03,-0.08	156.11,159.47,307.95,504.37	145.12,150.91,240.6,508.68	69231;69228;69230;69229	-0.0801511	2.03007	0.696314	0.479462	1.25477	0.0849401	0.0816801	0.0855601	0.37844	0.1523
ZNF226	4	1.22,0.92,-1.14,1.79	108.97,235.84,280.22,415.63	85.57,208.74,320.46,340.73	20858;20859;20856;20857	-1.13947	1.78691	0.69613	1.21822	1.50257	0.5955	0.13686	0.0856001	0.0621601	0.0759401
EPHA2	4	0.9,0.79,1.25,-0.16	66.07,441.1,488.31,463.14	53.03,407.6,430.05,470.71	5429;5428;5431;5430	-0.158829	1.25285	0.69614	0.904419	1.07864	0.10576	0.3539	0.0856001	0.155	0.2332
HS3ST2	4	0.85,1.88,0.17,-0.12	172.68,198.06,307.18,317.23	150.18,148.68,302.43,321.56	26557;26559;26556;26558	-0.12024	1.88398	0.696073	0.851157	1.36757	0.0956601	0.11242	0.0856401	0.17774	0.11262
BIVM-ERCC5	4	-0.24,0.35,-0.09,2.77	43.98,204.7,218.35,420.22	47.85,195.06,222.04,310.16	76174;76173;76176;76175	-0.241712	2.76937	0.695992	0.34928	1.55932	0.13078	0.0130601	0.0856601	0.46552	0.0626201
JADE2	4	-0.07,2.54,-1.19,1.51	75.74,126.3,93.29,135.72	77.91,78.26,117.17,103.04	32503;32505;32504;32502	-1.19383	2.53946	0.696052	1.51155	2.02551	0.6247	0.0224201	0.0856601	0.0231601	0.0114201
COX17	4	-0.57,0.53,1.3,1.52	34.59,44.46,79.67,93.51	41.72,38.51,60.23,67.46	26885;26887;26886;26884	-0.567887	1.52214	0.695788	1.30158	1.41186	0.27268	0.23182	0.0858401	0.0472201	0.0995401
FUT6	4	1.09,1.68,0.39,-0.38	203.62,227.49,264.58,284.97	173.58,179.27,252.18,297.64	6660;6663;6661;6662	-0.377617	1.6772	0.695512	1.09445	1.38582	0.18294	0.17176	0.0859801	0.0913001	0.10686
LBR	4	-0.51,-0.07,2.15,1.21	109.25,128.37,197.09,197.2	119.99,129.92,140.22,166.06	10520;10522;10523;10521	-0.506815	2.1497	0.695401	1.20891	1.67931	0.24174	0.0613001	0.0860201	0.0638601	0.0416601
RHBDD2	4	0.73,0.38,0.82,0.85	134.02,158.93,231.35,412.96	117.75,149.53,207.82,375.89	45449;45447;45446;45448	0.377508	0.850338	0.695251	0.824599	0.837469	0.0156601	0.58454	0.0860401	0.18928	0.37774
OR4D10	4	0.92,0.38,1.3,0.18	90.82,220.4,307.1,305.86	74.98,209.01,261.68,300.93	71692;71695;71693;71694	0.180117	1.29744	0.695212	0.919084	1.10826	0.0349001	0.33248	0.0860601	0.14874	0.21782
ZNF430	4	-0.21,0.15,1.74,1.1	108,132.11,245.9,262.36	112.13,128.56,194.82,226.57	51025;51024;51023;51022	-0.213917	1.74254	0.694709	1.09612	1.41933	0.12206	0.14984	0.0862001	0.0908601	0.0973801
PCP4	4	0.38,1.41,0.97,0.02	147.28,315.04,600.71,684.69	139.12,265.37,549.68,680.95	13448;13451;13449;13450	0.0211385	1.40818	0.694311	0.966515	1.18735	0.0615801	0.2779	0.0862201	0.13224	0.17994
SCRT1	4	2.71,0.26,0.25,-0.44	169.34,162.6,258.26,314.38	106.42,155.83,250.71,330.39	52181;52178;52179;52180	-0.437214	2.70718	0.694523	0.261148	1.48416	0.20974	0.0158201	0.0862201	0.52396	0.0802401
EID2	4	0.97,1.45,-1.22,1.58	101.29,165.22,162.28,226.52	83.53,131.71,194.41,180.92	63641;63642;63643;63640	-1.22148	1.57595	0.694274	1.44865	1.5123	0.63888	0.21114	0.0862401	0.0287801	0.0733401
ORC4	4	2.19,0.63,0,-0.04	86.49,100.21,177.39,289.9	53.42,88.58,177.46,290.86	13102;13103;13100;13101	-0.0419738	2.18836	0.6938	0.625742	1.40705	0.0753201	0.0555601	0.0862601	0.29172	0.10066
PCDHA1	4	-0.2,1.09,1.63,0.26	57.61,213.86,269.32,356.87	61.08,182.89,216.42,346.67	44052;44053;44050;44051	-0.198436	1.63148	0.693863	1.0864	1.35894	0.11702	0.18918	0.0862601	0.0933401	0.11546
CSTB	4	0.15,0.73,0.22,1.68	75.16,128.41,157.22,434.58	73.71,112.52,152.07,362.43	4151;4149;4150;4148	0.151988	1.68003	0.693867	0.726268	1.20315	0.0384801	0.17054	0.0862601	0.2365	0.17382
LCMT1	4	0.45,1,0.96,0.37	66.47,103.55,207.97,216.92	60.34,85,181.38,205.49	38794;38797;38796;38795	0.369216	0.999907	0.693943	0.961148	0.980528	0.0162601	0.49738	0.0862601	0.13382	0.28992
FFAR1	4	0.58,0.97,0.91,0.31	309.27,400.54,471.6,582.47	289.41,358.83,430.5,565.3	7622;7623;7620;7621	0.313476	0.968214	0.694067	0.913099	0.940656	0.0208001	0.5158	0.0862601	0.1511	0.31384
SHISA6	4	0.97,-1.26,1.98,1.08	140.76,138.78,236.93,335.55	118.88,169.7,179.2,296.76	70993;70994;70995;70992	-1.25582	1.97823	0.69368	1.07911	1.52867	0.65446	0.0915401	0.0862801	0.0955001	0.0692401
REPIN1	4	1.87,-0.43,0.86,0.48	125.19,105.4,159.81,624.54	87.4,113.78,139.63,597.7	36647;36649;36646;36648	-0.43412	1.87142	0.693434	0.855652	1.36353	0.2082	0.11612	0.0864201	0.17562	0.11412
MYOC	4	0.55,0.18,0.76,1.28	117.65,116.38,137.33,194.98	105.97,112.65,120.54,161.93	12136;12137;12139;12138	0.184918	1.27794	0.693091	0.756521	1.01723	0.0345001	0.34178	0.0865201	0.2215	0.26818
KCND2	4	1.55,-0.33,0.88,0.68	160.79,168.82,201.2,279.61	124.63,177.64,176.87,258.54	9997;9998;9996;9999	-0.333209	1.54847	0.693123	0.879949	1.21421	0.16516	0.22204	0.0865201	0.1648	0.16942
SPATC1L	4	0.65,0.77,0.48,0.87	54.51,257.55,361.64,629.11	46.48,232.11,342.91,580.78	53143;53142;53144;53145	0.482686	0.87002	0.693033	0.774269	0.822145	0.0095001	0.57252	0.0865401	0.21266	0.38826
FBXO42	4	1.2,0.31,1.19,0.07	164.21,160.55,209.49,278.41	136.09,152.79,176.45,277.18	39951;39950;39953;39952	0.0721019	1.20414	0.692957	1.18692	1.19553	0.0519801	0.38002	0.0865601	0.0684001	0.17678
ANKRD26	4	1.19,2.02,-0.67,0.23	490.26,529.98,493.56,1039.21	434.9,435.77,526.93,1015.23	30999;30998;31000;31001	-0.669183	2.02165	0.692987	1.18842	1.60503	0.3257	0.0832401	0.0865601	0.0681401	0.0540001
IL6	4	1.29,0.6,-0.09,0.98	97.27,187.36,282.58,346.92	74.38,171.95,285.5,309.6	9432;9434;9435;9433	-0.0941785	1.2893	0.692464	0.978399	1.13385	0.0885601	0.33674	0.0867001	0.1277	0.20542
GLB1L3	4	1.53,-0.26,1.79,-0.29	497.2,506.12,593.82,714.48	425.66,520.18,504.21,728.26	56892;56893;56894;56895	-0.291279	1.78711	0.692511	1.5313	1.6592	0.14918	0.1368	0.0867001	0.0211601	0.0446801
CSN1S1	4	0.17,0.71,1.64,0.25	89.07,166.03,275.83,327.13	86.85,147.93,224.71,317.43	4055;4052;4054;4053	0.170004	1.6357	0.692383	0.711149	1.17342	0.0362201	0.18736	0.0867201	0.24378	0.18622
ERN1	3	1.12,0.76,0.45	163.22,194.96,526.8	136.83,174.52,506.84	5786;5785;5784	0.451088	1.1213	0.778344	0.762647	0.941973	0.0354801	0.33762	0.0868201	0.1234	0.1965
KDM1A	4	-1.21,0.65,1.94,1.39	67.2,144.68,232.19,377.64	88.99,129.2,176.7,324	31502;31504;31505;31503	-1.21476	1.93999	0.691877	1.39011	1.66505	0.63518	0.0997601	0.0869001	0.0350201	0.0437601
FAM105A	4	0.9,0.3,0.74,0.83	146.23,198,254.19,319.96	125.17,189.59,229.67,291.32	40057;40055;40056;40054	0.298438	0.903509	0.691577	0.828873	0.866191	0.0221601	0.55336	0.0869601	0.18718	0.35962
CANX	4	1.44,-0.56,0.58,1.3	84.43,106.73,122.48,262.75	61.87,118.25,110.51,220.34	2277;2279;2278;2276	-0.555513	1.43989	0.691654	1.30312	1.3715	0.26618	0.26444	0.0869601	0.0469201	0.11148
USP1	3	3.45,0.2,-1.32	46.27,81.32,88.49	15.23,78.52,114.48	20055;20053;20054	-1.3154	3.4534	0.777967	0.195898	1.82465	0.74796	0.0016001	0.0869601	0.38542	0.0137401
EGLN1	4	0.75,1.17,0.82,0.02	90.65,344.91,342.03,336.36	77.78,301.58,311.14,334.38	40280;40281;40279;40278	0.0241523	1.17201	0.691156	0.81735	0.99468	0.0608001	0.3978	0.0870801	0.1926	0.2809
KIAA0907	4	0.93,-1.08,2.07,0.85	123.4,171.86,334.68,450.26	103.83,202.39,262.06,413.9	31129;31127;31126;31128	-1.08366	2.07388	0.691082	0.92505	1.49947	0.56412	0.0739201	0.0871201	0.14652	0.0763401
TM7SF3	3	0.31,0.35,1.67	222.57,323.09,396.85	213.83,310.83,330.37	39472;39473;39470	0.314818	1.66513	0.77732	0.352014	1.00857	0.0537601	0.13184	0.0872201	0.29836	0.16822
GRK4	4	-0.16,0.68,1.39,0.85	185.71,292.08,316.17,344.15	190.74,269.32,266.83,311.76	7633;7634;7635;7632	-0.159053	1.38549	0.690454	0.851187	1.11834	0.10578	0.28986	0.0872401	0.17772	0.21308
RABL2B	4	0.4,1.96,-0.16,0.56	235.33,418.74,446.42,639.19	223.54,336.55,455.41,610.01	30306;30307;30308;30309	-0.159391	1.96343	0.690714	0.558586	1.26101	0.10586	0.0950001	0.0872401	0.33008	0.15006
CLSPN	4	1.55,-0.17,1.5,-0.11	47.68,100.43,187.58,219.27	29.91,104.1,147.91,223.45	47224;47225;47223;47222	-0.169015	1.54592	0.69076	1.49855	1.52223	0.10848	0.22278	0.0872401	0.0242001	0.0711001
WFDC3	4	1.44,0.15,0.59,0.59	147.82,236.54,287.43,350.26	115.67,231.66,268.62,326.83	60885;60884;60887;60886	0.147388	1.43622	0.690271	0.589588	1.01291	0.0391201	0.2662	0.0872601	0.31242	0.271
RNF123	4	-0.32,1.21,0.68,1.2	185.01,227.68,255.87,290.4	194.32,191.61,233.47,250.83	47068;47069;47066;47067	-0.32293	1.20511	0.690279	1.2032	1.20416	0.16096	0.37952	0.0872601	0.0652401	0.17338
THADA	4	1.52,0.05,0.81,0.39	170.86,378.98,416.79,407.99	134.09,376.25,381.55,390.61	47070;47071;47073;47072	0.045509	1.51591	0.690218	0.810623	1.16327	0.0567201	0.23438	0.0873001	0.19616	0.191
PAK1	4	-0.05,-0.05,0.25,2.61	46.06,162.82,186.37,235.47	47.4,163.42,180.31,161.49	13276;13278;13277;13279	-0.0501455	2.60897	0.689758	0.248364	1.42867	0.0773201	0.0192001	0.0875601	0.53306	0.0949801
PPP1R15B	4	1.05,-0.27,1.8,0.18	77.64,76.68,128.07,136.83	62.18,81.81,91.32,132.41	54479;54478;54480;54481	-0.269204	1.7995	0.689502	1.04959	1.42454	0.1406	0.13342	0.0877001	0.1047	0.0960201
KHK	4	2.63,-0.42,0.81,-0.27	43.09,106.95,127.86,170.25	18.53,115.54,110.12,177.66	10148;10150;10149;10151	-0.420373	2.63445	0.689525	0.813589	1.72402	0.2021	0.0184601	0.0877001	0.19466	0.0355601
LTA4H	4	0.99,0.72,0.55,0.5	151.32,180.92,205.32,455.43	127.51,161.89,189.44,435.14	10824;10825;10827;10826	0.49652	0.990213	0.689475	0.718228	0.85422	0.0089401	0.50278	0.0877201	0.24034	0.36672
AGPAT1	4	1.55,-0.02,0.27,0.96	167.46,197.15,201.95,258.49	131.19,197.8,194.41,226.94	28465;28466;28467;28464	-0.0202294	1.54986	0.689494	0.956399	1.25313	0.0702601	0.2216	0.0877201	0.13594	0.15278
ACAA2	4	0.29,1.11,1.13,0.23	74.86,109.55,194.56,291.86	71.21,88.3,164.86,283.8	28112;28114;28115;28113	0.227511	1.13002	0.689322	1.11454	1.12228	0.0294601	0.4236	0.0877801	0.0862401	0.21094
ARSA	4	1.6,1.41,-2.2,1.94	185.57,289.88,319.22,867.61	143.27,242.78,406.59,739.89	1192;1195;1194;1193	-2.19904	1.94435	0.689002	1.60209	1.77322	0.94384	0.0988401	0.0879601	0.0160601	0.0296601
ODF1	4	0.1,0.21,0.83,1.61	214,242.32,355.08,428.67	210.31,234.51,322.43,359.31	13001;13000;13002;13003	0.100859	1.61354	0.688766	0.830993	1.22227	0.0464801	0.19708	0.0879801	0.18606	0.16554
FAM208B	4	0.73,0.96,0.36,0.7	241.83,272.76,314,415.95	219.81,241.04,302.24,385.34	40963;40962;40965;40964	0.361784	0.961614	0.688863	0.731606	0.84661	0.0168801	0.51902	0.0879801	0.23394	0.37154
MYRIP	4	0.69,-0.19,1.55,0.71	203.62,232.5,321.83,737.37	184.22,237.98,266.61,692.31	34095;34097;34094;34096	-0.191484	1.54617	0.688634	0.710412	1.12829	0.11504	0.22272	0.0880601	0.24404	0.20806
RGPD3	4	2.54,0.53,-0.93,0.62	89.65,93.16,386.06,426.62	51.44,83.93,424.96,398.89	74327;74325;74328;74326	-0.931242	2.53911	0.688402	0.616888	1.578	0.47572	0.0224201	0.0880801	0.29698	0.0591601
MAGEA11	4	2.12,1.17,-0.35,-0.19	170.35,212.26,206.66,243.75	121.85,179.41,216.48,249.54	11035;11032;11034;11033	-0.347772	2.11778	0.688464	1.17259	1.64518	0.1707	0.0671601	0.0880801	0.0715201	0.0473001
HIST1H3I	4	1.4,-1.15,0.96,1.54	66.68,130.18,234.41,263.68	47.12,158.75,206.62,213.89	21713;21712;21714;21715	-1.14748	1.53966	0.688519	1.40051	1.47008	0.5997	0.22454	0.0880801	0.0339801	0.0841201
LYZL6	4	-1.01,0.86,2.09,0.82	105.97,297.41,365.18,418.63	127.75,267.34,287.47,383.4	45134;45136;45137;45135	-1.00592	2.08607	0.687991	0.85575	1.47091	0.5172	0.0716601	0.0882601	0.17554	0.0838601
ABCA7	4	0.64,0.55,0.85,0.72	122.09,150.9,194.48,417.91	109.01,139.08,172.2,386.81	27823;27821;27822;27820	0.549861	0.84835	0.687727	0.715002	0.781676	0.0069601	0.58572	0.0883201	0.24196	0.41516
ARIH2	4	0.5,0.63,0.88,0.74	148.82,212.27,285.88,420.5	137.84,194.2,257.38,388.22	28042;28041;28043;28040	0.500646	0.877609	0.687054	0.738843	0.808226	0.0087801	0.56782	0.0885801	0.22972	0.39752
APOBEC3A	4	0.52,1.12,-0.1,1.2	111.1,141.47,145.79,312.73	100.46,116.62,149.18,269.89	64693;64694;64692;64695	-0.0964363	1.20359	0.687069	1.12275	1.16317	0.0893201	0.3804	0.0885801	0.0841001	0.19104
FSCN1	4	2.2,-0.41,0.25,0.72	132.63,161.87,197.65,271.23	87.7,172.39,190.74,247.62	17855;17852;17853;17854	-0.41335	2.19579	0.686828	0.716191	1.45599	0.19868	0.0548801	0.0887001	0.24128	0.0875601
EXOSC10	3	0.81,0.57,0.94	37.51,157.22,178.74	29.19,144.05,153.55	14281;14283;14282	0.569452	0.935944	0.773092	0.813879	0.874912	0.0234601	0.43256	0.0887001	0.1089	0.22766
OCM2	4	-0.04,-1.06,3.29,0.55	100.15,113.69,246.62,389.04	101.14,136.63,153.88,364.9	12988;12990;12991;12989	-1.05653	3.29143	0.686557	0.554452	1.92294	0.54742	0.0035801	0.0888001	0.3319	0.0173601
ZNF418	4	0.24,0.02,0.84,1.65	113.67,132.66,445.94,523.36	108.49,131.91,409.75,446.34	61823;61821;61822;61820	0.0204439	1.64628	0.686606	0.837021	1.24165	0.0616801	0.18316	0.0888001	0.18368	0.1571
LIMK2	4	1.09,0.72,0.95,-0.02	125.63,429.2,461.06,441.74	103.05,397.45,420.13,443.81	10666;10664;10665;10667	-0.015326	1.09026	0.685734	0.951428	1.02084	0.0693001	0.44602	0.0889001	0.13722	0.26586
ATP4A	4	-0.58,0.82,0.84,1.65	311.92,342.63,528.3,569.09	333.08,311.48,488.34,489.27	1393;1392;1394;1395	-0.575772	1.65299	0.685752	0.843828	1.24841	0.2766	0.1812	0.0889001	0.18098	0.1546
KIF5B	4	0.92,1.05,0.91,-0.14	212.34,351.59,434.51,497.29	186.85,311.18,394.21,502.71	10166;10167;10164;10165	-0.139689	1.04953	0.685298	0.918171	0.983851	0.10056	0.46994	0.0889601	0.14944	0.28764
MAGEL2	4	0.27,1.11,1.21,0.15	240.7,281.48,415.45,526.66	231.54,244.23,363.01,521.55	40223;40224;40222;40225	0.146538	1.20727	0.685385	1.11493	1.1611	0.0394801	0.37778	0.0889601	0.0860801	0.1923
GOLGA8J	4	1.47,-0.36,1.26,0.38	78.13,133.07,165.04,204.25	56.54,141.33,135.84,194.05	74234;74236;74233;74235	-0.36288	1.47083	0.685468	1.25737	1.3641	0.17716	0.25298	0.0889601	0.0547601	0.11396
KIFAP3	4	0.35,1.59,0.65,0.14	241.78,264.78,291.25,529.78	230.2,213.11,269.78,525.22	31235;31237;31234;31236	0.143652	1.59277	0.684706	0.647882	1.12032	0.0399601	0.20508	0.0890801	0.27834	0.21208
ARHGAP17	4	1.25,0.44,-0.66,1.71	137.67,201.94,211.4,288.53	110.06,189.89,232.12,230.92	41613;41610;41612;41611	-0.657266	1.71124	0.684713	1.24961	1.48042	0.31924	0.16044	0.0890801	0.0562401	0.0813201
FBXO22	4	-0.68,0.68,0.82,1.91	42.01,128.63,224.81,275.28	51.22,113.82,200.18,213.68	34880;34879;34881;34878	-0.675363	1.91336	0.684831	0.821162	1.36726	0.32916	0.10592	0.0890801	0.19112	0.11276
KLHL12	4	1.07,1.36,-0.52,0.84	140.37,156.71,251.05,433.19	116.18,125.04,269.54,396.33	46808;46809;46807;46806	-0.524304	1.35527	0.68435	1.07052	1.21289	0.2502	0.3042	0.0891801	0.0983201	0.17
NPRL2	4	1.56,0.72,-0.15,0.6	177.57,222.34,232.65,244.44	137.91,200.78,236.94,225.47	28768;28769;28766;28767	-0.149529	1.56289	0.684233	0.721803	1.14235	0.10336	0.2165	0.0892401	0.23862	0.20124
METAP1	4	0.4,-0.82,2.21,0.95	45.35,56.67,108.09,152.26	41.07,70.02,68.22,130.44	31959;31961;31960;31958	-0.823347	2.20594	0.684101	0.952844	1.57939	0.41228	0.0535601	0.0892801	0.13694	0.0588401
STKLD1	4	-0.81,2.65,0.21,0.69	389.82,578.35,593.15,770.18	423.87,450.48,580.81,724.71	64071;64070;64069;64068	-0.812945	2.64517	0.683957	0.691163	1.66817	0.40678	0.0180201	0.0893401	0.25434	0.0432401
CLPTM1L	4	0.2,2.06,-0.31,0.79	55.03,173.26,153.84,303.35	52.82,125.2,161.67,275.55	51502;51503;51505;51504	-0.305708	2.05627	0.683916	0.787375	1.42182	0.15456	0.0774601	0.0893601	0.20582	0.0966601
USP17L11	3	2.03,-0.94,1.22	79.1,88.64,196.79	48.73,106.46,165.35	75590;75589;75587	-0.937214	2.03142	0.770005	1.21581	1.62361	0.5713	0.0592201	0.0893601	0.0329601	0.0275601
WEE1	4	1.71,0.31,1.58,-0.87	80.4,73.5,89.95,176.22	55.26,69.7,63.88,201.06	20241;20243;20242;20240	-0.869453	1.71217	0.683784	1.58439	1.64828	0.43924	0.15994	0.0894001	0.0174001	0.0468001
NRG3	4	0.64,-0.03,0.51,1.61	74.1,221.7,317.53,443.45	65.06,223.26,300.87,373.04	28973;28970;28972;28971	-0.0298746	1.61427	0.683595	0.641056	1.12766	0.0723801	0.1967	0.0894601	0.28252	0.2084
RBM38	4	1.82,0.53,-0.69,1.07	148.52,231.01,249.72,414.94	107.67,215.56,274.06,369.25	42641;42638;42639;42640	-0.694144	1.82185	0.683158	1.07129	1.44657	0.33948	0.12672	0.0896201	0.0981001	0.0900001
ADIPOQ	4	1.13,-0.62,0.31,1.92	120.6,187.51,217.45,244.33	97.2,205.59,208.02,187.28	24629;24631;24628;24630	-0.622581	1.92005	0.683267	1.13022	1.52514	0.30056	0.10482	0.0896201	0.0821801	0.0702801
IFNK	4	0.3,0.24,0.13,2.07	132.46,184.39,217.04,416.49	125.98,178.93,213.36,330.37	44414;44415;44416;44417	0.126506	2.06672	0.68295	0.296403	1.18156	0.0425601	0.0751401	0.0897001	0.50038	0.18254
DHRS4	4	1.66,-0.41,1.15,0.33	125.21,188.45,228.45,231.8	90.65,200.18,194.38,222.24	29485;29484;29482;29483	-0.41399	1.6649	0.682967	1.14985	1.40738	0.199	0.17604	0.0897001	0.0770801	0.10054
ZBTB49	4	0.89,0.22,1.1,0.52	94.6,101.1,117.55,267.57	78.92,97.31,95.03,250.48	63908;63911;63910;63909	0.215284	1.10394	0.682728	0.887359	0.995648	0.0307201	0.43836	0.0897201	0.16182	0.28054
XDH	4	1.84,-0.35,1.44,-0.2	329.07,407.42,500.67,637.24	264.77,421.87,432.97,646.95	20329;20330;20328;20331	-0.34919	1.84124	0.682861	1.43833	1.63978	0.17136	0.12242	0.0897201	0.0298001	0.0479001
LDHC	4	1.6,2.17,1.03,-2.08	270.81,436.45,504.46,554.86	219.62,344.43,454.5,660.97	10562;10563;10561;10560	-2.07642	2.17025	0.682557	1.60211	1.88618	0.92634	0.0584601	0.0897801	0.0160401	0.0194601
ZC3HC1	4	0.68,-0.38,1.79,0.63	162.73,261.78,398.47,594.08	145.73,276.68,327.26,560.7	38960;38961;38958;38959	-0.378154	1.79285	0.682531	0.684536	1.23869	0.18324	0.13542	0.0898201	0.25752	0.1582
UTF1	4	1.82,1.44,0.8,-1.33	101.24,124.71,157.6,149.35	68.76,95.19,139.28,183.34	21909;21908;21910;21911	-1.32875	1.81792	0.682365	1.43743	1.62768	0.69102	0.1283	0.0899001	0.0299001	0.0500601
LOC728392	4	0.74,0.16,1.04,0.79	86.94,102.93,165.9,238	74.55,100.29,140.75,213.87	74675;74676;74674;74673	0.156441	1.04278	0.682277	0.794202	0.918492	0.0380401	0.47294	0.0899401	0.20266	0.3272
LRIF1	4	0.92,0.35,1.61,-0.15	182.62,177.85,250.1,299.75	158,168.86,201.48,306.39	43392;43391;43393;43390	-0.14884	1.60744	0.682098	0.922054	1.26475	0.10312	0.19964	0.0899601	0.14756	0.1488
CFL1	4	1.01,0.75,1.02,-0.05	337.55,393.14,709.5,717.26	300.12,360.84,648.91,716.74	3066;3067;3064;3065	-0.04787	1.0155	0.682133	1.00872	1.01211	0.0767601	0.48844	0.0899601	0.117	0.27148
SELV	4	2,-0.44,0.52,0.65	313.35,322.72,383.2,392.77	246.27,338.3,360.72,364.82	69941;69940;69942;69943	-0.442838	2.00275	0.681835	0.64797	1.32536	0.21226	0.0868401	0.0901401	0.27832	0.12666
HEPACAM2	4	0.01,2.05,1.25,-0.59	132.81,168.06,190.39,318.11	132.31,120.88,157.71,339.08	66266;66265;66267;66264	-0.591478	2.05238	0.681329	1.25002	1.6512	0.2841	0.0778801	0.0903001	0.0561801	0.0463201
TMEM191B	4	1.1,0.21,-0.39,1.79	379.58,436.86,657.26,1243.51	335.24,428.66,676.61,1079.56	74597;74599;74600;74598	-0.38694	1.79465	0.680943	1.10143	1.44804	0.18692	0.13488	0.0904001	0.0894401	0.0894401
JSRP1	4	0.83,0.34,1.8,-0.25	106.82,152.01,185.01,200.33	90.97,144.66,138.72,208.12	59105;59107;59104;59106	-0.251444	1.79653	0.680434	0.833759	1.31515	0.13376	0.13452	0.0906001	0.18524	0.1301
PPP6R2	4	1.12,0.83,-0.27,1.05	88.05,88.53,262.55,368.64	69.32,74.21,272.94,327.8	25667;25665;25664;25666	-0.270003	1.11589	0.680435	1.04704	1.08146	0.14096	0.43186	0.0906001	0.10534	0.23184
METTL22	4	0.68,0.9,1.17,-0.03	151.2,339.44,357.92,660.42	136.24,305.68,312.98,660.01	48920;48919;48921;48918	-0.0281826	1.1684	0.680467	0.902823	1.03561	0.0721601	0.39982	0.0906001	0.15574	0.25748
MMEL1	4	0.47,-0.28,1.16,1.37	124.48,127.47,167.41,270.41	113.92,133.97,139.35,227.88	49136;49134;49135;49137	-0.280706	1.36612	0.680478	1.16166	1.26389	0.14492	0.29912	0.0906001	0.0742801	0.14908
FAM89B	4	1.83,-0.38,0.03,1.24	160.47,165.05,215.32,244.98	117.34,175.18,214.45,207.42	33348;33349;33347;33346	-0.380294	1.83307	0.680485	1.23525	1.53416	0.18422	0.12428	0.0906001	0.0584801	0.0681801
BCL7B	4	-0.63,1.12,1.71,0.53	210.78,456.04,543.79,699.28	230.41,408.1,461.71,666.42	24373;24372;24375;24374	-0.626481	1.705	0.680161	1.11512	1.41006	0.30222	0.1624	0.0907001	0.0860001	0.0999001
GADD45A	4	1.48,1.21,0.07,-0.04	180.96,209.09,207.47,229.44	142.66,175.63,205.28,230.78	4618;4619;4616;4617	-0.0443832	1.48278	0.680197	1.2079	1.34534	0.0757601	0.24838	0.0907001	0.0640401	0.11986
DPYD	3	1.01,0.34,0.94	155.49,165.42,217.11	132.79,156.35,190.01	5004;5006;5005	0.342998	1.00803	0.764049	0.94112	0.974574	0.0493001	0.39424	0.0908401	0.0770401	0.1825
TTC16	4	1.56,1.45,-0.25,-0.05	109.24,221.2,370.6,458.97	80.31,179.82,379.48,461.74	63139;63137;63136;63138	-0.249061	1.55916	0.679805	1.45436	1.50676	0.13296	0.21776	0.0909001	0.0281801	0.0748201
POU4F1	4	-0.06,2.69,0.06,0.04	165.39,350.15,320.22,362.89	166.3,257.54,318.02,361.08	14461;14460;14462;14463	-0.064268	2.68506	0.679819	0.0602332	1.37265	0.0811601	0.0167201	0.0909001	0.65682	0.11122
DNAJC8	4	1.26,0.66,2.76,-1.95	43.95,74.69,210.98,197.77	30.06,65.45,139.97,257.97	30919;30921;30920;30918	-1.95151	2.75839	0.679478	1.25562	2.00701	0.90258	0.0134201	0.0909601	0.0552001	0.0124201
ATP6V1E1	4	0.4,-0.48,0.45,2.35	67.81,83.31,104.72,336.16	62.43,93.27,96.07,252.65	1470;1468;1469;1471	-0.483466	2.34585	0.67895	0.453699	1.39978	0.22998	0.0371801	0.0911601	0.395	0.10274
LRRFIP1	4	0,-0.26,1.97,1	73.57,394.76,471.66,618.14	74.55,404.68,386.07,564.75	24183;24181;24182;24180	-0.257994	1.96849	0.678807	1.00061	1.48455	0.13644	0.0940001	0.0912001	0.11998	0.0801801
IL17RD	4	1.23,0.5,1.16,-0.18	50.97,167.06,198.55,354.51	36.48,154.25,167.84,360.76	40501;40500;40499;40498	-0.176092	1.23111	0.678702	1.1587	1.19491	0.11046	0.36476	0.0912401	0.0749201	0.17696
MAPKAPK5	4	1,0.8,0.27,0.64	136.38,137.32,141.65,200.17	114.03,119.18,135.06,182.12	22293;22294;22295;22292	0.272469	1.00007	0.678483	0.799581	0.899828	0.0246401	0.49728	0.0913001	0.20048	0.3385
HNRNPD	4	1.44,1.67,-0.71,0.31	196.32,202.25,176.66,192.52	158.52,158.68,196.7,184.52	8590;8589;8588;8591	-0.707515	1.6727	0.678357	1.43721	1.55495	0.3468	0.17348	0.0913601	0.0299001	0.0637401
GRTP1	4	-0.11,0.72,0.66,1.44	258.69,289.93,325.94,650.1	262.95,266.32,302.67,573.13	49898;49901;49899;49900	-0.111552	1.44138	0.678388	0.724491	1.08293	0.0932401	0.26352	0.0913601	0.23714	0.231
ALG10B	4	1.45,1.27,0.89,-0.9	67.52,120.5,167.62,151.89	47.02,94.1,145.53,174.51	61298;61299;61297;61296	-0.900344	1.45185	0.678244	1.27403	1.36294	0.45662	0.25896	0.0914401	0.0519801	0.11426
GPRASP1	4	0.2,-0.59,1.27,1.83	86.47,313.27,356.86,556.06	83.73,335.51,308.33,467.46	25796;25799;25798;25797	-0.593946	1.83335	0.678181	1.27267	1.55301	0.28522	0.124	0.0914801	0.0525201	0.0641201
DAPK2	4	1.16,1.55,-0.11,0.11	116.15,159.01,153.23,250.62	93.05,122.84,156.15,248.02	33295;33297;33294;33296	-0.107293	1.55405	0.677947	1.15905	1.35655	0.0918801	0.21964	0.0915401	0.0748801	0.11624
PRKCD	4	0.24,0.8,0.9,0.78	148.44,188.59,254.35,265.38	143.9,167.79,224.73,240.72	14827;14826;14825;14824	0.240625	0.895003	0.677831	0.800145	0.847574	0.0280001	0.55766	0.0916001	0.20024	0.3709
CLCN3	4	-0.08,-0.03,1.4,1.43	240.07,269.44,525.9,543.54	241.92,272.33,459.22,475.37	3348;3351;3350;3349	-0.083022	1.42784	0.677692	1.4004	1.41412	0.0858401	0.26964	0.0916201	0.0339801	0.0988201
CNNM2	4	-0.67,-0.05,0.74,2.69	107.76,164.09,181.01,458.42	121.88,164.45,161.39,345.1	40611;40613;40610;40612	-0.665487	2.68641	0.677421	0.742222	1.71431	0.32372	0.0166201	0.0917601	0.22818	0.0369001
CDCA7	4	0.72,-0.52,1.86,0.64	91.69,146.11,193.28,363.6	79.5,158.76,144.41,338.54	52592;52591;52590;52593	-0.51536	1.86389	0.677228	0.717605	1.29075	0.24608	0.1176	0.0918401	0.2407	0.1389
SCO2	4	0.24,1.53,0.53,0.4	87.75,115.16,195.51,204.22	84.37,85.31,181.25,192.92	26679;26678;26676;26677	0.244601	1.53285	0.676995	0.52867	1.03076	0.0274201	0.227	0.0919401	0.3482	0.26008
LBH	4	0.42,0.86,1.92,-0.49	129.64,291.94,495.79,466.48	120.14,263.44,407.55,488.18	51765;51763;51762;51764	-0.48891	1.91539	0.676859	0.864378	1.38988	0.23236	0.10562	0.0919801	0.17154	0.10564
LLPH	4	-0.31,0.66,0.36,1.99	92.11,114.94,150.54,209.37	97.94,100.76,142.89,156.37	53393;53390;53392;53391	-0.307722	1.99038	0.676639	0.662775	1.32658	0.15534	0.0895201	0.0920401	0.26954	0.12644
LRRC34	4	2.16,0.13,1.46,-1.04	153.85,160.33,269.78,272.73	105.7,156.73,223.48,308.9	62558;62557;62556;62559	-1.0377	2.15655	0.676423	1.45602	1.80629	0.53652	0.0603001	0.0921001	0.0280801	0.0261801
ATP6V1G2	4	0.98,-0.25,0.89,1.08	318.16,301.34,321.85,341.96	284.83,310.48,290.95,301.37	1476;1477;1479;1478	-0.245013	1.0841	0.676426	0.980442	1.03227	0.13168	0.44992	0.0921001	0.12698	0.25914
TM4SF20	4	1.02,1.12,0.53,0.03	193.13,220.19,279.13,303.01	166.65,188.26,262.52,303.15	50160;50158;50159;50161	0.0349214	1.11758	0.676431	1.01989	1.06873	0.0587601	0.43128	0.0921001	0.11368	0.23882
NT5DC1	4	0.79,0.51,0.43,0.98	144.18,164.33,340.72,503.62	125.68,151.44,323.68,456.14	65738;65737;65739;65736	0.425578	0.982502	0.676477	0.786023	0.884262	0.0129201	0.50762	0.0921001	0.20638	0.34796
RSPH6A	4	-0.28,2.81,0.11,0.07	63.12,105.5,119.29,156.8	68.58,57,116.8,155.44	51602;51603;51605;51604	-0.282734	2.81214	0.676268	0.105642	1.45889	0.14552	0.0116801	0.0921401	0.6252	0.0869801
MYO3B	4	-0.01,0.07,1.81,0.83	277.03,372.03,437.5,586.82	278.71,368.23,359.75,543.32	60827;60825;60826;60824	-0.0116005	1.81396	0.676078	0.830922	1.32244	0.0681801	0.12914	0.0921601	0.18612	0.1276
CCDC85C	4	0.08,1.02,0.9,0.72	101.9,153,246.16,268.5	100.64,129.69,218.97,245.01	68549;68548;68551;68550	0.0751262	1.01682	0.676088	0.897353	0.957087	0.0514601	0.48776	0.0921601	0.15778	0.30442
ZNF655	4	0.35,1.64,0.73,-0.01	165.07,201.31,229.42,359.64	156.13,158.57,208.47,359.81	48751;48753;48752;48750	-0.0139912	1.64084	0.676169	0.727233	1.18404	0.0689201	0.18532	0.0921601	0.23614	0.18144
GNGT2	4	0.11,2.16,-1.33,1.76	63.92,111.16,205.96,272.06	62.91,72.17,247.26,215.31	7386;7384;7387;7385	-1.32953	2.15933	0.675884	1.75959	1.95946	0.69136	0.0601201	0.0922001	0.0075601	0.0150001
CDA	4	0.53,-0.13,0.91,1.38	163.84,183.76,250.98,313.69	150.29,187.45,221.9,265.03	2774;2773;2775;2772	-0.129021	1.38324	0.675642	0.914707	1.14898	0.0978601	0.29086	0.0923001	0.15038	0.1979
TECR	4	-0.47,1.64,0.81,0.72	52.18,122.42,268.36,338.25	59.36,89.36,241.95,311.18	25099;25098;25097;25096	-0.469758	1.63996	0.675495	0.81318	1.22657	0.22464	0.18568	0.0923401	0.19504	0.16354
EHBP1L1	4	0.19,-0.59,0.84,2.26	53.91,307.59,336.63,380.53	51.93,329.77,305.31,294.82	66407;66405;66404;66406	-0.586824	2.26484	0.675495	0.83664	1.55074	0.28184	0.0468801	0.0923401	0.18392	0.0646601
SORCS2	4	0.47,1.66,-0.92,1.49	41.23,156.29,179.82,232.51	36.03,117.48,206.23,187.95	45767;45766;45768;45769	-0.92101	1.66058	0.675239	1.4935	1.57704	0.4694	0.17736	0.0924201	0.0246001	0.0593001
NACA2	4	0.76,0.08,1.01,0.85	108.65,208.53,232.59,416.87	93.86,205.56,203.01,379.6	69406;69405;69407;69404	0.0771806	1.0131	0.675275	0.852085	0.932594	0.0510201	0.48964	0.0924201	0.17718	0.31912
MAPK14	4	0.98,-1.06,2.09,0.7	452.62,505.85,599.95,571.54	410.73,562.42,495.78,536.7	4001;4003;4002;4000	-1.06448	2.08769	0.675156	0.977049	1.53237	0.5517	0.0713401	0.0924801	0.12828	0.0685201
MPP7	4	-0.16,0.86,0.03,1.97	79.95,291.43,370.38,575.96	83.36,263.24,368.34,480.4	61139;61137;61136;61138	-0.162243	1.96813	0.674912	0.860235	1.41418	0.10634	0.0940401	0.0925601	0.17354	0.0988201
FBXO4	4	2.1,1.26,0.67,-1.34	83.98,118.22,115.02,132.1	52.53,92.87,100.66,164.34	34909;34908;34907;34906	-1.33569	2.10197	0.67494	1.26128	1.68162	0.69384	0.0693801	0.0925601	0.0541001	0.0413801
PHF10	4	-0.24,0.1,1.87,0.97	170.78,176.05,293.35,349.9	177.62,173.71,230.03,312.06	42156;42154;42155;42157	-0.244376	1.87376	0.674731	0.973351	1.42356	0.13148	0.11532	0.0926401	0.1297	0.0962401
GRIK1	4	1.04,0.78,0.75,0.13	122.4,146.33,206.63,253.48	100.56,127.77,185.62,249.91	7734;7732;7733;7735	0.126698	1.04236	0.674617	0.783814	0.913089	0.0425201	0.47314	0.0926801	0.20758	0.33064
COL24A1	4	0.88,0.17,0.88,0.77	154.53,183.04,287.89,306.99	135.18,179.34,259.58,279.13	66637;66638;66639;66636	0.165464	0.878568	0.67407	0.877917	0.878243	0.0367601	0.56718	0.0929201	0.16528	0.35206
PNMA5	4	0.94,0.86,0.5,0.4	304.85,310.82,454.59,572.82	271.87,280.78,434.28,552.31	57273;57274;57275;57272	0.402143	0.939491	0.674131	0.857422	0.898457	0.0142401	0.53226	0.0929201	0.17486	0.3395
SNX12	4	0.97,1.78,0.11,-0.16	250.28,327.56,442.34,483.8	219.97,264.92,438.71,490.39	36826;36827;36828;36829	-0.159945	1.78429	0.674003	0.96517	1.37473	0.10588	0.13764	0.0929401	0.13264	0.11058
PABPC1L	4	1.72,1.54,-0.11,-0.45	98.8,167.32,181.85,214.73	68.37,131.32,185.55,229.11	51169;51166;51167;51168	-0.447138	1.71673	0.67372	1.53955	1.62814	0.21454	0.15792	0.0930001	0.0206401	0.0499801
KLHDC9	4	1.79,-0.87,3.35,-1.57	180.59,172.98,256.41,273.8	135.38,197.02,160.4,329.47	59239;59238;59237;59236	-1.57397	3.3508	0.673721	1.78663	2.56872	0.79472	0.0029001	0.0930001	0.0066601	0.0013201
ZMYND8	4	-0.71,-0.02,1.75,1.67	71.91,94.83,185.96,270.71	84.8,95.19,140.65,216.95	33315;33317;33316;33314	-0.70634	1.75225	0.673489	1.66527	1.70876	0.34608	0.1471	0.0930201	0.0122401	0.0374801
C3orf84	4	0.94,0.33,0.97,0.45	64.88,80.72,142.73,379.64	51.63,75.76,120.85,359.85	74101;74102;74103;74104	0.326475	0.974103	0.673505	0.93971	0.956907	0.0193001	0.51288	0.0930201	0.14142	0.30446
C9orf163	4	0.39,1.28,2.48,-1.46	394.67,482.89,559.27,1113.37	377.06,424.45,440.5,1234.31	63102;63103;63101;63100	-1.45712	2.48394	0.673578	1.27648	1.88021	0.74766	0.0259401	0.0930201	0.0514601	0.0199001
USP17L20	4	0,0.69,0.04,1.97	51.04,76.98,119.3,428.47	51.77,67.07,118.16,344.8	75630;75628;75629;75627	-0.00222784	1.97276	0.673245	0.685657	1.32921	0.0665201	0.0928401	0.0931401	0.25674	0.1256
PCNP	4	0.07,1.61,1.15,-0.14	71.76,85.43,86.65,192.53	71.83,60.38,67.67,196.46	44948;44947;44946;44949	-0.136435	1.60516	0.67311	1.15458	1.37987	0.0997401	0.20032	0.0931801	0.0757401	0.10884
C16orf96	4	1.04,-0.88,0.95,1.58	115.96,146.41,344.07,503.27	94.92,168.91,308.39,429.1	69383;69380;69382;69381	-0.881946	1.58071	0.673096	1.0445	1.31261	0.4465	0.2094	0.0932001	0.10602	0.13108
IL4I1	4	-0.2,0.7,1.4,0.79	86.69,162.54,294.15,325.03	91.26,145.22,248.08,298.09	67017;67016;67018;67019	-0.198339	1.40003	0.672448	0.786569	1.0933	0.11698	0.28192	0.0934001	0.20626	0.22496
PEMT	4	1.16,2.09,0.43,-0.99	49.57,99.65,128.31,210.49	36.02,63.07,118.71,240.8	27960;27961;27963;27962	-0.987558	2.08798	0.672468	1.15669	1.62234	0.50746	0.0713201	0.0934001	0.0753001	0.0511201
PHLDB3	4	-0.38,2.37,-0.28,0.98	141.65,242.97,240.42,356.91	151.66,174.01,248.67,318.9	74356;74355;74354;74353	-0.383433	2.37305	0.672185	0.983378	1.67822	0.18568	0.0345401	0.0934401	0.12566	0.0417601
S100A6	4	1.17,0.71,0.24,0.57	407.19,595.32,693.06,834.57	356.88,558.23,677.04,793.18	16734;16735;16732;16733	0.237203	1.17355	0.672229	0.706327	0.939937	0.0284401	0.39704	0.0934401	0.24592	0.31428
TXNIP	4	0.52,0.88,1.18,0.11	291.99,352.36,554.06,678.47	273.86,318.12,497.67,670.06	28722;28720;28723;28721	0.108662	1.17506	0.672043	0.883948	1.0295	0.0451401	0.39614	0.0934601	0.16318	0.26074
CPLX2	4	-0.03,0.96,0.05,1.71	209.77,249.19,423.22,631.55	209.7,219.16,421.17,542.67	29253;29250;29252;29251	-0.0314867	1.70559	0.671955	0.96418	1.33489	0.0726401	0.1623	0.0934801	0.13292	0.12336
MCOLN2	4	-0.7,0.46,1.31,1.62	35.73,85.65,138.09,141.93	44.88,77.62,109.2,106.26	66582;66580;66581;66583	-0.700591	1.61771	0.671858	1.31122	1.46447	0.3432	0.1948	0.0935201	0.0456801	0.0856401
FCER2	4	2.27,0.02,-0.52,0.92	163.2,142,215.61,306.03	110.55,142.24,231.78,273.39	6142;6140;6141;6143	-0.52134	2.27183	0.671815	0.916118	1.59397	0.2489	0.0461401	0.0935401	0.15006	0.0559401
KIAA1524	4	-0.8,1.48,0.49,1.51	209.48,249.29,312.12,359.78	234.45,203.88,296.26,301.56	46127;46126;46129;46128	-0.795435	1.51163	0.671591	1.48498	1.49831	0.39722	0.236	0.0936201	0.0253601	0.0766001
IGSF6	4	0.08,1.53,2.17,-1.09	89.5,104.99,115.86,524.82	88.71,76.56,75.34,582.13	27548;27550;27551;27549	-1.094	2.16804	0.671426	1.53113	1.84959	0.5702	0.0587201	0.0936401	0.0211801	0.0222001
CAMK2N1	4	-0.45,1.12,0.71,1.31	135.83,203.02,333.52,596.74	147.15,171.82,307.08,529.49	42520;42519;42521;42518	-0.4547	1.30613	0.671125	1.12276	1.21444	0.21824	0.3281	0.0937201	0.0840801	0.16922
CAPN2	4	2.45,0.14,-1.08,1.17	108.57,137.59,161.28,212.48	64.55,133.94,190.39,179.37	2288;2289;2290;2291	-1.08402	2.45129	0.671095	1.17224	1.81176	0.56444	0.0282001	0.0937601	0.0715601	0.0256201
MYL3	4	0.59,0.73,0.6,0.77	99.08,198.03,247,632.45	88.05,178.21,227.39,590.84	12071;12070;12069;12068	0.587505	0.766497	0.671077	0.733978	0.750237	0.0057401	0.6328	0.0937801	0.23268	0.43742
FER1L5	4	1,3.01,0.24,-1.56	124.97,351.79,403.75,432.65	104.39,247.62,392.13,505.81	55423;55425;55424;55422	-1.56144	3.00868	0.67085	0.999373	2.00403	0.79014	0.0065601	0.0938401	0.12036	0.0125601
S100A3	4	0.46,0.82,-0.1,1.51	254.61,299.69,292.66,400.92	240.01,271.03,296.17,337.97	16722;16720;16723;16721	-0.104974	1.51255	0.670863	0.819626	1.16609	0.0914201	0.23558	0.0938401	0.19174	0.18986
FAM104A	4	0.63,0.35,1.18,0.51	81.03,117.9,162.23,238.28	71.29,110.44,135.08,222.8	54492;54490;54491;54493	0.35435	1.18458	0.670208	0.628643	0.90661	0.0174201	0.39068	0.0939401	0.29022	0.33412
HIP1R	4	1.52,0.35,0.41,0.39	207.18,304.19,350.36,392.4	165.2,292.01,333.3,374.83	23626;23627;23625;23624	0.354635	1.52286	0.670351	0.414083	0.968471	0.0174001	0.23148	0.0939401	0.42138	0.29722
GOLM1	4	2.21,-0.06,0.5,0.03	148.64,185.82,381.68,438.41	100.13,187.85,360.33,438.51	38338;38339;38341;38340	-0.0616767	2.21147	0.670107	0.497755	1.35461	0.0801801	0.0529201	0.0940201	0.36764	0.11692
CPLX3	4	1.79,-0.06,0.51,0.45	170.96,338.85,516.58,528.61	128.66,340.4,492.15,508.56	73598;73600;73599;73597	-0.0643013	1.78737	0.669828	0.509441	1.1484	0.0811801	0.1367	0.0941601	0.36024	0.19822
DAPK3	4	0.58,-0.08,1.4,0.78	160.02,268.94,356.32,459.75	145.82,273.57,302.33,426.47	4518;4519;4516;4517	-0.0837873	1.39881	0.669862	0.779837	1.08932	0.0859601	0.28256	0.0941601	0.2096	0.22712
TICRR	3	-0.24,1.44,1.06	67.01,93.37,118.54	72.06,68.53,96.37	55444;55443;55445	-0.236848	1.43714	0.75342	1.05997	1.24855	0.21486	0.20254	0.0941801	0.0544801	0.0900001
NECAB1	4	1.16,-0.62,0.73,1.4	98.22,119.21,390.88,643.9	77.59,132.74,359.3,568.04	47487;47488;47486;47489	-0.615053	1.39988	0.669131	1.15675	1.27831	0.2966	0.28208	0.0944801	0.0753001	0.1433
ZNHIT3	4	0.1,0.27,1.67,0.64	31.86,79.74,109.58,106.85	31.17,75.88,78.37,94.44	24494;24493;24495;24492	0.0992609	1.67321	0.669159	0.636295	1.15475	0.0469001	0.17312	0.0944801	0.28526	0.19518
PPP1R17	4	1.51,-0.78,1.16,0.79	99.33,180.59,208.22,278.55	72.44,202.67,176.3,252.5	29296;29294;29295;29297	-0.781176	1.50837	0.668923	1.1569	1.33264	0.38864	0.23752	0.0945001	0.0753001	0.12418
SLC16A10	4	0.58,-0.35,1.5,0.95	111.01,130.24,196.99,214.15	99.31,137.91,157.77,187.34	57950;57948;57949;57951	-0.353407	1.49749	0.669026	0.948731	1.22311	0.1734	0.24198	0.0945001	0.13846	0.16522
IFT140	4	0.48,0.95,0.5,0.74	359.65,369.39,598.79,633.43	340.58,332.42,572.11,593.59	25815;25812;25814;25813	0.480447	0.952377	0.668879	0.742733	0.847555	0.0096201	0.5246	0.0945201	0.2278	0.37092
SFXN3	4	1.35,-0.02,0,1.34	92.57,101.64,154.24,212.7	69.2,102.31,154.2,174.93	51977;51975;51976;51974	-0.0162442	1.35151	0.66867	1.33881	1.34516	0.0695401	0.306	0.0945401	0.0420201	0.1199
FAM213A	4	1.04,0.08,1.09,0.47	219.04,298.3,449.33,546.21	189.46,295.43,402.4,525.54	53374;53377;53376;53375	0.0839349	1.09024	0.668822	1.03507	1.06266	0.0497201	0.4461	0.0945401	0.10916	0.24192
MUC4	4	0.6,1.75,0.01,0.31	43.97,286.69,309.17,497.58	37.11,228.41,310.21,481.85	11914;11915;11913;11912	0.00934152	1.75198	0.668869	0.603514	1.17775	0.0637201	0.14718	0.0945401	0.30446	0.18416
ZSWIM6	4	0.98,-0.97,1.08,1.58	85.28,85.81,153.52,643.12	69.23,104.12,128.12,558.06	46218;46219;46220;46221	-0.969243	1.58156	0.668618	1.0837	1.33263	0.4975	0.20918	0.0945601	0.0939401	0.12418
ADGRG2	4	1.15,1.59,-1.01,0.94	245.48,292.63,318.77,414.93	210.93,239.21,355.7,374.02	27166;27167;27165;27164	-1.00675	1.59183	0.668445	1.14715	1.36949	0.51774	0.20554	0.0946201	0.0778001	0.1119
PEX6	4	-0.87,1.02,0.46,2.06	72.41,194.71,252.31,323.74	88.35,168.58,236.95,251.89	13678;13677;13676;13679	-0.86775	2.06432	0.668329	1.02161	1.54296	0.43834	0.0755801	0.0946401	0.11312	0.0664001
LSP1	4	1.19,0.08,0.24,1.16	180.63,166.55,371.93,462.51	148.95,163.79,362.19,413.05	10817;10819;10816;10818	0.0810729	1.19426	0.668014	1.15752	1.17589	0.0501801	0.38506	0.0947801	0.0751201	0.18512
PQLC3	4	1.38,-0.65,0.54,1.4	54.37,108.54,171.64,356.57	37.81,122.64,156.7,302.6	59872;59873;59874;59875	-0.652966	1.4035	0.667821	1.37759	1.39055	0.31676	0.28024	0.0948201	0.0369201	0.1055
FBXL4	4	0.73,2.14,-0.15,-0.05	158.93,220.29,344.11,352.45	142.07,160.13,348.47,354.29	34813;34812;34811;34810	-0.148304	2.14116	0.667881	0.729533	1.43535	0.103	0.0633001	0.0948201	0.23526	0.0932001
CAMK4	4	0.08,0.56,1.42,0.61	71.75,152.09,180.65,385.89	71.66,140.06,144.13,359.38	2248;2251;2249;2250	0.0806934	1.41951	0.667648	0.612998	1.01626	0.0502401	0.27272	0.0948401	0.29904	0.26888
KIAA1804	4	1.87,1.41,-0.94,0.33	198.94,199.2,176.83,272.2	150.15,162.65,203.27,262	53641;53640;53638;53639	-0.936289	1.86631	0.66738	1.41304	1.63967	0.4787	0.11734	0.0949401	0.0320201	0.0479201
GPR119	4	0.06,0.21,1.3,1.09	104.13,119.42,268.75,306.62	102.83,115.01,227.13,268.79	60754;60755;60753;60752	0.0644849	1.30452	0.667215	1.0869	1.19571	0.0534801	0.3288	0.0950001	0.0932601	0.17666
C17orf89	4	1.12,0.71,0.68,0.15	88.41,100.27,189.08,294.56	69.33,86.94,171.68,288.48	67674;67673;67672;67675	0.152207	1.12433	0.666889	0.710543	0.917437	0.0384201	0.42712	0.0950601	0.2439	0.32794
YIPF4	4	-0.21,1.84,0.26,0.77	109.72,219.04,207.26,539.59	113.9,167.72,199.87,502.96	53300;53299;53301;53298	-0.208092	1.8407	0.666717	0.772322	1.30651	0.11994	0.12242	0.0950801	0.21388	0.13336
CFD	4	0.27,0.18,1.06,1.16	143.39,142.81,178.17,256.07	137.18,138.74,149.85,218.83	4708;4711;4709;4710	0.182007	1.15861	0.66591	1.05592	1.10727	0.0347001	0.40598	0.0952801	0.1025	0.2183
MT1X	4	0.66,2.27,-0.49,0.23	100.69,252.65,231.57,358.58	88.59,186.46,246.04,349.21	11833;11832;11835;11834	-0.493356	2.26755	0.665921	0.655647	1.4616	0.23422	0.0467001	0.0952801	0.2741	0.0862801
IRGC	4	-0.43,2.4,0.42,0.28	259.52,440.3,526.44,727.18	275.62,338.06,508.04,707.62	44195;44197;44196;44194	-0.430873	2.3984	0.665928	0.418139	1.40827	0.20656	0.0323601	0.0952801	0.41894	0.10026
HSD17B4	4	0.55,-0.26,0.64,1.72	132.32,128.05,220.01,381.19	120.17,134,200.25,314.09	8898;8899;8896;8897	-0.255601	1.72465	0.665855	0.643606	1.18413	0.13536	0.15642	0.0953401	0.281	0.18142
MARCKS	4	-0.1,-0.11,1.28,1.59	53.21,108.58,131.11,254.97	55.14,110.38,104,206.86	10941;10943;10942;10940	-0.111449	1.58957	0.665681	1.28237	1.43597	0.0932001	0.2065	0.0954001	0.0503401	0.0930401
ACY3	4	-0.25,0.17,0.74,2	51.14,95.65,225.55,690.69	55.29,92.6,203.45,583.54	55966;55967;55965;55964	-0.251711	2.00243	0.665546	0.744696	1.37356	0.1339	0.0869201	0.0954601	0.22674	0.11094
HIST1H1D	4	0.27,0.82,0.32,1.25	87.13,140.86,302.5,571.1	83.11,122.07,291.43,511.37	8089;8088;8091;8090	0.270283	1.24673	0.665415	0.823094	1.03491	0.0248001	0.35692	0.0954801	0.19022	0.25778
BNC1	4	-0.64,0.58,1.34,1.38	113.64,225.29,298.74,488.47	127.24,207.95,254.13,425.25	1761;1760;1763;1762	-0.636708	1.37665	0.66533	1.33799	1.35732	0.30802	0.29426	0.0955001	0.0421401	0.11604
S100A13	4	0.77,0.4,0.52,0.98	98.5,147.26,195.24,353.74	85.15,138.74,181.36,315.41	16763;16761;16760;16762	0.395068	0.984594	0.665249	0.766156	0.875375	0.0147001	0.50576	0.0955201	0.2172	0.3535
CPA3	4	1.23,0.6,0.87,-0.03	209.8,282.32,319.07,350.68	175.75,263.34,289.66,351.85	3769;3771;3770;3768	-0.0349638	1.22762	0.665029	0.870782	1.0492	0.0734001	0.36718	0.0956201	0.16874	0.24968
POM121L2	4	-0.26,1.73,0.9,0.28	95.76,176.85,265.68,555.15	100.9,134.18,237.34,542.89	56637;56636;56638;56639	-0.259932	1.73309	0.665021	0.90221	1.31765	0.13704	0.15278	0.0956401	0.15612	0.12928
ASPN	4	0.7,1.48,0.16,0.32	72.29,123.13,385.08,768.13	62.59,92.33,377.59,745.03	40697;40696;40694;40695	0.15755	1.48018	0.664466	0.701767	1.09097	0.0379801	0.24932	0.0958001	0.24888	0.22634
EFHB	4	1.88,1.17,-0.74,0.34	217.24,490.01,462.72,558.21	164.92,435.47,496.01,542.44	62545;62546;62547;62544	-0.738094	1.88027	0.664113	1.17241	1.52634	0.36302	0.11358	0.0958801	0.0715401	0.0699601
DHFRL1	4	-0.85,0.88,0.64,1.98	65.49,229.06,351.9,402.94	80.38,202.77,326.43,324.12	64781;64783;64780;64782	-0.845463	1.97871	0.663998	0.884264	1.43149	0.42498	0.0914401	0.0959201	0.16302	0.0942401
SFSWAP	4	-0.09,0.2,0.91,1.63	73.47,273.66,287.29,606.25	76.05,268.38,257.46,521.78	17217;17219;17218;17216	-0.0870752	1.63117	0.66379	0.908114	1.26964	0.0868401	0.18928	0.0959801	0.15306	0.14698
PTPRU	4	0.73,0.53,-0.38,1.77	112.07,124.5,173.48,299.11	97.4,112.6,183.6,240.23	26920;26921;26923;26922	-0.375336	1.76975	0.663706	0.733116	1.25143	0.18224	0.14258	0.0960001	0.23304	0.15346
RAB17	4	0.74,0.46,-0.02,1.47	228.69,240.13,234.84,457.9	207.33,226.09,235.16,394.21	47601;47600;47599;47598	-0.0181349	1.47414	0.663742	0.737243	1.10569	0.0699801	0.25176	0.0960001	0.2307	0.2192
STOM	4	-1.09,0.69,1.63,1.43	142.39,180.88,280.46,538.5	170.18,162.85,227.96,470.42	5641;5640;5642;5643	-1.09057	1.62704	0.663462	1.42843	1.52774	0.56794	0.19076	0.0961201	0.0304801	0.0695201
CELF1	4	0.91,0.88,0.36,0.5	143.73,190.12,184.4,187.44	122.85,167.26,175.45,174.92	28828;28827;28829;28826	0.361218	0.912017	0.663199	0.87937	0.895694	0.0169201	0.5479	0.0962401	0.16492	0.3408
CHRNA9	4	0.79,-0.08,1.26,0.68	100.01,141.73,235.24,275.75	85.38,144.72,197.86,253.62	42711;42713;42712;42710	-0.0826901	1.26337	0.663186	0.789595	1.02648	0.0857201	0.34788	0.0962601	0.20486	0.2627
USP42	4	0.36,0.23,1.42,0.65	32.4,229.86,269.82,556.42	29.12,223.14,225.05,526.71	52961;52958;52959;52960	0.228277	1.41539	0.663001	0.651702	1.03355	0.0294201	0.27502	0.0962801	0.27638	0.25858
CCDC168	4	1.67,0.84,-0.6,0.74	41.14,94.03,161.53,241.94	24.31,79.32,176.97,219.71	73822;73824;73821;73823	-0.595263	1.66878	0.66296	0.83931	1.25405	0.28598	0.175	0.0963001	0.18282	0.15248
C1orf198	4	-0.34,0.59,1.01,1.39	127.63,276.94,324.94,582.16	135.2,257.87,290.17,513.43	54366;54367;54369;54368	-0.342348	1.39294	0.662448	1.00998	1.20146	0.16842	0.28544	0.0964401	0.11662	0.17438
PCNT	4	-0.24,0.23,1.55,1.11	103.61,120.83,388.71,443.24	108.25,115.42,327.04,394.35	13438;13437;13436;13439	-0.242701	1.54973	0.662327	1.11251	1.33112	0.13106	0.22162	0.0964601	0.0868001	0.1249
FBXO31	4	0.32,0.89,-0.72,2.15	92,117.85,185.02,349.23	86.58,98.93,205.39,273.86	49952;49951;49950;49953	-0.720227	2.14979	0.66206	0.89448	1.52214	0.35322	0.0612401	0.0966001	0.159	0.0711201
C1orf110	4	0.91,0.57,0.07,1.09	185.51,300.67,548.52,711.4	161.38,279.99,547.78,646.47	68983;68982;68981;68980	0.0669439	1.09181	0.661945	0.914451	1.00313	0.0531401	0.44504	0.0966401	0.15046	0.27662
C12orf42	4	0.69,-0.73,0.6,2.09	80.88,144.58,172.61,217.97	70.19,162.77,156.12,160.26	70292;70295;70294;70293	-0.729646	2.08848	0.661602	0.68564	1.38706	0.35794	0.0712601	0.0967001	0.25678	0.10654
EPHA6	4	0.77,-0.08,-0.47,2.42	59.9,390.5,503.82,595.53	49.65,392.59,528.91,476.64	68070;68068;68069;68071	-0.465012	2.41665	0.661718	0.770739	1.5937	0.22242	0.0308801	0.0967001	0.21482	0.0560401
ATP6V1E2	4	1.39,0.15,1.42,-0.31	222.13,206.08,257,420.6	181.42,202.01,212.86,434.74	55470;55472;55473;55471	-0.311987	1.41563	0.661747	1.39327	1.40445	0.1569	0.2749	0.0967001	0.0344801	0.10134
IGF2BP1	4	0.24,1.53,-0.2,1.08	147.06,243.58,249.39,301.99	142.79,198.58,256.43,264.52	28771;28770;28772;28773	-0.201802	1.52599	0.661835	1.08308	1.30454	0.11794	0.22994	0.0967001	0.0944001	0.13422
PGAP1	4	-0.93,1.17,0.67,1.74	128.35,170.65,383.41,616.13	150.68,141.82,355.29,525.25	50663;50665;50662;50664	-0.930598	1.74224	0.661407	1.16898	1.45561	0.4753	0.14988	0.0968001	0.0723001	0.0875601
SIRT2	4	1.04,0.3,0.66,0.65	133.26,155.15,210.39,215.77	110.53,148.13,191.62,196.94	31280;31281;31278;31279	0.296037	1.04468	0.661439	0.655331	0.850006	0.0222801	0.47184	0.0968001	0.2743	0.36944
FLRT3	4	2.53,0.34,0.45,-0.68	131.41,159.25,228.9,294.24	80.83,151.1,216.04,319.01	33548;33549;33547;33546	-0.677898	2.53264	0.66136	0.445775	1.48921	0.33068	0.0231601	0.0968201	0.40096	0.0788001
KIAA1644	3	1.17,-0.27,1.33	67.48,93.6,116.82	50.56,98.5,90.61	54817;54815;54814	-0.267381	1.3297	0.744917	1.17243	1.25107	0.22658	0.24336	0.0968601	0.0376801	0.0894001
WNT5B	4	-0.02,0.35,1.56,0.74	88.13,140.95,355.43,573.05	89.16,132.47,297,535.97	51480;51481;51479;51478	-0.0174432	1.5638	0.661137	0.743434	1.15362	0.0697201	0.2155	0.0969801	0.22744	0.19564
CHST14	4	-1.27,0.93,1.53,1.46	94.59,134.11,142.53,351.83	120.32,113.61,108.75,297.36	56953;56952;56954;56955	-1.27477	1.5321	0.661087	1.4586	1.49535	0.665	0.2272	0.0970001	0.0278601	0.0772401
MRGPRX2	4	-0.32,1.16,1.64,0.16	184.91,297.96,332.12,503.86	194.06,258.86,275.87,494.65	57928;57930;57929;57931	-0.31806	1.63983	0.66091	1.16211	1.40097	0.15894	0.18576	0.0970801	0.0740001	0.1023
GPR37	3	0.1,0.98,1.15	113.29,312.12,390.38	111.05,276.91,344.28	7611;7610;7609	0.104228	1.14561	0.743635	0.981072	1.06334	0.0962201	0.32474	0.0972401	0.0688001	0.14688
SSR1	4	0.01,1.32,0.86,0.45	77.21,215.59,322.13,407.1	77.71,178.06,292.74,386.51	18259;18258;18257;18256	0.0149917	1.31884	0.660436	0.858963	1.0889	0.0628001	0.3218	0.0972601	0.17416	0.22738
C19orf57	4	-0.41,0.98,1.33,0.75	96.79,123,143.72,173.15	105.27,102.25,114.35,153.09	49070;49072;49073;49071	-0.414077	1.32875	0.660165	0.97725	1.153	0.19902	0.3173	0.0973001	0.12816	0.19594
MPP2	4	0.16,0.5,0.39,1.59	77.41,121.43,233.15,323.2	75.53,111.05,222.14,266.78	11712;11714;11713;11715	0.162723	1.58735	0.660278	0.503981	1.04566	0.0370801	0.2072	0.0973001	0.3633	0.25162
UNC45A	4	0.19,1.65,1.57,-0.78	114.18,269.77,283.14,440.41	110.17,216.27,231.14,478.22	43685;43683;43682;43684	-0.778231	1.65449	0.659961	1.57284	1.61366	0.38706	0.18066	0.0973601	0.0181201	0.0525001
KCNC2	4	0.83,-1.99,2.4,1.39	205.66,398.28,598.26,835.28	182.34,488.06,479.76,743.77	9981;9982;9983;9980	-1.98522	2.40227	0.659816	1.39302	1.89764	0.90958	0.0320001	0.0974201	0.0345201	0.0188001
ZNRF4	3	-0.66,1.64,1.25	132.21,344.09,865.97	148.06,285.08,780.3	61943;61942;61941	-0.65783	1.63691	0.742289	1.24778	1.44235	0.41966	0.14056	0.0975201	0.0297601	0.0503801
SERHL2	3	0.64,1.62,-0.03	225.68,530.31,637.73	207.03,452.65,638.52	66285;66286;66284	-0.0300461	1.61992	0.742326	0.63711	1.12851	0.1365	0.14524	0.0975201	0.1664	0.12534
OR51D1	4	1.27,0.46,1.21,-0.29	105.42,266.54,610.86,703.89	81.71,251.6,547.9,718.76	71550;71551;71549;71548	-0.294642	1.26516	0.659532	1.20644	1.2358	0.15012	0.34736	0.0975601	0.0643401	0.15958
NDUFAF7	4	0.84,-0.27,1.94,0.13	45.16,85.91,152.25,226.2	35.36,91.75,109.09,222.52	42532;42533;42530;42531	-0.271401	1.93614	0.659201	0.844446	1.39029	0.14138	0.10094	0.0976601	0.18068	0.10558
BZW2	4	-1.38,0.87,1.92,1.22	100.36,154.45,240.91,301.53	129.1,135.32,183.81,260.21	36247;36246;36249;36248	-1.37732	1.92037	0.659118	1.22389	1.57213	0.71266	0.10476	0.0976801	0.0610601	0.0602401
LPXN	4	1.18,-0.92,1.31,1.06	220.01,238.93,490.23,724.97	186.07,269.81,429.05,661.43	24735;24734;24733;24732	-0.918546	1.31344	0.659078	1.18432	1.24888	0.4679	0.32412	0.0977001	0.0690201	0.15444
IL7	4	1.7,-1.72,1.9,0.76	246.59,350.79,539.12,703.67	196.5,422.55,448.93,657.3	9445;9446;9447;9444	-1.72464	1.89962	0.658955	1.69934	1.79948	0.84396	0.10918	0.0977801	0.0105001	0.0266201
ROMO1	3	0.73,0.41,1.08	29.7,45.78,162.76	23.5,41.25,137.82	60995;60994;60993	0.41411	1.07798	0.741561	0.732593	0.905286	0.0401201	0.35898	0.0978201	0.133	0.2136
C12orf75	4	1.94,-0.53,0.38,0.84	76.51,94.26,147.06,396.74	47.8,105.06,138.77,360.72	70882;70880;70881;70883	-0.526401	1.94293	0.658749	0.840211	1.39157	0.2509	0.0991401	0.0978401	0.1825	0.1052
NDUFC2-KCTD14	4	0.66,1,1.14,-0.17	34.04,51.01,108.31,138.06	27.72,39.27,86.4,142.19	76138;76137;76139;76140	-0.168035	1.13935	0.658831	1.00033	1.06984	0.10826	0.41712	0.0978401	0.1201	0.23826
IVNS1ABP	4	0.06,0.38,1.09,1.1	65.03,107.88,157.51,212.95	64.98,100.44,132.78,181.21	28708;28709;28710;28711	0.0569677	1.10445	0.658868	1.09305	1.09875	0.0547601	0.43812	0.0978401	0.0916001	0.22256
TRAF6	4	0.99,1.06,0.67,-0.09	243.92,350.34,367.21,378.07	214.17,309.45,340.72,380.52	19571;19569;19570;19568	-0.0873317	1.06269	0.658504	0.987532	1.02511	0.0869201	0.46246	0.0978801	0.12396	0.26342
GLRX2	4	1.57,1.13,-0.09,0.02	123.41,134.4,138.7,165.97	91.15,109.65,140.97,164.65	37564;37562;37563;37565	-0.09254	1.56702	0.658319	1.13427	1.35064	0.0881001	0.21466	0.0979201	0.0810401	0.11808
GAPDHS	4	0.13,0.87,0.13,1.51	90.7,162.85,162.08,527.36	88.98,141.85,158.59,454.76	34986;34989;34988;34987	0.128658	1.50552	0.658057	0.86674	1.18613	0.0420801	0.23864	0.0981001	0.1706	0.18056
LPIN3	4	2.01,1.31,0.34,-1.04	181.19,207.66,435.4,609.28	131.51,171.12,420.75,663.96	48230;48231;48232;48233	-1.03727	2.01367	0.657975	1.31077	1.66222	0.5364	0.0845601	0.0981401	0.0457601	0.0441001
CCDC138	4	2.69,0.98,-0.6,-0.44	79.4,163.13,168.71,195.74	40.65,139.68,185.06,208.67	63804;63805;63806;63807	-0.599817	2.69288	0.657835	0.977375	1.83513	0.28822	0.0164401	0.0982001	0.12816	0.0238201
VAMP3	4	0.4,1.02,0.98,0.22	103.32,169.47,241.95,374.95	95.95,143.82,212.42,364.85	24538;24536;24539;24537	0.224547	1.02018	0.65785	0.984358	1.00227	0.0297401	0.4862	0.0982001	0.1251	0.27702
ZNF597	4	0.05,0.99,1.75,-0.16	126.25,262.41,385.03,464.13	125.02,230.56,317.57,471.61	61589;61591;61590;61588	-0.159599	1.74712	0.657809	0.994903	1.37101	0.10586	0.14842	0.0982201	0.12166	0.1116
MSX1	4	0.23,0.77,1.65,-0.02	234.76,319.72,400.7,537.15	228,292.87,334.2,541.25	11797;11796;11798;11799	-0.0161883	1.64973	0.657584	0.768576	1.20915	0.0695001	0.18194	0.0982401	0.21596	0.17146
SMIM10L1	4	0.1,0.58,1.29,0.66	81.63,121.19,136.73,155.94	80.5,109.19,108.38,140.94	75202;75200;75199;75201	0.100728	1.2889	0.657619	0.662571	0.975734	0.0465201	0.33698	0.0982401	0.26964	0.2927
ABCB8	4	-0.1,0.94,0.8,0.99	54.79,163.04,179.89,203.51	56.76,140.54,158.87,175.71	30441;30440;30438;30439	-0.102878	0.989448	0.657693	0.940617	0.965032	0.0908001	0.50318	0.0982401	0.1411	0.29972
SPATA8	4	-1.13,1.17,1.35,1.24	146.7,194.51,516.12,912.65	175.47,163.93,452.73,824.47	61504;61506;61505;61507	-1.12668	1.35029	0.657453	1.2384	1.29434	0.58832	0.30674	0.0982801	0.0580201	0.13766
SERTAD1	4	0.63,-0.08,2.14,-0.06	57.7,59.12,128.81,215.28	49.52,61.04,85.09,217.03	36878;36879;36880;36881	-0.082466	2.14305	0.657462	0.62691	1.38498	0.0856801	0.0626601	0.0982801	0.29142	0.10712
ID4	4	-0.25,1.32,1.42,0.13	122.67,170.51,480.12,452.74	127.93,137.91,416.16,448.21	9130;9131;9129;9128	-0.246362	1.42445	0.657421	1.31841	1.37143	0.13202	0.2706	0.0983001	0.0446801	0.11148
GABPB1	4	1.11,0.47,-0.07,1.11	99.06,118.03,439.49,525.6	78.91,107.9,443.37,471.83	6734;6733;6735;6732	-0.065215	1.11359	0.657159	1.10741	1.1105	0.0814601	0.43358	0.0983201	0.0877201	0.21686
FOXI3	4	-0.6,0.63,1.5,1.1	104.86,132.41,156.5,166.82	117.14,118.29,121.2,140.14	69594;69592;69595;69593	-0.598264	1.49859	0.657312	1.09687	1.29773	0.28716	0.24152	0.0983201	0.0906201	0.13658
USP53	4	0.35,0.48,1.07,0.73	36.08,88.56,314.24,835.27	32.67,80.58,276.56,784.27	40161;40160;40158;40159	0.34779	1.06715	0.656434	0.727988	0.897571	0.0177801	0.45972	0.0985201	0.23608	0.33994
CCL25	4	-0.07,1.45,0.96,0.3	134.7,257.45,295.59,332.9	136.1,212.35,264.03,321.1	17036;17038;17039;17037	-0.0748496	1.44535	0.656396	0.95577	1.20056	0.0835201	0.26192	0.0985401	0.1361	0.17478
COX11	4	0.76,0.29,1,0.57	47.03,67.47,193.55,247.71	38.29,63.91,167.83,228.58	3748;3749;3751;3750	0.291034	1.00148	0.656333	0.763052	0.882265	0.0226801	0.49666	0.0985601	0.21882	0.34952
CDK19	4	1.22,0.1,1.21,0.09	269.72,449.28,667.38,754.51	231.25,446.57,603.1,745.23	31725;31724;31722;31723	0.0895602	1.2248	0.656093	1.20586	1.21533	0.0488201	0.36904	0.0986201	0.0644401	0.16884
GTF2A2	3	0.78,0.46,0.97	78.01,165.03,202.37	66.43,153.26,175.46	7926;7925;7927	0.460563	0.974286	0.738599	0.78095	0.877618	0.0341401	0.41316	0.0986201	0.11792	0.22644
RASL10A	4	0.6,0.36,1.47,0.19	110.06,112.75,183.76,186.84	98.23,104.87,144.98,181.84	28743;28741;28740;28742	0.194666	1.46757	0.65591	0.603731	1.03565	0.0332201	0.2542	0.0986601	0.30422	0.25746
SERPINB9	4	0.72,0.54,0.32,1.04	111.72,122.72,164.35,251.31	97.27,111.42,156.06,218.73	13913;13914;13912;13915	0.318553	1.03978	0.655975	0.72459	0.882185	0.0202001	0.47478	0.0986601	0.23708	0.3496
AKR1C4	4	0.08,-0.08,1.39,1.23	141.12,171.3,550.35,860.18	139.33,173.53,484.44,776.11	3136;3137;3139;3138	-0.0795033	1.38597	0.655813	1.23448	1.31022	0.0848201	0.28934	0.0986801	0.0585801	0.132
SLC22A8	4	0.88,0.26,0.92,0.57	92.96,152.89,304.9,335.33	77.78,147.49,272.59,313.87	24654;24652;24655;24653	0.255732	0.917789	0.655724	0.875476	0.896633	0.0263001	0.5445	0.0987001	0.16648	0.34048
EYA4	4	-0.01,2.04,0.42,0.18	132.85,169.13,331.29,347.35	132.86,122.61,316.24,339.3	5753;5752;5754;5755	-0.0123629	2.04258	0.655503	0.415155	1.22887	0.0685001	0.0797601	0.0988201	0.42062	0.16266
GFRAL	4	1.63,-0.11,0.86,0.23	352.6,377.13,408.98,547.97	291.78,380.4,371.45,539.69	71385;71387;71386;71384	-0.106675	1.63466	0.654742	0.864183	1.24942	0.0917601	0.18774	0.0991201	0.1716	0.15414
GALT	4	0.68,0.26,0.44,1.25	101.1,106.05,136.86,291.51	88.56,100.95,126.82,250.6	6859;6856;6858;6857	0.256159	1.24525	0.654773	0.675274	0.960263	0.0262201	0.35772	0.0991201	0.26266	0.30256
TAF1A	4	2.36,-0.55,0.07,0.73	77.55,94.11,142.07,287.23	43.23,105.33,141.08,263.36	23589;23588;23591;23590	-0.549695	2.36352	0.654508	0.73438	1.54895	0.26278	0.0355801	0.0992401	0.23234	0.0650001
MAD2L2	3	0.53,0.63,1.04	34.71,65.63,371.59	29.52,56.64,331.06	28150;28151;28149	0.530538	1.04483	0.736065	0.632824	0.838829	0.0269801	0.3764	0.0992601	0.16854	0.24638
NICN1	4	0.93,0.66,-0.05,1.07	97.25,161.43,214.14,721.14	80.38,145.45,215.66,657.17	53315;53314;53316;53317	-0.045304	1.07147	0.65422	0.930089	1.00078	0.0760201	0.45736	0.0993401	0.1446	0.27756
FBRS	4	0.96,0.93,-0.64,1.37	49.24,121.61,209.13,1224.29	38.06,102.29,229.03,1097.37	47617;47615;47616;47614	-0.641285	1.36935	0.653981	0.958134	1.16374	0.3111	0.29786	0.0994201	0.13498	0.19078
ZNF529	4	-0.36,1.89,0.29,0.8	209.96,306.55,373,655.89	220.8,243.35,361.28,612.92	46304;46302;46305;46303	-0.357668	1.88825	0.654011	0.797039	1.34264	0.17502	0.11154	0.0994201	0.2017	0.12076
CNDP1	4	2.03,0.69,0.57,-0.67	304.06,373.23,447.44,431.21	236.51,345.71,423.67,463.59	54131;54132;54130;54133	-0.668702	2.02918	0.653926	0.685003	1.35709	0.32542	0.0818401	0.0994401	0.25724	0.1161
ENY2	4	0.43,0.62,1.81,-0.24	100.3,156.39,227.91,246.69	92.17,142.34,175.27,254.78	44657;44654;44655;44656	-0.235968	1.80609	0.653752	0.616373	1.21123	0.1289	0.13168	0.0996001	0.2973	0.1706
BBX	4	0.77,0.05,0.64,1.15	89.02,123.49,199.27,328.14	75.73,122.03,181.24,288.3	44784;44782;44785;44783	0.051195	1.15367	0.653773	0.772662	0.963164	0.0558001	0.4084	0.0996001	0.2135	0.30084
CMTR2	4	0.47,0.04,0.96,1.14	126.9,257.61,286.44,513.46	116.65,256.86,255.25,459.77	43359;43358;43360;43361	0.0448279	1.14033	0.65321	0.959326	1.04983	0.0569201	0.4167	0.0997201	0.13438	0.2495
LRFN3	4	0.07,1.38,0.54,0.63	113.43,135.42,157.25,176.22	111.91,105.35,144.62,159.15	49220;49219;49218;49221	0.0653732	1.37944	0.653303	0.6319	1.00567	0.0533801	0.29242	0.0997201	0.288	0.27522
NLRP8	4	0.99,-0.54,3.21,-1.04	65.51,61.97,255.7,237.25	51.58,71.52,163.1,272.84	59061;59060;59062;59063	-1.04191	3.20568	0.653158	0.986209	2.09595	0.5393	0.0040601	0.0997801	0.1245	0.0084001
ROPN1	4	-0.16,1.71,0.32,0.75	86.95,181.67,452.76,711.46	90.77,138.25,440.05,666.2	40519;40521;40520;40518	-0.164569	1.70897	0.652961	0.745671	1.22732	0.10706	0.16148	0.0998201	0.22632	0.16332
SAMD7	4	0.73,1.95,0.69,-0.77	118.93,174.2,165.77,192.58	103.52,127.74,148.22,215.33	69617;69619;69618;69616	-0.767478	1.95388	0.652813	0.734402	1.34414	0.38036	0.0969201	0.0999201	0.23224	0.12026
ANKRD32	4	1.15,0.84,-0.38,1	60.81,96.61,102.52,183.08	45.54,81.46,110,156.6	53221;53220;53218;53219	-0.377485	1.14703	0.652732	0.997279	1.07215	0.18282	0.41276	0.0999601	0.12088	0.23702
C17orf97	4	-0.37,1.77,1.21,-0.01	135.83,164.55,403.45,421.24	145.1,123.83,352.11,421.39	72213;72212;72215;72214	-0.371072	1.7746	0.652502	1.21362	1.49411	0.18026	0.14082	0.0999801	0.0630001	0.0775601
ARMC5	4	0.39,0.92,0.47,0.83	123.33,149.48,150.36,365.47	114.78,127.73,140.4,333.05	49971;49972;49970;49973	0.387703	0.919325	0.652354	0.834337	0.876831	0.0151001	0.54358	0.1	0.18502	0.35274
SLC13A1	4	1.65,0.23,0.81,-0.07	215.92,205.04,286.04,350.6	170.05,198.34,259.74,353.13	17631;17628;17630;17629	-0.0738211	1.64822	0.652152	0.807046	1.22763	0.0833401	0.18252	0.10006	0.19736	0.16318
ADRB1	4	0.52,-0.24,2.1,0.24	100.64,111.49,147.37,235.93	90.65,116.33,101.17,228.95	420;421;423;422	-0.244551	2.09817	0.652139	0.519731	1.30895	0.13152	0.0698601	0.10008	0.35316	0.1324
SCNN1D	4	0.93,-0.03,1.05,0.65	264.7,266.6,514.49,588.67	235.76,268.84,464.07,554.09	16929;16931;16928;16930	-0.0291796	1.05228	0.652012	0.930136	0.991209	0.0723401	0.46786	0.10016	0.14456	0.28274
VCPKMT	4	1.08,0.4,-0.84,1.97	68.67,69.27,115.14,303.77	52.9,64.19,133.75,238.5	49384;49383;49382;49385	-0.839944	1.97261	0.65195	1.07796	1.52528	0.42132	0.0928401	0.10018	0.0961401	0.0702401
TMC8	4	0.13,1.6,1.05,-0.17	97.64,112.82,160.94,167.66	95.22,82.45,136.79,171.93	61736;61737;61739;61738	-0.166536	1.59716	0.651995	1.05175	1.32446	0.10764	0.20304	0.10018	0.10378	0.12682
MKLN1	4	1.77,-0.27,0.24,0.87	240.37,298.53,367.83,763.45	187.83,309.35,358.44,707.61	11518;11516;11519;11517	-0.266729	1.769	0.651823	0.867292	1.31815	0.1398	0.1428	0.10022	0.17026	0.12908
C17orf107	4	1.13,1.16,0.39,-0.07	67.08,79.85,142.8,324.45	50.89,62.47,133.41,326.98	75270;75267;75269;75268	-0.0694837	1.15927	0.651539	1.12636	1.14281	0.0823601	0.40568	0.10028	0.0833201	0.20094
CSAG3	4	0.61,1.67,1.14,-0.82	107.79,169.18,283.08,314.45	96.19,129.82,245.42,344.54	71529;71531;71530;71528	-0.820427	1.67495	0.651329	1.13654	1.40574	0.41078	0.17242	0.1004	0.0804201	0.10098
RNPEPL1	4	0.87,1.31,0.19,0.23	138.22,236.03,318.37,327.89	118.65,197.66,311.98,319.6	45101;45098;45100;45099	0.193998	1.30718	0.651102	0.868692	1.08794	0.0333601	0.3277	0.1005	0.16976	0.22786
CACUL1	4	1.66,0.86,-0.14,0.22	173.02,425.95,421.04,512.23	133.07,388.09,427.33,502.33	61171;61169;61168;61170	-0.135169	1.65712	0.651088	0.86279	1.25996	0.0994801	0.17928	0.10052	0.17214	0.15052
TMEM104	4	1.21,0.8,0.98,-0.39	121.31,183.32,229.22,287.59	95.96,162.14,199.94,301.47	40826;40828;40827;40829	-0.392606	1.21105	0.650762	0.980359	1.0957	0.18942	0.3754	0.10056	0.12706	0.22392
BCL2L15	4	1.3,0.1,0.37,0.83	77.96,95.91,187.4,417.58	58.76,94.04,177.96,381.58	72980;72981;72982;72983	0.103913	1.30246	0.65079	0.825009	1.06373	0.0461401	0.32988	0.10056	0.18906	0.2415
C19orf71	4	-0.3,2.31,1.67,-1.08	322.1,373.48,635.41,650.75	333.02,285.36,547.74,710.06	75170;75169;75168;75167	-1.07712	2.30984	0.650856	1.67303	1.99144	0.5595	0.0415001	0.10056	0.0117401	0.0132001
IQCA1L	4	0.86,1.23,-0.67,1.18	261.64,276.24,246.28,355.58	234.4,235.52,269.9,310.23	72067;72066;72064;72065	-0.666704	1.23012	0.650673	1.18306	1.20659	0.32442	0.36524	0.1006	0.0693601	0.17248
TRA2B	4	0.11,0.52,0.27,1.71	95.1,140.7,152.84,494.54	93.21,128.41,146.92,415.82	17222;17223;17221;17220	0.105093	1.71098	0.65057	0.521149	1.11606	0.0459401	0.16048	0.10064	0.3523	0.21448
TPP1	4	1.24,-0.31,2.27,-0.59	222.85,209.55,352.33,413.05	187.51,218.81,272.4,439.52	3402;3400;3403;3401	-0.594599	2.26558	0.650438	1.24021	1.75289	0.28566	0.0468201	0.10066	0.0576201	0.0321201
SMARCD1	4	0.03,0.4,1.49,0.68	140.1,248.89,303.75,453.78	139.51,235.01,253.48,425.04	17767;17765;17766;17764	0.02977	1.48825	0.650292	0.684085	1.08617	0.0596801	0.24604	0.10074	0.25786	0.22878
FAM131C	4	-0.86,1.67,-0.24,2.04	207.54,251.65,228.13,313.4	234.3,200.88,235.83,244.81	69952;69955;69953;69954	-0.862465	2.03661	0.650308	1.66775	1.85218	0.4353	0.0806801	0.10074	0.0121401	0.0220001
PKN1	4	0.38,1.55,0,0.67	254.61,297.46,333.07,457.71	243.08,245.98,332.32,429.36	14844;14846;14845;14847	0.000165755	1.54689	0.650314	0.672385	1.10964	0.0659401	0.22244	0.10074	0.26388	0.21722
MTA1	4	1.25,-0.18,0.61,0.91	106.2,153.38,184.89,228.08	82.83,158.17,169.21,200.97	23893;23894;23892;23895	-0.179117	1.25424	0.650241	0.911163	1.0827	0.11118	0.35316	0.10076	0.15176	0.2311
DDX53	4	0.47,0.81,1.19,0.12	85.7,101.84,109.96,206.93	77.51,86.68,87.21,203.32	63996;63997;63999;63998	0.12315	1.19119	0.650101	0.814938	1.00307	0.0431401	0.38664	0.10084	0.19392	0.27664
ZNF552	4	1,2.04,-0.63,0.19	98.37,201.98,200.2,451.47	80.23,149.23,217.23,444.93	50040;50039;50041;50038	-0.626972	2.03942	0.650135	1.00078	1.5201	0.30252	0.0802001	0.10084	0.11996	0.0715201
CD44	4	-0.13,1.03,-0.45,2.15	38.77,111.98,141.29,308.06	40.91,92.42,152.85,236.11	2707;2706;2704;2705	-0.450674	2.15256	0.649889	1.02851	1.59053	0.21622	0.0608001	0.10092	0.11088	0.0564401
ZNF284	4	1.03,-0.93,1.75,0.75	60.99,62.08,137.84,323.73	47.05,78.07,100.31,297.89	69448;69450;69449;69451	-0.933636	1.74524	0.649742	1.03431	1.38977	0.47714	0.14908	0.10096	0.10924	0.1057
PCDHB8	4	-0.28,1.51,0.76,0.61	171.66,295.23,414.06,591.55	179.68,245.23,380.42,559.12	43977;43976;43974;43975	-0.282611	1.51376	0.649751	0.759905	1.13683	0.14548	0.23536	0.10096	0.2201	0.2038
SRP9	4	-0.29,1.05,0.93,0.91	111.32,262.55,333.11,501.62	117.31,229,299.61,457.7	18199;18198;18197;18196	-0.285656	1.04505	0.649723	0.93225	0.988651	0.14698	0.47152	0.10098	0.14378	0.28456
BCL2L12	4	-0.22,0.73,-0.46,2.55	150.54,173.79,232.72,475.79	156.3,153.99,246.31,366.28	52264;52263;52262;52265	-0.463558	2.55282	0.649606	0.732153	1.64249	0.22182	0.0212601	0.10104	0.2336	0.0476401
NME5	4	2.03,-0.86,0.36,1.07	43.04,114.42,178.47,199.51	22.68,133.17,169.29,170.37	21789;21791;21790;21788	-0.859356	2.02754	0.649501	1.0725	1.55002	0.4335	0.0821601	0.10108	0.0978201	0.0647801
SBF2	4	2.2,1.49,-1.32,0.23	86,174.4,195.85,232.98	52.72,137.29,235.39,226.3	51948;51946;51947;51949	-1.31962	2.19916	0.649524	1.49342	1.84629	0.68606	0.0546001	0.10108	0.0246201	0.0225201
RBM44	4	0.15,0.49,1.78,0.17	162.43,206.68,229.78,513.4	158.52,193.06,178.6,506.13	70467;70465;70464;70466	0.153608	1.78424	0.649387	0.489325	1.13678	0.0381801	0.13774	0.10116	0.37304	0.20386
ZIC4	4	0.31,0.96,0.19,1.13	89.49,106.81,178.06,221.26	84.6,88.41,173.69,189.01	52925;52922;52924;52923	0.190208	1.12995	0.64926	0.962623	1.04628	0.0337601	0.42368	0.1012	0.1333	0.25128
CNTD2	4	2.26,0.19,-0.26,0.41	135.74,116.26,117.18,308.34	88.9,112.2,122.63,294.97	50408;50409;50407;50406	-0.263497	2.25817	0.648938	0.410841	1.3345	0.13822	0.0471801	0.10128	0.42346	0.12356
BOD1	4	1.22,0.76,0.16,0.46	84.51,168.6,333,410.68	65.14,149.02,326.04,390.33	55775;55777;55776;55774	0.157822	1.21921	0.648991	0.760662	0.989934	0.0379201	0.3717	0.10128	0.21984	0.28382
SLC11A2	4	2.4,-1.03,0.65,0.58	70.12,161.63,203.36,339.41	37.93,189.53,185.18,316.72	12831;12828;12830;12829	-1.03365	2.40136	0.648778	0.646652	1.524	0.53456	0.0321801	0.1013	0.27902	0.0705201
UBR1	4	2.06,-1.08,1.29,0.32	359.41,499.19,563.13,841.38	283.01,555.17,500.9,815.37	64490;64491;64488;64489	-1.07618	2.05707	0.648355	1.28897	1.67302	0.55894	0.0769801	0.10144	0.0492001	0.0424601
PAPD4	4	-0.77,0.17,-0.47,3.66	122.69,135.33,138.52,269.89	139.91,131.33,150.82,163.16	63941;63942;63943;63940	-0.767972	3.6601	0.64837	0.166544	1.91332	0.3806	0.0012401	0.10144	0.58672	0.0178201
DUSP22	4	0.92,0.92,0.84,-0.09	159.09,178.37,285.88,283.51	138.09,153.63,258.48,286.65	44645;44644;44643;44642	-0.0944794	0.922987	0.648142	0.921008	0.921998	0.0887201	0.5412	0.10152	0.14784	0.32504
LYZL4	4	0.34,1.56,0.1,0.59	94.39,201.19,278.04,412.79	88.71,160.78,276,386.94	59931;59928;59930;59929	0.102406	1.56128	0.647984	0.587295	1.07429	0.0463601	0.21714	0.10158	0.31384	0.23606
ZNF567	4	-0.46,0.32,1.3,1.44	154.06,184.3,214.21,365.49	165.89,176.54,177.68,310.32	63629;63628;63630;63631	-0.464643	1.44274	0.647955	1.29624	1.36949	0.2222	0.26294	0.1016	0.0479401	0.1119
TGIF2LX	4	0.15,-0.36,1.6,1.21	190.97,188.75,393.04,399.39	187.02,199.29,329.93,348.44	55390;55393;55391;55392	-0.362727	1.59749	0.647794	1.20688	1.40219	0.177	0.20286	0.1017	0.0643201	0.1019
SPRR1B	4	2.26,-0.91,1.16,0.08	148.28,204.89,237.35,265.38	99.16,232.66,203.61,263.53	18100;18102;18103;18101	-0.910378	2.25515	0.64743	1.16074	1.70794	0.46316	0.0473201	0.10188	0.0745401	0.0375801
ATG14	4	0.31,0.48,0.33,1.46	151.77,290.12,330.6,355.09	145.02,273.64,318.17,300.52	31032;31033;31031;31030	0.314719	1.45817	0.647259	0.484444	0.971309	0.0207201	0.25706	0.10196	0.3757	0.29546
OR8B8	4	-0.74,0.97,1.6,0.76	66.64,141.26,335.48,528.71	79.92,119.34,280.02,492.61	35048;35047;35049;35046	-0.744954	1.59967	0.647098	0.969826	1.28475	0.36748	0.2022	0.10202	0.13042	0.14118
SLC35B2	4	-0.12,0.77,1.62,0.32	69.83,269.29,284.43,384.21	72.9,243.93,230.93,369.68	69873;69874;69872;69875	-0.118729	1.61617	0.646571	0.767194	1.19168	0.0952601	0.19564	0.1022	0.21668	0.17824
FAM228B	4	-1.13,2.65,0.46,0.61	55.01,87.21,117.2,127.84	73.47,48.26,107.42,114.48	70445;70447;70444;70446	-1.13147	2.64918	0.646611	0.611774	1.63048	0.59122	0.0178201	0.1022	0.2997	0.0494201
FAM188A	4	2.5,-0.14,-0.44,0.66	108.66,203.89,249.7,282.97	63.91,207.99,265.28,261.67	50599;50600;50601;50598	-0.442841	2.50363	0.646664	0.663022	1.58333	0.21228	0.0245801	0.1022	0.26952	0.0580601
USP21	4	0.35,0.16,0,2.08	171.09,184.04,237.76,366.49	161.24,180.61,236.82,288.88	35388;35389;35386;35387	-0.00112455	2.08466	0.646667	0.347675	1.21617	0.0662801	0.0718001	0.1022	0.46666	0.16846
BNIP2	4	1.36,0.09,-1.74,2.87	95.03,108.5,120.92,189.57	70.96,106.22,162.73,119.63	1826;1824;1825;1827	-1.74006	2.87189	0.646056	1.36148	2.11668	0.84878	0.0101601	0.10242	0.0388001	0.0076001
ZNF391	4	-0.3,0.47,0.98,1.44	36.22,72.14,163.16,208.24	40.23,66.04,139.68,168.76	69725;69724;69727;69726	-0.303987	1.44163	0.645869	0.980027	1.21083	0.15398	0.26336	0.1025	0.1272	0.1707
SLC39A11	4	-0.6,1.8,0.74,0.65	387.88,627.46,743.89,775.01	412.16,533.94,697.34,732.14	64868;64871;64869;64870	-0.601256	1.8035	0.645822	0.735841	1.26967	0.28902	0.13238	0.10254	0.23142	0.14696
FAM84A	4	0.61,-0.77,2.05,0.69	137,134.99,246.92,308.29	123.17,154.48,186.68,284.25	62499;62497;62496;62498	-0.76509	2.04581	0.645546	0.68673	1.36627	0.37872	0.0790601	0.10268	0.25628	0.11302
PTGFR	4	0.37,-0.31,1,1.53	259.21,307.24,352.2,438.32	247.71,320.07,313.58,372.36	15341;15342;15343;15340	-0.313564	1.52527	0.645463	1.00474	1.265	0.15728	0.23062	0.10272	0.11856	0.14874
ZNF527	4	0.36,0.69,-0.61,2.13	115.03,181.86,209.45,286.35	107.36,163.6,228.16,218.74	53697;53696;53694;53695	-0.60763	2.13392	0.645468	0.694388	1.41416	0.29244	0.0642601	0.10272	0.25262	0.0988201
MRPS5	4	0.78,0.14,0.68,0.99	97.22,132.19,167.07,512.66	82.99,129.26,149.7,465.19	48309;48308;48307;48306	0.138007	0.98784	0.645452	0.778871	0.883355	0.0405601	0.50412	0.10274	0.21004	0.3486
PPM1A	4	0.4,-0.55,2.3,0.44	33.1,74.02,181.23,278.29	29.3,84.24,125.67,264.85	14547;14544;14546;14545	-0.553671	2.29727	0.64526	0.437502	1.36739	0.26538	0.0430401	0.1028	0.4065	0.11266
CCDC12	4	0.85,0.25,-0.79,2.26	66.64,121.5,130.29,168.6	54.4,115.49,149.4,115.84	62579;62576;62577;62578	-0.789243	2.26216	0.645169	0.853155	1.55766	0.39384	0.0470801	0.10286	0.17668	0.0630201
C6orf25	4	-0.23,0.93,0.76,1.12	144.18,213.57,283.04,588.47	150.8,187.28,258.62,531.27	51279;51278;51280;51281	-0.232916	1.12064	0.645072	0.93183	1.02624	0.12794	0.42942	0.1029	0.14384	0.2629
CALB1	4	1.2,0.83,0.78,-0.24	89.74,519.91,580.88,663.22	69.23,479.13,541.22,674.72	2200;2201;2203;2202	-0.237546	1.20499	0.644849	0.830754	1.01787	0.12942	0.37964	0.10294	0.18618	0.26776
GAGE12C	4	0.67,-0.03,1.31,0.63	109.02,148.71,167.3,409.82	96.13,150.2,135.91,381.54	74914;74911;74912;74913	-0.0327672	1.30655	0.644741	0.674652	0.990599	0.0730601	0.32802	0.10304	0.26292	0.2832
MEIS3	4	-0.16,0.71,0.55,1.48	225.17,284.55,288.6,541.92	230.76,261.92,271,471.61	44572;44573;44571;44570	-0.155037	1.48234	0.644684	0.705585	1.09396	0.105	0.24878	0.10306	0.2465	0.22472
EZR	4	-0.35,2.28,-0.18,0.83	187.64,275.92,359.75,457.81	198.02,202.58,367.21,422.28	20152;20155;20154;20153	-0.352257	2.283	0.644332	0.828784	1.55589	0.1728	0.0448001	0.10316	0.18718	0.0635601
CRY2	4	0.61,0.62,0.3,1.04	130.17,183.41,289.2,388.81	116.6,167.72,278.61,346.36	3935;3934;3933;3932	0.295825	1.04492	0.644334	0.62217	0.833545	0.0222801	0.47164	0.10316	0.29404	0.3803
DENND6A	4	0.22,-0.85,1.1,2.1	177.84,177.06,310.71,448.27	172.23,201.06,271.73,358.43	64925;64926;64927;64924	-0.849104	2.10454	0.644359	1.10011	1.60232	0.42724	0.0690601	0.10316	0.0898801	0.0544601
TMEM80	4	0.77,0.35,1.92,-0.46	130.5,166.37,373.11,465.29	113.79,156.89,300.17,486.19	67269;67268;67270;67271	-0.461507	1.91866	0.644145	0.768069	1.34336	0.221	0.10512	0.10326	0.21624	0.1205
DCX	4	1.03,-0.04,0.43,1.15	188.09,206.02,372.33,443.32	160.94,207,355.03,392.96	4592;4594;4593;4595	-0.0364718	1.14586	0.644069	1.0345	1.09018	0.0736401	0.41366	0.10332	0.10924	0.22666
OR10V1	3	0.25,0.28,1.64	134.36,165.04,328.71	128.61,157.2,272.01	71700;71701;71702	0.245186	1.63974	0.722433	0.282372	0.961057	0.0657601	0.13964	0.10342	0.33652	0.18812
REC114	4	0.36,0.2,0.88,1.13	183.2,186.18,255.44,398.89	173.92,181.26,226.43,351.2	67463;67462;67460;67461	0.202458	1.12828	0.643784	0.883132	1.00571	0.0322201	0.425	0.10346	0.16358	0.27518
HHATL	4	-0.07,1.1,0.54,0.99	83.84,177.17,268.57,413.69	86.18,148.45,250.61,370.97	45535;45534;45536;45537	-0.0714022	1.10415	0.642806	0.993559	1.04885	0.0828001	0.43826	0.10376	0.12206	0.24986
TENM1	4	0.88,1.93,-1.09,0.85	125.65,366.74,379.34,558.11	107.23,293.31,424.13,517.97	27263;27260;27261;27262	-1.09109	1.92905	0.642819	0.882971	1.40601	0.56844	0.10242	0.10376	0.16366	0.10094
ORAI1	4	0.59,0.44,1.36,0.17	74.18,286.57,549.63,589.44	65.85,272.45,484.72,579.5	54345;54342;54343;54344	0.174769	1.36105	0.642825	0.592999	0.977024	0.0355801	0.30138	0.10376	0.31086	0.29212
C1orf127	4	1.64,-1.05,2.44,-0.45	295.34,497.07,644.47,793.76	241.33,551.26,518.69,818.24	62012;62014;62013;62015	-1.05416	2.43757	0.642778	1.63788	2.03772	0.54612	0.0290601	0.10378	0.0138601	0.0109601
LOC101927844	4	0.94,-0.81,1.65,0.79	102.68,180.33,469.51,508.61	84.95,203.14,398.52,470.44	76355;76354;76356;76353	-0.807747	1.64894	0.642635	0.94295	1.29594	0.40386	0.18224	0.10388	0.14026	0.13706
CASC10	4	0.63,1.17,0.63,0.14	60.95,94.88,169.53,258.92	52.45,74.23,152.64,255.15	72121;72122;72120;72123	0.136067	1.17039	0.642157	0.632587	0.901488	0.0408401	0.3987	0.10406	0.28762	0.33736
C8orf74	4	1.13,0.81,1.47,-0.84	110.09,115.5,186.7,300.46	88.6,98.61,147.66,332.24	65041;65040;65043;65042	-0.843244	1.46898	0.642115	1.13322	1.3011	0.42322	0.25384	0.10408	0.0812801	0.13552
[truncated: 17,112 more rows]
