# Supplementary material for: CRISPR screen for protein inclusion formation uncovers a role for SRRD in the regulation of intermediate filament dynamics and aggresome assembly
Source: PLoS Genet. 2024 Feb 5;20(2):e1011138. doi: 10.1371/journal.pgen.1011138 (PMC10868785; doi:10.1371/journal.pgen.1011138)
Supplement: S3 Table — (XLSX) [file pgen.1011138.s004.xlsx]

## Sheet: Table S3 - APEX no stress
gene_name	logFC	AveExpr	t	P.Value	adj.P.Val	B
SRRD	7.40502	5.8394	16.1544	2.63623e-09	3.33768e-06	10.5342
RCN2	6.31972	5.72071	7.84951	5.66571e-06	0.000340189	4.33945
S100A14	5.46792	5.18556	5.00122	0.000342839	0.00371341	0.498463
CSTA	5.40233	7.03536	4.05033	0.00172409	0.0106293	-1.12816
KRT16	4.64414	7.1786	5.2506	0.000229033	0.00279269	0.80378
DSG1	4.58138	6.18286	4.32938	0.00106045	0.00770781	-0.588971
FKBP10	4.38179	3.84102	7.09591	1.51368e-05	0.000550102	3.34153
CASP14	4.37589	7.15931	4.44526	0.000869073	0.00670497	-0.562823
CALR	4.20698	3.61055	6.75442	2.41777e-05	0.000718051	2.89255
S100A7A	4.03623	6.13419	2.34867	0.0374887	0.0881224	-4.00122
RIC8A	3.97178	4.32605	4.52789	0.000754883	0.0061504	-0.219178
LSP1	3.84698	4.04599	6.66618	2.73543e-05	0.000769718	2.78255
FABP5	3.74406	5.33812	4.45026	0.000861683	0.0066853	-0.356825
LGALS7	3.72675	3.61038	2.85355	0.0149767	0.046167	-2.97365
ADO	3.68007	4.33807	6.79067	2.29887e-05	0.000705499	2.93862
ERP29	3.60549	3.69137	5.01544	0.000334964	0.0036659	0.527639
TXNDC5	3.60516	6.29976	4.95649	0.000368903	0.00386716	0.414308
HSP90AB4P	3.53637	5.72208	3.7792	0.00278774	0.0147788	-1.4944
MID1	3.49057	5.75325	4.09338	0.00159859	0.0101806	-0.96457
S100A8	3.48318	8.75543	2.56905	0.0251698	0.0657701	-4.51985
KRT6A	3.41603	7.43698	3.17393	0.0083345	0.0307752	-2.97257
HSPE1	3.34803	4.19314	4.11342	0.00154344	0.00998828	-0.877222
KRT17	3.32716	5.93996	3.77255	0.00282104	0.0148981	-1.53257
S100A9	3.27477	10.2558	3.43118	0.00521734	0.0221017	-3.32014
CDSN	3.27289	4.3202	3.87246	0.00236101	0.0131209	-1.27389
KRT77	3.26396	5.25207	3.76613	0.00285362	0.014964	-1.48067
TXNDC12	3.1954	4.91942	5.5369	0.000145703	0.00223007	1.29909
DSC1	3.17844	7.89802	4.65688	0.000606962	0.00526622	-0.49473
P3H1	3.17059	3.14062	4.68742	0.000576603	0.0052045	0.0305892
CALML5	3.16733	5.28584	2.76364	0.0176531	0.0516503	-3.1881
FLG	3.06946	5.49391	3.11421	0.00929567	0.0330433	-2.61253
TNS1	2.99	3.25537	2.58089	0.0246341	0.0648744	-3.40777
MAP2	2.95168	4.06451	4.20151	0.00132345	0.00898124	-0.728735
NENF	2.94825	8.28035	9.41342	8.99755e-07	8.87544e-05	6.12194
CAT	2.92386	6.23683	4.04454	0.00174174	0.0106844	-1.11929
VBP1	2.90437	11.2198	5.60407	0.000131254	0.00212002	0.347092
ALDH1B1	2.84078	4.47157	3.43971	0.0051372	0.0217956	-1.98524
AZGP1	2.81434	4.85946	2.74679	0.0182049	0.0529284	-3.17018
MYDGF	2.70877	2.89227	3.5124	0.00450356	0.0200303	-1.85737
ZNF140	2.6363	5.18029	3.33402	0.00622464	0.0248446	-2.1982
BLMH	2.62052	3.80372	2.68979	0.0202015	0.0567615	-3.21416
FLG2	2.60195	8.50695	6.1474	5.77174e-05	0.00121691	1.69435
KRT5	2.58863	9.7617	5.90174	8.32561e-05	0.00155374	1.03783
GSDMA	2.5798	3.67212	3.87313	0.00235819	0.0131209	-1.25445
NBDY	2.5649	0.0690324	3.20164	0.00792328	0.0296131	-2.5666
CSRP1	2.5265	7.66446	4.23865	0.00124071	0.00861016	-1.23638
KRT78	2.49201	3.95192	1.88365	0.0849348	0.162797	-4.48239
RCN1	2.45092	8.13213	7.16702	1.37559e-05	0.000546831	3.31896
CALU	2.41568	7.79019	7.51592	8.68048e-06	0.000434783	3.86965
RB1CC1	2.36661	4.28201	2.43567	0.032051	0.0788301	-3.63755
HNRNPU	2.36271	11.0484	6.64348	2.82418e-05	0.000769718	1.98269
SERPINB12	2.34996	2.78038	2.56452	0.0253778	0.0661884	-3.44397
WDCP	2.33602	6.62029	3.16851	0.00841741	0.0310399	-2.80626
TMOD2	2.33333	5.08088	3.31866	0.00640107	0.0253292	-2.2117
PDIA4	2.27271	6.25282	3.44284	0.00510813	0.0217726	-2.18281
ACACA	2.2595	10.9939	8.76449	1.87317e-06	0.000156779	4.86875
SBSN	2.24933	5.28039	2.91061	0.0134917	0.0426318	-2.92417
HBD;HBB	2.21852	4.34077	1.29006	0.222174	0.332059	-5.26305
KRT13	2.1755	12.4563	5.50283	0.000153667	0.00228187	0.008179
DSC3	2.11347	2.61309	2.66013	0.0213243	0.0588389	-3.29531
TSR3	2.07715	6.55604	1.07611	0.303765	0.417205	-5.98236
PABIR2	2.06722	4.31287	1.43984	0.176369	0.280121	-5.09146
KRT2	2.03842	12.8645	4.76757	0.000504255	0.00475342	-1.29303
GYG1	2.01549	6.15408	1.23688	0.240607	0.352409	-5.67178
PDHB	1.9886	5.93223	1.77582	0.101994	0.185946	-4.90694
TGM3	1.96484	3.51878	1.42697	0.179966	0.284008	-5.09083
FYCO1	1.93239	3.38463	1.20643	0.251698	0.363974	-5.35143
SF3B1	1.91199	6.98244	5.57035	0.000138308	0.00215823	1.19982
HRNR	1.90528	6.07966	3.80637	0.00265579	0.0142433	-1.52106
PRDX4	1.898	9.74948	11.3814	1.21723e-07	2.80165e-05	7.91591
RABGGTA	1.8833	3.34813	1.60985	0.134308	0.228422	-4.86077
KRT10	1.87983	13.7968	4.95675	0.000368745	0.00386716	-1.08101
KRT6B	1.86798	12.1765	5.52241	0.000149034	0.00225872	0.0736072
HBA1	1.8536	8.26926	4.42707	0.000896547	0.00682446	-1.13177
BANF1	1.83723	5.00173	1.7809	0.101125	0.185095	-4.6877
PRSS3	1.83601	7.79244	1.64522	0.126748	0.219485	-5.85393
IDH3G	1.83135	4.19851	1.27983	0.225627	0.335585	-5.26603
ARG1	1.80406	4.65726	1.16244	0.268433	0.380662	-5.42062
AARS1	1.78163	12.5775	3.74722	0.00295173	0.0151819	-3.09185
PIP	1.78078	3.56376	1.09707	0.29488	0.408045	-5.45864
ESD	1.78063	3.69034	0.901087	0.385883	0.498274	-5.63668
HOMER1	1.774	6.61204	2.62318	0.0228094	0.0615831	-3.76151
UQCR10	1.76578	4.79286	2.2339	0.0460323	0.102968	-3.97696
PRSS1	1.72835	12.1017	2.25338	0.0444614	0.100493	-5.73383
ALB	1.72293	9.03174	4.78191	0.00049235	0.00467309	-0.70889
KRT9	1.69523	12.7039	4.86782	0.00042693	0.00419637	-1.10119
UHRF1BP1L	1.68889	4.66674	1.88515	0.084717	0.162605	-4.49217
KRT1	1.68648	13.5802	4.96028	0.000366616	0.00386716	-1.05001
SUB1	1.68343	2.72641	1.42668	0.18005	0.284008	-5.13686
COL1A2	1.67382	7.87157	5.11903	0.000283047	0.00327103	0.179013
DCD	1.6562	9.32912	3.88557	0.00230666	0.0128968	-2.36953
HSP90B1	1.62938	8.30145	8.13261	3.98416e-06	0.000262006	4.49855
NUP85	1.59997	6.53592	1.50683	0.158615	0.26046	-5.51422
FAU	1.57365	6.06752	2.00629	0.0687327	0.138772	-4.60361
AK6	1.55967	3.33977	1.39401	0.189462	0.294482	-5.13241
MCCC1	1.54054	11.1459	5.05447	0.000314316	0.00354343	-0.577614
S100A7	1.51691	2.79257	1.00274	0.336462	0.451339	-5.59826
ARHGEF12	1.50983	3.97871	1.1417	0.276615	0.387751	-5.40314
KRT71	1.50321	3.14456	1.29232	0.221415	0.331423	-5.26502
RBSN	1.49933	3.58986	0.975472	0.349246	0.464358	-5.57065
CHORDC1	1.4989	8.59841	1.33039	0.208971	0.31853	-6.54036
TJP1.1	1.48987	4.27311	1.12228	0.284454	0.397401	-5.42995
SHROOM3	1.46	8.9564	2.635	0.0223235	0.0607464	-4.57557
NEFL	1.44427	3.04918	1.2766	0.226728	0.336679	-5.28899
RIDA	1.43218	8.37023	4.93979	0.000379167	0.00391236	-0.280127
PSMA6	1.42719	4.9529	1.81969	0.0947096	0.176391	-4.61954
OXSR1	1.4242	5.17242	2.10478	0.0578537	0.121885	-4.22788
P4HB	1.41522	7.98827	7.63669	7.42702e-06	0.000387046	3.91886
PDIA3	1.39123	8.38279	5.39419	0.000182285	0.00248015	0.476195
PRKCSH	1.38654	2.27312	1.80628	0.0968856	0.179837	-4.66658
BABAM1	1.37172	2.60233	1.6627	0.123153	0.214556	-4.83838
ELP2	1.35179	4.76487	1.69845	0.116078	0.205255	-4.76648
NUDT5	1.34453	9.98352	1.83068	0.0929612	0.174325	-6.12468
ATF7	1.33454	3.72651	1.26296	0.231418	0.341441	-5.27013
CTSD	1.32684	3.08256	1.12562	0.283095	0.395904	-5.45104
CIT	1.31999	2.45029	1.11537	0.287284	0.40014	-5.5191
HAGH	1.30186	2.50842	0.81388	0.432116	0.543	-5.79036
PC	1.29117	10.5148	5.56314	0.000139867	0.00215839	0.356582
ZNF787	1.28518	2.77988	1.73688	0.108879	0.195529	-4.7201
PCCA	1.27782	9.17796	5.18617	0.000253981	0.00303678	-0.0543403
RABGAP1L.1	1.27229	6.1511	1.66161	0.123374	0.214583	-5.14999
LMAN1	1.23962	3.13381	1.08705	0.299102	0.41203	-5.48652
VPS11	1.23287	5.46966	0.578681	0.573877	0.671062	-6.0607
RPL7A	1.20905	3.41258	1.78453	0.100509	0.184333	-4.6111
UBE2D3;UBE2D3;UBE2D3;UBE2D2;UBE2D2	1.20848	4.70141	1.52126	0.154997	0.255279	-4.99659
DVL3	1.19903	-0.0515294	0.466573	0.649453	0.734803	-6.34627
DDI2	1.19097	8.54226	2.431	0.0323223	0.0792845	-4.83405
SH3GL1	1.18508	10.3394	1.58967	0.138798	0.233847	-6.53659
LCN1	1.17578	2.6504	1.14881	0.273788	0.385228	-5.46424
CAD	1.15383	8.20382	5.1455	0.000271187	0.00321467	0.110392
ARPP19	1.14622	3.64963	0.976803	0.348613	0.464034	-5.5654
H4C1	1.14344	9.72509	3.83105	0.00254149	0.0139002	-2.54424
LRBA	1.1273	5.90735	1.47651	0.166452	0.270158	-5.31854
NUB1	1.12125	4.05745	1.17486	0.263623	0.376112	-5.36556
KRT14	1.11824	12.3533	2.31534	0.0397991	0.0926852	-5.66337
CPNE1	1.1149	3.95044	0.937811	0.367472	0.481708	-5.59682
GOLPH3	1.0858	5.02883	0.788116	0.446448	0.556448	-5.81704
RPL23A	1.0713	6.65366	1.55763	0.146191	0.243387	-5.49469
KRT19	1.06851	7.50598	2.93432	0.0129189	0.0417317	-3.58481
SNUPN	1.05621	2.28273	1.74921	0.106655	0.192412	-4.74738
CAMK1	1.05282	9.10392	1.22873	0.243536	0.355333	-6.78804
COPB2	1.04483	4.04939	1.01705	0.329891	0.444251	-5.52492
RPL3	1.04398	6.09865	1.42431	0.18072	0.284577	-5.45043
TMEM263	1.0403	10.0769	3.28319	0.00682823	0.0265254	-3.60753
VIM	1.03326	12.1396	9.30745	1.01143e-06	9.633e-05	5.37899
ATP5PD	1.01887	3.2808	0.813874	0.43212	0.543	-5.72246
RIOX2	1.01491	2.92848	0.560555	0.585773	0.68077	-5.92166
RPS24	0.978641	9.22835	2.08394	0.0600113	0.125001	-5.58596
DDX20	0.975409	8.22987	4.42683	0.000896915	0.00682446	-1.13482
ATL2	0.964902	7.06534	0.861035	0.406678	0.518102	-6.45042
ASF1A	0.945203	5.21844	1.08919	0.298198	0.411195	-5.58359
LMNA	0.933824	8.28465	2.94221	0.0127337	0.0412798	-3.84406
COPG1	0.915188	7.30732	2.53205	0.0269192	0.0688433	-4.21577
PPHLN1	0.903465	6.32445	0.93464	0.369037	0.482976	-6.08175
NCL	0.900046	8.86848	4.07897	0.00163949	0.0103385	-1.92436
FRA10AC1	0.89769	3.74995	0.56621	0.582048	0.678033	-5.8701
KHDRBS1	0.896974	9.56016	4.81779	0.000463833	0.00451094	-0.754887
ARGLU1	0.886633	2.19194	1.08527	0.299858	0.412866	-5.57734
XPOT	0.886192	2.51307	0.795509	0.442304	0.552159	-5.80434
WDR41	0.883617	2.31401	1.00536	0.335253	0.450373	-5.64303
CPPED1	0.883467	2.34759	0.954936	0.359103	0.47344	-5.6866
CAB39	0.881418	4.45415	1.03563	0.321496	0.435046	-5.5264
HSPB1	0.877662	8.99759	2.49711	0.0286798	0.0721073	-4.83041
RPL23	0.862548	9.50585	2.71539	0.0192796	0.0549538	-4.54699
STOML2	0.862123	6.96039	2.31745	0.0396485	0.0924908	-4.44821
PGD	0.852676	5.73117	0.669576	0.516245	0.624285	-6.07596
RPS6	0.846083	6.06248	0.87716	0.398216	0.509436	-6.03292
CLTA	0.843921	8.58994	5.31788	0.000205724	0.00266765	0.297101
NUDCD2	0.842599	4.51274	1.00426	0.335757	0.45062	-5.56257
ZKSCAN4	0.8369	2.98049	0.737504	0.475481	0.585501	-5.80336
ANXA1	0.833482	3.28387	0.467088	0.649095	0.734803	-5.94227
CRTAP	0.821757	6.54711	1.29223	0.221447	0.331423	-5.79219
PSMA7	0.821634	7.47129	3.13668	0.00892145	0.0320925	-3.20603
RPS23	0.820856	5.85627	0.752072	0.467006	0.576607	-6.06015
CLTB	0.819944	7.67005	2.88532	0.0141309	0.0441011	-3.73141
ARMT1	0.814762	5.07652	0.645338	0.531275	0.636885	-5.9344
MYH10	0.814362	9.76382	4.32238	0.00107334	0.00774484	-1.66091
RBMX	0.811857	9.20336	3.27811	0.00689169	0.0266222	-3.46162
HOOK1	0.805073	8.63341	2.4055	0.0338444	0.0817833	-4.90055
ZZEF1	0.803792	2.40063	0.888865	0.392149	0.504714	-5.7396
CIP2A	0.802473	7.46432	3.36619	0.00587083	0.023987	-2.78497
GEMIN4	0.802109	7.96115	3.61274	0.00375762	0.0178684	-2.51092
EIF2S1	0.786482	5.41917	1.20575	0.251952	0.364151	-5.5063
USP24	0.785763	6.72038	1.68167	0.119353	0.210099	-5.34104
PRKAB1	0.782697	9.69027	3.0552	0.010355	0.0353529	-3.96276
IPO7	0.779818	8.55444	4.41289	0.000918595	0.00693912	-1.24724
MYH9	0.769942	9.55322	5.0135	0.000336027	0.0036659	-0.415974
ACACB	0.769366	5.25566	0.641003	0.533989	0.637923	-5.97292
FIP1L1.1	0.767787	4.78132	1.0941	0.296125	0.409358	-5.50333
SAR1B	0.765619	7.18802	1.53286	0.15214	0.251133	-5.75033
TNPO1	0.764365	9.25851	5.26493	0.000223846	0.00276011	0.0626824
RPS5	0.753166	8.53284	4.27716	0.00116059	0.008264	-1.48309
LARS1	0.743375	8.27824	3.59186	0.00390165	0.0183897	-2.64899
SEC61A1	0.73346	4.06034	0.890173	0.391475	0.504081	-5.64119
RPS8	0.730367	8.53788	3.1821	0.00821116	0.0305093	-3.47802
PRDX6	0.728938	11.9247	2.10749	0.0575786	0.121399	-5.95635
GEMIN5	0.715608	8.75961	3.86828	0.00237861	0.0131394	-2.2771
RAB14	0.707638	6.3452	0.601498	0.559089	0.659072	-6.3094
TRADD	0.705917	2.3726	0.818119	0.429787	0.541547	-5.80133
TSFM	0.704344	8.04446	0.51012	0.619542	0.71062	-7.07179
AMER1	0.690241	4.246	0.672144	0.514667	0.623935	-5.81352
MCM2	0.685063	3.03564	0.582698	0.571259	0.66929	-5.90025
IVNS1ABP	0.677552	2.76536	1.17276	0.26443	0.377055	-5.42845
RIOK3	0.6668	3.06475	0.715315	0.488573	0.598769	-5.81411
ROCK2	0.666186	4.87088	0.459836	0.654139	0.737591	-5.99606
HUWE1	0.658505	7.52629	2.31487	0.0398325	0.0926852	-4.67683
ACLY	0.645926	7.93871	1.71288	0.113327	0.201681	-5.79052
RPL4	0.640048	7.10763	1.60451	0.135483	0.229981	-5.61262
RPL29	0.63562	7.47755	1.34239	0.205169	0.314297	-6.12843
ZNF330	0.630886	3.06103	0.543009	0.597411	0.689532	-5.92174
PPIL1	0.629147	6.77314	1.30363	0.217657	0.3269	-5.86471
SIX4	0.622164	3.79739	0.741307	0.47326	0.583026	-5.75894
CAAP1	0.618969	6.85885	1.20107	0.253692	0.366283	-6.02683
HM13	0.610218	2.44851	0.445467	0.664188	0.744818	-6.02806
RPL27A	0.604683	6.86908	0.992668	0.341143	0.456068	-6.25525
RPL28	0.599223	8.12573	2.26533	0.043523	0.0987761	-4.98032
ACTR2	0.598174	4.6973	0.749471	0.468512	0.57795	-5.79974
HSP90AB1	0.59278	12.8046	7.36543	1.05681e-05	0.000463317	2.79772
RUVBL1	0.588466	9.05412	3.92051	0.00216806	0.0124236	-2.24877
TUFT1	0.584021	5.76415	0.599376	0.560455	0.660118	-6.13597
CLPB	0.576742	8.43148	1.47373	0.167186	0.270657	-6.29563
NEK9	0.57241	9.70235	3.63683	0.0035982	0.017314	-2.89256
STK39	0.569868	3.39763	0.680493	0.509557	0.619181	-5.81634
BRK1	0.566865	7.66622	0.564229	0.583352	0.678979	-6.85709
RPS13	0.566275	9.15668	2.15796	0.0526733	0.112953	-5.44364
H2BC12;H2BC12L;H2BC5;H2BC4;H2BC18;H2BC18;H2BC9;H2BC15;H2BC14;H2BC13	0.558532	6.14022	0.620385	0.547009	0.648707	-6.25526
PPP4R1	0.558437	7.07002	0.974753	0.349588	0.464435	-6.35599
PSMB7	0.558044	4.81045	0.641137	0.533906	0.637923	-5.88967
DAXX	0.553797	7.17314	0.915426	0.378619	0.491843	-6.44771
MTMR3	0.55209	5.91537	0.464734	0.650731	0.7354	-6.24416
ZSCAN21	0.551655	1.79854	0.627748	0.542339	0.644952	-6.00443
NSUN2	0.551316	6.98942	1.42717	0.179912	0.284008	-5.79053
DDX19A	0.550227	8.37853	1.07874	0.302643	0.41587	-6.75381
ZKSCAN1	0.547529	1.06798	0.881054	0.39619	0.50755	-5.91354
DICER1	0.541514	7.52969	2.20944	0.0480792	0.105476	-4.84393
CTU2	0.537714	2.53291	0.642941	0.532775	0.637923	-5.91111
USP4	0.534958	1.80307	0.821665	0.427845	0.539347	-5.86396
ZNRD2	0.534781	9.70083	2.43816	0.0319076	0.0786162	-5.0704
DSP	0.527236	10.1263	4.1084	0.00155706	0.0100481	-2.10046
CAMK4	0.522167	1.21437	0.384789	0.707361	0.778771	-6.2086
FASN	0.512705	10.164	3.2115	0.00778196	0.0292035	-3.74967
SNRPD3	0.511849	8.71783	2.52407	0.027312	0.0693343	-4.70687
FKBP4	0.51093	10.1073	3.74773	0.00294907	0.0151819	-2.75476
CANX	0.509599	10.5517	2.08671	0.05972	0.12471	-5.80089
CDKN2A	0.507529	8.49126	1.66974	0.12173	0.213094	-6.04219
SNX6	0.506191	7.74399	1.85788	0.0887572	0.168602	-5.49804
ATP2A2	0.505048	10.2925	1.06521	0.308469	0.421794	-7.17829
RPL22L1	0.502302	4.55462	0.33542	0.743301	0.807313	-6.00753
KRT4	0.500385	2.75008	0.333244	0.744901	0.808733	-6.04213
GART	0.498626	8.81898	1.93982	0.0771206	0.151391	-5.71685
MYL6B	0.498237	5.68824	0.723258	0.483861	0.59476	-6.02782
BIRC6	0.495491	4.02795	0.46139	0.653057	0.737426	-5.92834
CTPS1	0.495283	8.29092	2.79941	0.0165359	0.0495359	-4.09117
EML4	0.491604	8.09916	2.28561	0.0419745	0.0964505	-4.93473
NDUFA10	0.490895	8.95303	1.71681	0.112587	0.200882	-6.09222
GPX1	0.489921	7.38458	0.841976	0.416835	0.527635	-6.59699
RPL36A	0.489304	6.23282	0.980284	0.346964	0.462284	-5.99637
GEMIN6	0.48662	9.1292	2.82584	0.0157555	0.0477156	-4.26632
CLTC	0.485717	9.31107	1.69923	0.115929	0.205223	-6.19544
CEP97	0.483125	7.57075	2.46509	0.0303914	0.0753887	-4.42594
TWF2	0.481553	7.81851	1.4769	0.16635	0.270158	-6.07698
MARS1	0.481036	8.31742	1.29045	0.222043	0.332043	-6.48264
HSP90AA1	0.480415	11.9283	3.38533	0.00567012	0.0235148	-3.67366
CHCHD6	0.47765	2.73127	0.57783	0.574433	0.671427	-5.93118
PSMD11	0.476914	9.28459	0.586185	0.568991	0.667326	-7.40423
WDR12	0.474796	5.39916	0.719617	0.486018	0.596879	-5.95223
YBX1	0.472944	10.5751	2.40827	0.0336755	0.0814662	-5.25893
SP3	0.471366	4.92966	0.703653	0.495541	0.605345	-5.86733
IGF2BP3	0.468187	9.31674	0.721875	0.48468	0.595501	-7.31562
RPS7	0.467277	9.96584	2.47263	0.0299797	0.0746482	-5.05349
H3-7	0.46678	8.14338	1.74862	0.10676	0.192474	-5.81122
CSE1L	0.462047	6.79587	1.47567	0.166673	0.270158	-5.63997
SYNGR2	0.457366	5.98544	0.438196	0.669299	0.748989	-6.28439
GEMIN2	0.455579	10.4038	3.58976	0.00391651	0.0184112	-3.08835
EIF2B3	0.45437	8.37152	0.939096	0.366839	0.481426	-6.90187
CETN2	0.453792	9.76745	1.99682	0.0698738	0.140357	-5.82314
PALM2	0.451561	2.39135	0.384031	0.707908	0.778771	-6.0604
CCDC47	0.451112	7.70877	1.50593	0.158841	0.260677	-6.00236
YARS2	0.448884	3.09354	0.34599	0.735549	0.801415	-6.00798
PDIA6	0.448832	9.46241	2.66943	0.0209659	0.058024	-4.61598
RPL19	0.448741	7.44982	0.656725	0.524183	0.630572	-6.79574
UBR4	0.446373	6.25781	0.671886	0.514825	0.623935	-6.26248
TARS1	0.427394	7.45255	1.77612	0.101942	0.185946	-5.49758
NEFM	0.426531	9.99696	2.23799	0.0456981	0.10245	-5.46278
RPS25	0.421866	2.19258	0.347556	0.734403	0.800482	-6.0961
CALML3	0.421297	8.58957	1.19537	0.255825	0.368852	-6.68516
ACTR3	0.409822	2.22891	0.310179	0.761931	0.822052	-6.10461
GLS	0.409482	7.97075	0.616386	0.549554	0.650251	-6.98646
HSPA9	0.408645	10.3519	3.47628	0.0048078	0.0208137	-3.28953
MRPS26	0.407116	8.68984	1.65393	0.124946	0.217044	-6.109
COPG2	0.404174	4.25414	0.416749	0.684476	0.761386	-5.96164
RPL5	0.403402	7.01002	0.665469	0.518774	0.626281	-6.55951
PJA2	0.402644	8.90665	2.35612	0.0369906	0.0872964	-5.0444
CCT5	0.40067	8.40099	2.54762	0.0261692	0.0674248	-4.5725
UBB;UBC;RPS27A;UBA52	0.400262	11.8262	3.14285	0.00882142	0.0319618	-4.10642
ISCU	0.397261	2.48183	0.576126	0.575546	0.672375	-5.95724
DDX1	0.396997	10.3837	2.52484	0.0272738	0.0693011	-5.02605
DYNC1LI1	0.396095	8.16947	1.95018	0.0757535	0.149485	-5.50558
PES1	0.396045	1.99316	0.505101	0.622954	0.713941	-6.05078
YBX3	0.394209	11.3263	2.65025	0.0217119	0.0595515	-4.93515
XPO1	0.394153	7.68117	1.62561	0.130891	0.224827	-5.8043
NRDC	0.392131	7.72476	0.705594	0.494378	0.604726	-6.86565
ZNF143	0.387257	3.78273	0.465125	0.650459	0.735394	-5.92722
THADA	0.386673	2.88509	0.306828	0.764416	0.822805	-6.03847
DHFR	0.382936	8.49382	1.79267	0.099138	0.182668	-5.85009
AKAP2	0.380202	6.86714	1.11099	0.289088	0.40207	-6.10679
TMED8	0.378757	4.16202	0.431331	0.674141	0.75201	-5.9497
NDUFB2	0.378413	1.19127	0.459152	0.654616	0.737678	-6.17979
SLC16A1	0.37825	7.33722	1.62044	0.132005	0.225897	-5.67021
PRPF4B	0.378196	4.34124	0.298452	0.770641	0.826059	-6.00813
RNF14	0.376009	4.71667	0.244905	0.810812	0.85869	-6.05241
USP9X	0.372136	8.88528	2.59606	0.0239634	0.0635801	-4.61732
SRSF2	0.366749	6.79948	0.404998	0.692853	0.76823	-6.58263
SAP18	0.366402	9.45258	1.47721	0.166269	0.270158	-6.53521
IPO5	0.364964	9.3916	2.4496	0.0312544	0.0772825	-4.98882
RABGAP1L	0.360864	4.26834	0.456917	0.656175	0.738531	-5.94333
SLC12A2	0.353839	3.56684	0.352361	0.730891	0.797753	-5.98099
ST13	0.352817	10.0021	1.84135	0.091291	0.1719	-6.10658
H2BC11;H2BC17;H2BC3;H2BC21	0.349209	9.32756	0.927044	0.372805	0.485701	-7.14375
RPS26	0.34898	7.73245	0.657709	0.523572	0.630111	-6.88872
DSTN	0.345274	9.75369	2.2611	0.0438533	0.0991997	-5.38149
COL1A1	0.342764	6.40289	0.854199	0.410302	0.521276	-6.1709
INPP4A	0.339391	2.98927	0.356853	0.727613	0.795873	-6.01369
MAIP1	0.338919	7.56622	1.42874	0.179468	0.283576	-6.03515
METTL2B	0.338851	7.54833	0.964561	0.354458	0.469695	-6.53351
DARS1	0.335891	8.58235	1.14221	0.276412	0.387751	-6.73357
MLLT11	0.335514	4.12405	0.398017	0.697851	0.772221	-5.96208
FLNA	0.334437	12.3341	2.76074	0.0177469	0.0518151	-4.87111
XRCC5	0.33209	8.32722	1.46909	0.168421	0.271756	-6.25305
CPNE8	0.331182	5.64218	0.797973	0.440929	0.55156	-5.9563
PRMT3	0.328428	7.44911	0.953388	0.359853	0.474196	-6.51182
HS1BP3	0.319873	2.88424	0.353633	0.729963	0.79753	-6.02433
MAZ	0.318304	2.85534	0.597489	0.561672	0.660294	-5.90954
OTUB1	0.313735	9.95897	1.18813	0.258559	0.371368	-6.98996
ACTA1	0.312885	11.853	0.660239	0.522005	0.6285	-7.75081
STRAP	0.307657	10.4409	1.86066	0.0883367	0.168034	-6.14457
RPL26L1	0.305826	7.67414	0.785941	0.447671	0.557721	-6.74713
EDC3	0.305049	10.6397	1.03659	0.321067	0.4347	-7.25854
ANXA6	0.304579	9.773	1.50217	0.159798	0.262092	-6.56063
HNRNPA1	0.304518	8.84752	1.6747	0.120736	0.211997	-6.11743
COPE	0.303916	11.3203	2.2746	0.042809	0.097694	-5.59154
LSM12	0.30391	10.2053	1.97326	0.0727885	0.144843	-5.93138
DDB1	0.301165	7.89542	1.09109	0.297394	0.410622	-6.55604
GAPVD1	0.298757	8.11016	1.17916	0.261974	0.37452	-6.54669
AHSG	0.29804	1.90597	0.538101	0.600687	0.693024	-6.04378
SUPT7L	0.296495	7.58266	0.574485	0.57662	0.67256	-6.87087
LMNB1	0.295905	7.79055	1.57853	0.14133	0.236577	-5.91433
H2AC4;H2AC11;H2AC7;H2AW;H2AC6;H2AC12;H2AC14;H2AJ	0.294462	8.97062	0.758238	0.463447	0.573272	-7.20198
ERLIN1	0.294233	3.00293	0.396306	0.699078	0.77296	-5.99748
AFG3L2	0.290347	2.88589	0.390076	0.703554	0.776665	-6.01039
PSMA4	0.289707	8.24183	1.1212	0.284894	0.39751	-6.64991
S100A11	0.288782	6.23882	0.387592	0.705341	0.777706	-6.40262
RACK1	0.28759	11.6567	2.02756	0.0662323	0.134708	-6.04845
EEF1B2	0.286653	12.3303	1.73974	0.10836	0.194851	-6.58867
DDX3X	0.285764	10.5414	1.43557	0.177556	0.28136	-6.77257
MYCBP	0.279637	4.75188	0.18208	0.858666	0.894793	-6.07391
KIF5A	0.278819	2.46168	0.308069	0.763496	0.822291	-6.07984
RAB6A	0.277983	8.25056	0.702314	0.496345	0.606059	-7.04782
RUFY1	0.276734	8.07918	1.45878	0.171186	0.274734	-6.18507
OTULIN	0.27424	5.84757	0.383903	0.707999	0.778771	-6.26895
RPS2	0.266942	9.08445	1.71169	0.113551	0.20195	-6.12121
HAUS6	0.266865	7.12981	0.613929	0.551121	0.65079	-6.66288
CKB	0.265586	11.0626	2.55148	0.0259861	0.0671712	-5.07398
SAAL1	0.265301	6.32677	0.648942	0.529024	0.635013	-6.29839
PPP1CB	0.26517	6.67278	0.559593	0.586408	0.680815	-6.48952
CAST	0.26492	9.935	1.98944	0.0707749	0.141345	-5.86066
NCDN	0.264769	5.35539	0.563498	0.583833	0.679253	-6.04389
TBCA	0.260541	8.6592	0.535999	0.602093	0.694356	-7.27875
ETHE1	0.257494	1.28028	0.47815	0.641435	0.729071	-6.15732
PSMA5	0.254668	8.22572	1.38229	0.192937	0.298707	-6.33735
RGPD8	0.253633	7.84871	0.885538	0.393867	0.506453	-6.73131
BCAR1	0.253528	3.27548	0.171965	0.866431	0.900332	-6.04453
RPS3	0.251828	9.82085	1.4725	0.167512	0.270724	-6.60744
ERLIN2	0.251309	8.31051	0.767769	0.45798	0.568513	-7.00669
ABCF2	0.24748	7.04642	0.236662	0.81705	0.862711	-6.72318
RPLP2	0.247075	8.63062	1.17705	0.262781	0.375285	-6.70729
GGH	0.245015	3.68591	0.225264	0.825697	0.86879	-6.01586
CCT8	0.24358	9.93184	1.65729	0.124256	0.215982	-6.36826
PPP6C	0.242948	5.36272	0.490394	0.633006	0.721868	-6.0849
ATP5F1B	0.241841	9.07129	1.42002	0.181936	0.286166	-6.52563
RPL32	0.241434	7.1042	0.449175	0.661588	0.742808	-6.72355
COPB1	0.239803	8.88217	1.62478	0.13107	0.224994	-6.19765
RPL10	0.239419	7.54055	0.560025	0.586123	0.68077	-6.85309
ENO1	0.238768	11.8072	2.03688	0.0651646	0.13352	-6.05313
CACYBP	0.237755	11.6348	1.26691	0.230052	0.340334	-7.13835
SRM	0.2356	8.30704	1.10097	0.293247	0.406193	-6.6974
NT5DC1	0.234632	7.88071	0.914473	0.379099	0.492045	-6.7297
ZNF638	0.234097	3.79801	0.235093	0.818239	0.862915	-6.01398
NCK2	0.231471	3.10737	0.176336	0.863074	0.897857	-6.05582
RUVBL2	0.23005	6.77935	0.734873	0.477022	0.586923	-6.4052
CBX1	0.229361	6.47047	0.31383	0.759226	0.81964	-6.51792
UBP1	0.22694	6.37162	0.49846	0.627483	0.71764	-6.40134
HSPH1	0.225964	10.1985	1.32677	0.21013	0.319945	-6.8598
HNRNPA0	0.223615	10.2609	1.28045	0.225417	0.335585	-6.92621
POLR1C	0.222737	8.5052	1.16339	0.268061	0.38066	-6.69007
SH3GLB1	0.218343	9.35726	0.43712	0.670057	0.748989	-7.49023
CCT2	0.218145	10.1041	1.44646	0.174545	0.278344	-6.69023
CDK1	0.217546	9.40019	1.54328	0.149613	0.247592	-6.43062
WDR47	0.217172	3.04087	0.195319	0.848525	0.887401	-6.05785
SRI	0.216602	10.4997	1.84938	0.0900517	0.170241	-6.16924
REL	0.216392	7.01266	0.680001	0.509857	0.619273	-6.53797
GMPS	0.214469	7.85283	1.01562	0.330543	0.444913	-6.61523
EPRS1	0.213174	9.55453	1.27814	0.226201	0.336258	-6.80598
WDR77	0.212625	7.9122	0.602503	0.558443	0.65859	-6.99059
IFTAP	0.211947	2.27326	0.297441	0.771394	0.82613	-6.10372
KPNA1	0.211786	6.6685	0.550132	0.592672	0.686356	-6.48364
EDC4	0.209379	7.44693	0.883954	0.394687	0.507035	-6.56945
RAN	0.208801	11.6287	1.57557	0.142009	0.237571	-6.73214
APEH	0.205979	2.49302	0.169459	0.868357	0.901316	-6.11075
LSM2	0.20597	6.81345	0.482972	0.638109	0.726329	-6.57234
RTRAF	0.205505	10.0678	1.14466	0.275437	0.386957	-7.05436
MRPS22	0.205176	9.29164	0.814336	0.431865	0.543	-7.23048
CSTB	0.203391	10.586	0.916805	0.377926	0.491214	-7.36623
NSF	0.202778	6.04941	0.19187	0.851164	0.889488	-6.37068
PEX19	0.20138	7.6508	0.281688	0.783149	0.83548	-7.00995
RPL9	0.200293	9.39647	1.41554	0.183213	0.287373	-6.60174
EPB41L2	0.199304	8.75872	0.305248	0.765589	0.823426	-7.39274
AP3B1	0.198829	2.43619	0.184588	0.856742	0.893963	-6.11395
METAP2	0.198195	7.10941	0.596921	0.562039	0.660294	-6.63591
RANBP2	0.197676	8.99751	0.903645	0.38458	0.497289	-7.08335
DTYMK	0.1963	5.86174	0.249705	0.807186	0.855505	-6.3126
ATP1A1	0.19614	9.06363	1.38886	0.190985	0.296515	-6.56289
CALD1	0.192182	8.48982	1.26546	0.230555	0.340349	-6.56158
CSDE1	0.192173	9.34349	1.21289	0.249311	0.362229	-6.84063
ZMYND8	0.191047	4.32543	0.131297	0.897792	0.924227	-6.0466
HDAC2	0.18952	9.8024	0.963768	0.354839	0.469695	-7.19546
BCCIP	0.188605	7.64593	0.435938	0.67089	0.748989	-6.95932
AP3D1	0.187003	2.7286	0.298117	0.77089	0.826059	-6.05698
NUDT11	0.186896	7.35325	0.518895	0.613597	0.704387	-6.79043
ETF1	0.185428	4.1754	0.142088	0.88945	0.918735	-6.04588
EIF4E	0.184336	9.79283	1.45714	0.171631	0.275288	-6.62291
RAD23B	0.183835	9.27065	1.36406	0.198451	0.3057	-6.64179
TLN1	0.183702	8.0311	0.955827	0.358671	0.47344	-6.7406
RPS9	0.183282	8.93102	1.02871	0.324605	0.438415	-6.94563
MKRN2	0.182179	7.05157	0.551881	0.591511	0.6853	-6.64225
TUBA1B	0.18101	14.0967	1.96377	0.0739949	0.146505	-6.45561
RPL17	0.180662	10.5833	0.670435	0.515717	0.624285	-7.56733
DDX39A	0.179629	8.32413	1.04649	0.316667	0.43043	-6.75177
GYG2	0.179591	1.9949	0.189148	0.853249	0.890992	-6.16318
TXN	0.179318	12.0338	0.932818	0.369938	0.483563	-7.55182
MYL6	0.177804	12.1774	1.11798	0.286211	0.399048	-7.38228
SRP68	0.176818	6.90202	0.623845	0.544812	0.646934	-6.52957
ALDH18A1	0.176526	7.43111	0.719224	0.486251	0.5969	-6.68737
ATG3	0.175934	9.31943	1.07437	0.304514	0.418025	-6.99195
RPL18	0.175229	8.45714	0.361001	0.724593	0.794446	-7.29633
AHSA1	0.174401	8.0205	0.95747	0.357875	0.472717	-6.73331
RAB5A	0.174178	7.21537	0.200307	0.844712	0.884418	-6.86427
TUBB6	0.173812	9.12507	0.625908	0.543504	0.645659	-7.33492
CPSF3	0.171374	4.46191	0.194328	0.849283	0.887858	-6.05273
TMED10	0.169967	4.67828	0.287827	0.778561	0.831549	-6.04982
KRT18	0.167761	7.9063	0.79308	0.443663	0.553476	-6.84088
LZTFL1	0.165875	7.52211	0.641398	0.533742	0.637923	-6.80251
NPM1	0.162712	12.2173	1.35184	0.202216	0.310807	-7.11076
FIP1L1	0.162287	9.67875	0.533764	0.603591	0.695212	-7.50452
ING5	0.160268	7.55177	0.319275	0.755199	0.816703	-6.95141
CNDP2	0.158125	6.83418	0.343736	0.737199	0.80258	-6.64742
RBBP7	0.154535	9.92814	1.23273	0.242094	0.353416	-6.92822
PKM	0.153825	11.0581	1.04934	0.315409	0.429143	-7.30283
PDCD6IP	0.153505	9.62644	0.825934	0.425516	0.537481	-7.28738
TUBB4B	0.152049	12.9479	1.28834	0.22275	0.332695	-7.28531
STRN	0.149572	8.20043	0.62704	0.542787	0.645085	-7.06063
GLUL	0.148249	4.3024	0.12465	0.902936	0.927449	-6.044
PAIP1	0.147812	8.82042	0.91032	0.381195	0.494068	-7.03203
MCM6	0.146684	8.35052	0.870207	0.40185	0.513134	-6.92604
PIN1	0.145444	9.29435	0.641903	0.533425	0.637923	-7.36048
ERH	0.145288	7.63421	0.647615	0.529852	0.635731	-6.83144
NAA15	0.143233	8.07074	0.485647	0.636268	0.724989	-7.08118
FAM114A2	0.142606	3.84875	0.231583	0.820899	0.864731	-6.01619
CD99	0.142575	1.66546	0.254328	0.803698	0.852463	-6.18959
SQSTM1	0.142247	9.61977	0.982493	0.34592	0.461339	-7.14369
CCT7	0.14208	7.72739	0.520478	0.612528	0.703699	-6.93162
KIF5B	0.137812	9.28452	0.321639	0.753452	0.815133	-7.52723
GEMIN8	0.134328	7.77742	0.6933	0.501778	0.611611	-6.86211
DYNC1H1	0.133178	6.78938	0.230763	0.821522	0.865057	-6.64529
CDV3	0.132066	9.02207	0.665498	0.518756	0.626281	-7.282
AHNAK	0.13047	10.0254	0.46626	0.64967	0.734803	-7.60104
CLNS1A	0.124465	10.4753	0.502736	0.624565	0.715347	-7.65457
RAB1B	0.123665	7.72771	0.292116	0.775361	0.828772	-7.03273
HNRNPAB	0.120536	8.25038	0.376092	0.713642	0.784041	-7.212
CALCOCO2	0.118762	7.90092	0.582417	0.571441	0.66929	-6.98093
MINDY3	0.112731	4.94788	0.0865697	0.932491	0.951086	-6.11676
PELO	0.112594	7.90939	0.382156	0.70926	0.779847	-7.08992
TUFM	0.110515	10.5144	0.734808	0.477061	0.586923	-7.5087
DNAJA1	0.109255	11.4177	0.663815	0.519794	0.626431	-7.68846
SLC4A11	0.107586	2.68044	0.104858	0.918281	0.940064	-6.10227
PSMD10	0.106913	9.87068	0.662291	0.520736	0.627245	-7.45799
RARS1	0.10687	9.326	0.688661	0.504587	0.614546	-7.33173
ARF3;ARF1	0.105748	8.81757	0.384058	0.707888	0.778771	-7.37867
PRDX1	0.103708	14.0887	0.809007	0.434804	0.546124	-7.91517
TRMT10C	0.102667	9.31998	0.663751	0.519834	0.626431	-7.34981
HBS1L	0.101864	7.3861	0.115881	0.90973	0.933441	-6.87493
RABGAP1	0.0988758	6.92236	0.105715	0.917616	0.939731	-6.70525
ARIH2	0.0987611	5.2573	0.15654	0.8783	0.91061	-6.17211
NFATC3	0.0983297	4.47762	0.0995685	0.922388	0.942522	-6.06188
RPS18	0.0978714	9.374	0.468544	0.648084	0.734803	-7.47625
IMPDH2	0.0973798	11.1638	0.565541	0.582488	0.678259	-7.7167
RAB9A	0.0934194	8.7374	0.462613	0.652206	0.736766	-7.32284
RPS11	0.0886627	8.72989	0.369971	0.718075	0.788284	-7.35741
STK26	0.0879228	8.62751	0.409161	0.68988	0.765548	-7.31372
NONO	0.0825048	10.4359	0.397087	0.698518	0.77265	-7.69706
PSMB1	0.0823618	7.11428	0.147685	0.885129	0.915971	-6.78816
FTH1	0.0817082	8.9351	0.360663	0.724838	0.794446	-7.42406
RPS4X	0.0779701	9.65033	0.32469	0.7512	0.813334	-7.59202
TNIP1	0.0761617	7.43484	0.221973	0.828197	0.87109	-6.929
SNX2	0.0758161	7.36834	0.274955	0.788191	0.839878	-6.8809
BRAP	0.073432	7.4582	0.25867	0.800426	0.849645	-6.92612
USP14	0.0708505	8.66848	0.442533	0.666248	0.746522	-7.31484
DDX21	0.0708395	6.36671	0.145947	0.88647	0.916672	-6.4968
RNF2	0.0687028	9.8047	0.444921	0.664571	0.744945	-7.5725
DYNC1I2	0.0616637	7.23053	0.140309	0.890824	0.919797	-6.85836
CKAP4	0.061263	6.90533	0.201435	0.84385	0.883851	-6.70736
MAP7D1	0.060997	1.62051	0.0821917	0.935897	0.954207	-6.22515
SUGT1	0.0597026	9.4988	0.459969	0.654047	0.737591	-7.5065
NUMA1	0.0592976	7.2697	0.171004	0.86717	0.900422	-6.87154
LDHB	0.0571634	8.58744	0.294531	0.77356	0.827488	-7.34783
RPS16	0.0542094	9.06645	0.302387	0.767714	0.824749	-7.47118
C12orf29	0.0541589	4.53361	0.102575	0.920054	0.941181	-6.07589
EEF1D	0.0519923	12.9974	0.429121	0.675703	0.753448	-8.03338
ACP1	0.0517161	8.01484	0.228178	0.823483	0.866791	-7.17422
MAPRE2	0.0506573	8.51816	0.308868	0.762903	0.822291	-7.31757
SMARCC1	0.0480144	8.15661	0.209507	0.837689	0.878731	-7.23233
RBBP4	0.0472114	10.6355	0.303201	0.76711	0.82474	-7.76242
PFDN1	0.0470224	7.95188	0.0907213	0.929263	0.948494	-7.18074
ACTN1	0.0470186	8.0738	0.208295	0.838614	0.879366	-7.18643
HSPA5	0.0464047	10.8487	0.309623	0.762343	0.822176	-7.79133
PRKDC	0.0463479	7.07587	0.137623	0.8929	0.921596	-6.78294
CORO1C	0.0450169	8.09111	0.154297	0.88003	0.911377	-7.20973
SNX5	0.0443313	4.26527	0.065712	0.948727	0.964085	-6.0546
PPA1	0.0436951	10.9102	0.274558	0.788488	0.839878	-7.81108
CSRP2	0.0423761	6.4233	0.103673	0.919201	0.940657	-6.53668
CAPRIN1	0.0403889	13.9758	0.314321	0.758863	0.81964	-8.19467
CPNE3	0.0403424	7.9266	0.179187	0.860885	0.896593	-7.14312
PTPN1	0.0390081	7.94612	0.1354	0.894619	0.922335	-7.15646
MRPL42	0.0376827	6.0507	0.0742691	0.942063	0.959077	-6.39439
IMPACT	0.0365	2.0994	0.0251175	0.980388	0.985596	-6.16896
SPDL1	0.0343179	8.53106	0.134721	0.895143	0.922408	-7.36438
NHLRC2	0.0341828	7.41641	0.131681	0.897494	0.924227	-6.9327
SPAG9	0.032133	9.65427	0.297937	0.771024	0.826059	-7.60114
ZNF507	0.0278187	3.42475	0.0209577	0.983636	0.986191	-6.05466
PTPN11	0.0270991	9.10463	0.189943	0.852639	0.890692	-7.51305
UBA5	0.0263837	5.05733	0.0362725	0.971682	0.979315	-6.14821
EAF1	0.0263051	4.38091	0.0295252	0.976948	0.983357	-6.06802
PRKAR2A	0.0262175	10.4567	0.134445	0.895357	0.922408	-7.77568
RPS3A	0.0215336	10.3899	0.126009	0.901884	0.927057	-7.76616
CDC37	0.019826	9.90117	0.129698	0.899029	0.925156	-7.68584
LDHA	0.0193532	8.19672	0.0660329	0.948477	0.964085	-7.24872
TBCB	0.0189171	8.17651	0.0946881	0.92618	0.945696	-7.25109
IPO4	0.0182368	7.97501	0.0872092	0.931994	0.95093	-7.17202
GDI2	0.0177729	6.24635	0.0228496	0.982159	0.985866	-6.44819
RPRD1A	0.0173874	8.59291	0.108757	0.915256	0.937662	-7.38711
AKAP12	0.0173011	9.44586	0.101468	0.920913	0.941711	-7.60242
FUBP3	0.0134751	9.76496	0.0248466	0.9806	0.985596	-7.67294
HSPA4L	0.0130748	7.35657	0.0472472	0.96312	0.976198	-6.91925
SLC25A5	0.0119385	9.613	0.07856	0.938723	0.956029	-7.63632
CAND1	0.0111209	7.23228	0.0384143	0.970011	0.979311	-6.85116
HSPA1A;HSPA1B	0.00672885	13.8623	0.0442659	0.965446	0.977479	-8.23458
KRT8	0.00664781	7.53478	0.0256842	0.979946	0.985596	-7.00243
TBC1D4	0.00558733	7.66099	0.0232644	0.981835	0.985866	-7.04728
CNOT3	0.00466171	8.24368	0.0166542	0.986996	0.989145	-7.27067
RPL13	0.000560613	8.47559	0.00146492	0.998856	0.998856	-7.35778
TCP1	-0.000981104	8.27838	-0.00501191	0.996086	0.996991	-7.28083
ENSA	-0.00132489	9.12119	-0.00689431	0.994616	0.996059	-7.53485
APRT	-0.00151616	9.23774	-0.00964215	0.992471	0.994271	-7.56164
ANKMY2	-0.00192317	2.22391	-0.00272775	0.99787	0.998231	-6.15503
DPY30	-0.00219677	7.1788	-0.00477816	0.996269	0.996991	-6.86482
EEF1A1	-0.00456691	11.3448	-0.0249956	0.980484	0.985596	-7.91077
SMN1	-0.00486119	9.05673	-0.0208866	0.983691	0.986191	-7.51718
LRRFIP1	-0.00493065	10.8267	-0.0305467	0.976151	0.982912	-7.83867
CFL1	-0.00645217	11.7426	-0.0431599	0.966309	0.977994	-7.96504
TBC1D15	-0.00648344	8.20892	-0.0378551	0.970447	0.979311	-7.2634
ZFYVE16	-0.00663593	8.61529	-0.0421527	0.967094	0.97843	-7.39711
YARS1	-0.00678412	8.7694	-0.0360327	0.971869	0.979315	-7.43815
NAA10	-0.0084442	9.59001	-0.0502191	0.960803	0.974206	-7.6353
HNRNPC	-0.00880683	8.75613	-0.0373705	0.970825	0.979315	-7.43674
TUBB2A	-0.0105974	11.396	-0.058461	0.954377	0.969114	-7.91654
UBA6	-0.0110648	6.85927	-0.0383723	0.970044	0.979311	-6.70186
TP53BP1	-0.0113546	8.19743	-0.0571113	0.955429	0.969826	-7.25534
RABEP1	-0.0128977	8.86696	-0.0725453	0.943405	0.959905	-7.46784
USP10	-0.0177729	9.59212	-0.122065	0.904939	0.92916	-7.62683
PHB1	-0.0202909	10.2599	-0.136739	0.893583	0.921612	-7.74287
ATP5PO	-0.0214453	2.58676	-0.0222165	0.982653	0.985866	-6.11655
MYCBP2	-0.0233685	2.27659	-0.0226055	0.982349	0.985866	-6.14893
TRAF6	-0.0241156	5.80838	-0.0317119	0.975241	0.982355	-6.32066
CPSF1	-0.0245464	8.10213	-0.0723319	0.943571	0.959905	-7.21808
RPSA	-0.0290157	9.941	-0.247507	0.808846	0.856936	-7.66642
GOLGA3	-0.0297444	7.48389	-0.0980581	0.923561	0.943372	-6.98655
PFDN6	-0.0302895	10.4156	-0.0368408	0.971239	0.979315	-7.77245
COX4I1	-0.031903	4.27981	-0.0461576	0.96397	0.976701	-6.06375
RAD50	-0.0340022	6.65302	-0.100886	0.921365	0.941825	-6.61163
HMGB1P1;HMGB1	-0.0361315	2.35719	-0.0409471	0.968035	0.97886	-6.13953
RBM3	-0.036322	9.26905	-0.171247	0.866983	0.900422	-7.55037
MAP1B	-0.0363704	11.0372	-0.277308	0.786427	0.838653	-7.82713
TPM1	-0.038213	6.96679	-0.0794849	0.938003	0.955649	-6.72717
CGN	-0.0394343	6.1679	-0.0446493	0.965147	0.977479	-6.44417
SEPTIN8	-0.0395871	6.97809	-0.0239635	0.981289	0.985866	-6.63105
NEURL4	-0.0414718	3.22741	-0.0406999	0.968228	0.97886	-6.06593
MAT2A	-0.0435976	8.83371	-0.293062	0.774655	0.828338	-7.40993
AIMP1	-0.0440672	10.4425	-0.342818	0.737872	0.802995	-7.71779
EIF3E	-0.0445238	9.13723	-0.241996	0.813012	0.859775	-7.50345
SFXN1	-0.0446325	8.02309	-0.217968	0.831244	0.872965	-7.16137
FXR1	-0.0449922	8.57534	-0.287901	0.778505	0.831549	-7.33645
MYL12B	-0.0456326	7.73359	-0.148459	0.884532	0.915696	-7.06794
PDE12	-0.046538	3.72993	-0.0386449	0.969831	0.979311	-6.05695
TUBB	-0.0479867	12.6897	-0.297931	0.771029	0.826059	-8.04333
PDCD6	-0.0480326	7.2684	-0.112628	0.912253	0.935626	-6.891
STAMBP	-0.0483254	3.09557	-0.0379269	0.970391	0.979311	-6.07411
RPL14	-0.0515671	7.90681	-0.204407	0.841581	0.881808	-7.12606
GLO1	-0.0521785	8.12634	-0.206672	0.839852	0.880331	-7.21133
BAG2	-0.0522392	10.1142	-0.398557	0.697464	0.772102	-7.64319
TRAFD1	-0.0540421	9.00793	-0.323438	0.752125	0.814016	-7.44651
SERPINH1	-0.0545868	8.28206	-0.264283	0.796202	0.846242	-7.2495
PPP2R1B	-0.0597722	8.83467	-0.356808	0.727647	0.795873	-7.39054
HTATSF1	-0.0614123	7.1163	-0.182418	0.858406	0.894793	-6.79054
CALCOCO1	-0.0642149	6.61294	-0.14675	0.885851	0.916375	-6.60325
RPS15A	-0.0665386	10.4322	-0.3914	0.702602	0.776234	-7.69616
SPTAN1	-0.0665416	9.34048	-0.307873	0.763641	0.822291	-7.53075
MLST8	-0.0670313	3.2601	-0.0549096	0.957146	0.971211	-6.06681
CCT3	-0.068412	10.4002	-0.524432	0.609861	0.701241	-7.6266
FAF2	-0.0684783	6.43938	-0.0649769	0.9493	0.964312	-6.48327
PLEC	-0.0701007	7.33584	-0.172072	0.866349	0.900332	-6.87636
STIP1	-0.072687	10.9697	-0.525066	0.609434	0.701065	-7.71099
SYAP1	-0.0740595	9.30708	-0.436187	0.670715	0.748989	-7.47204
ACBD6	-0.0741237	5.07601	-0.0700258	0.945367	0.961378	-6.1443
RAB1A	-0.0746381	8.90375	-0.33124	0.746374	0.809696	-7.41561
MYG1	-0.0746816	4.47532	-0.0538647	0.95796	0.971681	-6.07151
RPL6	-0.0752766	6.59738	-0.115811	0.909784	0.933441	-6.58202
PPP5C	-0.0764616	8.84762	-0.362015	0.723855	0.793998	-7.39235
HSPA4	-0.0771141	7.46852	-0.302386	0.767715	0.824749	-6.90936
DCAF7	-0.0790104	8.56809	-0.34903	0.733325	0.799623	-7.30949
REPS1	-0.081286	9.71227	-0.479937	0.640202	0.728269	-7.53288
CHAC2	-0.0822126	6.07703	-0.181862	0.858833	0.894793	-6.39351
MAP3K7	-0.084194	7.28477	-0.327004	0.749494	0.812124	-6.81858
TOR1AIP2	-0.0844199	8.3829	-0.399553	0.69675	0.771931	-7.2324
ERBIN	-0.0859344	7.64775	-0.417536	0.683917	0.761377	-6.93605
HNRNPA3	-0.0895455	8.82816	-0.557416	0.587846	0.682198	-7.28743
SAR1A	-0.0899846	5.83997	-0.144741	0.887402	0.917292	-6.31962
PPP2R1A	-0.0902545	10.526	-0.615382	0.550194	0.650251	-7.59127
CIRBP	-0.0907105	8.30933	-0.453541	0.658533	0.73987	-7.18196
SSBP1	-0.0913919	8.97675	-0.251432	0.805882	0.854451	-7.45268
TXLNG	-0.0914969	10.24	-0.617636	0.548758	0.649944	-7.54549
SPTBN1	-0.0917504	7.35131	-0.35028	0.732411	0.798941	-6.83439
PACSIN2	-0.0926038	9.44403	-0.454379	0.657948	0.739735	-7.49043
HGS	-0.0926714	10.0913	-0.615857	0.549891	0.650251	-7.52191
EIF3J	-0.094742	9.61107	-0.642734	0.532905	0.637923	-7.41749
GSPT1	-0.0960748	10.2261	-0.615962	0.549825	0.650251	-7.54371
PSMB2	-0.0969971	5.61847	-0.197972	0.846496	0.885615	-6.25236
BZW1	-0.0973092	6.61556	-0.276561	0.786986	0.838926	-6.55326
YTHDF2	-0.0983121	10.1293	-0.651312	0.527547	0.634055	-7.50388
NUDC	-0.0986967	10.6137	-0.704648	0.494945	0.604884	-7.54278
EIF3M	-0.0995233	7.66546	-0.266021	0.794896	0.845725	-7.0147
EIF3F	-0.105143	9.18534	-0.630256	0.540753	0.643776	-7.33094
AASDHPPT	-0.105739	8.42436	-0.466942	0.649196	0.734803	-7.20085
PSMC3	-0.106409	9.4663	-0.584227	0.570264	0.668535	-7.42522
CLASP1	-0.1073	1.97432	-0.0804001	0.93729	0.955275	-6.18079
STK4	-0.107396	8.33494	-0.642387	0.533122	0.637923	-7.08041
DNAJC7	-0.109221	9.09034	-0.715202	0.488641	0.598769	-7.25084
PPP1CA	-0.111599	8.21428	-0.65096	0.527767	0.634055	-7.02779
TEX264	-0.113942	8.03975	-0.386792	0.705917	0.77803	-7.11048
GTF2H2;GTF2H2C	-0.115144	1.44892	-0.219965	0.829724	0.872363	-6.22639
VDAC1	-0.115458	7.96379	-0.295722	0.772673	0.826859	-7.10978
RPL21	-0.11614	7.91265	-0.390315	0.703382	0.776665	-7.04767
USP15	-0.116162	8.15716	-0.632805	0.539145	0.642415	-7.02576
POLR2C	-0.11836	9.50376	-0.68831	0.5048	0.614546	-7.36352
YWHAZ	-0.118502	11.127	-0.934433	0.369139	0.482976	-7.42362
VAC14	-0.119108	2.52682	-0.125116	0.902576	0.927423	-6.11509
COPA	-0.121323	6.25895	-0.210118	0.837223	0.878576	-6.42909
BAP18.1	-0.121446	8.63957	-0.548634	0.593667	0.686932	-7.23619
OGT	-0.121462	7.75466	-0.482986	0.6381	0.726329	-6.94496
KPNA6	-0.122406	8.99649	-0.784156	0.448677	0.558471	-7.17207
LTV1	-0.123627	8.29691	-0.448776	0.661868	0.74282	-7.16946
CBS	-0.124001	8.73453	-0.756063	0.464701	0.574531	-7.11785
NAP1L4	-0.124013	9.03083	-0.611504	0.552671	0.652341	-7.30827
RCC1	-0.124635	7.15017	-0.269405	0.792354	0.843345	-6.77252
POLR2L	-0.124701	6.93056	-0.399122	0.697059	0.771963	-6.65133
IMMT	-0.125017	8.39069	-0.806178	0.436368	0.546846	-6.97345
SLC25A6	-0.126172	11.0763	-0.712349	0.49034	0.600585	-7.60299
HARS1	-0.12694	7.6384	-0.359972	0.725341	0.794682	-6.98822
LIMD1	-0.127026	8.39657	-0.50254	0.624699	0.715347	-7.18225
EIF3K	-0.127073	7.47696	-0.264152	0.796301	0.846242	-6.93747
RPL7	-0.127477	7.9217	-0.405853	0.692243	0.767861	-7.05602
PPM1E	-0.128547	2.9297	-0.126768	0.901296	0.927051	-6.08028
CCT4	-0.128749	8.20124	-0.460769	0.653489	0.737591	-7.12453
PRDX2	-0.128924	12.4116	-0.900716	0.386072	0.498285	-7.62886
KPNB1	-0.128955	10.7096	-1.09257	0.296769	0.410043	-7.20378
MRPS25	-0.129195	7.70672	-0.394644	0.700271	0.773969	-6.96155
RAB7A	-0.132649	9.56553	-0.825809	0.425584	0.537481	-7.26619
PPP2CA	-0.137137	9.58309	-0.688223	0.504854	0.614546	-7.37707
PSMC5	-0.137347	8.4989	-0.927723	0.372467	0.48549	-6.89895
DNAJC8	-0.137898	2.50495	-0.168856	0.868821	0.901459	-6.11056
SNRPF	-0.138019	8.13915	-0.797392	0.441252	0.551681	-6.88878
HSPD1	-0.138553	6.83055	-0.282825	0.782298	0.835218	-6.61519
H1-4;H1-3;H1-2	-0.138648	8.48109	-0.384106	0.707853	0.778771	-7.25316
IDE	-0.138906	5.58807	-0.184064	0.857144	0.894045	-6.24785
THOC3	-0.138953	9.27367	-0.879201	0.397153	0.508312	-7.15882
EIF5A	-0.140317	12.2385	-1.23382	0.241704	0.353034	-7.25508
RPL18A	-0.142568	6.09594	-0.308132	0.763449	0.822291	-6.36029
SKP1	-0.144335	8.81043	-0.615647	0.550025	0.650251	-7.24346
KTN1	-0.147157	10.57	-1.04498	0.317334	0.430489	-7.23325
CCT6A	-0.147204	9.40335	-0.80736	0.435714	0.546621	-7.24576
RRP1	-0.14773	5.32069	-0.137167	0.893252	0.921612	-6.1937
UCHL3	-0.148285	8.77981	-0.764483	0.459861	0.570334	-7.12877
TPM3	-0.148978	11.4755	-1.06884	0.306896	0.42046	-7.33705
SLK	-0.149186	7.34339	-0.415229	0.685557	0.761975	-6.80979
UTRN	-0.150057	7.59011	-0.59946	0.560401	0.660118	-6.8235
PRPS1	-0.150176	7.65592	-0.642765	0.532886	0.637923	-6.80888
HECTD1	-0.150303	7.55591	-0.664095	0.519621	0.626431	-6.74321
RPS27	-0.150306	8.96057	-0.772475	0.455296	0.56569	-7.16583
SERBP1.1	-0.15342	10.9097	-0.579236	0.573515	0.670923	-7.6688
CPSF4	-0.15402	7.29592	-0.29944	0.769906	0.826059	-6.80787
USP5	-0.154465	6.99045	-0.556096	0.588719	0.682638	-6.58342
RPL8	-0.154515	3.52905	-0.126451	0.901542	0.927051	-6.04955
PAICS	-0.154641	8.61699	-0.586658	0.568683	0.667326	-7.19972
UBE2M	-0.155884	6.82716	-0.257456	0.801341	0.850289	-6.66575
RPL34	-0.156098	3.50591	-0.109106	0.914984	0.937662	-6.05561
STAM	-0.156381	9.83671	-0.83002	0.423293	0.535319	-7.31541
PLS3	-0.157842	12.0131	-1.58048	0.140884	0.235992	-6.77356
PSPC1	-0.161554	4.36718	-0.199103	0.845632	0.885045	-6.04854
RPS19	-0.169278	6.37418	-0.352167	0.731033	0.797753	-6.43128
CTNND1	-0.169864	9.73175	-1.46019	0.170805	0.274535	-6.59673
RANGAP1	-0.170309	9.79892	-1.45085	0.17334	0.277122	-6.62172
CALM1;CALM2;CALM3	-0.171307	8.44109	-0.665851	0.518538	0.626281	-7.1033
HSPA8	-0.174008	13.7843	-1.64874	0.126016	0.218628	-6.8989
PCNT	-0.174516	6.27546	-0.508788	0.620446	0.711363	-6.33354
SS18L2	-0.174783	1.96391	-0.212342	0.835528	0.87713	-6.16186
YWHAQ	-0.175445	10.6699	-1.15881	0.269849	0.382022	-7.12501
TIPRL	-0.177325	8.57503	-0.921317	0.375663	0.489194	-6.93044
RNH1	-0.177741	8.58961	-0.865056	0.404556	0.516113	-6.98772
GNPDA1	-0.178021	2.61966	-0.108883	0.915158	0.937662	-6.11061
TBCE	-0.178421	7.76976	-0.758191	0.463474	0.573272	-6.7713
TRIOBP	-0.179545	7.67409	-0.728411	0.48082	0.591284	-6.75726
TWF1	-0.180393	3.62282	-0.243236	0.812074	0.859696	-6.02662
RFC2	-0.181323	6.77641	-0.389142	0.704226	0.776786	-6.57968
UQCRC1	-0.181962	7.77796	-0.857274	0.408669	0.51945	-6.69149
EIF5	-0.185207	9.1166	-1.18723	0.2589	0.371522	-6.80358
HAUS7	-0.185748	7.15229	-0.341028	0.739185	0.803936	-6.76895
NCAPH	-0.186236	8.75777	-1.17983	0.261716	0.374345	-6.7145
MAP2K1	-0.187899	7.2155	-0.447256	0.662933	0.743713	-6.71423
KIFAP3	-0.187919	2.28341	-0.154967	0.879513	0.911377	-6.13604
THUMPD3	-0.189272	5.46852	-0.235761	0.817732	0.862711	-6.209
TRMT112	-0.18928	8.14169	-0.236149	0.817439	0.862711	-7.19972
ZPR1	-0.191011	8.87143	-1.07213	0.305475	0.418929	-6.86439
PSMA3	-0.191123	7.38648	-0.627586	0.542441	0.644952	-6.6934
MCM7	-0.191517	7.96147	-0.959604	0.356845	0.471807	-6.66668
SAP30BP	-0.191892	6.15528	-0.3006	0.769043	0.825854	-6.38421
MCM4	-0.192338	7.86831	-0.622681	0.54555	0.647533	-6.90615
DBN1	-0.192978	10.0842	-1.26252	0.231572	0.341486	-6.91081
TTC1	-0.195308	8.81471	-0.996641	0.33929	0.454031	-6.92792
FLNB	-0.195874	11.4444	-1.99321	0.0703138	0.140762	-6.07015
MRPL43	-0.197103	6.22959	-0.232678	0.820069	0.864186	-6.41354
GNAI2	-0.199872	7.20058	-0.581749	0.571877	0.66929	-6.63373
LRRFIP2	-0.200044	8.10794	-0.91722	0.377717	0.491175	-6.76583
UBAP2	-0.200079	10.1552	-1.29286	0.221236	0.331423	-6.88624
VAPA	-0.200676	7.74621	-0.96726	0.353163	0.46851	-6.57969
EMD	-0.201548	11.3661	-1.55023	0.147948	0.245719	-6.72775
EIF4A1	-0.202169	10.1712	-1.35434	0.201441	0.309839	-6.81047
RAB5B	-0.202316	8.73581	-0.750351	0.468002	0.577579	-7.11244
RAB11FIP5	-0.202754	2.42631	-0.172292	0.866179	0.900332	-6.11869
PISD	-0.202779	4.39174	-0.142071	0.889463	0.918735	-6.06427
TFG	-0.203297	13.3257	-1.14895	0.273732	0.385228	-7.49277
ATXN2	-0.203555	8.2886	-0.638226	0.535733	0.639551	-7.07332
NUP62	-0.20438	9.8038	-1.23822	0.240128	0.352035	-6.88936
LARP1	-0.204602	10.4429	-1.30734	0.216435	0.325642	-6.9144
HSBP1	-0.206747	6.39676	-0.575833	0.575738	0.672375	-6.34393
TBC1D2B	-0.206959	2.42166	-0.177058	0.862519	0.897618	-6.1188
GARS1	-0.207226	8.09237	-0.586402	0.568849	0.667326	-7.00682
UBXN1	-0.208091	7.0853	-0.440914	0.667387	0.747495	-6.70439
MED22	-0.209214	2.22212	-0.315559	0.757947	0.819033	-6.10401
IFT22	-0.209953	6.87043	-0.414073	0.68638	0.762583	-6.61722
PCNA	-0.210649	7.37931	-0.664011	0.519673	0.626431	-6.65836
GRIPAP1	-0.210825	8.86914	-1.15173	0.272636	0.384703	-6.77825
TSC22D2	-0.211581	6.90562	-0.677598	0.511325	0.620783	-6.47688
MAP4	-0.214727	10.0546	-1.58812	0.139147	0.234201	-6.47808
STXBP4	-0.215762	7.92557	-1.03519	0.321694	0.435046	-6.58599
EEF1D.2	-0.217891	8.70035	-0.741985	0.472864	0.582798	-7.11578
MDC1	-0.218082	7.88583	-0.572486	0.577928	0.673803	-6.93389
PTGES3	-0.218213	9.38947	-0.704867	0.494813	0.604884	-7.32287
EEF1D.1	-0.21908	11.4943	-1.24713	0.23696	0.3485	-7.13786
SET	-0.219113	1.58147	-0.364509	0.722041	0.792323	-6.16443
C6orf120	-0.219274	6.52777	-0.473656	0.644542	0.732	-6.45222
NME2	-0.219439	11.7513	-1.99744	0.0697982	0.140308	-6.10479
NDUFAB1	-0.219527	3.62102	-0.154549	0.879835	0.911377	-6.04721
HIP1	-0.221637	2.4351	-0.178424	0.861471	0.896865	-6.11596
ALDOC	-0.223091	7.50529	-0.795325	0.442407	0.552159	-6.63479
CBX3	-0.225876	9.73909	-1.42923	0.17933	0.283576	-6.63752
YWHAE	-0.228176	11.9857	-1.84485	0.090749	0.171325	-6.37732
LRRFIP1.1	-0.228466	7.3531	-0.62918	0.541434	0.644308	-6.68903
ALMS1	-0.229364	6.61217	-0.665424	0.518802	0.626281	-6.366
MARCKS	-0.229646	10.5102	-1.66638	0.122407	0.213709	-6.43862
G3BP1	-0.229732	11.5799	-1.11237	0.288517	0.401655	-7.30367
UPF1	-0.230651	7.88386	-0.933522	0.36959	0.483337	-6.65464
IKBKG	-0.230811	8.94924	-1.44704	0.174385	0.27825	-6.43643
PSMC2	-0.231397	7.82344	-1.08469	0.300104	0.412998	-6.48097
TRAP1	-0.231602	8.06397	-0.863505	0.405374	0.516679	-6.78091
UGDH	-0.232384	2.53393	-0.306165	0.764908	0.823014	-6.0757
PPAT	-0.233059	6.99223	-0.655018	0.525242	0.631571	-6.51877
RPS12	-0.233502	10.4508	-1.35659	0.200747	0.309065	-6.85286
SOD1	-0.236149	7.13872	-0.35266	0.730673	0.797753	-6.72679
HMOX2	-0.237024	9.64934	-1.80582	0.0969599	0.179855	-6.0819
CSNK2A1	-0.238065	8.81129	-1.26561	0.2305	0.340349	-6.62392
PPP2R2A	-0.238188	8.24617	-1.33077	0.20885	0.318523	-6.36499
LDAF1	-0.238421	2.76494	-0.233175	0.819692	0.864118	-6.07397
IST1	-0.2394	7.65906	-0.795624	0.44224	0.552159	-6.70612
EIF3H	-0.240158	6.3079	-0.37717	0.712862	0.783495	-6.39315
RTCB	-0.24106	10.3505	-1.38754	0.191374	0.296953	-6.79777
HNRNPF	-0.241432	10.1172	-1.4216	0.181487	0.285622	-6.71471
YTHDF1	-0.242906	9.00284	-1.62823	0.130331	0.224283	-6.19642
SRPRB	-0.244135	7.9959	-0.937105	0.36782	0.481935	-6.68766
DYNLL1	-0.244917	10.7854	-1.8459	0.0905868	0.171136	-6.20962
RING1	-0.245153	7.6364	-0.436366	0.670588	0.748989	-6.89031
YWHAB	-0.24676	12.0164	-1.47322	0.167323	0.270657	-6.9207
NAE1	-0.247117	3.02167	-0.482791	0.638234	0.726329	-5.96522
STX18	-0.24964	2.49	-0.235814	0.817692	0.862711	-6.09889
CARM1	-0.25225	6.28463	-0.422085	0.680686	0.758087	-6.36017
SF3B6	-0.25451	7.94637	-0.848714	0.413225	0.524508	-6.73773
SKA3	-0.256897	8.6367	-1.31972	0.2124	0.32198	-6.51119
USO1	-0.25743	7.73051	-1.14419	0.275626	0.387025	-6.37564
EPB41	-0.257813	7.46098	-0.989113	0.342807	0.458071	-6.43097
ACTB	-0.258546	14.6692	-1.2713	0.228542	0.338686	-7.478
HYOU1	-0.259886	6.98225	-0.459646	0.654272	0.737591	-6.61369
NAP1L1	-0.259938	11.494	-1.51369	0.156884	0.257925	-6.79504
EEF2	-0.260045	9.92474	-1.34948	0.202952	0.311592	-6.77231
RPL11	-0.260412	10.932	-1.22396	0.245265	0.35729	-7.08588
SLC25A3	-0.260502	7.38174	-0.807913	0.435408	0.546621	-6.54713
UCHL1	-0.262558	8.95016	-0.92934	0.371663	0.485129	-7.01513
TMEM11	-0.262611	3.22064	-0.259088	0.800111	0.849638	-6.03735
YWHAH	-0.263604	8.42958	-1.55513	0.146783	0.244225	-6.13106
FNDC3A	-0.263673	5.04441	-0.389535	0.703942	0.776784	-6.08646
GCC2	-0.264108	8.06812	-1.20644	0.251695	0.363974	-6.44705
GOLGA7	-0.264425	2.53046	-0.299412	0.769926	0.826059	-6.07809
AKAP9	-0.265523	6.20869	-0.597934	0.561385	0.660294	-6.25488
NAMPT	-0.268291	8.13885	-0.995469	0.339836	0.454541	-6.67954
CCDC6	-0.272181	9.2145	-1.68159	0.119368	0.210099	-6.17199
RPLP1	-0.272739	9.01747	-1.19261	0.256864	0.369702	-6.76577
AKAP1	-0.27389	8.30317	-1.04502	0.31732	0.430489	-6.70481
RHOT2	-0.275615	2.79701	-0.356502	0.72787	0.795873	-6.03475
RBM14	-0.275991	8.62008	-1.40731	0.185581	0.289921	-6.38632
TSC22D1	-0.276134	6.35175	-0.479388	0.64058	0.7284	-6.37641
IMPDH1	-0.27784	8.78399	-0.875302	0.399185	0.510439	-7.02781
UBE2R2	-0.278811	4.71206	-0.16201	0.874088	0.906583	-6.08886
PRKCI	-0.281584	3.38029	-0.413366	0.686883	0.762836	-5.97884
CTSV;CTSL;CTSL;CTSK;CTSL3P	-0.281703	2.69582	-0.354197	0.729551	0.797396	-6.04464
MTAP	-0.282337	2.53439	-0.265463	0.795315	0.845845	-6.08705
PPM1G	-0.283216	8.87205	-1.46096	0.170599	0.274524	-6.39374
ANXA2	-0.284273	9.65542	-1.43803	0.176873	0.280439	-6.6051
EPS15	-0.285447	8.97193	-1.55235	0.147442	0.245027	-6.29599
AARSD1	-0.285882	6.97586	-0.963627	0.354907	0.469695	-6.24488
HNRNPK	-0.288663	10.8972	-1.63949	0.127948	0.22087	-6.53457
PSMC4	-0.289062	9.56633	-0.88274	0.395316	0.507371	-7.21365
WBP2	-0.289698	9.60764	-2.21252	0.0478164	0.105318	-5.41589
SLC1A5	-0.29007	6.85546	-0.85726	0.408677	0.51945	-6.29185
OLA1	-0.290107	8.20371	-1.37871	0.19401	0.3002	-6.28273
GFM1	-0.290933	1.79566	-0.331952	0.745851	0.809446	-6.1484
SEC13	-0.291335	9.72698	-1.67853	0.119975	0.210795	-6.28562
PCBP2	-0.292798	11.6828	-3.13318	0.00897883	0.0321237	-4.09802
HPRT1	-0.292993	10.8041	-1.76152	0.104475	0.18922	-6.34098
ABCE1	-0.294255	9.00609	-0.317265	0.756684	0.817989	-7.41487
POLDIP3	-0.29478	2.64075	-0.185581	0.855981	0.893507	-6.09744
PDAP1	-0.295179	6.00513	-0.269572	0.792229	0.843345	-6.35228
PCM1	-0.296978	6.86702	-0.930177	0.371248	0.484816	-6.23595
MBD3	-0.297759	9.33546	-1.14148	0.276704	0.387751	-6.89512
ALDOA	-0.298351	12.5614	-1.6238	0.131281	0.225076	-6.78274
CAMK2D	-0.29876	8.67246	-1.77044	0.102921	0.187142	-5.89226
SPART	-0.298823	9.30863	-2.39453	0.0345202	0.0829806	-5.04031
FLNC	-0.299268	10.1	-2.5513	0.0259946	0.0671712	-4.92026
GFPT1	-0.301611	7.67537	-1.21645	0.248007	0.360713	-6.26148
HNRNPH2	-0.302007	9.74022	-2.4098	0.033583	0.0814365	-5.10457
HNRNPD	-0.302836	7.93168	-1.1045	0.291777	0.404766	-6.47939
PDLIM1	-0.305615	9.88017	-1.91366	0.0806743	0.156807	-5.9567
KLC4	-0.305917	7.44084	-1.15996	0.269399	0.381776	-6.24592
HNRNPA2B1	-0.308513	9.51557	-1.61971	0.132163	0.225928	-6.3256
TAB1	-0.309824	8.26809	-1.18025	0.261555	0.374309	-6.54058
PSME2	-0.31114	6.81845	-0.466709	0.649358	0.734803	-6.52802
NUP88	-0.315468	8.35121	-1.19077	0.257559	0.370341	-6.54522
PPP6R3	-0.315755	7.3391	-1.16699	0.266664	0.379409	-6.19101
PEF1	-0.321755	9.75823	-1.45072	0.173377	0.277122	-6.6102
EPS15L1	-0.321966	9.84615	-1.33273	0.208225	0.317744	-6.77835
ARHGEF7	-0.322526	8.2428	-1.66785	0.12211	0.213325	-5.89615
MIA3	-0.323199	9.57964	-1.61456	0.133281	0.226974	-6.3483
BICD2	-0.323321	8.60163	-1.78138	0.101044	0.185069	-5.84708
GOLGB1	-0.32538	9.19229	-1.14917	0.273647	0.385228	-6.85866
PCBP1	-0.327381	11.4531	-3.69394	0.00324739	0.0162194	-3.03378
CTTN	-0.328446	12.2234	-1.88698	0.0844512	0.162302	-6.34247
ATXN10	-0.329115	7.87385	-1.34585	0.204086	0.313159	-6.17615
SSR4	-0.329523	6.7892	-0.535217	0.602617	0.6945	-6.49901
DCTN2	-0.329832	10.1726	-1.62153	0.131769	0.225633	-6.44787
UACA	-0.33089	7.59539	-0.907166	0.382792	0.495822	-6.5297
TNPO3	-0.331046	4.36966	-0.239353	0.815012	0.861156	-6.05428
CRKL	-0.333818	9.65749	-2.67431	0.02078	0.057835	-4.62
PSMB6	-0.33452	4.40131	-0.436837	0.670257	0.748989	-5.98526
PGRMC1	-0.336284	9.16134	-1.94176	0.0768633	0.150993	-5.75604
COL4A2	-0.336531	7.62753	-0.759455	0.462747	0.572886	-6.70219
SAFB	-0.336971	7.5765	-1.17483	0.263633	0.376112	-6.26395
CAPZB	-0.338494	9.50548	-2.73293	0.0186717	0.0537798	-4.48131
WDR26	-0.338524	7.48618	-1.09915	0.294009	0.407044	-6.32347
PPIA	-0.339539	9.86013	-1.47508	0.166831	0.270257	-6.59197
CENPF	-0.339677	7.28132	-1.081	0.301676	0.414955	-6.23712
SPAG5	-0.340626	7.88621	-1.26601	0.230363	0.340349	-6.29993
RBM8A	-0.341094	7.03458	-0.357872	0.726871	0.795727	-6.70506
PEX5	-0.34123	6.93661	-1.03823	0.320339	0.43414	-6.1473
SFPQ	-0.343658	7.65065	-1.24005	0.239473	0.351718	-6.21423
NUP155	-0.34394	7.74579	-0.824063	0.426536	0.538321	-6.69643
IARS1	-0.345043	10.8534	-0.823413	0.426891	0.538389	-7.48022
INA	-0.348084	4.4339	-0.330696	0.746775	0.809813	-6.03959
ADI1	-0.348419	8.09929	-0.910761	0.380972	0.494068	-6.75365
DCP1A	-0.350506	8.62281	-1.66207	0.123281	0.214556	-6.03259
DAG1	-0.350704	9.15892	-2.19782	0.0490815	0.106911	-5.33851
EEF1E1	-0.352163	9.61695	-2.78352	0.0170231	0.0506688	-4.41288
MRPS6	-0.354823	2.27199	-0.218119	0.831129	0.872965	-6.12621
UCK2	-0.355041	8.69403	-1.30741	0.216412	0.325642	-6.53667
EIF4EBP1	-0.355813	8.92143	-1.40318	0.186781	0.291133	-6.47997
WDR44	-0.356466	6.59032	-0.886436	0.393403	0.506092	-6.17499
ZNF24	-0.356488	7.81167	-1.15669	0.270682	0.382417	-6.3932
TRIM25	-0.35854	7.14023	-1.01134	0.3325	0.447328	-6.23832
RALGAPA1	-0.359055	0.993547	-0.52587	0.608893	0.700734	-6.16955
MCMBP	-0.360119	8.26748	-2.12152	0.0561732	0.119072	-5.1945
NSFL1C	-0.360577	8.32319	-1.8613	0.0882406	0.167969	-5.63629
AK1	-0.361329	3.70025	-0.466505	0.6495	0.734803	-5.95493
KHSRP	-0.361614	11.3872	-1.64347	0.127114	0.21998	-6.59615
IGF2BP1	-0.361798	9.60155	-2.41249	0.0334204	0.0813194	-5.06751
GOPC	-0.362749	8.93847	-2.3558	0.0370115	0.0872964	-5.01283
PFN1	-0.362977	10.3635	-1.31852	0.212788	0.322184	-6.88244
OBI1	-0.363006	8.62923	-2.48683	0.0292188	0.0732326	-4.6904
LARP1B	-0.364036	8.15018	-1.6971	0.116338	0.205583	-5.81346
PIK3R1	-0.364149	7.61049	-1.48317	0.164702	0.26854	-5.89733
KPNA2	-0.364203	9.95871	-2.39736	0.0343444	0.082702	-5.16294
UBLCP1	-0.365951	3.15619	-0.262937	0.797214	0.846887	-6.04049
EIF3CL;EIF3C	-0.367724	8.67306	-1.3227	0.21144	0.32123	-6.4853
PSMC6	-0.367904	8.80534	-2.18626	0.0500982	0.108612	-5.2605
KLC1	-0.368845	10.1275	-2.24174	0.0453938	0.102182	-5.46082
POLR2J	-0.369087	7.86376	-1.46601	0.169241	0.272881	-6.02996
HNRNPH1	-0.369886	11.6908	-3.50914	0.00453018	0.020084	-3.40524
NDE1	-0.372033	7.55321	-0.851139	0.411931	0.523105	-6.58401
SON	-0.372446	7.21536	-0.596989	0.561995	0.660294	-6.58532
FDPS	-0.374494	6.73051	-1.03045	0.323823	0.437573	-6.08114
KCTD12	-0.37536	8.94275	-1.68314	0.119063	0.209861	-6.09835
ACTN4	-0.376238	9.89841	-3.13655	0.00892361	0.0320925	-3.82309
RBM4	-0.376868	8.95696	-2.79823	0.0165716	0.049589	-4.23331
VDAC2	-0.37825	9.96138	-2.45156	0.0311441	0.0770788	-5.06864
GEMIN7	-0.378399	7.83853	-1.56759	0.143856	0.240224	-5.88135
PSMF1	-0.378545	6.20203	-0.240233	0.814346	0.860782	-6.39189
UBAP2L	-0.378621	12.1523	-2.2708	0.0431	0.0980577	-5.7025
HDLBP	-0.37994	7.83212	-1.70947	0.113971	0.202566	-5.66275
RPL31	-0.380605	10.1318	-0.963846	0.354801	0.469695	-7.23639
TANK	-0.382237	6.83014	-0.487394	0.635066	0.723918	-6.54881
TPT1	-0.383245	9.85249	-2.67634	0.0207032	0.0577599	-4.65122
UBE2S	-0.3873	7.12627	-0.845002	0.415212	0.526303	-6.40624
PI4KA	-0.387432	3.40279	-0.241903	0.813082	0.859775	-6.03621
COX17	-0.388638	7.80804	-1.85565	0.0890955	0.168961	-5.4474
CTTNBP2NL	-0.392686	7.70117	-1.60418	0.135557	0.229981	-5.77932
PNP	-0.392764	1.6661	-0.454236	0.658048	0.739735	-6.11528
GIGYF2	-0.394448	10.3142	-2.92265	0.0131978	0.0421413	-4.28568
NASP	-0.394825	9.81617	-1.7894	0.0996875	0.183436	-6.13466
SYNCRIP	-0.396983	10.8925	-2.91123	0.0134764	0.0426318	-4.39402
RANBP1	-0.398076	10.1245	-2.13906	0.0544619	0.116068	-5.63192
GAPDH	-0.399506	9.75044	-1.62275	0.131507	0.225324	-6.36331
PSMA1	-0.399556	5.04637	-0.497106	0.628409	0.71781	-6.03896
MT-CO2	-0.399736	9.45753	-1.48904	0.163173	0.266362	-6.48618
ACBD3	-0.401689	8.34199	-2.30887	0.040263	0.0935041	-4.90569
TARBP2	-0.403129	7.1322	-0.920419	0.376113	0.489549	-6.3529
AMPD2	-0.403276	2.62803	-0.296814	0.77186	0.826309	-6.07062
TBCD	-0.404401	4.70195	-0.281819	0.78305	0.83548	-6.06276
BSDC1	-0.406273	8.32191	-0.986763	0.34391	0.459323	-6.76549
DHX9	-0.406988	6.17185	-0.843333	0.416107	0.526954	-6.05563
FKBP5	-0.407883	2.16449	-0.520159	0.612743	0.703699	-6.02335
EFTUD2	-0.4081	8.07273	-1.75378	0.105841	0.19134	-5.69005
APPL1	-0.408566	6.71899	-0.546507	0.595081	0.687417	-6.42988
PGAM5	-0.408694	7.93393	-1.6145	0.133292	0.226974	-5.84499
STAM2	-0.410788	9.23818	-2.49864	0.0286006	0.0720098	-4.83766
BACH1	-0.411393	7.41235	-1.60773	0.134775	0.228979	-5.64235
CUL4B	-0.411531	5.88294	-0.755463	0.465047	0.574702	-6.04757
KPNA3	-0.413363	9.23173	-2.65066	0.0216958	0.0595515	-4.56627
TPM4	-0.413554	10.9026	-2.63001	0.0225274	0.0610604	-4.90331
YWHAG	-0.413908	8.78666	-0.587539	0.568111	0.667144	-7.24432
GCLM	-0.41457	8.02464	-1.79621	0.0985487	0.182254	-5.60816
RELA	-0.415075	8.68103	-2.34195	0.0379441	0.0890413	-4.96
CYTH1	-0.415632	1.9712	-0.67321	0.514013	0.623771	-5.95308
RAB11B	-0.417691	9.50345	-2.93088	0.0130004	0.0418987	-4.11959
CDC25B	-0.42104	2.89348	-0.338683	0.740905	0.805344	-6.03781
HLA-B	-0.421714	9.19569	-2.27984	0.0424095	0.0969661	-5.20553
ATXN7L3B	-0.422161	6.36506	-1.21546	0.248368	0.361048	-5.75433
CDC42BPA	-0.424719	5.37419	-0.549383	0.593169	0.686644	-6.0623
EIF4B	-0.425099	11.3482	-3.78725	0.00274797	0.0146482	-2.8469
KLC2	-0.427407	7.22945	-0.943017	0.364913	0.479263	-6.37791
SLC25A24	-0.429122	7.41912	-0.928243	0.372208	0.485382	-6.41565
LSM3	-0.430151	7.34844	-1.27073	0.228737	0.338751	-6.06991
MTPN	-0.430204	9.39639	-2.78008	0.0171305	0.0507506	-4.37096
RPAP3	-0.430467	8.91052	-2.36934	0.0361216	0.0858507	-4.97578
UQCRC2	-0.431823	9.23529	-1.9467	0.0762101	0.150137	-5.76162
PFAS	-0.432127	8.39373	-1.6267	0.130658	0.224566	-5.99812
EZR	-0.432328	8.50062	-1.98032	0.0719036	0.143185	-5.49663
USP19	-0.435563	5.24966	-0.471083	0.646324	0.733421	-6.08366
CHUK	-0.436356	2.23844	-0.340845	0.739318	0.803936	-6.09391
TXLNA	-0.436498	11.1936	-3.46231	0.00493101	0.0212141	-3.42333
PLCG1	-0.438001	7.42682	-1.33905	0.206222	0.315384	-5.992
PARN	-0.438133	1.91799	-0.515768	0.615712	0.706521	-6.05386
SLC3A2	-0.438431	8.4878	-2.14501	0.0538925	0.115032	-5.22451
ATP6V0D1	-0.439032	3.129	-0.372791	0.716031	0.786353	-6.01079
EIF2S3;EIF2S3B;EIF2S3B	-0.439078	1.92036	-0.59761	0.561594	0.660294	-6.00736
PRPSAP2	-0.43942	6.75482	-1.20715	0.251432	0.363971	-5.89881
UNC45A	-0.441891	7.27814	-1.40731	0.185583	0.289921	-5.84559
HOOK3	-0.444351	6.41642	-1.0657	0.308255	0.421794	-5.94138
GSTP1	-0.444772	7.70514	-1.46899	0.168445	0.271756	-5.92936
ALYREF	-0.445398	6.72288	-0.947074	0.362928	0.477109	-6.15225
KIF2A	-0.446317	2.27514	-0.544773	0.596235	0.688462	-5.99798
ABCF1	-0.448572	8.0067	-2.28228	0.042225	0.0966455	-4.80887
RPS20	-0.449231	10.4924	-2.87752	0.014334	0.044584	-4.39422
PNN	-0.45001	8.91529	-1.56898	0.143534	0.239831	-6.23633
DCP2	-0.450825	1.28537	-0.556434	0.588495	0.682638	-6.11175
TIMM50	-0.451711	6.85393	-0.899349	0.386769	0.498952	-6.23091
SF3B5	-0.452896	2.21985	-0.49734	0.628249	0.71781	-6.02924
ARFGAP1	-0.453276	8.08455	-1.70164	0.115464	0.204693	-5.77285
GAB1	-0.45336	6.27231	-1.00425	0.335763	0.45062	-5.95189
ACTG1	-0.454194	7.56904	-1.86924	0.0870527	0.166049	-5.32371
FXR2	-0.456237	7.89105	-2.0569	0.0629231	0.130085	-5.14742
LBR	-0.45793	6.7856	-0.975229	0.349361	0.464358	-6.12298
GBF1	-0.461197	7.02295	-0.43368	0.672483	0.750463	-6.58015
ATP6V1H	-0.462012	3.988	-0.344612	0.736558	0.802198	-6.00417
SMIM26	-0.462103	3.22641	-0.329396	0.747732	0.810532	-6.02054
MSH6	-0.46239	4.37139	-0.491256	0.632415	0.72179	-5.97052
ITPA	-0.462955	7.66197	-0.335994	0.742879	0.807172	-6.89572
LRPPRC	-0.46398	6.31553	-0.670992	0.515375	0.624285	-6.22592
TSN	-0.467678	8.71983	-2.22856	0.0464715	0.103448	-5.1609
ATP1B3	-0.467705	8.35781	-2.02455	0.0665814	0.135219	-5.37235
GLRX3	-0.468817	10.8112	-3.98255	0.00194276	0.0114168	-2.4145
CLPP	-0.473474	8.67989	-1.77069	0.102878	0.187142	-5.87071
AFTPH	-0.473557	8.12485	-1.59343	0.13795	0.232616	-5.92979
UNK	-0.47398	8.0452	-2.46273	0.0305213	0.0756052	-4.52091
URI1	-0.474687	7.73611	-1.83024	0.0930299	0.174325	-5.44154
TTC4	-0.476498	8.25659	-2.21512	0.0475962	0.105001	-5.02575
NOP56	-0.477823	1.22836	-0.763444	0.460456	0.570817	-5.98273
H2AC20;H2AC18	-0.478511	3.35161	-0.426469	0.677579	0.754931	-5.97724
NRBP1	-0.479622	6.62347	-0.962538	0.355431	0.470163	-6.11515
MOCS2	-0.479898	7.20225	-0.931102	0.370788	0.484446	-6.36668
GPRIN1	-0.481327	8.6389	-0.883087	0.395136	0.507371	-6.97903
RABGGTB	-0.481777	8.08445	-1.61771	0.132596	0.226443	-5.91034
BCKDHA	-0.482329	1.10945	-0.807219	0.435792	0.546621	-5.96282
STEEP1	-0.482612	4.05183	-0.242129	0.812911	0.859775	-6.03972
POLR2H	-0.483015	7.77948	-2.03743	0.065102	0.133491	-5.12057
PHGDH	-0.484099	10.7018	-3.92295	0.0021587	0.0123957	-2.50631
RPL36	-0.484277	2.067	-0.804776	0.437146	0.547324	-5.84586
NAA50	-0.484282	6.92884	-1.4095	0.184951	0.289424	-5.70398
DNAJA2	-0.48549	9.64262	-2.7033	0.0197097	0.0557742	-4.55854
EIF3G	-0.485725	10.4509	-4.14294	0.00146578	0.00973193	-2.06825
DSG2	-0.486029	8.57813	-2.23878	0.0456334	0.102388	-5.09369
COMT	-0.488544	4.95514	-0.581803	0.571842	0.66929	-5.97346
DDX5	-0.489041	10.4049	-2.91271	0.0134401	0.0425706	-4.31467
PAWR	-0.490063	9.78782	-2.86487	0.0146698	0.0454737	-4.295
RABEP2	-0.490639	6.89413	-1.23876	0.239935	0.351939	-5.90403
ATAD3A	-0.491048	7.75309	-1.05002	0.315111	0.428948	-6.44875
RFC3	-0.493193	1.85556	-0.68167	0.50884	0.61858	-5.96086
GRB2	-0.498104	8.71745	-2.92972	0.0130282	0.0419392	-3.92094
SRRT	-0.499297	7.35866	-1.58253	0.140416	0.23562	-5.63416
DCTN1	-0.501286	6.42639	-1.31055	0.215382	0.324814	-5.64983
PHF5A	-0.502257	2.71372	-0.43648	0.670508	0.748989	-6.01156
SHTN1	-0.503849	7.22931	-1.96988	0.0732164	0.145589	-5.008
EVA1A;EVA1B	-0.505127	4.79285	-0.905101	0.383839	0.496745	-5.72278
BCAS3	-0.505957	2.91802	-0.325773	0.750402	0.812788	-6.04036
PSMD14	-0.505979	3.01952	-0.440339	0.667791	0.747644	-5.98869
TACC1	-0.5089	8.12848	-1.79423	0.0988781	0.182449	-5.62849
NUFIP2	-0.509017	10.867	-2.90934	0.0135232	0.0426382	-4.39198
PDCD5	-0.509018	9.89212	-1.7767	0.101844	0.185946	-6.16096
CEP85	-0.509112	9.16152	-2.29845	0.041021	0.0949706	-5.15818
AMOT	-0.509159	11.5249	-3.90064	0.0022458	0.0127632	-2.6621
AIMP2	-0.510524	9.37226	-3.13114	0.00901231	0.0322018	-3.71537
RPL35A	-0.510992	4.99868	-0.948545	0.36221	0.476393	-5.70688
RPS17	-0.511667	7.44951	-1.59618	0.137335	0.231858	-5.68013
ROBO1	-0.511709	7.66673	-1.89986	0.0826078	0.159996	-5.30335
BOLA2	-0.513596	9.80255	-2.05385	0.0632606	0.13044	-5.70988
DYNLL2	-0.513848	7.04946	-1.37475	0.195203	0.301875	-5.78158
GATAD2B	-0.515747	8.28635	-2.28878	0.0417373	0.0961459	-4.90596
MRPS18B	-0.516791	7.37549	-0.999823	0.337812	0.452491	-6.31499
TACC3	-0.516801	9.27556	-2.64811	0.0217969	0.0597251	-4.5748
ANKHD1	-0.51862	7.19287	-0.823869	0.426641	0.538321	-6.40861
EPB41L3	-0.519601	7.54065	-0.884308	0.394504	0.507035	-6.53978
ATP6V1A	-0.519993	6.67033	-1.21863	0.247205	0.359737	-5.84519
AP3S1	-0.521093	3.38577	-0.453296	0.658704	0.73987	-5.96631
BRCC3	-0.526143	5.48744	-0.560307	0.585937	0.68077	-6.08262
FUS	-0.52617	10.1219	-4.56397	0.000710049	0.00592494	-1.2625
ZFAND6	-0.52707	2.76903	-0.490466	0.632957	0.721868	-5.98279
ELOC	-0.529345	7.65814	-2.03876	0.0649505	0.133279	-5.08639
TARDBP	-0.52957	8.39908	-3.01586	0.0111278	0.0373905	-3.655
FMR1	-0.529634	8.8479	-3.4686	0.00487513	0.0210392	-2.96168
RAI14	-0.531005	8.36941	-3.06408	0.0101882	0.0349129	-3.55338
MAT2B	-0.531802	7.5886	-1.30919	0.215829	0.325216	-6.08925
SEC23B	-0.532263	4.93241	-0.498085	0.62774	0.71764	-6.03787
ANK3	-0.534557	7.46921	-1.54377	0.149494	0.247592	-5.74807
NACA	-0.536187	8.16341	-1.99302	0.070336	0.140762	-5.34804
RDX	-0.536688	9.33003	-3.67239	0.00337544	0.0165889	-2.71182
CNNM3	-0.539994	1.67165	-0.782785	0.449451	0.559182	-5.90974
QARS1	-0.541938	7.911	-2.22624	0.0466641	0.103448	-4.844
CNOT2	-0.544668	7.8955	-2.16378	0.0521342	0.112058	-4.96929
HCFC1	-0.546819	9.13751	-3.57551	0.00401843	0.0186536	-2.84592
GPX4	-0.547712	6.70839	-1.51246	0.157193	0.258279	-5.48532
LUZP1	-0.547858	8.08693	-2.98066	0.0118683	0.0390705	-3.59744
ZNF326	-0.548415	8.23515	-1.96754	0.0735136	0.145943	-5.40421
KPNA4	-0.549965	6.88712	-1.461	0.170588	0.274524	-5.60292
RPS15	-0.550574	8.65202	-1.35424	0.201474	0.309839	-6.4233
STRN3	-0.552237	7.88925	-2.50112	0.028472	0.0717515	-4.37738
SLC25A25;SLC25A25;SLC25A25;SLC25A25;SLC25A25;SLC25A25;SLC25A23;SLC25A23;SLC25A23;SLC25A23	-0.55262	4.01965	-0.617955	0.548554	0.649944	-5.88406
MTMR14	-0.553816	2.45255	-0.569815	0.57968	0.675559	-5.96777
HNRNPA3.1	-0.5544	3.05085	-0.472004	0.645685	0.732998	-5.9742
NFKBIB	-0.558238	7.66627	-1.74811	0.106852	0.192515	-5.52503
CAPZA1	-0.558645	9.73754	-3.74016	0.00298929	0.0152614	-2.67644
RPL24	-0.560372	4.87309	-0.501398	0.625478	0.715943	-6.00365
DCTN3	-0.560973	8.26366	-2.031	0.0658362	0.134199	-5.31131
CEP55	-0.561975	8.56382	-3.14164	0.00884099	0.0319618	-3.47699
CPD	-0.562333	3.68363	-0.313597	0.759398	0.81964	-6.01704
MRPS34	-0.564196	3.10656	-0.492935	0.631264	0.720773	-5.9614
GSTM3	-0.564888	8.07646	-2.06992	0.0615056	0.127728	-5.17608
IDH1	-0.565178	3.52289	-0.901628	0.385607	0.498274	-5.66883
SRP72	-0.565975	4.14704	-0.498906	0.627179	0.717592	-5.97251
NIFK	-0.566874	2.77765	-0.547412	0.594479	0.687009	-5.9513
USP11	-0.567467	7.1451	-0.805145	0.436941	0.547316	-6.41881
RPL13A	-0.568744	7.15769	-1.26036	0.232323	0.342409	-5.96337
MRI1	-0.569156	2.10058	-0.457051	0.656081	0.738531	-6.06165
PRPF19	-0.571171	3.43559	-0.416291	0.684802	0.761442	-5.98549
SRSF9	-0.575914	4.85661	-0.41057	0.688876	0.764741	-6.05332
REPS2	-0.576468	1.47804	-1.0007	0.337405	0.452385	-5.74418
ROCK1	-0.578035	5.00123	-0.416856	0.6844	0.761386	-6.07871
UQCRQ	-0.578121	7.77797	-1.99829	0.0696952	0.140202	-5.19167
ATP5F1C	-0.578818	1.95273	-0.609336	0.554058	0.653699	-5.99634
CLINT1	-0.579838	8.59364	-2.72595	0.0189114	0.054134	-4.23742
PSMD4	-0.579929	7.33244	-1.84022	0.0914667	0.172092	-5.24372
THOP1	-0.58029	7.23478	-1.84127	0.0913024	0.1719	-5.20888
PPP6R1	-0.580295	8.30387	-1.69893	0.115986	0.205223	-5.84962
GOLGA4	-0.582588	7.63164	-2.22792	0.046525	0.103448	-4.75029
ANXA11	-0.583652	8.53419	-2.1644	0.0520769	0.112022	-5.18809
DFFA	-0.585402	9.72844	-1.7963	0.0985335	0.182254	-6.09771
AIP	-0.586703	8.28669	-3.02635	0.0109162	0.0369493	-3.58712
DCTPP1	-0.588169	9.37221	-3.0218	0.0110074	0.0370839	-3.91661
PCMT1	-0.588182	8.56555	-2.7146	0.0193072	0.0549758	-4.24588
ADSL	-0.588347	3.40499	-0.780045	0.451	0.560856	-5.76954
TTC37	-0.588861	3.38794	-0.467078	0.649102	0.734803	-5.96158
SUMO2	-0.589339	5.66005	-0.785156	0.448114	0.558021	-5.96739
MTMR4	-0.590322	4.96166	-0.630303	0.540724	0.643776	-5.95478
LRCH3	-0.593199	4.87973	-0.686182	0.506093	0.615783	-5.90527
RIPK1	-0.595208	6.50032	-1.16636	0.266905	0.379409	-5.82334
DLST	-0.59575	6.67574	-1.28394	0.224236	0.334236	-5.76399
ELAVL1	-0.602546	8.66229	-3.42557	0.00527063	0.0222591	-2.98346
CSNK2B	-0.603177	9.61769	-2.68838	0.0202537	0.0567927	-4.57234
MCTS1	-0.604277	7.52475	-1.03701	0.32088	0.434659	-6.37203
TMF1	-0.608166	8.70774	-3.36906	0.00584031	0.023987	-3.09786
RRBP1	-0.608748	8.97205	-3.71036	0.00315313	0.0158923	-2.54904
NCAPG	-0.611338	1.92569	-0.896045	0.388459	0.500898	-5.78593
CHERP	-0.612803	8.11191	-1.66395	0.1229	0.214298	-5.81716
WDR26.1	-0.614433	4.10205	-0.708055	0.492904	0.603458	-5.83503
CUEDC2	-0.61552	4.96345	-0.554297	0.58991	0.683732	-5.99797
APOD	-0.615864	2.14423	-0.524086	0.610094	0.701241	-6.02375
VCL	-0.618678	8.50089	-3.18063	0.0082331	0.0305232	-3.37289
RPL22	-0.61965	9.61449	-3.03672	0.010711	0.0363438	-3.93716
KIFC1	-0.62151	4.5951	-0.218286	0.831002	0.872965	-6.11154
SCOC	-0.62369	6.72593	-1.43851	0.176739	0.280439	-5.59879
HDAC1	-0.624222	9.00514	-2.06825	0.0616849	0.127908	-5.47881
EIF4A3	-0.626043	6.51237	-0.891156	0.390969	0.503665	-6.08224
EIF3I	-0.62629	10.7694	-3.40178	0.00550326	0.0231707	-3.47002
CHCHD3	-0.626798	8.61453	-3.21247	0.00776826	0.0291917	-3.35262
MEAF6	-0.627813	5.05096	-0.477245	0.64206	0.729482	-6.0555
OTUD6B	-0.628294	7.01117	-1.70317	0.115172	0.204307	-5.32816
EIF3B	-0.631506	9.13798	-4.13501	0.00148623	0.00984404	-1.81761
CPSF6	-0.631939	2.81174	-0.455028	0.657494	0.739714	-5.99952
MOB4	-0.632316	7.45007	-2.17338	0.0512552	0.110686	-4.74431
MATR3	-0.637318	8.8798	-3.88954	0.00229047	0.0128845	-2.19295
VCP	-0.638682	10.6058	-2.84134	0.015315	0.046844	-4.47382
USP47	-0.643204	6.38165	-1.0674	0.307519	0.421105	-5.89949
UBA3	-0.643211	3.74344	-0.528195	0.607329	0.699225	-5.93628
SNX1	-0.643825	8.81331	-2.16509	0.0520135	0.111973	-5.25812
RAB18	-0.648968	7.18082	-1.11065	0.289226	0.40207	-6.13512
KARS1	-0.648982	4.72347	-0.457311	0.6559	0.738531	-6.01156
RWDD4	-0.650244	7.64556	-1.16233	0.268476	0.380662	-6.30823
STAU1	-0.650555	8.81879	-2.81232	0.0161499	0.0485905	-4.14491
SLIT1	-0.6508	7.5847	-0.358914	0.726112	0.79521	-6.87712
RBX1	-0.656288	5.62537	-1.01995	0.32857	0.443337	-5.75268
SMYD5	-0.656546	4.37396	-0.700909	0.49719	0.606554	-5.84789
CASC3	-0.666574	7.33329	-1.77584	0.10199	0.185946	-5.34122
RNASEH2A	-0.66762	3.35638	-0.597056	0.561952	0.660294	-5.89715
HDGF	-0.668231	8.30653	-2.09263	0.0591028	0.123762	-5.20727
CDC37L1	-0.672128	4.78089	-0.547633	0.594332	0.687009	-5.98905
SEC16A	-0.67347	8.84139	-4.65378	0.000610134	0.00526622	-0.817747
ATXN2L	-0.673842	10.983	-5.11977	0.000282707	0.00327103	-0.428711
EIF3L	-0.674265	7.35195	-1.06518	0.308481	0.421794	-6.23484
PUM1	-0.675711	8.20278	-2.84686	0.0151611	0.0465795	-3.86897
AKAP13	-0.677386	8.51673	-1.29287	0.221231	0.331423	-6.43039
MIF	-0.678223	8.9731	-3.45228	0.00502142	0.0214361	-3.01721
ECD	-0.678907	7.70843	-0.669706	0.516165	0.624285	-6.66756
MAPRE1	-0.680062	8.6052	-2.97229	0.0120516	0.0396267	-3.77297
SAE1	-0.680389	6.19784	-0.426674	0.677434	0.754931	-6.3427
VAPB	-0.685067	8.60089	-3.31514	0.00644215	0.0254189	-3.15962
SEC23IP	-0.687049	8.8827	-4.27325	0.00116849	0.00828828	-1.49895
TNRC6B	-0.687712	7.40682	-2.61555	0.0231286	0.062323	-3.97504
CAPZA2	-0.687936	8.62763	-2.00078	0.0693946	0.1397	-5.48347
CDC34	-0.68795	6.50845	-1.01898	0.329012	0.443398	-6.00579
PSMD3	-0.688786	5.22132	-0.6726	0.514387	0.623935	-5.96521
EEF1G	-0.690852	10.3224	-4.51065	0.000777342	0.00629624	-1.38508
KCTD20	-0.692249	3.46522	-0.547856	0.594184	0.687009	-5.92319
USE1	-0.693037	2.21417	-0.791062	0.444793	0.554636	-5.84145
MIS18A	-0.695262	8.72746	-3.49058	0.00468494	0.0204744	-2.87476
NUBP1	-0.696506	6.30374	-1.17032	0.265374	0.377816	-5.77536
RRP15	-0.698994	6.66256	-1.08035	0.301952	0.415128	-5.96609
LARP4B	-0.700742	6.89732	-1.86647	0.087466	0.166723	-5.01728
PPP1R2	-0.700782	6.28561	-1.28754	0.223022	0.332695	-5.63962
MCRIP1	-0.704311	8.38795	-1.82671	0.0935889	0.174929	-5.66228
ASRGL1	-0.704882	3.64454	-0.764721	0.459724	0.570334	-5.77924
NDUFA4	-0.705084	9.06037	-3.22065	0.00765308	0.0287981	-3.45923
CD59	-0.705219	4.37817	-0.879536	0.396979	0.508312	-5.7219
EEA1	-0.70611	7.60001	-2.63647	0.0222639	0.0607037	-4.00405
STK3	-0.707429	6.92742	-2.05217	0.0634459	0.130677	-4.73571
CNOT1	-0.708497	6.43635	-1.02003	0.328532	0.443337	-5.9343
TFCP2	-0.709395	6.88473	-1.60067	0.136335	0.230592	-5.40909
MRPL50	-0.709416	2.78093	-0.706163	0.494037	0.604577	-5.85508
PSMD8	-0.709638	4.79052	-0.752625	0.466686	0.57647	-5.85033
DNAAF2	-0.711062	7.14137	-1.9664	0.0736584	0.145943	-4.95687
NRBF2	-0.711558	6.66851	-1.68939	0.117835	0.207962	-5.22031
SEPTIN2	-0.712184	8.26504	-3.80077	0.00268244	0.0143583	-2.14571
LARS2	-0.714041	1.99785	-0.797083	0.441425	0.551681	-5.85987
DHX36	-0.715487	4.94083	-0.535062	0.602721	0.6945	-6.04463
C1QBP	-0.717937	9.91303	-2.28831	0.0417723	0.0961459	-5.32798
LASP1	-0.71846	9.53659	-5.42126	0.000174664	0.0024393	0.32099
NUP54	-0.720877	7.9819	-2.90782	0.0135608	0.0427081	-3.66039
PFN2	-0.721012	8.20406	-3.26237	0.00709228	0.0272068	-3.10989
UFC1	-0.721179	6.96265	-1.45505	0.172197	0.276036	-5.631
SCRIB	-0.72254	8.49541	-3.34819	0.00606623	0.0244647	-3.05398
MAPKAPK3	-0.722709	4.16181	-0.844156	0.415665	0.526636	-5.72902
MTHFD2	-0.722765	4.69333	-0.615006	0.550434	0.650256	-5.94438
TES	-0.724079	8.08261	-3.36435	0.00589054	0.024032	-2.88528
CIAPIN1	-0.725209	10.0175	-5.38318	0.000185486	0.00248696	0.166725
CARHSP1	-0.72552	8.41492	-3.38553	0.00566806	0.0235148	-2.96834
IFT74	-0.726657	7.13869	-1.73502	0.109219	0.195884	-5.31863
HNRNPL	-0.727423	7.37625	-2.83934	0.0153712	0.0469638	-3.55712
RPS21	-0.728248	8.48005	-2.59793	0.0238821	0.0634744	-4.41841
TRIM28	-0.728502	9.37882	-4.30031	0.00111505	0.00799937	-1.57509
UQCRFS1P1;UQCRFS1	-0.72894	4.15305	-1.01909	0.328961	0.443398	-5.57737
SERBP1	-0.729554	8.70582	-3.91161	0.00220252	0.012543	-2.09281
RIF1	-0.729729	6.1837	-1.06443	0.308806	0.422029	-5.82908
EIF2S2	-0.729995	7.59222	-1.76934	0.103112	0.187243	-5.40997
CBX5	-0.73029	7.49898	-1.06905	0.306805	0.42046	-6.30302
RPS10	-0.732499	8.14298	-2.30855	0.040286	0.0935041	-4.78144
MLF1	-0.732627	1.36135	-1.32589	0.210413	0.320198	-5.40583
RPL35	-0.7354	3.97664	-0.684517	0.507105	0.616744	-5.83855
MAP1A	-0.736459	8.76287	-3.13436	0.00895947	0.0321237	-3.53208
MLF2	-0.737885	2.1636	-0.882071	0.395663	0.507444	-5.77242
CENPV	-0.738822	2.42987	-1.13191	0.280546	0.392537	-5.50817
CLIP1	-0.739751	6.62848	-1.87978	0.0854982	0.163498	-4.91603
ATL3	-0.741413	3.15589	-1.39452	0.189314	0.294482	-5.16474
ATP5MG	-0.744067	6.58044	-1.16277	0.268303	0.380662	-5.82977
DDX17	-0.747545	9.30383	-5.47767	0.000159842	0.00233417	0.467647
HSPBP1	-0.747806	6.64534	-1.59342	0.137952	0.232616	-5.35114
EIF5B	-0.748471	8.2119	-2.78154	0.017085	0.050686	-3.96383
EIF4G1	-0.748835	8.14547	-3.14374	0.00880723	0.0319618	-3.29313
UBA1	-0.751401	8.11221	-3.27905	0.00687992	0.0266172	-3.0244
SRPK1	-0.753127	6.27278	-1.58043	0.140895	0.235992	-5.24656
MAPK1	-0.75389	3.85634	-0.66959	0.516236	0.624285	-5.85222
RIOK2	-0.754233	2.52477	-0.84778	0.413724	0.5249	-5.76943
MXRA7	-0.758695	5.99048	-1.66395	0.122898	0.214298	-5.05226
AAMP	-0.761131	6.10567	-1.39423	0.189397	0.294482	-5.44732
HMMR	-0.761339	8.05658	-3.78632	0.00275251	0.0146482	-2.09484
PPP2CB	-0.762138	2.95947	-0.650507	0.528049	0.634118	-5.88331
RPS14	-0.763211	11.0036	-3.69842	0.00322141	0.0161187	-2.9543
CASKIN2	-0.763301	5.58404	-0.978325	0.347892	0.463296	-5.78393
MIA2	-0.763419	7.52428	-2.92768	0.0130768	0.0419979	-3.45376
PPIG	-0.765778	2.78482	-1.36967	0.196741	0.304084	-5.21349
SNAP29	-0.767016	8.91624	-4.07098	0.00166265	0.0104369	-1.86572
RIMOC1	-0.767738	6.55512	-1.16658	0.266822	0.379409	-5.86549
RAB3GAP1	-0.767754	6.34467	-1.49895	0.160621	0.263129	-5.36126
BAG3	-0.768075	9.6134	-3.97262	0.0019771	0.0115694	-2.21712
REXO2	-0.772829	5.66406	-1.15793	0.270196	0.382317	-5.6186
HEXIM1	-0.774949	8.51343	-3.80698	0.0026529	0.0142433	-2.21574
PSAT1	-0.775483	4.6851	-0.830202	0.423195	0.535319	-5.77513
TSG101	-0.775777	8.40566	-3.74257	0.00297643	0.0152239	-2.29987
ARFGAP3	-0.775814	3.03909	-0.700985	0.497144	0.606554	-5.84533
KIZ	-0.777378	3.52421	-0.771179	0.456034	0.566352	-5.77827
YY1	-0.777404	7.08239	-2.07365	0.0611044	0.12699	-4.75996
TNKS1BP1	-0.77838	8.10397	-3.8783	0.00233664	0.013038	-1.93802
G6PD	-0.779086	7.86232	-1.34449	0.204512	0.313638	-6.1025
RAC1	-0.788008	6.69551	-2.03302	0.0656045	0.13403	-4.68371
DNAJB6	-0.79017	9.03991	-0.984496	0.344976	0.460302	-6.94255
LARP4	-0.790374	9.30878	-5.77469	0.000100957	0.00174277	0.950884
C9orf40	-0.790539	5.25503	-0.845658	0.41486	0.526099	-5.84994
DPYSL2	-0.790707	7.29896	-2.56038	0.0255694	0.0666251	-4.0222
SKA1	-0.791962	8.73306	-2.84566	0.0151944	0.04663	-4.0533
CPSF2	-0.793874	5.24172	-0.906939	0.382906	0.495822	-5.79367
CDK2AP1	-0.794191	4.41969	-1.05953	0.310941	0.424527	-5.55407
NUP160	-0.794216	3.72365	-0.633599	0.538644	0.642096	-5.87374
ACTL6A	-0.796776	8.52191	-2.53862	0.0266002	0.0682169	-4.49825
PIH1D1	-0.797162	8.86517	-2.10855	0.0574708	0.121357	-5.3687
CNN2	-0.797197	8.11273	-1.27366	0.227731	0.337805	-6.30537
AK4	-0.798124	5.64923	-1.3104	0.215433	0.324814	-5.44165
ZC3H15	-0.799076	7.52355	-2.50399	0.0283245	0.0715103	-4.19601
ACIN1	-0.799772	8.15881	-2.59788	0.0238844	0.0634744	-4.2671
BAG4	-0.801903	7.95104	-3.67983	0.00333065	0.0164844	-2.24727
MRGBP	-0.802283	2.59312	-0.759693	0.46261	0.572886	-5.83322
SELENOK	-0.802695	2.38253	-0.694757	0.500897	0.610807	-5.89684
JPT2	-0.803428	9.16475	-5.7112	0.00011126	0.00187361	0.884388
C2orf49	-0.804208	3.82293	-0.636571	0.536773	0.640418	-5.89007
IRS4	-0.805212	9.8961	-5.3318	0.000201222	0.00264655	0.108403
PSME1	-0.805456	8.09195	-2.77705	0.0172257	0.050885	-3.94366
GRSF1	-0.805812	7.77991	-2.54813	0.0261447	0.0674246	-4.23828
TAGLN2	-0.806078	9.49445	-5.44211	0.000169022	0.00238741	0.370338
ADRM1	-0.807856	3.63051	-0.910431	0.381138	0.494068	-5.67089
FNBP1	-0.808665	7.02161	-2.48982	0.0290608	0.0729028	-4.03732
MPRIP	-0.810882	8.1853	-4.0846	0.0016234	0.0102752	-1.59307
LAMTOR5	-0.811006	7.63444	-2.27335	0.0429047	0.097694	-4.64673
PRRC2C	-0.812385	9.48511	-3.53381	0.00433261	0.0194897	-2.98485
HNRNPDL	-0.813568	8.48341	-4.04426	0.00174257	0.0106844	-1.77148
RPL38	-0.81373	6.87099	-1.88664	0.0845007	0.162302	-4.97043
IDH2	-0.81979	7.59836	-2.48249	0.0294491	0.0737429	-4.23931
GLOD4	-0.820028	9.0311	-4.26303	0.00118935	0.00832578	-1.54821
FTL	-0.821635	4.09504	-1.13947	0.277506	0.38848	-5.45687
HDHD5	-0.823101	7.22635	-1.78668	0.100146	0.184034	-5.23272
STAT1	-0.824447	6.54646	-1.6813	0.119426	0.210099	-5.16332
PALS1	-0.824903	7.25376	-2.8289	0.0156676	0.047606	-3.52155
ADSS2	-0.824996	7.15607	-2.30593	0.0404756	0.0938653	-4.37484
SAFB2	-0.829294	7.25295	-1.63555	0.128778	0.221963	-5.44868
ABI1	-0.829785	8.36445	-3.86965	0.00237282	0.0131337	-2.04867
GLE1	-0.835407	2.11908	-1.27379	0.227689	0.337805	-5.38076
ZC3HAV1	-0.835815	7.08148	-1.99223	0.0704326	0.140763	-4.86188
HLA-C	-0.83591	9.23122	-5.44618	0.000167945	0.00238741	0.437401
TIMM10	-0.836784	2.04334	-0.986162	0.344192	0.459477	-5.6914
EIF3A	-0.841443	7.30539	-2.60889	0.0234106	0.0627769	-3.91199
GRWD1	-0.841803	7.16346	-1.15686	0.270616	0.382417	-6.03527
ADPRS	-0.846634	6.23003	-1.40555	0.186092	0.290307	-5.46431
JUP	-0.847693	6.91262	-1.79525	0.0987072	0.182361	-5.12713
PARK7	-0.848329	7.66116	-3.36659	0.00586659	0.023987	-2.69637
CAPNS1	-0.848551	3.17128	-0.893985	0.389515	0.502026	-5.69147
CDK4	-0.848586	7.55778	-2.86275	0.0147268	0.0454984	-3.57612
MTHFD1	-0.849756	7.60888	-2.21192	0.0478675	0.105347	-4.69377
RPN1	-0.850797	6.58588	-2.02122	0.0669691	0.135906	-4.66249
BIRC5	-0.851706	3.51438	-0.646798	0.530362	0.636066	-5.86688
HNRNPH3	-0.854991	7.78979	-2.41094	0.0335138	0.0813402	-4.45914
CIAO2B	-0.855886	7.1713	-2.00414	0.0689908	0.139191	-4.91163
TUBB4A	-0.856149	2.52966	-0.881922	0.39574	0.507444	-5.74015
ZYX	-0.856515	9.73609	-4.30092	0.00111385	0.00799937	-1.64432
RPL26	-0.857105	5.21221	-1.33438	0.207702	0.317122	-5.33834
BCAS2	-0.857701	7.45302	-2.15914	0.0525639	0.112806	-4.76311
MKNK1	-0.85882	2.32811	-1.32497	0.210708	0.320472	-5.30253
NME1	-0.860335	8.45718	-2.35534	0.0370425	0.0872964	-4.81857
OGA	-0.861275	4.86297	-1.31815	0.21291	0.322184	-5.3224
ILKAP	-0.86148	6.96561	-1.94588	0.0763185	0.150244	-4.89315
GATAD2A	-0.861756	7.78935	-2.90668	0.0135892	0.0427489	-3.56371
SEPTIN11	-0.862196	7.83497	-4.12102	0.00152304	0.00995158	-1.39888
GAREM1	-0.863848	2.29773	-0.967855	0.352879	0.468357	-5.68402
ING4	-0.863976	4.22239	-0.634033	0.538371	0.642047	-5.88786
ATG4B	-0.865675	6.64372	-1.31869	0.212734	0.322184	-5.69704
AP2A2	-0.868361	1.71487	-1.11681	0.286691	0.399516	-5.5981
RO60	-0.86937	2.22059	-1.29886	0.219238	0.329095	-5.34213
TJP1	-0.869922	7.82955	-3.15271	0.0086639	0.031653	-3.14545
KHNYN	-0.870368	1.30638	-1.42911	0.179365	0.283576	-5.28356
TPI1	-0.871564	6.48844	-1.9483	0.0760001	0.14983	-4.74853
NR3C1	-0.871686	3.475	-1.19525	0.255873	0.368852	-5.39743
R3HCC1L	-0.873053	7.60457	-1.58942	0.138852	0.233847	-5.71817
STRN4	-0.875592	7.53229	-3.14519	0.00878387	0.0319618	-3.05541
ASNS	-0.879471	6.77364	-1.81632	0.0952527	0.177164	-5.01941
C9orf78	-0.879574	2.19361	-0.881081	0.396177	0.50755	-5.77141
FOXO3B	-0.879912	2.86159	-0.86449	0.404855	0.516255	-5.73105
PURA	-0.887161	5.53671	-0.938173	0.367294	0.481703	-5.81108
EIF4G3	-0.892115	6.40422	-2.18894	0.0498612	0.108183	-4.34601
AKT1S1	-0.897202	6.7474	-2.13447	0.0549049	0.116562	-4.53909
SLMAP	-0.897588	3.05092	-0.718614	0.486613	0.597079	-5.83582
AKAP8	-0.898095	6.54253	-1.03858	0.32018	0.434137	-5.96547
COPS9	-0.900578	4.97151	-1.1062	0.291069	0.403986	-5.56641
MAVS	-0.901686	7.89448	-3.02169	0.0110097	0.0370839	-3.41563
PATJ	-0.903078	3.80338	-0.575472	0.575974	0.672375	-5.90528
ARCN1	-0.904099	4.40019	-0.560463	0.585834	0.68077	-5.95994
CETN3	-0.904599	5.16804	-1.00703	0.334479	0.449553	-5.68375
CNN3	-0.907771	10.9375	-6.94563	1.85668e-05	0.000611908	2.45575
BAP18	-0.909536	8.28057	-1.89081	0.0838996	0.161485	-5.48892
ERC1	-0.911224	8.72484	-2.42361	0.0327563	0.0800645	-4.78177
DENR	-0.91324	8.11985	-2.67298	0.0208306	0.057835	-4.12586
GPATCH4	-0.914621	8.82511	-2.83549	0.01548	0.0471396	-4.05812
EIF4H	-0.918709	8.57884	-3.18162	0.0082183	0.0305093	-3.35726
PHPT1	-0.921028	6.37392	-2.08888	0.0594933	0.124391	-4.49338
VRK1	-0.921235	7.22423	-1.40853	0.18523	0.289697	-5.72041
ARID3A	-0.922414	1.28647	-1.69925	0.115924	0.205223	-4.92221
ELP4	-0.926372	1.68038	-1.30469	0.217308	0.326554	-5.39231
SNAP23	-0.929606	9.55655	-3.91775	0.00217868	0.012436	-2.29182
DVL2	-0.93011	6.96735	-2.19048	0.0497252	0.107972	-4.50028
NDC80	-0.932515	6.66983	-1.8613	0.0882414	0.167969	-4.92089
ALG13	-0.933467	2.20719	-1.20818	0.251051	0.36361	-5.44746
CAMSAP1	-0.933928	2.14319	-1.26839	0.229543	0.339763	-5.38547
RABL3	-0.93513	6.82134	-1.49113	0.162631	0.265792	-5.50649
CNOT7	-0.936277	8.14409	-2.50159	0.0284479	0.0717515	-4.43953
CEP170	-0.936951	9.04602	-5.35932	0.000192624	0.00254559	0.354782
SRRM2	-0.936985	7.98411	-2.70487	0.0196533	0.0556742	-3.97506
PDLIM5	-0.941222	8.44707	-4.41456	0.000915983	0.00693912	-1.08744
TADA3	-0.941274	1.79276	-0.965462	0.354026	0.469428	-5.73828
TMPO	-0.942797	7.68867	-2.40134	0.0340992	0.0823269	-4.41321
CYLD	-0.943529	1.63932	-1.04554	0.317087	0.430489	-5.67951
FAM98A	-0.943813	6.88322	-1.56366	0.144773	0.241318	-5.42138
PPP1R14B	-0.944265	5.13956	-0.817698	0.430018	0.541592	-5.84502
RTCA	-0.947267	4.11725	-0.935012	0.368853	0.482976	-5.68967
PHF3	-0.950972	1.58288	-1.77252	0.102563	0.186736	-4.78521
CDC123	-0.951432	5.62201	-0.618787	0.548025	0.649633	-6.07588
CNP	-0.951717	3.46646	-1.22486	0.244937	0.357001	-5.36309
APC	-0.953546	5.93788	-1.48272	0.164819	0.268573	-5.27721
TOMM22	-0.955524	8.07109	-2.21025	0.0480095	0.105451	-4.8389
SKP2	-0.956483	1.44917	-1.15702	0.270552	0.382417	-5.58636
POLR2E	-0.958192	6.86367	-1.70896	0.114068	0.202609	-5.21844
SS18	-0.962	4.36346	-1.18578	0.25945	0.371874	-5.44869
EFNB2	-0.963667	3.83461	-0.638095	0.535815	0.639551	-5.88253
SGTB	-0.963941	2.82062	-1.20221	0.253268	0.36586	-5.40857
STK11IP	-0.96725	1.4941	-1.31278	0.214655	0.32433	-5.40403
YIPF5	-0.969439	5.38167	-1.2396	0.239635	0.351718	-5.48423
UBE2Q1	-0.970079	6.24437	-2.23379	0.0460409	0.102968	-4.22764
TJP2	-0.972246	9.33835	-5.39985	0.000180664	0.00247517	0.350296
NANS	-0.973072	2.24146	-1.56455	0.144567	0.24112	-5.00867
HNRNPLL	-0.977124	1.40946	-0.973482	0.350192	0.465015	-5.776
MMS19	-0.977443	2.33885	-1.74256	0.10785	0.194186	-4.75586
G3BP2	-0.980746	11.2332	-6.30429	4.58756e-05	0.0010559	1.45892
U2AF1	-0.981341	6.52604	-0.401877	0.695086	0.770396	-6.43019
FBXO22	-0.982075	2.5752	-0.857497	0.408551	0.51945	-5.76031
CDK12	-0.983595	4.61969	-1.0616	0.310038	0.423503	-5.57788
DCUN1D5	-0.988619	8.00677	-2.7	0.0198287	0.0559415	-4.01179
PPFIA1	-0.990012	7.47848	-1.76624	0.103652	0.188098	-5.3411
MAEA	-0.993459	1.47584	-1.2799	0.225605	0.335585	-5.44553
TXNDC9	-0.993514	2.03953	-1.2661	0.230331	0.340349	-5.39822
IKBKB	-0.994023	3.52048	-0.746744	0.470095	0.579644	-5.80975
PPP3CA	-0.998371	5.42342	-1.44379	0.175278	0.27871	-5.23935
OTUD5	-0.998544	5.8121	-1.03497	0.321795	0.435046	-5.77454
MAGED2	-0.999487	5.24903	-1.18951	0.258036	0.370809	-5.50846
PEX14	-0.999705	8.70816	-4.12282	0.00151826	0.00995158	-1.6934
B2M	-0.999935	6.09479	-2.49689	0.0286915	0.0721073	-3.75969
ATIC	-1.00139	3.04817	-0.951256	0.360889	0.475334	-5.64857
ARL2	-1.00176	6.78749	-1.92816	0.0786862	0.153698	-4.84977
CD2AP	-1.00519	8.9404	-4.93154	0.00038434	0.00391715	-0.335094
MOSPD2	-1.00552	2.3046	-1.10312	0.292352	0.405156	-5.5507
COMMD8	-1.0106	4.28186	-0.857637	0.408476	0.51945	-5.73989
PPA2	-1.014	6.33205	-2.04006	0.0648032	0.133075	-4.56288
RNF114	-1.01684	5.47697	-1.05891	0.311208	0.424682	-5.6847
NCBP2	-1.0177	1.52002	-1.72807	0.110493	0.197876	-4.85566
BRMS1L	-1.01778	1.82255	-0.975769	0.349104	0.464358	-5.72529
HNRNPM	-1.0188	8.45257	-3.52485	0.00440331	0.0197114	-2.67424
HAX1	-1.0195	7.25413	-3.05581	0.0103434	0.0353529	-3.09306
ENAH	-1.02094	8.06798	-1.89831	0.082828	0.160092	-5.38413
SPECC1L	-1.02145	8.01286	-5.08312	0.000300013	0.00343833	0.221835
TPR	-1.02203	7.42694	-3.27182	0.00697115	0.026854	-2.77133
NAA38	-1.02313	6.9813	-1.77946	0.10137	0.185421	-5.13158
LIMA1	-1.02565	7.35204	-4.02464	0.0018038	0.0109408	-1.37645
CCNDBP1	-1.02638	4.48315	-1.24758	0.236801	0.348452	-5.37963
PRMT1	-1.02845	6.3499	-1.19873	0.254567	0.367354	-5.70083
FAM120A	-1.02909	5.16963	-1.71529	0.112873	0.201262	-4.84685
USP7	-1.02943	5.5758	-1.44586	0.174708	0.278444	-5.26433
OSBPL11	-1.02958	4.16572	-0.946397	0.363259	0.477317	-5.67998
HCCS	-1.02987	8.78853	-5.72515	0.000108904	0.00184536	1.02411
STX12	-1.03547	7.47543	-1.75755	0.105174	0.19036	-5.341
AK2	-1.03574	7.72363	-2.78978	0.0168296	0.0502522	-3.76397
VARS1	-1.03708	5.0969	-1.72069	0.111862	0.199718	-4.8325
CDR2	-1.04786	5.26068	-0.955143	0.359002	0.47344	-5.75207
SHARPIN	-1.04911	2.86007	-1.58117	0.140726	0.235992	-4.94693
DIS3	-1.05023	5.30621	-1.28736	0.223081	0.332695	-5.4236
AZI2	-1.05035	5.45768	-1.91935	0.0798885	0.155608	-4.58298
CDC42	-1.05166	8.5239	-5.36857	0.000189822	0.00252062	0.53267
RTN1	-1.05731	1.33394	-1.60303	0.135812	0.23013	-5.04971
PSMC1	-1.06008	7.77068	-2.92515	0.0131374	0.0420946	-3.48006
FLNB.1	-1.06104	5.79016	-1.23954	0.239657	0.351718	-5.54829
SHQ1	-1.06236	2.65741	-1.75089	0.106356	0.191997	-4.72269
IGF1R	-1.06255	3.55014	-0.904826	0.383979	0.496745	-5.68636
PSMD6	-1.06538	3.71788	-0.574713	0.57647	0.67256	-5.93558
DBNL	-1.06999	8.57631	-5.97818	7.42201e-05	0.00146426	1.49332
CFAP36	-1.07348	3.58346	-0.816104	0.430893	0.542447	-5.75594
ATAD1	-1.07579	4.91275	-1.11047	0.289304	0.40207	-5.56243
PFDN5	-1.07934	7.96573	-2.43382	0.0321584	0.0790227	-4.47258
SGTA	-1.08115	6.90743	-2.05567	0.0630591	0.130269	-4.70205
SDK2	-1.08211	2.03915	-1.56454	0.144567	0.24112	-5.02701
RAB5C	-1.08248	8.31902	-4.10512	0.00156604	0.0100825	-1.5586
FHL1	-1.08641	8.0238	-2.23286	0.0461171	0.103055	-4.80151
ADD1	-1.08673	6.84912	-2.86427	0.0146859	0.0454737	-3.28397
CAVIN2	-1.08731	3.19074	-0.776989	0.452731	0.562756	-5.79048
OSBPL8	-1.08819	2.35027	-0.901188	0.385831	0.498274	-5.74102
MAGOH;MAGOHB	-1.08931	6.65229	-1.63323	0.129268	0.222592	-5.24152
RPS29	-1.0902	7.02581	-2.0298	0.0659742	0.134282	-4.77809
VPS18	-1.09039	2.39694	-1.24957	0.236101	0.347608	-5.38463
TPD52L2	-1.09193	7.55286	-1.20838	0.250975	0.36361	-6.15039
UBE2N	-1.09396	5.40537	-1.18713	0.258935	0.371522	-5.55036
EIF1AY;EIF1AX	-1.09616	6.80449	-2.36609	0.0363333	0.0860657	-4.13517
TOP2A	-1.09706	2.13397	-1.15152	0.272718	0.384703	-5.51628
SMARCE1	-1.0988	7.79381	-2.22477	0.0467865	0.103545	-4.70184
TOR1AIP1	-1.09992	7.22771	-3.49819	0.00462087	0.0203762	-2.26504
USP25	-1.10043	3.81914	-0.858237	0.408159	0.51945	-5.73044
TMX3	-1.10066	2.59214	-0.806327	0.436286	0.546846	-5.80123
IDI1	-1.10405	3.99774	-0.717051	0.487541	0.597952	-5.83507
RANBP3	-1.10876	5.87507	-1.56237	0.145075	0.241675	-5.16704
CHMP1A	-1.10926	5.10779	-1.85542	0.0891295	0.168961	-4.63553
ANXA7	-1.10975	7.83578	-2.87512	0.0143971	0.0446795	-3.61175
TP53BP2	-1.11039	8.32406	-4.67075	0.00059297	0.00526622	-0.556256
BAIAP2L1	-1.11072	7.19493	-2.28641	0.0419142	0.0963922	-4.41492
CEP43	-1.11201	7.31177	-3.32715	0.00630294	0.0250846	-2.61547
STUB1	-1.11762	6.73661	-3.22273	0.00762403	0.0287672	-2.62806
LCMT1	-1.12076	3.24569	-0.949639	0.361676	0.476144	-5.65037
NF1	-1.12395	1.50113	-0.996808	0.339212	0.454031	-5.74199
TRMT5	-1.13139	2.75222	-0.815188	0.431397	0.542832	-5.78214
AFDN	-1.1324	8.3619	-5.57255	0.000137835	0.00215823	0.936566
SEC63	-1.13277	2.02048	-1.92734	0.0787967	0.153698	-4.51368
PPP1R12A	-1.13377	10.635	-7.28914	1.16888e-05	0.000483968	2.99643
SUCLG1	-1.13636	6.38422	-2.58178	0.0245941	0.0648744	-3.6707
PPP3R1	-1.1422	2.72264	-0.87079	0.401544	0.512981	-5.73972
COPS8	-1.14281	7.64069	-1.83023	0.0930321	0.174325	-5.31441
FH	-1.14431	2.49603	-1.87596	0.086059	0.164267	-4.55399
MARCKSL1	-1.14445	8.19412	-4.39822	0.000942007	0.00707017	-1.0054
LAMP2	-1.1462	7.29217	-2.10238	0.0580986	0.122215	-4.76186
ANKRD40	-1.14936	8.07348	-1.3206	0.212116	0.321783	-6.12974
DBNL.1	-1.15125	5.98448	-2.8268	0.0157279	0.0476938	-3.17361
SND1	-1.1527	6.45758	-2.08275	0.0601368	0.125168	-4.50209
NCAPD2	-1.15345	3.0073	-0.825803	0.425587	0.537481	-5.76396
PGK1	-1.15401	2.72997	-1.21899	0.247074	0.359735	-5.39896
WDR91	-1.15696	2.31951	-1.36826	0.197168	0.304573	-5.25321
GOLGA2	-1.15764	8.1329	-5.53497	0.000146141	0.00223007	0.938484
ESYT1	-1.16023	7.07019	-1.44411	0.175191	0.27871	-5.68372
VTA1	-1.16059	7.0918	-1.41369	0.183745	0.287863	-5.65584
LAP3	-1.16079	3.43652	-1.05546	0.312719	0.426323	-5.55711
FBXO30	-1.16258	6.30649	-2.00915	0.0683913	0.138285	-4.59472
HACD3	-1.16341	3.0965	-1.34084	0.205659	0.314829	-5.24501
ARHGAP5	-1.16662	0.887662	-1.6165	0.132857	0.22659	-5.07368
DBR1	-1.16797	1.39972	-0.867157	0.403451	0.514941	-5.86825
TYMS	-1.16807	6.96924	-3.09885	0.00956037	0.0335951	-2.91189
PSMD12	-1.16825	2.7991	-1.23411	0.2416	0.353034	-5.37819
NUP50	-1.16832	7.41129	-3.61258	0.0037587	0.0178684	-2.11481
TP53	-1.17007	7.37992	-2.92362	0.0131743	0.0421267	-3.35752
CCDC85C	-1.17086	8.05075	-1.81864	0.0948796	0.176589	-5.46425
MRTFA	-1.17457	6.9186	-3.35701	0.00596966	0.0242117	-2.42997
CDK5	-1.1768	5.04419	-2.033	0.0656076	0.13403	-4.36074
KIF15	-1.18201	2.00823	-2.01447	0.0677609	0.13711	-4.38288
NUDCD3	-1.18308	2.36849	-0.797998	0.440915	0.55156	-5.82652
DLG1	-1.18908	8.13143	-5.80558	9.63144e-05	0.00170526	1.37253
MRPS27	-1.18919	4.622	-0.954925	0.359108	0.47344	-5.68719
PRPF40A	-1.18964	7.69047	-4.72385	0.000542452	0.00497759	-0.253621
CDH2	-1.19248	9.81466	-5.11904	0.000283039	0.00327103	-0.207236
UBE2G2	-1.19549	6.29808	-2.08461	0.0599403	0.124947	-4.4796
PEBP1	-1.19822	7.79038	-3.75423	0.00291495	0.0150594	-2.00625
LMNB2	-1.19824	6.38644	-1.89233	0.0836818	0.16129	-4.78923
CBLL1	-1.20057	3.08918	-1.00026	0.33761	0.45244	-5.60857
EHMT1	-1.20144	2.20744	-1.64113	0.127604	0.220523	-4.90863
TCOF1	-1.20173	7.24823	-3.5602	0.00413096	0.0189307	-2.1599
PAF1	-1.20179	6.14564	-1.54866	0.148321	0.246191	-5.23569
ARF4	-1.20571	3.83631	-1.23637	0.24079	0.352445	-5.38102
GPS1	-1.20901	5.9862	-1.17162	0.26487	0.377487	-5.66974
NAPA	-1.21063	3.72978	-1.05115	0.314611	0.428691	-5.55016
DCTN4	-1.21085	1.7934	-1.9836	0.0714955	0.142578	-4.44969
RBM17	-1.21218	7.81206	-3.9526	0.00204833	0.0119356	-1.63726
PPP1R9A	-1.21301	7.87869	-4.80351	0.000474963	0.00460297	-0.178514
SPTLC1	-1.21398	7.55127	-2.32608	0.0390397	0.0912249	-4.44861
KIFBP	-1.21522	4.22911	-1.1495	0.273517	0.385228	-5.4711
RP2	-1.21605	1.91153	-2.03593	0.0652725	0.133546	-4.35862
CLIC1	-1.2163	5.76921	-2.41812	0.0330825	0.0806476	-3.83339
AAAS	-1.21669	1.97906	-1.14602	0.274895	0.386392	-5.53787
MXRA7.1	-1.21817	7.41592	-3.99453	0.00190209	0.0113338	-1.4439
RHOA	-1.21858	8.49414	-2.54072	0.026499	0.0681167	-4.46666
SKA2	-1.21924	7.35512	-2.63128	0.0224755	0.0610303	-3.86245
SLC25A4	-1.21948	2.0953	-1.18616	0.259303	0.371856	-5.48301
RPP25L	-1.22038	2.02099	-1.45382	0.172532	0.276411	-5.17315
BAHCC1	-1.22058	2.72114	-1.3346	0.207632	0.317122	-5.26516
ASDURF	-1.22216	6.9141	-2.18084	0.050582	0.109575	-4.49215
CWF19L1	-1.22227	3.87795	-0.928402	0.372129	0.485382	-5.70603
ARFGEF1	-1.22271	2.16213	-1.12103	0.284964	0.39751	-5.54728
SAMHD1	-1.22409	5.27352	-1.31099	0.21524	0.324814	-5.38535
BUB3	-1.22518	7.74549	-3.45962	0.00495514	0.0212517	-2.50915
ANAPC7	-1.23209	3.24001	-1.14622	0.274815	0.386392	-5.46066
RAPGEF6	-1.23328	2.11948	-1.67378	0.120919	0.212185	-4.87159
TMPO.1	-1.23361	9.17741	-8.37294	2.97523e-06	0.00020544	4.71735
PIBF1	-1.23618	2.05631	-1.19073	0.257576	0.370341	-5.4818
USP33	-1.24359	4.82192	-1.91169	0.0809467	0.157226	-4.53312
SUMO1	-1.24373	7.6535	-4.4405	0.000876178	0.00672595	-0.709873
VPS4A	-1.24431	7.31684	-3.23041	0.00751797	0.0285621	-2.76736
OAT	-1.24451	6.90185	-2.47723	0.029731	0.0742469	-3.95352
TUBG1	-1.24525	7.84185	-3.98891	0.00192104	0.0113617	-1.56506
PBDC1	-1.24528	6.82603	-2.69074	0.0201666	0.0567211	-3.57771
HEATR6	-1.2457	2.57617	-1.19271	0.256829	0.369702	-5.43763
MRPL41	-1.25195	3.77114	-1.16412	0.267778	0.380454	-5.44665
CECR2	-1.25236	2.09999	-1.43187	0.17859	0.282674	-5.19442
CAPN2	-1.25257	6.68773	-2.43331	0.0321879	0.079025	-3.98014
CIBAR2	-1.25474	4.94623	-1.01879	0.329097	0.443398	-5.67593
SIPA1L1	-1.25734	1.7001	-2.46911	0.0301713	0.0749398	-3.6832
NDUFA6	-1.25913	6.55645	-2.08949	0.0594297	0.124352	-4.50199
SLC25A1	-1.26078	2.96089	-1.40589	0.185992	0.290307	-5.16983
OTUD4	-1.26301	2.85027	-1.82036	0.0946023	0.17631	-4.61983
ATP6AP1	-1.26472	3.27381	-1.17877	0.262123	0.374538	-5.43293
AAK1	-1.26557	2.70989	-1.14907	0.273688	0.385228	-5.48023
FMR1.1	-1.26834	3.40318	-1.85174	0.0896902	0.169731	-4.56684
YBX3.1	-1.26882	6.91205	-1.09088	0.297486	0.410622	-5.93443
CNOT4	-1.26883	2.10123	-1.78838	0.0998583	0.183628	-4.71184
RPLP0	-1.27282	3.93914	-1.42539	0.180413	0.284419	-5.16067
PLIN3	-1.27466	7.58305	-4.46596	0.000838875	0.00663889	-0.656244
TBC1D13	-1.27602	3.2786	-0.938955	0.366909	0.481426	-5.6676
PBK	-1.2777	6.8201	-2.79755	0.016592	0.0495966	-3.40268
ZNF655	-1.27806	2.99582	-1.40125	0.187341	0.291843	-5.17748
RPL37A	-1.27912	2.59544	-1.10923	0.289815	0.402449	-5.52543
MALT1	-1.28178	1.78087	-1.63599	0.128685	0.221963	-4.95596
CA2	-1.28336	4.13878	-1.18193	0.260915	0.373779	-5.46842
NIN	-1.28539	3.39847	-0.981898	0.346202	0.461491	-5.63423
TBKBP1	-1.28605	5.63306	-1.87952	0.0855375	0.163498	-4.66931
OSGEP	-1.28673	2.34309	-0.870906	0.401483	0.512981	-5.76902
EED	-1.28715	2.6435	-1.32049	0.212153	0.321783	-5.28898
RTN4	-1.28801	1.73589	-1.09441	0.295997	0.409358	-5.61802
MPP2	-1.28825	2.71179	-1.58687	0.139429	0.234532	-4.94964
MPZL1	-1.2889	6.63639	-2.76836	0.0175016	0.0514249	-3.39671
NCSTN	-1.29339	7.28255	-4.01636	0.0018303	0.0109898	-1.3419
TIGAR	-1.29463	5.26871	-2.83181	0.0155844	0.0474055	-3.08349
GNAI3	-1.29494	7.01639	-1.66236	0.123222	0.214556	-5.28425
MTX1	-1.29572	2.79813	-1.83659	0.092033	0.17304	-4.59794
UCHL5	-1.29722	7.03472	-1.69363	0.11701	0.206637	-5.23417
PRDX5	-1.29735	8.38141	-4.37295	0.000983796	0.00728484	-1.09822
CEP112	-1.29786	5.58467	-1.15907	0.269748	0.382022	-5.60526
SWAP70	-1.30056	2.45523	-1.98314	0.0715526	0.142589	-4.39901
CIAO1	-1.30399	6.02986	-2.15454	0.0529932	0.113551	-4.30846
PRKAG1	-1.30715	2.79887	-1.53943	0.150541	0.248979	-5.00743
MTFR2	-1.30923	1.73838	-1.95651	0.0749304	0.148144	-4.49615
LAMTOR4	-1.31001	5.36513	-2.27475	0.0427968	0.097694	-4.01899
YAP1	-1.31063	7.43869	-3.32165	0.0063663	0.025264	-2.63088
UBQLN2	-1.31123	5.68904	-2.26663	0.0434227	0.0987107	-4.07092
CLPX	-1.31586	6.49116	-2.59751	0.0239006	0.0634744	-3.65364
DIAPH1	-1.31676	6.58977	-2.74413	0.0182935	0.0531301	-3.41371
FKBP15	-1.31968	6.03321	-1.82189	0.0943573	0.175972	-4.8108
SLC7A1	-1.32235	2.71423	-1.33444	0.207682	0.317122	-5.27326
COMMD3	-1.3227	5.96845	-1.05046	0.314916	0.428894	-5.78258
CASK	-1.32372	6.76443	-3.39455	0.00557601	0.0232292	-2.30463
CEP290	-1.33025	6.21315	-1.22514	0.244835	0.357001	-5.64118
N4BP2	-1.33165	3.86936	-1.35076	0.202552	0.311151	-5.23324
LSM8	-1.33325	4.63073	-1.80538	0.0970331	0.179869	-4.68554
BUD13	-1.33494	6.383	-1.41096	0.184529	0.288929	-5.45515
VPS25	-1.33502	2.04198	-1.60341	0.135726	0.230126	-4.97527
RAC3	-1.33787	2.60279	-1.38613	0.191794	0.297269	-5.21296
CNOT10	-1.34046	3.84343	-1.21115	0.249953	0.36285	-5.40683
HECTD4	-1.34147	1.94152	-2.36891	0.0361493	0.0858507	-3.82733
PNPO	-1.34374	5.63171	-2.2444	0.0451791	0.101865	-4.09926
SSR1	-1.34499	3.57854	-1.32364	0.211135	0.320943	-5.26654
MSH2	-1.34648	4.3735	-1.17037	0.265353	0.377816	-5.48562
DNAJC2	-1.35125	6.77176	-2.67376	0.0208008	0.057835	-3.57655
GNL3L	-1.35532	2.31586	-1.20917	0.250684	0.363458	-5.44221
GGA1	-1.36107	4.49507	-0.958369	0.357441	0.472369	-5.71263
TSEN34	-1.36186	1.69447	-1.6196	0.132187	0.225928	-4.98718
NDUFA13	-1.36366	7.21606	-2.88707	0.0140858	0.0440101	-3.32539
BCKDK	-1.36439	2.40539	-2.63667	0.0222558	0.0607037	-3.35548
NTPCR	-1.36551	6.52118	-1.61745	0.132652	0.226443	-5.19982
SMAP	-1.36556	6.60545	-2.76098	0.0177391	0.0518151	-3.40625
BIN1	-1.37658	1.57439	-1.43325	0.178204	0.282225	-5.24378
CGGBP1	-1.37987	3.73431	-0.915135	0.378765	0.491843	-5.69121
SRRM1	-1.38037	2.66624	-1.19464	0.256102	0.36899	-5.43282
PDE4DIP	-1.38164	6.8109	-3.00785	0.0112921	0.0377133	-2.99433
RRM1	-1.3827	6.08119	-2.11299	0.0570237	0.120504	-4.37139
POLR2M	-1.38278	2.04029	-1.31036	0.215445	0.324814	-5.3486
SPR	-1.38546	3.08001	-1.67064	0.121548	0.213018	-4.82874
PRR14L	-1.39061	3.84984	-1.27122	0.22857	0.338686	-5.33408
FKBP8	-1.39095	3.29735	-1.21051	0.250191	0.362935	-5.39988
SOAT1	-1.39134	1.61222	-2.54469	0.0263089	0.0677214	-3.56418
RPS28	-1.39327	6.93962	-3.14182	0.00883815	0.0319618	-2.801
SCO2	-1.39398	2.57362	-1.24237	0.238649	0.350797	-5.38612
KIAA0586	-1.39715	2.10073	-2.09504	0.0588529	0.123386	-4.2523
CYFIP1	-1.39752	3.38552	-1.51792	0.155826	0.256491	-5.03228
ZMYM3	-1.39772	1.8385	-2.28369	0.0421189	0.0965414	-3.97418
ZNHIT3	-1.39807	4.31472	-1.89757	0.0829325	0.160182	-4.53033
UMPS	-1.39809	2.55518	-1.11024	0.289397	0.40207	-5.52925
PMM2	-1.39929	7.45554	-3.87016	0.00237068	0.0131337	-1.64777
ASPSCR1	-1.40331	1.89802	-1.60085	0.136295	0.230592	-4.99255
SPECC1	-1.40765	7.20999	-4.09298	0.00159971	0.0101806	-1.18859
CCDC18	-1.41317	3.22359	-1.04536	0.317169	0.430489	-5.57393
KDM3B	-1.41636	1.99684	-1.8266	0.0936077	0.174929	-4.66517
SLIRP	-1.41782	2.28311	-1.6478	0.126211	0.218829	-4.89674
NSDHL	-1.41929	4.69021	-1.84152	0.0912635	0.1719	-4.63986
RNF20	-1.42239	6.14002	-2.6856	0.0203565	0.0569289	-3.4349
MRPL28	-1.42812	4.44935	-1.53258	0.152207	0.251133	-5.06098
GPRASP2	-1.42829	6.12181	-3.01321	0.011182	0.0374813	-2.85978
ACAT2	-1.42845	4.49266	-1.78543	0.100357	0.184299	-4.70128
RAD23A	-1.42911	4.95482	-1.73715	0.10883	0.195529	-4.81579
RABGEF1	-1.43514	6.5953	-2.84277	0.0152751	0.0467736	-3.24591
PDS5A	-1.438	1.92372	-2.14135	0.0542424	0.115689	-4.19392
CKS1B	-1.43805	1.46764	-2.60805	0.0234463	0.0628116	-3.46881
TUBA1C	-1.4424	8.46656	-4.08627	0.00161866	0.0102752	-1.59849
EPPK1	-1.44322	2.58981	-1.75371	0.105854	0.19134	-4.73083
TMOD3	-1.44415	7.32181	-1.72527	0.111011	0.198455	-5.2995
LAMP1	-1.44599	4.19505	-1.38632	0.191736	0.297269	-5.24397
MRE11	-1.44606	6.49909	-1.3985	0.188144	0.292928	-5.481
MCM5	-1.44975	2.07111	-1.96672	0.0736177	0.145943	-4.45124
DNAJB12	-1.45065	4.51987	-1.1407	0.277018	0.387994	-5.53188
ATP6AP2	-1.45328	5.05776	-1.79201	0.0992489	0.18275	-4.74495
KCTD17	-1.45401	6.15852	-2.06734	0.0617833	0.12792	-4.46763
TPM1.1	-1.45475	3.31058	-1.44419	0.175167	0.27871	-5.12278
PITHD1	-1.45509	7.79053	-4.76038	0.000510336	0.00479438	-0.187851
TRAPPC2L	-1.45694	2.47399	-1.96663	0.0736294	0.145943	-4.42387
HINT1	-1.46017	7.04669	-1.28744	0.223054	0.332695	-5.83218
STK10	-1.46037	5.64305	-3.33471	0.00621673	0.0248446	-2.25069
CDR2L	-1.4604	2.9052	-1.94326	0.0766641	0.150709	-4.44129
SRSF6	-1.46165	3.63708	-2.13716	0.0546452	0.116279	-4.14249
MEA1	-1.46302	6.16784	-2.58699	0.024362	0.0645139	-3.60665
KEAP1	-1.46399	4.96638	-1.07394	0.304699	0.418072	-5.61799
ARHGAP17	-1.46903	6.02927	-1.42499	0.180527	0.284435	-5.35819
NHP2	-1.46975	3.49263	-1.99292	0.0703481	0.140762	-4.36484
STAU2	-1.47311	6.72326	-3.29393	0.00669595	0.0261587	-2.47313
IFT46	-1.48364	6.14629	-1.47598	0.166592	0.270158	-5.3331
USP15.1	-1.484	2.73506	-1.49806	0.160847	0.263344	-5.06958
ARIH1	-1.4843	6.45131	-2.22719	0.0465854	0.103448	-4.25589
DDX47	-1.48633	1.70837	-2.11655	0.0566675	0.119843	-4.25165
MRPS2	-1.4876	5.37783	-1.44284	0.175541	0.278967	-5.25739
PMPCB	-1.49273	6.76466	-1.58513	0.139823	0.234977	-5.27586
NUDT4B;NUDT4;NUDT4	-1.49283	1.91904	-1.78489	0.100448	0.184333	-4.73294
OPA1	-1.49523	6.65554	-3.31614	0.00643047	0.0254091	-2.41684
TRA2B	-1.49885	2.00408	-1.321	0.211986	0.321783	-5.33966
ANXA5	-1.50163	6.91631	-3.29305	0.00670663	0.0261592	-2.51428
RMDN3	-1.50259	3.62307	-1.88434	0.0848347	0.162718	-4.53895
MRPL44	-1.50278	4.66155	-1.04763	0.316163	0.429956	-5.62638
PRKAR1A	-1.5133	6.50326	-3.82961	0.00254804	0.0139085	-1.48809
CNOT11	-1.51341	5.01077	-2.26579	0.0434875	0.0987761	-4.01733
TRIP13	-1.51557	4.37606	-1.39354	0.189601	0.294532	-5.23201
IRF3	-1.51617	1.98437	-2.19355	0.0494553	0.107513	-4.1065
WASL	-1.51654	2.82403	-0.919081	0.376783	0.490191	-5.69834
ZWINT	-1.51729	3.25079	-1.15476	0.27144	0.383291	-5.46012
SLITRK5	-1.51809	2.28279	-2.14923	0.0534924	0.114355	-4.15644
CKMT1A	-1.52143	3.16066	-1.62439	0.131154	0.224999	-4.89433
NUP107	-1.52307	6.82901	-1.88094	0.0853293	0.163326	-4.88752
ACTBL2	-1.5282	1.90965	-2.63716	0.022236	0.0607037	-3.38654
RFK	-1.52982	5.60433	-2.03222	0.0656968	0.134113	-4.43278
MIOS	-1.53279	2.94193	-1.6163	0.132902	0.22659	-4.91021
MRPL30	-1.53423	1.90455	-2.9858	0.0117571	0.038797	-2.79655
LSM14A	-1.53905	6.98048	-3.88574	0.00230595	0.0128968	-1.47608
TOM1	-1.53906	7.31152	-3.38306	0.00569361	0.0235344	-2.46056
PYM1	-1.5397	6.4294	-2.44904	0.0312861	0.0772918	-3.88475
UBAP1	-1.53993	4.32458	-1.36757	0.197378	0.304728	-5.25412
COBLL1	-1.54149	2.31929	-1.54345	0.149571	0.247592	-5.03621
RPIA	-1.54353	5.14582	-1.44911	0.173817	0.27755	-5.23701
CCDC50	-1.54698	7.43962	-3.52944	0.00436694	0.0195803	-2.23486
LRCH2	-1.54782	2.42116	-1.85581	0.0890702	0.168961	-4.5934
SNRPD2	-1.54847	5.57662	-2.05364	0.0632837	0.13044	-4.40133
NOSIP	-1.54991	6.84529	-2.97073	0.012086	0.039652	-3.06194
PABPC1	-1.55359	9.44406	-4.7374	0.000530303	0.00493164	-0.753312
TMOD1	-1.55459	3.48515	-1.14202	0.276488	0.387751	-5.50034
RBM5	-1.55775	4.51037	-3.04422	0.010565	0.0359809	-2.69023
ISYNA1	-1.55972	8.50069	-7.44781	9.4858e-06	0.000434783	3.71616
PDLIM7	-1.56067	4.46351	-1.45998	0.170864	0.274535	-5.13596
E2F5	-1.56376	3.91451	-1.4158	0.18314	0.287373	-5.17686
ANKRD39	-1.56424	2.95598	-1.53549	0.151498	0.250411	-5.01435
FNBP4	-1.56769	6.22278	-1.27731	0.226486	0.3365	-5.55824
AHCYL1	-1.56854	2.18988	-2.10088	0.0582511	0.122349	-4.23735
LYAR	-1.57038	7.70004	-2.41197	0.0334518	0.0813194	-4.25396
SNRNP200	-1.57696	2.75032	-1.0575	0.311824	0.425313	-5.58023
CAP1	-1.57948	7.16292	-3.14467	0.00879223	0.0319618	-2.82978
SYNJ2BP	-1.5806	2.72827	-1.91553	0.0804152	0.156413	-4.49336
KIF3A	-1.58106	6.28056	-3.11292	0.00931757	0.0330786	-2.70308
CBR1	-1.58257	3.3293	-1.31787	0.213001	0.322184	-5.28725
EFNB1	-1.58501	2.90936	-2.21329	0.047751	0.105258	-4.02868
ETFA	-1.58523	4.32227	-2.20062	0.0488382	0.106641	-4.08166
PDXDC1	-1.58654	1.44884	-1.98613	0.0711827	0.142057	-4.47566
UBQLN1	-1.58877	7.59789	-3.15316	0.00865682	0.031653	-2.95799
YES1	-1.58885	2.26893	-1.82831	0.0933351	0.174655	-4.64353
PARP1	-1.59319	8.04172	-3.3063	0.00654679	0.0257275	-2.79559
PRDX3	-1.59398	5.02636	-1.60761	0.134801	0.228979	-5.0037
SMARCA5	-1.59799	4.11304	-1.80436	0.0972003	0.180058	-4.66723
IGBP1	-1.59891	6.64664	-3.325	0.00632761	0.0251465	-2.395
KIF23	-1.59921	1.91292	-2.52294	0.027368	0.0694128	-3.57669
RNF31	-1.60714	2.08027	-2.1355	0.054805	0.11644	-4.19206
KCMF1	-1.60768	3.3984	-1.45126	0.173229	0.277122	-5.12086
FOXJ3	-1.60855	2.83712	-1.93041	0.0783822	0.153214	-4.4661
PDCL3	-1.60968	3.94857	-1.57042	0.143199	0.239416	-4.97503
RBCK1	-1.61211	3.00862	-1.52636	0.153734	0.253349	-5.02569
METAP1	-1.61646	6.56958	-3.63306	0.00362272	0.0173714	-1.83856
ITPKC	-1.61875	2.64308	-1.8815	0.0852474	0.163282	-4.54518
PSMD2	-1.61954	2.42228	-2.11772	0.0565507	0.119688	-4.19892
ANKFY1	-1.62019	2.63145	-2.6172	0.023059	0.0621962	-3.38208
GPHN	-1.62135	8.9441	-9.67366	6.77995e-07	7.80259e-05	6.34927
CNOT8	-1.62843	6.14184	-2.80183	0.0164627	0.0493702	-3.2258
MRPL38	-1.63246	6.80008	-1.64703	0.126371	0.21897	-5.20642
BCLAF1	-1.63532	7.67511	-4.70341	0.000561346	0.00510012	-0.220362
TTC5	-1.63616	2.24551	-2.19995	0.0488966	0.106641	-4.07891
KLRG2	-1.6368	6.66894	-1.44423	0.175158	0.27871	-5.4719
SMC3	-1.63768	5.56223	-2.66622	0.0210889	0.0582475	-3.39584
SECISBP2	-1.64085	3.03824	-2.01896	0.0672338	0.136343	-4.3332
APBA2	-1.64387	2.12336	-1.71434	0.113052	0.201451	-4.81704
EFL1	-1.6449	2.75971	-1.79323	0.0990458	0.18262	-4.67154
TPRN	-1.64655	1.98636	-1.5998	0.136528	0.230778	-4.9866
FNTA	-1.64951	4.6704	-1.29406	0.220833	0.33131	-5.36153
MTR	-1.65056	3.86375	-1.58374	0.140141	0.2353	-4.97344
CHMP5	-1.65162	4.45922	-1.08938	0.298118	0.411195	-5.56444
PHF6	-1.66469	6.21694	-1.34057	0.205745	0.314829	-5.4994
NCAPH2	-1.66983	4.89702	-2.52557	0.0272377	0.0692731	-3.58018
MAP7D3	-1.67265	7.10798	-2.34077	0.0380245	0.0891543	-4.19825
SRSF1	-1.67265	5.60402	-2.41875	0.0330448	0.080627	-3.81477
CLGN	-1.67427	2.90369	-1.41635	0.182983	0.287373	-5.17486
ARPIN	-1.67441	6.74601	-3.3721	0.00580808	0.0239431	-2.33618
ATF1	-1.67543	5.13932	-1.53047	0.152725	0.251836	-5.11482
TXNRD1	-1.67709	3.59467	-1.66792	0.122096	0.213325	-4.84334
DPF2	-1.67762	2.45974	-2.22619	0.0466677	0.103448	-4.02767
KIAA1522	-1.67902	3.03347	-1.30725	0.216466	0.325642	-5.29872
NDUFS1	-1.67905	7.33234	-2.74273	0.0183406	0.053211	-3.58478
BUB1B	-1.68121	4.58051	-2.39111	0.0347336	0.0834209	-3.78945
ZKSCAN8	-1.68193	5.95654	-2.108	0.0575269	0.121382	-4.35432
CNBP	-1.68456	2.85944	-2.0262	0.0663896	0.134929	-4.32419
TNPO2	-1.68468	3.01186	-1.80842	0.0965353	0.179308	-4.64652
GNB1	-1.68823	6.17575	-3.3915	0.00560693	0.0233228	-2.2022
ZNF503	-1.68954	7.46605	-4.26658	0.00118205	0.00830745	-0.929183
RPN2	-1.68962	2.81715	-1.82264	0.0942385	0.175869	-4.6267
BLOC1S5	-1.69019	3.62133	-2.03592	0.0652743	0.133546	-4.32483
INIP	-1.6954	2.8379	-1.89276	0.0836199	0.161284	-4.52302
OBSL1	-1.69704	5.21369	-2.20335	0.0486017	0.106369	-4.13581
AGL	-1.70381	2.23195	-1.93299	0.078034	0.152792	-4.49266
GGCT	-1.70948	4.189	-1.72194	0.111629	0.19943	-4.80108
CARS1	-1.71347	6.78125	-4.1331	0.0014912	0.00985331	-1.00087
BAG5	-1.71698	6.20999	-3.24179	0.00736348	0.0280523	-2.46686
BOD1	-1.71807	3.53013	-1.87764	0.0858119	0.163909	-4.55058
MOCS2.1	-1.71932	2.69491	-1.71314	0.113277	0.201681	-4.7894
PPP6R2	-1.7198	5.9859	-2.75241	0.0180191	0.052554	-3.2933
STK24	-1.72175	5.14874	-2.63082	0.0224941	0.0610303	-3.42021
SMARCB1	-1.7259	3.82986	-0.948711	0.362129	0.476393	-5.6906
S100A10	-1.72861	7.36716	-3.65553	0.00347922	0.0170082	-1.95519
TAF9B	-1.72923	2.54774	-2.36714	0.0362645	0.0859764	-3.79653
ZC3HAV1L	-1.73174	6.58065	-3.27052	0.00698776	0.0268775	-2.46234
RNF138	-1.73239	5.13095	-2.15001	0.0534188	0.114286	-4.21237
PDHA1	-1.73885	3.42718	-1.58496	0.139864	0.234977	-4.95962
ASCC2	-1.74238	6.22563	-3.78337	0.00276708	0.0146974	-1.52587
FAM50A	-1.74361	3.73227	-2.22101	0.0471005	0.104073	-4.02787
ZNF460	-1.7455	2.02297	-3.07544	0.00997863	0.0343826	-2.63782
RNF40	-1.74726	6.7817	-4.12063	0.00152408	0.00995158	-1.01113
SEPTIN9	-1.75128	2.2856	-2.813	0.01613	0.0485834	-3.07005
FUBP1	-1.75207	6.74461	-3.5865	0.00393955	0.0184112	-1.93794
ELOB	-1.75306	7.35766	-3.83923	0.00250476	0.0137265	-1.63751
DNAJC21	-1.75494	4.61144	-1.77801	0.101619	0.185752	-4.73382
PRKAB2	-1.75696	2.03839	-1.73067	0.110014	0.197183	-4.80338
CCDC91	-1.76803	2.24174	-1.91056	0.0811051	0.157423	-4.52751
NECAP1	-1.76863	3.46883	-2.47226	0.0299998	0.0746482	-3.62194
EIF1	-1.76893	4.19722	-1.18152	0.26107	0.373807	-5.45387
CCDC22	-1.76931	2.70935	-2.26131	0.0438367	0.0991997	-3.9628
CYB5B	-1.76997	7.11606	-1.90365	0.0820732	0.159078	-4.87813
PFDN2	-1.77317	9.09157	-5.07694	0.00030304	0.00345866	-0.0421423
ARFGAP2	-1.77394	1.82676	-2.99777	0.0115023	0.0381385	-2.7814
PYCR2	-1.77581	5.11678	-2.5302	0.0270098	0.0690071	-3.60875
ITPRID2	-1.77873	2.22987	-1.9674	0.0735317	0.145943	-4.44165
RELCH	-1.7852	5.39772	-2.43827	0.031901	0.0786162	-3.76493
TSC22D3	-1.7862	3.40023	-1.12327	0.284048	0.397035	-5.5029
ANKHD1.1	-1.78949	5.08018	-2.19969	0.0489191	0.106641	-4.14387
ERGIC3	-1.7929	2.28828	-1.99529	0.0700598	0.140527	-4.39746
CSK	-1.79422	4.54699	-1.95005	0.0757707	0.149485	-4.50039
TCF25	-1.79489	2.63026	-1.92318	0.0793636	0.154695	-4.48865
YTHDF3	-1.79711	6.03667	-3.07763	0.00993869	0.0343133	-2.72972
CKAP5	-1.80151	6.54653	-1.34248	0.205143	0.314297	-5.53618
SLC25A10	-1.80565	3.44361	-2.10277	0.0580583	0.122215	-4.23268
MERTK	-1.81512	1.63747	-2.36748	0.0362428	0.0859764	-3.85262
IRAK1	-1.81531	2.66223	-1.28219	0.224828	0.334937	-5.34548
GABPA	-1.81558	2.81734	-1.31348	0.214426	0.324163	-5.30213
RNMT	-1.81606	2.85183	-1.3052	0.217141	0.326479	-5.31289
LIN7A	-1.81614	6.35246	-3.756	0.00290577	0.0150577	-1.58642
TARS2	-1.81742	3.27245	-1.83201	0.0927515	0.174158	-4.61424
KNSTRN	-1.82063	7.44301	-3.99177	0.0019114	0.0113338	-1.39089
DHX15	-1.82104	4.03963	-1.45929	0.17105	0.274674	-5.15686
SRSF10	-1.82211	2.51882	-2.08573	0.0598226	0.124796	-4.2464
CCDC88A	-1.82489	4.34699	-1.99573	0.0700063	0.140521	-4.42802
SMAD4	-1.82498	3.66414	-1.2544	0.234401	0.345289	-5.39697
CRTC2	-1.83444	7.11041	-2.96204	0.0122798	0.0401857	-3.13365
HAUS4	-1.83483	2.28898	-1.3664	0.197735	0.304938	-5.2659
RAB21	-1.83738	5.08966	-1.12163	0.284717	0.39751	-5.59655
CEP44	-1.83756	5.05052	-1.89602	0.0831541	0.160497	-4.59879
MRPS28	-1.83771	4.6429	-2.03036	0.0659105	0.134251	-4.36659
PUM2	-1.83771	3.68014	-1.08806	0.298677	0.411649	-5.56867
KNL1	-1.83956	4.08142	-2.10095	0.0582439	0.122349	-4.23402
NDUFS6	-1.84016	5.11636	-2.70176	0.0197652	0.0558196	-3.30321
RUFY3	-1.84145	4.77678	-1.63534	0.128822	0.221963	-4.94652
PFKL	-1.8429	3.97749	-1.74173	0.108	0.194329	-4.78829
PRKAR2B	-1.84625	2.64119	-2.37414	0.0358106	0.0854136	-3.78502
KAZN	-1.84687	4.7461	-1.4965	0.161248	0.263843	-5.11392
ATXN2L.1	-1.84785	3.04381	-1.72779	0.110544	0.197876	-4.76413
PHACTR2	-1.84937	2.13301	-2.7475	0.0181815	0.052916	-3.18826
PDXK	-1.85076	3.01067	-2.00341	0.0690774	0.139264	-4.36113
MLX	-1.85103	1.99259	-2.3757	0.0357102	0.0853215	-3.8146
CCDC32	-1.85392	2.9622	-2.41436	0.033308	0.0811257	-3.71885
SRP9	-1.85524	4.81659	-1.59641	0.137283	0.231858	-4.99328
EXOC1	-1.85531	3.08576	-1.49908	0.160586	0.263129	-5.06582
R3HDM1	-1.85744	6.02519	-4.11887	0.00152879	0.00995878	-0.934988
HAT1	-1.86361	5.5216	-2.35324	0.037182	0.0875504	-3.91827
KCTD3	-1.86717	4.29389	-2.28507	0.0420152	0.0964512	-3.9714
KRAS	-1.86996	1.8325	-2.31566	0.0397759	0.0926852	-3.92322
ARFIP1	-1.87058	3.36696	-1.67178	0.12132	0.212753	-4.84557
PXN	-1.87095	7.27564	-5.03629	0.000323762	0.00357692	0.442082
SCAMP3	-1.877	2.90582	-1.47995	0.165545	0.269597	-5.09971
RAB2A	-1.87894	5.5805	-1.47614	0.166549	0.270158	-5.24993
STMN1	-1.8813	3.32999	-1.48942	0.163075	0.266359	-5.08746
BORA	-1.88134	6.31709	-3.58705	0.00393569	0.0184112	-1.87218
TRIP11	-1.88153	6.40206	-3.28431	0.00681431	0.0265086	-2.40875
ARHGAP35	-1.88265	2.56217	-1.7829	0.100786	0.184719	-4.70052
HP1BP3	-1.89046	2.99915	-1.77276	0.10252	0.186736	-4.70254
SPCS2	-1.89049	7.36151	-2.67821	0.0206327	0.0576213	-3.67646
OCIAD1	-1.89146	7.09057	-4.72717	0.000539449	0.00496653	-0.0318462
COPS2	-1.89163	6.60644	-2.55021	0.0260465	0.0672339	-3.70844
JMJD4	-1.89206	4.58912	-1.23459	0.241427	0.353034	-5.5
DCK	-1.89562	3.85403	-2.2308	0.0462869	0.10335	-4.04352
BCL7A	-1.89916	4.83948	-1.64265	0.127286	0.220139	-4.94566
TKT	-1.89928	3.60053	-1.54375	0.149499	0.247592	-5.04413
ARF5	-1.89978	3.44663	-1.55339	0.147196	0.244765	-5.01452
NDUFS2	-1.9005	2.37636	-2.38404	0.0351782	0.0843423	-3.78149
TRIM65	-1.90087	4.14162	-1.29204	0.221509	0.331423	-5.37426
SMAP1	-1.90305	4.14229	-1.90639	0.0816869	0.158441	-4.53917
CISD1	-1.90594	2.41613	-2.09479	0.0588785	0.123386	-4.23866
TIA1	-1.90631	6.02855	-1.89147	0.0838047	0.161415	-4.69565
FHL2	-1.9085	2.52138	-1.47158	0.167758	0.270964	-5.12398
HNRNPUL2	-1.90945	3.33447	-1.73552	0.109127	0.195847	-4.75028
SRSF3	-1.9121	6.86671	-2.29217	0.0414851	0.0958043	-4.19933
CHD4	-1.91411	4.7849	-2.37039	0.0360534	0.0858507	-3.83652
PIP4K2B	-1.91501	2.59105	-1.85466	0.0892447	0.169063	-4.59671
PUF60	-1.91551	3.42565	-1.64083	0.127667	0.220523	-4.89143
NECTIN3.1	-1.91681	3.15148	-1.82427	0.0939771	0.1755	-4.63185
HINT3	-1.91933	3.74019	-1.88818	0.0842786	0.162101	-4.58044
PJA1	-1.92594	6.80756	-3.51113	0.00451396	0.0200443	-2.07439
THOC2	-1.9266	1.73013	-2.60261	0.0236798	0.0632418	-3.45635
ZBTB34	-1.92816	1.79951	-2.78257	0.0170529	0.050686	-3.14876
MPI	-1.93148	3.46515	-1.76222	0.104352	0.189121	-4.71913
UBFD1	-1.93182	5.27994	-2.20268	0.0486601	0.106413	-4.14706
MPHOSPH9	-1.93225	4.99949	-3.97927	0.00195401	0.0114586	-1.12933
CSTF2	-1.93235	6.46524	-3.13358	0.00897228	0.0321237	-2.68318
BCL2L12	-1.93237	5.21507	-3.60338	0.00382156	0.0181049	-1.77015
DARS2	-1.94131	2.80805	-1.47785	0.166098	0.270158	-5.1089
NFS1	-1.94165	3.8579	-3.04932	0.0104669	0.0356909	-2.66978
KIF1B	-1.94608	4.845	-3.12237	0.00915803	0.032638	-2.58363
KIF1A	-1.94721	4.35318	-2.26302	0.0437035	0.0990231	-4.02565
WDR62	-1.94878	7.00153	-2.04051	0.064753	0.133071	-4.62836
PRKRA	-1.94906	6.62395	-4.06483	0.0016807	0.0104807	-1.07717
LEO1	-1.95196	3.77044	-1.85914	0.0885667	0.168356	-4.59455
IDH3A	-1.9537	2.30045	-3.76094	0.00288021	0.015011	-1.46711
TDRKH	-1.954	4.61468	-1.40536	0.186146	0.290307	-5.23719
GSTM2	-1.9573	7.27796	-4.66597	0.000597749	0.00526622	-0.160954
RPL27	-1.95907	3.11814	-2.06115	0.0624576	0.129219	-4.27752
PEPD	-1.96103	6.28016	-3.57236	0.00404129	0.0187222	-1.89401
GLI3	-1.96206	2.54481	-2.92545	0.0131304	0.0420946	-2.87314
ACIN1.1	-1.9639	2.75045	-2.49338	0.0288743	0.0725006	-3.59236
PCF11	-1.96396	1.98551	-2.78594	0.0169479	0.0505508	-3.13342
TNRC6C	-1.96453	2.7619	-2.96416	0.0122321	0.0400772	-2.80445
ING3	-1.96474	4.15413	-1.76292	0.10423	0.189023	-4.76509
TOLLIP	-1.96556	5.79839	-1.79418	0.0988868	0.182449	-4.81782
THRAP3	-1.96712	7.03438	-3.02412	0.0109609	0.0370099	-2.96405
RNF25	-1.96778	6.51178	-2.43566	0.0320515	0.0788301	-3.90228
PTCD3	-1.96901	3.24342	-1.38294	0.192743	0.298573	-5.25233
CEP170.1	-1.96981	5.47946	-3.05672	0.0103261	0.0353418	-2.72642
DUT	-1.97131	8.1801	-1.96137	0.0743027	0.147009	-5.11828
ANKRD17	-1.97475	10.0503	-1.75176	0.1062	0.191841	-6.14547
CAMK2G	-1.9758	5.99162	-3.31306	0.00646664	0.0254791	-2.31333
TTLL12	-1.97822	5.77417	-2.22662	0.0466323	0.103448	-4.14745
FAM76A	-1.97892	1.97994	-2.80717	0.0163027	0.0489968	-3.09777
PALLD	-1.98205	6.04641	-4.07587	0.00164845	0.0103713	-1.00677
NEK7	-1.98338	4.90281	-2.22648	0.0466442	0.103448	-4.08543
TRA2A	-1.98407	3.7935	-2.28848	0.0417599	0.0961459	-3.93786
GIT2	-1.98469	6.84819	-2.37469	0.0357754	0.0854034	-4.04918
DNAJC9	-1.98494	6.95405	-3.93131	0.00212695	0.0123158	-1.36027
PATZ1	-1.98838	2.11302	-1.67889	0.119902	0.210795	-4.87248
ERCC6L	-1.99025	4.91478	-2.93395	0.0129276	0.0417317	-2.90623
ZCCHC8	-1.99122	6.157	-3.65225	0.00349982	0.0170485	-1.7394
NOTCH2	-1.99544	7.20296	-4.79088	0.000485047	0.00466794	0.0579825
AAGAB	-1.99688	3.92678	-2.85579	0.0149154	0.0460295	-3.002
NHSL1	-1.99741	2.03341	-2.60966	0.0233779	0.0627501	-3.42702
BTBD10	-2.00231	2.05649	-3.04232	0.010602	0.0360623	-2.69438
FAM76B	-2.0028	3.34648	-2.16807	0.0517391	0.111469	-4.11811
SUCLA2	-2.00855	4.47718	-2.25035	0.0447026	0.100955	-4.04378
TRAF2	-2.01014	4.32496	-2.21002	0.0480295	0.105451	-4.08321
TECR	-2.01524	5.05356	-2.14612	0.0537876	0.114897	-4.22701
AKR7A2	-2.01553	2.40278	-3.09203	0.0096804	0.0338051	-2.59656
SF3B3	-2.01591	3.74317	-3.08184	0.0098625	0.0341713	-2.61872
PRKAA2	-2.01619	1.76423	-2.52786	0.0271248	0.0691132	-3.57874
EIF6	-2.01907	5.13606	-2.42918	0.0324289	0.0794754	-3.77023
SRSF4	-2.01973	7.49159	-2.82669	0.015731	0.0476938	-3.43014
PPIH	-2.0213	5.10167	-2.44636	0.0314383	0.0775983	-3.74226
TRIP6	-2.02455	5.17559	-2.7737	0.0173316	0.0510883	-3.19494
SMC1A	-2.02813	6.19892	-3.54185	0.00427017	0.0192401	-1.93106
PPID	-2.03057	2.21729	-2.73193	0.0187059	0.0537798	-3.21301
NPEPPS	-2.03332	5.3378	-1.45241	0.172915	0.276864	-5.27123
PTPN12	-2.03783	5.26822	-3.3279	0.00629433	0.0250846	-2.25293
ZNHIT2	-2.03898	1.99944	-1.4612	0.170535	0.274524	-5.1711
FAM83D	-2.04683	2.69969	-2.63587	0.0222885	0.0607109	-3.36044
RFLNB	-2.04877	5.50209	-2.32428	0.0391665	0.0914438	-3.97285
QRICH1	-2.04992	4.76926	-2.34768	0.0375554	0.0882042	-3.87835
NAA40	-2.05145	5.67859	-2.39487	0.0344986	0.0829806	-3.86485
SRGAP2	-2.05439	6.65621	-4.46001	0.000847441	0.00665531	-0.405534
RAB6B	-2.05744	5.85506	-0.620957	0.546645	0.648554	-6.11248
FN3KRP	-2.06486	2.3942	-1.70538	0.114749	0.203687	-4.8233
EIF2AK2	-2.06537	5.89703	-3.30251	0.00659214	0.0258262	-2.32575
C19orf25	-2.06575	5.62098	-2.62602	0.0226919	0.0614461	-3.47328
CLASP2	-2.06707	3.18593	-1.85154	0.0897203	0.169731	-4.59421
BCOR	-2.06715	6.375	-4.17667	0.00138197	0.00930979	-0.856939
GATB	-2.06764	1.49631	-3.81656	0.00260799	0.014124	-1.39961
PRPF31	-2.06805	4.92928	-3.10643	0.00942872	0.0332594	-2.61577
PIK3R2	-2.069	6.45723	-3.26981	0.00699672	0.0268775	-2.43633
LRRC40	-2.0713	5.22368	-2.24201	0.0453719	0.102182	-4.09829
TRIM9	-2.07199	2.91912	-1.36485	0.198208	0.305497	-5.28491
UPRT	-2.07462	5.56423	-2.06758	0.0617575	0.12792	-4.37961
ANKLE2	-2.07766	6.94797	-2.78349	0.0170241	0.0506688	-3.3474
PAIP2	-2.07867	4.15575	-2.15258	0.0531764	0.113855	-4.18078
FAM193B	-2.08586	1.74768	-2.2974	0.0410983	0.09507	-3.9581
MDH1	-2.08646	3.45382	-2.17958	0.0506951	0.109734	-4.12189
PTPN13	-2.09115	5.54282	-2.54046	0.0265117	0.0681167	-3.61702
WRAP53	-2.09179	5.05154	-1.81421	0.095594	0.177679	-4.73274
DAPK3	-2.0923	3.43016	-1.93667	0.0775402	0.152107	-4.47991
PIK3R3	-2.09537	5.36939	-2.91877	0.0132918	0.0423436	-2.95812
ZC3HC1	-2.0955	3.15405	-2.12052	0.0562725	0.119191	-4.191
DDX41	-2.10215	4.27877	-1.72656	0.110772	0.198155	-4.83037
LIMS1	-2.10221	3.37288	-2.55913	0.0256277	0.0667142	-3.48796
PHB2	-2.10221	6.22082	-2.35115	0.0373222	0.0878056	-3.98425
LUC7L2	-2.10508	6.73847	-4.53975	0.000739835	0.00606357	-0.284577
PHC2	-2.10673	5.71922	-1.62753	0.130481	0.224401	-5.04825
SCAF11	-2.10677	6.18819	-2.16999	0.0515639	0.111178	-4.27663
EYA3	-2.10813	2.396	-2.62367	0.022789	0.0615831	-3.38901
RNF113A	-2.10917	3.77119	-2.22825	0.0464971	0.103448	-4.02985
CCDC43	-2.1114	4.87588	-1.41926	0.182151	0.286341	-5.24029
IQGAP1	-2.11369	6.29888	-3.08109	0.00987596	0.0341713	-2.74193
ARPC3	-2.11518	4.69516	-2.35743	0.0369032	0.0872659	-3.8745
PYCR3	-2.11713	2.14654	-2.33482	0.038433	0.0898831	-3.8735
C8orf33	-2.11986	5.50733	-1.44901	0.173845	0.27755	-5.26081
RAB3GAP2	-2.12162	4.4358	-2.27356	0.0428882	0.097694	-4.01706
DDX46	-2.12163	2.20761	-3.18238	0.00820696	0.0305093	-2.4503
KANK2	-2.12271	2.22939	-2.82439	0.0157974	0.047754	-3.05785
[truncated: 763 more rows]
