# Supplementary material for: CRISPR screen for protein inclusion formation uncovers a role for SRRD in the regulation of intermediate filament dynamics and aggresome assembly
Source: PLoS Genet. 2024 Feb 5;20(2):e1011138. doi: 10.1371/journal.pgen.1011138 (PMC10868785; doi:10.1371/journal.pgen.1011138)
Supplement: S4 Table — (XLSX) [file pgen.1011138.s005.xlsx]

## Sheet: 2021_12_05_myTopHits_SRRD_KO_A
	genes	logFC	AveExpr	t	P.Value	adj.P.Val	B	PG.Genes
1	A0AVF1	0.0407069	4.90594	0.574624	0.578107	0.651846	-6.71217	TTC26
2	A0AVT1	-0.112012	6.70927	-2.48724	0.0319063	0.0598264	-4.8512	UBA6
3	A0FGR8-2	-0.000723985	6.91358	-0.0206891	0.983896	0.987667	-7.53371	ESYT2
4	A0JLT2;A0JLT2-2	0.0139378	6.06717	0.120138	0.906728	0.929205	-7.30857	MED19
5	A0MZ66;A0MZ66-3	-0.290847	6.83079	-3.90702	0.00286746	0.00848561	-2.42894	SHTN1
6	A0PJW6	0.256851	5.85327	3.08748	0.0113519	0.0255122	-3.57702	TMEM223
7	A1A4S6	0.109108	3.26283	0.610172	0.555215	0.632438	-6.06162	ARHGAP10
8	A1L020;Q5U5Q3;Q6ZN04;Q86XN8;Q86XN8-2;Q86XN8-3	-0.329916	7.6692	-2.99955	0.0132002	0.028849	-4.10659	MEX3A;MEX3C;MEX3B;MEX3D;MEX3D;MEX3D
9	A1L0T0	0.15934	6.82402	2.02445	0.0701486	0.115835	-5.63171	ILVBL
10	A1L168	-1.09538	3.82631	-1.29513	0.224068	0.300441	-5.59786	C20orf202
11	A1X283	0.250077	6.86637	7.87834	1.26113e-05	0.000159108	3.29943	SH3PXD2B
12	A2RRP1;A2RRP1-2	-0.318127	4.74657	-4.01682	0.00239789	0.00736107	-1.62509	NBAS
13	A2RTX5;A2RTX5-2	0.26391	4.54702	3.74362	0.00375198	0.0104604	-2.01379	TARSL2
14	A2RU49;A2RU49-2;A2RU49-3	-0.000452786	3.42769	-0.000949901	0.999261	0.999405	-6.31511	HYKK
15	A2RU67	-1.32688	2.78286	-2.55021	0.0286287	0.0544797	-3.4868	FAM234B
16	A2VDF0;A2VDF0-2	0.634865	4.41275	3.31759	0.0076665	0.0185979	-2.67608	FUOM
17	A3KMH1;A3KMH1-2;A3KMH1-3	-0.399212	6.77931	-4.23011	0.00170171	0.00564565	-1.87363	VWA8
18	A3KN83;A3KN83-2;A3KN83-3	0.638883	7.16012	4.69712	0.000820624	0.00318113	-1.16504	SBNO1
19	A4D1E9	0.243664	6.39457	4.55025	0.00102879	0.0038187	-1.26253	GTPBP10
20	A4D1P6;A4D1P6-2	-0.388366	5.98485	-8.47314	6.60454e-06	0.000100894	4.15777	WDR91
21	A4D1S0;A4D1S0-2	-0.152343	4.20992	-0.987898	0.346256	0.430653	-6.10685	KLRG2
22	A4D1U4	0.0716398	6.60082	1.01981	0.3316	0.416627	-6.926	LCHN
23	A5D8V6	0.989915	1.27157	1.36264	0.202577	0.276511	-4.83517	VPS37C
24	A5PL33;A5PL33-2;A5PL33-3	-0.949645	1.66063	-1.22501	0.248348	0.3274	-5.06239	KRBA1
25	A5PLL7;A5PLL7-2	1.54199	4.75211	6.14587	0.000103981	0.000684349	1.6259	TMEM189
26	A5PLN9;A5PLN9-2;A5PLN9-4;A5PLN9-5	-0.251915	7.04201	-6.26382	8.90146e-05	0.000608472	1.19339	TRAPPC13
27	A5YKK6	-0.0136426	7.09917	-0.428886	0.677002	0.739677	-7.46595	CNOT1
28	A6NCE7;Q9GZQ8	0.51211	7.87942	2.29379	0.044457	0.0790652	-5.32367	MAP1LC3B2;MAP1LC3B
29	A6NDG6	0.0405221	6.92527	1.22318	0.249006	0.328143	-6.77161	PGP
30	A6NDU8	0.405632	6.12615	7.0417	3.34001e-05	0.000308281	2.42299	C5orf51
31	A6NED2	-0.0545017	5.88389	-0.62582	0.545301	0.624028	-7.04377	RCCD1
32	A6NFI3	0.3629	4.67896	3.94994	0.00267336	0.00800386	-1.71061	ZNF316
33	A6NHL2;A6NHL2-2	0.210132	9.86662	0.712781	0.492105	0.576042	-7.37016	TUBAL3
34	A6NHR9	-0.162292	7.01202	-2.24818	0.0480544	0.0843333	-5.30667	SMCHD1
35	A6NHX0	0.159315	6.53477	1.24095	0.242649	0.320745	-6.66623	CASTOR2
36	A6NIH7	0.0636384	7.33843	1.56783	0.14766	0.213095	-6.39263	UNC119B
37	A6NIR3;A8MT82;Q8TF27	0.121444	6.20216	0.879793	0.399402	0.482919	-6.95089	AGAP5;AGAP14;AGAP11
38	A6NJ78	-0.0257074	4.75484	-0.260411	0.799774	0.842456	-6.79218	METTL15
39	A6NK58	-1.68521	4.76949	-4.09131	0.00212576	0.00669843	-1.43219	LIPT2
40	A6NKD9	1.02991	4.46795	5.79652	0.000166579	0.000970517	1.17904	CCDC85C
41	A6NN14	0.31481	7.75706	2.11569	0.0601667	0.102012	-5.60732	ZNF729
42	A6NNY8	0.272677	2.83822	1.73541	0.112992	0.171721	-4.73905	USP27X
43	A6ZKI3	0.219573	6.50315	1.39891	0.191762	0.264362	-6.46275	RTL8C
44	A8CG34	-0.156117	5.47061	-2.27881	0.0456082	0.0808003	-4.82253	POM121C
45	A8MPP1	-0.0351408	4.8292	-0.389004	0.705341	0.763123	-6.77713	DDX11L8
46	A8MW92-2	0.438755	4.03668	1.0089	0.336559	0.421833	-6.01357	PHF20L1
47	A8MXV4	0.305853	7.67814	3.79806	0.00342929	0.00970718	-2.72466	NUDT19
48	A9UHW6;A9UHW6-2;A9UHW6-3	-0.568159	6.08994	-4.308	0.00150365	0.00513394	-1.56663	MIF4GD
49	B2RBV5	0.041789	4.11452	0.146937	0.886071	0.912443	-6.56072
50	B2RTY4;B2RTY4-2;B2RTY4-4	0.410776	2.21761	1.7014	0.119368	0.179586	-4.62721	MYO9A
51	B2RUZ4	0.59584	3.376	0.477761	0.642982	0.710218	-6.16525	SMIM1
52	B2RXH2;Q6B0I6	-1.49581	4.54434	-2.11728	0.0600052	0.101813	-4.66682	KDM4E;KDM4D
53	B7ZAQ6;B7ZAQ6-2;B7ZAQ6-3;P0CG08	-0.102325	6.72935	-1.82009	0.0984378	0.152894	-5.92827	GPR89A;GPR89A;GPR89A;GPR89B
54	C4AMC7;Q6VEQ5	0.0874836	6.76228	1.29577	0.223856	0.300214	-6.65311	WASH3P;WASH2P
55	C9JLW8	-0.3407	8.06186	-3.89025	0.00294726	0.00867343	-2.59377	MCRIP1
56	E9PAV3;E9PAV3-2;Q13765	0.321949	8.73178	5.02466	0.000501176	0.00216393	-0.752904	NACA
57	E9PRG8	0.105581	6.65255	0.268046	0.794054	0.838249	-7.44029	C11orf98
58	G9CGD6;G9CGD6-2;G9CGD6-3;Q6P9H4	-0.137074	0.944087	-0.128306	0.900423	0.924253	-5.57763	CNK3/IPCEF1;CNK3/IPCEF1;CNK3/IPCEF1;CNKSR3
59	iRT-Kit_WR_fusion	-0.839825	8.56594	-5.97151	0.000131283	0.000811438	0.675024
60	L0R6Q1	0.420977	7.3689	6.66939	5.28917e-05	0.000419248	1.70972	SLC35A4
61	L0R819	0.139344	6.88769	1.21167	0.253197	0.332902	-6.77735	ASDURF
62	L0R8F8	0.560722	8.03631	6.05377	0.000117549	0.000747289	0.808804	MIEF1
63	O00115;O00115-2	0.301522	7.58631	3.4987	0.00564564	0.0144575	-3.23188	DNASE2
64	O00116	0.394338	7.12657	5.25397	0.000358129	0.00171416	-0.29158	AGPS
65	O00124;O00124-3	0.597445	4.7867	3.12026	0.0107322	0.0243976	-3.13791	UBXN8
66	O00139;O00139-1;O00139-2;O00139-4;O00139-5	-0.0515115	8.09556	-1.779	0.10527	0.161831	-6.15226	KIF2A
67	O00148	-0.0629406	8.95854	-1.26764	0.233345	0.310467	-6.8617	DDX39A
68	O00151	0.39587	6.86667	9.02722	3.72882e-06	7.25443e-05	4.59533	PDLIM1
69	O00154;O00154-4;O00154-6;O00154-7	-0.228105	8.64272	-5.9797	0.000129841	0.000804688	0.680495	ACOT7
70	O00159;O00159-2;O00159-3	-0.586873	6.71325	-9.0712	3.56766e-06	7.0779e-05	4.66816	MYO1C
71	O00161	0.470219	7.06091	8.98759	3.88078e-06	7.37839e-05	4.52793	SNAP23
72	O00165;O00165-2	-0.0371839	6.93463	-0.71915	0.488338	0.572701	-7.26161	HAX1
73	O00170	-0.148352	7.55588	-3.48792	0.00574897	0.0146461	-3.24889	AIP
74	O00178	-0.894042	6.43587	-18.4373	4.09975e-09	1.25173e-06	11.6442	GTPBP1
75	O00186	-0.174215	6.05444	-3.01269	0.0129057	0.02834	-3.77466	STXBP3
76	O00189	0.834734	3.82111	2.41833	0.0359176	0.0660386	-3.98053	AP4M1
77	O00192;O00192-2	-0.28273	3.14416	-2.49671	0.0313906	0.0589396	-3.67756	ARVCF
78	O00193	-0.208706	7.04238	-3.24309	0.00870177	0.0206096	-3.61018	SMAP
79	O00203;O00203-3	0.0593976	6.82088	1.97092	0.0767145	0.124914	-5.71585	AP3B1
80	O00213;O00213-2;O00213-3;O00213-4;O00213-5;O00213-6	0.0805982	7.05543	0.536442	0.603256	0.67524	-7.40285	APBB1
81	O00217	-0.0699996	6.70456	-0.69278	0.50405	0.586955	-7.23516	NDUFS8
82	O00221	0.817121	4.02142	2.16332	0.0555087	0.0954263	-4.45439	NFKBIE
83	O00231	-0.0608862	8.38478	-1.45238	0.176716	0.247725	-6.62242	PSMD11
84	O00232	-0.0715473	6.95949	-2.11242	0.0604997	0.102425	-5.51831	PSMD12
85	O00233	0.467167	7.32653	10.8235	6.97725e-07	2.48304e-05	6.3189	PSMD9
86	O00244	0.325025	7.07978	6.61954	5.63227e-05	0.000437897	1.67687	ATOX1
87	O00255-2	-0.127207	5.49538	-2.01467	0.0713073	0.117551	-5.25518	MEN1
88	O00257	-0.326278	6.67801	-2.48011	0.0322997	0.0603848	-4.85416	CBX4
89	O00258;O00258-2	-0.531291	6.86424	-8.55348	6.06832e-06	9.56523e-05	4.0801	WRB
90	O00264	0.00396135	9.10201	0.108638	0.915616	0.93577	-7.66857	PGRMC1
91	O00267;O00267-2	0.0273762	6.78074	0.785874	0.449968	0.534419	-7.1796	SUPT5H
92	O00268	-0.350631	5.17112	-6.11253	0.000108687	0.00070857	1.43416	TAF4
93	O00273	-0.628153	7.41343	-8.80626	4.66764e-06	8.28416e-05	4.29377	DFFA
94	O00273-2	0.189791	6.79638	1.65349	0.128904	0.190691	-6.18453	DFFA
95	O00287	0.210806	4.12838	0.983643	0.348246	0.432417	-6.07817	RFXAP
96	O00291;O00291-3;O00291-4	0.0828358	5.789	1.0691	0.309885	0.394296	-6.62852	HIP1
97	O00299	-0.0360049	8.42534	-0.78137	0.452495	0.53659	-7.34875	CLIC1
98	O00303	0.196735	8.43793	5.98877	0.000128263	0.000797057	0.697991	EIF3F
99	O00305;O00305-2;O00305-3;O00305-4;P54284;P54284-2;P54284-3;P54284-4;P54284-5;Q02641;Q02641-2;Q02641-3;Q08289;Q08289-10;Q08289-2;Q08289-3;Q08289-4;Q08289-5;Q08289-6;Q08289-7;Q08289-8;Q08289-9	-0.0212271	3.86378	-0.15829	0.877345	0.90568	-6.46359	CACNB4;CACNB4;CACNB4;CACNB4;CACNB3;CACNB3;CACNB3;CACNB3;CACNB3;CACNB1;CACNB1;CACNB1;CACNB2;CACNB2;CACNB2;CACNB2;CACNB2;CACNB2;CACNB2;CACNB2;CACNB2;CACNB2
100	O00308;O00308-2	0.566672	4.44494	5.47032	0.000262617	0.00135509	0.711499	WWP2
101	O00311	-0.022192	5.93064	-0.196613	0.848027	0.881876	-7.24901	CDC7
102	O00330;O00330-3	-0.146854	6.95328	-2.4801	0.0323003	0.0603848	-4.91025	PDHX
103	O00399	0.516173	6.60794	4.17207	0.00186705	0.0060831	-1.92808	DCTN6
104	O00400	0.153749	4.71408	1.98235	0.0752653	0.122902	-5.01209	SLC33A1
105	O00401	0.186537	7.53826	4.4321	0.00123671	0.0044171	-1.64855	WASL
106	O00410	-0.106374	7.64266	-2.76631	0.0197237	0.0400389	-4.50887	IPO5
107	O00411	0.278788	6.17464	5.70195	0.00018979	0.00107226	0.573872	POLRMT
108	O00418	0.196497	6.17833	1.21906	0.250502	0.329737	-6.59134	EEF2K
109	O00422	-0.16657	6.90267	-2.21124	0.0511718	0.0890123	-5.34781	SAP18
110	O00423;O00423-3	0.329552	5.88337	2.42577	0.0354616	0.0653743	-4.71659	EML1
111	O00425	-0.302352	7.85723	-3.59368	0.00481469	0.0126652	-3.09019	IGF2BP3
112	O00429	0.118497	6.6148	3.49208	0.00570885	0.0145666	-3.09669	DNM1L
113	O00429-2	0.0471573	7.83162	0.412085	0.688879	0.749451	-7.55305	DNM1L
114	O00442;O00442-2	-0.101663	7.26154	-1.83564	0.0959587	0.14965	-5.99579	RTCA
115	O00443	0.0550476	5.40634	0.602895	0.559859	0.636711	-6.88761	PIK3C2A
116	O00458	-0.466245	4.61004	-1.69538	0.120531	0.181058	-5.39314	IFRD1
117	O00459	-0.0409513	5.74654	-0.352657	0.731588	0.785396	-7.13824	PIK3R2
118	O00461	1.07547	5.60352	7.74217	1.46996e-05	0.000176805	3.43437	GOLIM4
119	O00468;O00468-2;O00468-3;O00468-4;O00468-5;O00468-6;O00468-7	0.529614	3.21158	2.49244	0.031622	0.0593257	-3.69655	AGRN
120	O00469;O00469-2	0.316675	6.45098	4.07479	0.00218321	0.00684185	-2.06017	PLOD2
121	O00470;O00470-2	1.12199	2.59143	5.83889	0.000157185	0.000926736	1.1711	MEIS1
122	O00471	-0.067759	5.90218	-1.48553	0.167904	0.236961	-6.16928	EXOC5
123	O00483	-0.271495	8.10811	-1.18795	0.262011	0.341887	-6.93728	NDUFA4
124	O00487	-0.185158	6.62782	-4.22557	0.00171406	0.00567571	-1.85312	PSMD14
125	O00488	0.27945	7.33867	1.92232	0.0831709	0.133569	-5.87079	ZNF593
126	O00499;O00499-10;O00499-11;O00499-2;O00499-3;O00499-4;O00499-5;O00499-6;O00499-7;O00499-8;O00499-9	0.408136	5.24511	5.04415	0.000486918	0.00212227	-0.137101	BIN1
127	O00505	-0.266772	7.5689	-7.1823	2.81996e-05	0.000272294	2.35873	KPNA3
128	O00506;O00506-2;O00506-3	-0.201477	6.39997	-1.22008	0.250129	0.329371	-6.6564	STK25
129	O00507	0.554213	8.06866	3.79983	0.00341934	0.00968696	-2.74558	USP9Y
130	O00512	0.0132642	4.48795	0.14559	0.887107	0.913163	-6.70867	BCL9
131	O00541	0.280577	6.87544	6.9399	3.78099e-05	0.000338134	2.13112	PES1
132	O00560;O00560-3	0.146688	7.4283	1.37173	0.19982	0.273288	-6.66233	SDCBP
133	O00566	0.0420788	6.98328	0.955015	0.361848	0.445788	-7.06791	MPHOSPH10
134	O00567	-0.178848	7.65689	-2.6458	0.0242799	0.0476218	-4.71689	NOP56
135	O00571	0.0827215	8.2487	1.81744	0.0988654	0.153317	-6.10137	DDX3X
136	O00584	-0.164486	6.82141	-2.04971	0.0672382	0.111912	-5.592	RNASET2
137	O00592;O00592-2	-0.557052	5.99546	-10.0436	1.40071e-06	3.86672e-05	5.77562	PODXL
138	O00625	-0.465517	6.50442	-7.92771	1.19356e-05	0.000153451	3.42445	PIR
139	O00628;O00628-2	1.30528	4.22002	5.08475	0.000458594	0.00203872	0.220363	PEX7
140	O00629	0.248693	7.34428	5.77913	0.000170608	0.000988153	0.464535	KPNA4
141	O00716;O00716-2	-0.526696	4.80844	-6.10355	0.000109993	0.00071506	1.51381	E2F3
142	O00743;O00743-2;O00743-3	-0.0794047	6.36505	-1.51794	0.159662	0.227139	-6.2723	PPP6C
143	O00746	0.0294791	7.14798	0.265562	0.795913	0.839698	-7.53458	NME4
144	O00750	-0.208341	3.84272	-0.373276	0.716651	0.773087	-6.39389	PIK3C2B
145	O00754;O00754-2	0.596751	5.54574	4.76941	0.000735027	0.00292149	-0.649552	MAN2B1
146	O00762	0.588571	6.20654	4.33997	0.00142952	0.00494212	-1.5425	UBE2C
147	O00764	-0.278096	5.63642	-4.56032	0.00101287	0.00377703	-1.02398	PDXK
148	O00767	1.36373	6.51114	5.04824	0.000483984	0.00211411	-0.435509	SCD
149	O14497	-0.278491	6.20511	-7.356	2.29516e-05	0.000236858	2.79446	ARID1A
150	O14519;O14519-2	0.68711	5.03406	5.77696	0.000171118	0.000990275	1.01347	CDK2AP1
151	O14521;O14521-2	0.339519	7.57181	2.16975	0.0549068	0.0945477	-5.50389	SDHD
152	O14523	-0.442152	1.90542	-1.1532	0.275364	0.356749	-5.20106	C2CD2L
153	O14524	-0.0822909	6.90466	-0.579067	0.575218	0.649225	-7.35152	NEMP1
154	O14530;O14530-2	1.02621	7.03323	10.9227	6.40489e-07	2.39024e-05	6.45354	TXNDC9
155	O14531	-0.96874	5.66416	-6.9681	3.65288e-05	0.000330531	2.46331	DPYSL4
156	O14545	0.790375	4.0308	3.64745	0.00440157	0.0118381	-2.00656	TRAFD1
157	O14548	0.0308901	6.98257	0.414556	0.687126	0.748016	-7.45291	COX7A2L
158	O14561	1.64008	5.15246	3.73467	0.00380797	0.0105583	-2.13657	NDUFAB1
159	O14562	0.0514011	8.38407	1.40857	0.188966	0.26129	-6.67949	UBFD1
160	O14569	-0.129452	6.51597	-1.3759	0.198567	0.271897	-6.49752	CYB561D2
161	O14578;O14578-4	-0.0287708	4.66108	-0.305943	0.765855	0.814584	-6.74024	CIT
162	O14579	0.127841	7.24299	2.65048	0.0240848	0.0472794	-4.66468	COPE
163	O14617-5	0.0485146	6.88779	1.5849	0.143741	0.208223	-6.30022	AP3D1
164	O14618	-0.166314	7.96126	-1.69979	0.11968	0.179937	-6.26099	CCS
165	O14628;O14628-4;O14628-5;O14628-6;O14628-7	0.6767	3.62434	4.38253	0.00133679	0.004692	-0.751642	ZNF195
166	O14639;O14639-2;O14639-3;O14639-4;O14639-5;O14639-6	0.173516	5.52317	2.3397	0.0411005	0.0739916	-4.7394	ABLIM1
167	O14640;O14640-2;P54792;P54792-2	-0.476883	7.16551	-4.63588	0.000901413	0.00344212	-1.27095	DVL1;DVL1;DVL1P1;DVL1P1
168	O14641	-0.0460051	7.60629	-0.864038	0.407599	0.491111	-7.23154	DVL2
169	O14646;O14646-2	-0.0564888	6.14482	-1.05891	0.314286	0.399379	-6.76031	CHD1
170	O14647;O14647-2	-0.187137	4.58484	-1.45911	0.174895	0.245472	-5.71269	CHD2
171	O14653;O14653-2;O14653-3	0.203042	6.14578	1.34418	0.208277	0.282503	-6.43025	GOSR2
172	O14654	-0.457335	7.54136	-5.8553	0.000153703	0.000911657	0.556547	IRS4
173	O14656	-0.153211	6.41512	-3.34005	0.00737988	0.0180484	-3.31217	TOR1A
174	O14657	0.173176	4.48242	1.84125	0.0950791	0.148513	-5.13663	TOR1B
175	O14662;O14662-2;O14662-4;O14662-5	-0.681099	5.40165	-2.42417	0.0355589	0.0655052	-4.54061	STX16
176	O14672	0.366928	6.2448	6.70318	5.06949e-05	0.000409354	1.95204	ADAM10
177	O14681	-0.101705	6.41171	-1.71678	0.116445	0.175955	-6.00547	EI24
178	O14683	0.0729566	5.27479	0.270619	0.792128	0.836967	-6.99231	TP53I11
179	O14686;O14686-3	0.160126	4.85367	1.39546	0.192769	0.265402	-5.89928	KMT2D
180	O14727;O14727-4	0.045503	4.84676	0.614204	0.552651	0.630651	-6.66399	APAF1
181	O14730;O14730-2	0.74816	6.84691	4.25185	0.00164379	0.00549042	-1.83646	RIOK3
182	O14732;O14732-2	0.162139	4.80804	1.06429	0.311955	0.39671	-6.26516	IMPA2
183	O14733;O14733-3	-0.035993	6.29673	-0.535253	0.604049	0.675799	-7.23404	MAP2K7
184	O14734	0.417086	6.77486	4.10512	0.00207899	0.00658713	-2.07909	ACOT8
185	O14735;O14735-3	-0.246993	6.82957	-4.82032	0.000680465	0.00275538	-0.924332	CDIPT
186	O14737	0.737294	7.23656	9.29912	2.84541e-06	6.23642e-05	4.84295	PDCD5
187	O14744	0.0313174	8.31078	0.633438	0.540512	0.619312	-7.45452	PRMT5
188	O14745	-0.360684	6.81458	-3.64243	0.00443854	0.0119127	-2.87699	SLC9A3R1
189	O14757	0.311874	7.18186	2.9539	0.0142777	0.0308137	-4.13083	CHEK1
190	O14763;O14763-2	-0.268789	4.27906	-2.20656	0.051581	0.0896564	-4.49633	TNFRSF10B
191	O14770;O14770-2;O14770-3;O14770-4;O14770-5;O14770-7;O14770-8	0.120631	4.83687	1.16129	0.272208	0.353426	-6.17281	MEIS2
192	O14772	-0.0382633	5.93736	-0.445287	0.665496	0.729415	-7.16509	FPGT
193	O14773;O14773-2	-0.899967	7.03934	-6.9212	3.86863e-05	0.000341112	2.09575	TPP1
194	O14776;O14776-2	-0.258672	7.82287	-5.82028	0.00016124	0.000943391	0.481829	TCERG1
195	O14777	0.472858	6.5629	7.80017	1.37675e-05	0.000169729	3.26429	NDC80
196	O14786;O14786-2;O14786-3	0.569237	3.61776	1.66945	0.125654	0.186885	-5.06411	NRP1
197	O14787	0.016738	5.53903	0.334751	0.744655	0.795712	-7.07094	TNPO2
198	O14795;O14795-2	-0.706221	5.2443	-3.37352	0.00697309	0.0172306	-2.86394	UNC13B
199	O14802	-0.253757	6.49502	-5.67969	0.000195744	0.00109073	0.459094	POLR3A
200	O14810	0.289566	3.99465	1.41372	0.187489	0.259716	-5.54397	CPLX1
201	O14818	0.09093	8.99514	2.79276	0.0188443	0.0386516	-4.5108	PSMA7
202	O14828	0.0124027	7.97459	0.192335	0.851289	0.884469	-7.63455	SCAMP3
203	O14874;O14874-2;O14874-3	-0.172454	6.64184	-1.77802	0.10544	0.162056	-5.97138	BCKDK
204	O14880	-0.246342	7.44921	-3.40479	0.00661385	0.0164904	-3.38202	MGST3
205	O14893;O14893-3	0.0907517	7.40368	1.34198	0.208962	0.283044	-6.69731	GEMIN2
206	O14907	-0.0308369	7.4118	-0.14489	0.887646	0.913426	-7.59527	TAX1BP3
207	O14908	0.129271	7.12212	2.17484	0.0544345	0.0937665	-5.4433	GIPC1
208	O14910	0.299378	6.2091	3.58176	0.0049116	0.0128495	-2.83358	LIN7A
209	O14920	-0.448672	5.15461	-5.90612	0.000143429	0.000865587	1.15344	IKBKB
210	O14925;Q5SRD1	0.23936	7.30816	1.10989	0.292749	0.375677	-6.95597	TIMM23;TIMM23B
211	O14929	-0.146251	7.63871	-2.28594	0.045057	0.0799719	-5.32143	HAT1
212	O14936	-0.677916	6.05967	-12.8663	1.35498e-07	9.35479e-06	8.16725	CASK
213	O14949	0.414846	7.07076	3.39069	0.00677346	0.0168095	-3.35371	UQCRQ
214	O14950;P19105	-0.273181	9.14459	-5.54005	0.000237966	0.00126573	0.0416322	MYL12B;MYL12A
215	O14957	0.0388234	8.94846	0.478835	0.642244	0.709675	-7.55516	UQCR11
216	O14964	-0.301392	6.13434	-3.09753	0.0111581	0.025175	-3.65067	HGS
217	O14965	0.959347	5.53532	4.87511	0.000626528	0.0025732	-0.460437	AURKA
218	O14966	0.0462751	7.02982	0.399919	0.697535	0.756962	-7.46738	RAB29
219	O14967	-1.17489	5.9893	-11.9748	2.68768e-07	1.40574e-05	7.48676	CLGN
220	O14972;O14972-2	-0.388991	6.22052	-3.5869	0.00486959	0.0127622	-2.82816	DSCR3
221	O14974	0.136897	6.25846	2.60751	0.0259371	0.0502017	-4.53298	PPP1R12A
222	O14975;O14975-2	-0.297337	5.64844	-5.52491	0.000243099	0.00128217	0.462086	SLC27A2
223	O14976	-0.284198	5.31502	-3.70018	0.00403207	0.0110422	-2.34506	GAK
224	O14979	0.16315	8.36953	3.32476	0.00757371	0.0184181	-3.58086	HNRNPDL
225	O14980	-0.152963	7.91878	-4.16335	0.00189331	0.00614462	-2.12506	XPO1
226	O14981	0.0966927	5.99755	2.38809	0.0378303	0.0688586	-4.8217	BTAF1
227	O15013;O15013-4;O15013-5;O15013-6;O15013-7;Q9HCE6;Q9HCE6-2;Q9HCE6-3;Q9HCE6-5	-0.0927998	4.41788	-0.769219	0.459357	0.54342	-6.38084	ARHGEF10;ARHGEF10;ARHGEF10;ARHGEF10;ARHGEF10;ARHGEF10L;ARHGEF10L;ARHGEF10L;ARHGEF10L
228	O15014	0.0887775	4.96864	0.482936	0.639428	0.70713	-6.7874	ZNF609
229	O15020;O15020-2	-0.169572	5.29021	-3.20991	0.00920799	0.0215864	-3.17726	SPTBN2
230	O15027;O15027-5	-0.350311	6.08089	-7.87326	1.26832e-05	0.000159108	3.45031	SEC16A
231	O15031	0.235456	6.39916	1.7213	0.1156	0.175061	-5.99245	PLXNB2
232	O15037	-0.145232	2.69997	-0.350532	0.733133	0.786688	-6.00119	KHNYN
233	O15042;O15042-2	-0.0701188	7.06027	-1.43222	0.182266	0.253652	-6.53633	U2SURP
234	O15047	-0.173846	5.94871	-3.73284	0.00381956	0.0105862	-2.49891	SETD1A
235	O15063	0.0837007	2.78272	0.583294	0.572477	0.647128	-5.91686	KIAA0355
236	O15066	1.57523	3.28431	3.88239	0.00298546	0.00876345	-1.45361	KIF3B
237	O15067	-0.24627	6.88713	-6.6763	5.24345e-05	0.000416579	1.77995	PFAS
238	O15075;O15075-2	-1.16928	4.32508	-8.31399	7.82511e-06	0.000113811	4.18992	DCLK1
239	O15078	-0.270038	6.6412	-0.879858	0.399368	0.482919	-7.06753	CEP290
240	O15084;O15084-1;O15084-4	-0.244616	4.99458	-3.17039	0.00985054	0.0227986	-3.14014	ANKRD28
241	O15085;O15085-2	-1.30113	7.27328	-2.1968	0.0524434	0.0909722	-5.39615	ARHGEF11
242	O15090	0.493432	2.71552	0.519788	0.614401	0.68516	-5.92501	ZNF536
243	O15091;O15091-2	-0.36723	6.25749	-5.50928	0.000248524	0.00130679	0.267337	KIAA0391
244	O15111	-0.0304326	5.63588	-0.71497	0.490809	0.574816	-6.89426	CHUK
245	O15116	0.28842	8.05873	3.01841	0.0127795	0.0281519	-4.10035	LSM1
246	O15118	0.0621269	6.68456	1.20569	0.255399	0.33501	-6.74325	NPC1
247	O15120	0.0798629	7.34695	0.932686	0.372721	0.456577	-7.14182	AGPAT2
248	O15121	0.122597	6.44009	1.11464	0.290801	0.373455	-6.78583	DEGS1
249	O15126	-0.18857	6.77667	-2.42152	0.0357217	0.0657309	-4.9752	SCAMP1
250	O15127	-0.145242	8.07919	-3.02228	0.012695	0.0280109	-4.09566	SCAMP2
251	O15131	-0.132225	7.02084	-2.13588	0.0581481	0.0991	-5.49082	KPNA5
252	O15143	-0.0321357	7.47841	-0.997885	0.34162	0.426191	-7.09321	ARPC1B
253	O15144	-0.0778601	8.04222	-2.42465	0.0355296	0.0654822	-5.11942	ARPC2
254	O15145	-0.0994985	7.51023	-2.48236	0.0321751	0.0602161	-4.98122	ARPC3
255	O15155	-0.277699	5.95914	-3.20866	0.00922763	0.0216178	-3.40313	BET1
256	O15160;O15160-2	0.0158431	7.8223	0.300934	0.769563	0.81752	-7.59534	POLR1C
257	O15164;O15164-2	0.19885	6.05217	2.83551	0.0175057	0.0363486	-4.07779	TRIM24
258	O15169;O15169-2	0.785141	2.74294	2.38977	0.0377217	0.0686789	-3.7404	AXIN1
259	O15173;O15173-2	0.0622509	7.93244	0.909208	0.384404	0.467899	-7.21648	PGRMC2
260	O15182	0.0315344	6.43927	0.174447	0.864959	0.895647	-7.41147	CETN3
261	O15212	0.737947	8.94173	5.96843	0.000131829	0.000814025	0.671441	PFDN6
262	O15213	-0.144777	7.23026	-1.83863	0.0954889	0.149119	-5.98685	WDR46
263	O15217;O15217-2	-0.179434	6.76698	-1.4082	0.189073	0.261333	-6.5131	GSTA4
264	O15226;O15226-2	0.278108	7.14665	9.09012	3.50069e-06	6.99316e-05	4.62399	NKRF
265	O15228	0.329683	5.67327	3.50063	0.00562736	0.0144214	-2.80281	GNPAT
266	O15230	-0.247236	4.79619	-0.973989	0.35279	0.436899	-6.35113	LAMA5
267	O15231;O15231-2;O15231-3;O15231-4;O15231-5;O15231-6;O15231-7;O15231-8;O15231-9	-0.401214	2.26872	-1.97483	0.0762158	0.12422	-4.26388	ZNF185
268	O15234	0.516729	6.32855	4.02795	0.00235502	0.00726951	-2.09923	CASC3
269	O15235	0.18892	7.40671	0.596415	0.564013	0.640031	-7.41368	MRPS12
270	O15243	-0.95941	3.4529	-4.36572	0.00137262	0.00478488	-0.749671	LEPROT
271	O15254	-0.472667	5.20425	-4.03643	0.00232288	0.00719479	-1.73837	ACOX3
272	O15258	-0.285271	6.70001	-2.84173	0.017319	0.036037	-4.24138	RER1
273	O15260	0.0753718	6.43337	1.74742	0.110814	0.168813	-5.96585	SURF4
274	O15264	1.20101	3.53008	2.16214	0.0556191	0.0955684	-4.27844	MAPK13
275	O15269	-0.0601411	7.13246	-0.667028	0.519688	0.600389	-7.33223	SPTLC1
276	O15270	0.0788872	6.7594	1.26776	0.233304	0.310467	-6.68642	SPTLC2
277	O15287	-0.214433	3.82713	-1.82734	0.0972748	0.151463	-4.92058	FANCG
278	O15294	0.595245	6.99296	4.10328	0.00208517	0.00659445	-2.11717	OGT
279	O15305	0.443669	8.70734	10.6566	8.06987e-07	2.65424e-05	6.10334	PMM2
280	O15318	0.247349	7.00317	1.56989	0.147182	0.212494	-6.33951	POLR3G
281	O15320;O15320-10;O15320-2;O15320-3;O15320-4;O15320-7;O15320-8;Q96PC5	-0.0132069	5.44859	-0.151226	0.882773	0.909651	-7.08628	CTAGE5;CTAGE5;CTAGE5;CTAGE5;CTAGE5;CTAGE5;CTAGE5;MIA2
282	O15321;O15321-2	-0.0437582	6.58923	-0.476756	0.643673	0.7108	-7.34241	TM9SF1
283	O15344	0.895957	5.79478	9.09736	3.47543e-06	6.97511e-05	4.88182	MID1
284	O15347	0.336884	9.64928	5.48336	0.000257806	0.00133726	-0.0229073	HMGB3
285	O15355	-0.0136986	7.16115	-0.401859	0.696152	0.755697	-7.48724	PPM1G
286	O15357	-0.2418	6.18842	-5.46655	0.000264026	0.00136033	0.219444	INPPL1
287	O15360;O15360-3	-0.184025	5.80429	-1.77769	0.105495	0.1621	-5.7235	FANCA
288	O15371;O15371-2;O15371-3	0.0633658	8.03402	1.84616	0.0943152	0.147486	-6.04831	EIF3D
289	O15372	0.124577	7.19495	2.845	0.0172219	0.0358565	-4.3237	EIF3H
290	O15379;O15379-2	-0.0698264	5.90141	-0.687999	0.506931	0.589201	-7.007	HDAC3
291	O15381	0.0401809	6.70924	1.10802	0.293515	0.37638	-6.8582	NVL
292	O15382	-0.504088	7.8265	-8.473	6.60546e-06	0.000100894	3.89046	BCAT2
293	O15392;O15392-2;O15392-4;O15392-5	1.31228	5.43055	14.4908	4.31127e-08	4.96084e-06	9.25369	BIRC5
294	O15397	0.0279919	6.16907	0.556913	0.589702	0.663013	-7.18238	IPO8
295	O15400;O15400-2	-0.30714	7.13975	-3.49203	0.00570935	0.0145666	-3.19218	STX7
296	O15409;O15409-2;O15409-4;O15409-6;O15409-7;O15409-9	-0.124775	3.15383	-0.525933	0.610277	0.681662	-6.07305	FOXP2
297	O15431	0.112791	6.28892	0.918404	0.379797	0.463026	-6.94188	SLC31A1
298	O15439;O15439-2	-0.34958	6.31399	-6.37166	7.73483e-05	0.000548268	1.48557	ABCC4
299	O15440;O15440-5	-0.411492	2.33323	-2.0698	0.0650048	0.108798	-4.14095	ABCC5
300	O15446;O15446-2	0.222122	7.51089	1.91904	0.0836247	0.13411	-5.89575	CD3EAP
301	O15460;O15460-2	0.3115	5.95788	3.07989	0.0115004	0.0257704	-3.62287	P4HA2
302	O15479	-1.12635	4.90726	-1.71304	0.11715	0.176942	-5.44202	MAGEB2
303	O15498	0.131523	7.36124	2.81155	0.0182437	0.0376434	-4.4022	YKT6
304	O15504	0.120559	6.12162	1.26712	0.233524	0.310588	-6.51806	NUPL2
305	O15511	-0.0763687	7.53246	-1.88331	0.0887174	0.14029	-5.95335	ARPC5
306	O15514	0.342867	4.90296	3.18586	0.00959379	0.0222865	-3.07714	POLR2D
307	O15525	-2.33607	4.5452	-6.04132	0.000119524	0.000755674	1.5466	MAFG
308	O15530;O15530-2;O15530-3	-0.0477595	6.85412	-0.395626	0.700601	0.759452	-7.43762	PDPK1
309	O15541	-0.028243	6.49602	-0.392057	0.703154	0.76148	-7.3592	RNF113A
310	O15550	-0.0352495	4.94682	-0.268698	0.793566	0.837861	-6.86592	KDM6A
311	O43143	0.0195145	8.24919	0.808937	0.437174	0.520837	-7.3204	DHX15
312	O43148;O43148-2	0.00733519	7.51678	0.123916	0.903811	0.926961	-7.60921	RNMT
313	O43149	-0.676989	4.48908	-8.49945	6.42342e-06	9.89896e-05	4.3914	ZZEF1
314	O43156	0.0318925	3.94116	0.388887	0.705425	0.763123	-6.42548	TTI1
315	O43159	0.150813	6.66194	2.7317	0.0209366	0.0420927	-4.42313	RRP8
316	O43164;O43164-2	1.05209	5.06316	6.07128	0.000114829	0.000735414	1.43464	PJA2
317	O43167	1.12085	3.06087	5.50841	0.00024883	0.0013074	0.855294	ZBTB24
318	O43169	-0.0170116	8.03127	-0.222261	0.828536	0.866306	-7.63099	CYB5B
319	O43172;O43172-2	0.0861111	7.76672	2.67389	0.023132	0.0458259	-4.67801	PRPF4
320	O43175	-0.194749	9.02418	-1.37721	0.198171	0.271571	-6.72435	PHGDH
321	O43181	-0.0335009	7.51272	-0.501006	0.627095	0.696279	-7.48139	NDUFS4
322	O43237	-0.368639	6.7147	-5.92111	0.000140541	0.000853384	0.765929	DYNC1LI2
323	O43242	0.105748	7.38815	2.84783	0.017138	0.035711	-4.34265	PSMD3
324	O43251-6;O43251-8	-0.179288	6.85926	-2.16707	0.0551569	0.0948687	-5.41132	RBFOX2
325	O43252	0.101914	6.124	1.80767	0.100459	0.155508	-5.78594	PAPSS1
326	O43264	0.0683425	6.66814	1.6286	0.134122	0.196808	-6.19369	ZW10
327	O43290	-0.0963048	7.30275	-2.72272	0.0212634	0.0426628	-4.54899	SART1
328	O43291;O43291-2	-0.406163	3.86149	-1.14139	0.280022	0.362036	-5.81523	SPINT2
329	O43292;O43292-2	0.454065	5.81332	6.89933	3.97396e-05	0.000347734	2.32031	GPAA1
330	O43299	-0.21321	3.25388	-1.13169	0.283896	0.36629	-5.61479	AP5Z1
331	O43301	-0.253563	5.69116	-3.70185	0.0040209	0.0110186	-2.46783	HSPA12A
332	O43303;O43303-2	0.054777	4.93802	0.0890312	0.930796	0.9474	-6.89705	CCP110
333	O43310	0.308927	4.46131	1.87037	0.0906307	0.142759	-5.08242	CTIF
334	O43314;O43314-2	-0.0112096	5.85506	-0.295712	0.773435	0.820875	-7.19625	PPIP5K2
335	O43318;O43318-2	-0.104091	5.79234	-1.42943	0.183045	0.254325	-6.20512	MAP3K7
336	O43324	-0.222767	6.80411	-5.99517	0.000127164	0.00079308	0.853315	EEF1E1
337	O43347	-0.0833934	5.99155	-0.70873	0.49451	0.578073	-7.02301	MSI1
338	O43353;O43353-2	0.210776	3.74527	1.31023	0.219104	0.294872	-5.58309	RIPK2
339	O43379;O43379-4	-0.11692	5.2385	-1.35896	0.203704	0.277807	-6.09458	WDR62
340	O43390	-0.0922515	8.91732	-1.63569	0.132616	0.195173	-6.37893	HNRNPR
341	O43390-2	-0.233992	8.77089	-3.10763	0.0109667	0.024865	-3.96655	HNRNPR
342	O43395	0.0812627	7.89512	2.66215	0.0236048	0.0464957	-4.70741	PRPF3
343	O43396	0.163396	7.30776	2.77435	0.0194521	0.0396041	-4.45987	TXNL1
344	O43399-2;O43399-3;O43399-4	0.640823	7.96094	5.83747	0.000157493	0.000926867	0.503022	TPD52L2
345	O43399;O43399-5;O43399-7	-0.171704	7.93863	-4.17259	0.0018655	0.00608094	-2.11073	TPD52L2
346	O43402	0.0896204	6.36872	2.01745	0.070976	0.117061	-5.53704	EMC8
347	O43414	-0.304783	7.75145	-3.32039	0.00763012	0.0185226	-3.55574	ERI3
348	O43422	-0.307566	3.88	-2.99845	0.0132253	0.0288863	-3.05934	THAP12
349	O43426	-0.0568142	5.5246	-0.443204	0.666952	0.730663	-7.02046	SYNJ1
350	O43427;O43427-2	-0.28311	5.6903	-5.06538	0.000471879	0.00207819	-0.244097	FIBP
351	O43432;O43432-3	0.190698	6.60747	5.80461	0.000164741	0.000963057	0.617778	EIF4G3
352	O43435;O43435-2;O43435-3	-0.873295	3.17786	-2.72773	0.0210807	0.0423578	-3.30437	TBX1
353	O43447	-0.187957	7.63528	-4.3187	0.00147841	0.00506547	-1.84478	PPIH
354	O43463;O43463-2	0.668521	5.47743	4.85391	0.000646837	0.00264403	-0.49202	SUV39H1
355	O43464	-0.303242	5.92092	-3.55361	0.00514863	0.0133783	-2.79506	HTRA2
356	O43482	2.09033	7.46866	1.81685	0.0989602	0.153429	-5.96653	OIP5
357	O43488	-0.368495	7.29036	-4.14372	0.00195388	0.00628887	-2.09968	AKR7A2
358	O43491	0.236606	7.1359	4.17404	0.00186116	0.00607538	-2.029	EPB41L2
359	O43491-4	1.39383	6.72351	8.98522	3.89011e-06	7.37839e-05	4.61688	EPB41L2
360	O43493;O43493-2;O43493-3;O43493-4;O43493-5	-1.36676	3.08145	-3.1571	0.0100768	0.0231591	-2.57828	TGOLN2
361	O43502	-0.223163	5.93723	-4.13116	0.00199372	0.00636367	-1.82256	RAD51C
362	O43504	0.842903	5.29473	6.42155	7.25186e-05	0.000523906	1.84085	LAMTOR5
363	O43505	-0.117932	6.54259	-1.02521	0.329169	0.41412	-6.90663	B4GAT1
364	O43524;O43524-2	-0.226	6.04485	-3.20263	0.00932315	0.0217803	-3.44198	FOXO3
365	O43542	-0.0283963	6.03732	-0.560841	0.58712	0.660391	-7.13706	XRCC3
366	O43572	-0.566737	5.75778	-9.29323	2.86191e-06	6.23782e-05	5.07723	AKAP10
367	O43583	0.310172	7.47523	4.93842	0.000569809	0.00238623	-0.825824	DENR
368	O43592	-0.078591	7.19313	-1.43936	0.180284	0.251568	-6.54712	XPOT
369	O43598	-0.417461	7.28011	-3.30512	0.00783055	0.018936	-3.53369	DNPH1
370	O43615	0.0954746	6.84549	2.30904	0.0433132	0.07745	-5.17609	TIMM44
371	O43617	-0.0440973	6.74275	-0.919958	0.379023	0.462491	-7.05487	TRAPPC3
372	O43639	-0.044648	5.96573	-0.592457	0.566559	0.642286	-7.09372	NCK2
373	O43657	0.419518	6.57394	3.51011	0.0055385	0.014236	-3.04972	TSPAN6
374	O43660	0.0939759	6.32544	2.34576	0.0406767	0.0733626	-4.99369	PLRG1
375	O43663;O43663-4	-0.151412	6.14169	-1.26342	0.234796	0.312036	-6.52973	PRC1
376	O43665-3	0.873144	5.64663	11.6019	3.62763e-07	1.70375e-05	7.20565	RGS10
377	O43670-2	0.0608033	9.0162	0.623962	0.546473	0.625162	-7.46825	ZNF207
378	O43670;O43670-4	0.0563308	6.20617	0.594447	0.565278	0.640939	-7.17098	ZNF207
379	O43674;O43674-2	-0.0772841	7.7844	-0.784252	0.450877	0.535406	-7.31466	NDUFB5
380	O43676	-0.0901648	9.31707	-2.33773	0.0412391	0.0742218	-5.27171	NDUFB3
381	O43678	-0.0778365	8.51654	-1.05697	0.315126	0.400079	-7.09523	NDUFA2
382	O43681	-0.2294	8.46561	-4.45487	0.00119343	0.00428731	-1.66394	ASNA1
383	O43683;O43683-2;O43683-3	0.927853	4.16392	3.99589	0.00248077	0.00756169	-1.46646	BUB1
384	O43684;O43684-2	0.174074	8.56787	3.39934	0.00667503	0.016607	-3.45648	BUB3
385	O43707	0.00188747	7.66002	0.0593649	0.953819	0.965283	-7.62943	ACTN4
386	O43708;O43708-2	-0.810249	7.28679	-7.69397	1.55264e-05	0.000183552	3.03114	GSTZ1
387	O43709;O43709-3	0.32637	7.13154	1.87141	0.0904754	0.14258	-5.91997	BUD23
388	O43716	0.828612	6.82473	7.16689	2.87243e-05	0.000275434	2.44789	GATC
389	O43719	-0.00759482	6.66879	-0.138801	0.892333	0.917449	-7.47359	HTATSF1
390	O43741;O43741-2	-0.649322	5.16229	-7.12498	3.02056e-05	0.000287244	2.76429	PRKAB2
391	O43747;O43747-2	-0.114544	6.6313	-3.24085	0.00873495	0.0206611	-3.53615	AP1G1
392	O43752	-0.164233	6.59428	-2.49867	0.0312851	0.0587805	-4.80606	STX6
393	O43759;O43759-2	-0.338051	8.84442	-4.44429	0.00121334	0.00435165	-1.68562	SYNGR1
394	O43760;O43760-2	-0.385086	10.1503	-5.44495	0.000272249	0.00139024	-0.0617672	SYNGR2
395	O43761	-1.29446	4.08245	-1.83815	0.0955639	0.149169	-4.9486	SYNGR3
396	O43765	0.374543	8.26641	9.97092	1.49816e-06	3.9782e-05	5.4523	SGTA
397	O43768;O43768-2;O43768-3;O43768-4;O43768-9	-0.12231	7.43786	-2.66975	0.0232974	0.0460329	-4.65495	ENSA
398	O43772	-0.64176	5.86969	-6.71711	4.98181e-05	0.000405117	2.07158	SLC25A20
399	O43776	0.108155	8.41563	1.66114	0.127337	0.188981	-6.3361	NARS
400	O43795	0.0992209	6.25811	2.65353	0.0239586	0.0470717	-4.45493	MYO1B
401	O43795-2	-0.930328	4.73176	-2.57176	0.0275853	0.0527559	-4.03549	MYO1B
402	O43805	0.0943503	5.87964	0.414714	0.687015	0.748013	-7.15856	SSNA1
403	O43808	-0.13972	5.10155	-1.36366	0.202267	0.276197	-6.03601	SLC25A17
404	O43809	-0.0602737	8.65023	-1.87795	0.089505	0.141341	-6.02093	NUDT21
405	O43813	-0.231514	8.01993	-2.34829	0.0405007	0.0731597	-5.24555	LANCL1
406	O43815	0.016178	6.65303	0.295417	0.773654	0.820981	-7.43282	STRN
407	O43818	-0.130009	6.7982	-2.75609	0.0200746	0.0406317	-4.41073	RRP9
408	O43819	0.245669	6.54371	2.51797	0.030263	0.05718	-4.75923	SCO2
409	O43822;O43822-2;O43822-3;O43822-4	-0.566684	5.48112	-3.94053	0.00271473	0.00811011	-1.98625	C21orf2
410	O43823	0.15474	5.65404	3.95813	0.00263791	0.00793724	-2.02208	AKAP8
411	O43824	0.264812	5.85423	3.97838	0.00255239	0.00774659	-2.05024	GTPBP6
412	O43826;O43826-2	-0.644591	5.94782	-3.22605	0.00895808	0.0211008	-3.35835	SLC37A4
413	O43837	-0.215068	7.7216	-4.48335	0.00114153	0.00414142	-1.58078	IDH3B
414	O43847;O43847-2	0.639239	6.65765	5.67492	0.000197045	0.00109621	0.430351	NRDC
415	O43852-2;O43852-4	0.0351143	8.3491	0.395966	0.700358	0.759366	-7.58618	CALU
416	O43852;O43852-3	-0.196195	7.72715	-3.97478	0.00256737	0.00777896	-2.42921	CALU
417	O43865	0.216559	7.35858	3.1881	0.00955717	0.0222314	-3.74811	AHCYL1
418	O43896	-0.034853	5.86226	-0.356345	0.728907	0.783005	-7.17738	KIF1C
419	O43913	-0.101962	6.22085	-1.88783	0.0880574	0.139502	-5.69616	ORC5
420	O43920	0.356224	6.91803	5.7197	0.000185183	0.00105487	0.438237	NDUFS5
421	O43924	-0.355065	8.20078	-6.75043	4.77864e-05	0.000395584	1.75814	PDE6D
422	O43929	0.0758242	5.78319	1.342	0.208957	0.283044	-6.31281	ORC4
423	O43933	-0.17569	4.71514	-2.07434	0.0645108	0.108129	-4.87017	PEX1
424	O60216	-0.0329666	7.33056	-1.01166	0.335301	0.420665	-7.06326	RAD21
425	O60220	1.51994	6.84558	5.16344	0.00040857	0.00186682	-0.323692	TIMM8A
426	O60231	-0.121824	7.18535	-4.1589	0.00190688	0.0061692	-2.06316	DHX16
427	O60232	1.25286	7.94278	18.185	4.69496e-09	1.25173e-06	11.5052	SSSCA1
428	O60237;O60237-3;O60237-4	-0.852437	2.91295	-1.18459	0.263281	0.34335	-5.43431	PPP1R12B
429	O60238;O60238-2	-0.375117	4.73459	-2.90022	0.0156592	0.0331732	-3.50683	BNIP3L
430	O60239;O60239-2	0.475231	3.36947	2.54217	0.0290277	0.0551327	-3.66007	SH3BP5
431	O60244	0.0367529	5.54477	0.556513	0.589965	0.663153	-6.96713	MED14
432	O60256	-0.256941	6.99709	-6.4751	6.76931e-05	0.000498244	1.49118	PRPSAP2
433	O60264	0.221388	7.36976	6.5619	6.0592e-05	0.000461221	1.56229	SMARCA5
434	O60271	-0.521155	7.02624	-8.28767	8.04967e-06	0.000115781	3.75629	SPAG9
435	O60271-2;O60271-4	-0.957901	6.57481	-8.95137	4.02561e-06	7.5524e-05	4.57802	SPAG9
436	O60281	-0.705388	4.74192	-5.54661	0.00023578	0.00125604	0.755997	ZNF292
437	O60282	-1.70026	3.18453	-8.67191	5.36227e-06	9.11849e-05	4.12532	KIF5C
438	O60287	0.152746	5.56378	2.59025	0.0267201	0.0513716	-4.33434	URB1
439	O60293;O60293-2	-0.205946	5.10548	-2.79159	0.0188824	0.0386952	-3.82879	ZFC3H1
440	O60294	-0.00346175	5.37239	-0.0268698	0.979087	0.983646	-7.0697	LCMT2
441	O60306	-0.041756	6.42902	-1.24133	0.242513	0.320688	-6.6405	AQR
442	O60313-2	0.251122	6.48209	5.38009	0.000298642	0.00149227	0.0175215	OPA1
443	O60315;O60315-2	3.11786	0.667413	1.63532	0.132695	0.195211	-4.42996	ZEB2
444	O60318	-0.302367	5.71409	-4.28576	0.00155759	0.00527656	-1.49513	MCM3AP
445	O60333-3	0.782221	2.98204	1.8741	0.0900753	0.141982	-4.57261	KIF1B
446	O60333;O60333-2;O60333-4	0.140128	6.6791	1.19971	0.257613	0.337232	-6.74817	KIF1B
447	O60341	-0.0805963	6.60908	-1.89141	0.0875384	0.138934	-5.79354	KDM1A
448	O60343;O60343-2;O60343-3	0.134759	6.2623	3.31547	0.00769409	0.0186451	-3.31233	TBC1D4
449	O60344-4	0.965452	4.80868	6.39991	7.45724e-05	0.000532417	1.92654	ECE2
450	O60347	1.93332	4.78053	1.15377	0.275143	0.356529	-6.01971	TBC1D12
451	O60361	0.05928	9.43808	0.69376	0.503461	0.58655	-7.40235	NME2P1
452	O60427	0.658431	6.08556	5.75379	0.000176665	0.00101726	0.687432	FADS1
453	O60443	-0.947326	4.90758	-6.10503	0.000109777	0.000714328	1.50744	GSDME
454	O60447;O60447-2	0.703677	4.91515	4.32183	0.00147109	0.00505295	-1.16294	EVI5
455	O60449-2;O60449-3;Q8IX05	0.122379	5.66291	1.00871	0.336645	0.421833	-6.6458	LY75;LY75;CD302
456	O60476	0.28721	5.58201	3.368	0.00703848	0.0173565	-3.00166	MAN1A2
457	O60488;O60488-2	0.486951	6.64573	6.92707	3.8409e-05	0.000340072	2.16029	ACSL4
458	O60493	0.21167	8.35343	3.87209	0.00303628	0.00886362	-2.63668	SNX3
459	O60499	-0.554531	6.70073	-7.89929	1.23196e-05	0.000156638	3.35609	STX10
460	O60502	-0.0800355	6.57986	-2.02717	0.0698293	0.115413	-5.57586	MGEA5
461	O60503	-1.87635	2.61905	-1.8692	0.0908057	0.142925	-4.44587	ADCY9
462	O60506	-0.0727811	8.66322	-1.5834	0.144082	0.208672	-6.45162	SYNCRIP
463	O60508	0.0235521	7.51422	0.619638	0.549206	0.627768	-7.41077	CDC40
464	O60518	0.721376	4.98962	10.4199	9.95214e-07	3.04025e-05	6.21705	RANBP6
465	O60524;O60524-3;O60524-4	-0.0920645	6.36324	-2.28942	0.0447899	0.0795548	-5.09784	NEMF
466	O60547	-0.654402	6.34451	-5.57033	0.000228044	0.00122904	0.346038	GMDS
467	O60551	0.0185863	4.71009	0.0839772	0.934714	0.950407	-6.80678	NMT2
468	O60563	0.401641	4.87309	3.87144	0.00303949	0.00886926	-1.90273	CCNT1
469	O60566;O60566-3	0.227639	6.09644	4.54869	0.00103128	0.00382587	-1.18314	BUB1B
470	O60568	-0.16256	6.39954	-3.39409	0.00673464	0.0167431	-3.21446	PLOD3
471	O60573	0.200247	6.57329	3.81854	0.00331553	0.00945886	-2.52557	EIF4E2
472	O60583;O60583-2	0.559372	4.5323	1.97545	0.0761367	0.12412	-4.94115	CCNT2
473	O60610	0.0348006	6.0704	0.926681	0.375685	0.45944	-6.86664	DIAPH1
474	O60613	0.0338022	5.3827	0.275193	0.78871	0.834138	-7.03268	SELENOF
475	O60645;O60645-2;O60645-3	-0.275585	6.61705	-5.49423	0.000253869	0.00132289	0.158227	EXOC3
476	O60658;O60658-2;O60658-6	0.566909	3.71014	4.39391	0.00131307	0.00462287	-0.750254	PDE8A
477	O60664;O60664-4	-0.264117	6.34115	-6.00563	0.000125387	0.000783416	0.966303	PLIN3
478	O60671	0.0342273	7.06282	0.340604	0.740373	0.792855	-7.49659	RAD1
479	O60678	0.11444	6.83121	2.05009	0.0671955	0.111868	-5.59301	PRMT3
480	O60684	-0.320157	7.43462	-7.50209	1.93537e-05	0.000213789	2.77239	KPNA6
481	O60701	-0.100499	7.51526	-2.19436	0.0526606	0.0912344	-5.4599	UGDH
482	O60716;O60716-2;O60716-3;O60716-5	0.155196	6.9429	5.348	0.000312701	0.0015487	-0.123643	CTNND1
483	O60725	0.339258	5.78653	1.24335	0.241798	0.319804	-6.42881	ICMT
484	O60739	-0.0709484	8.93064	-1.02841	0.327733	0.41282	-7.12837	EIF1B
485	O60749	0.0615564	8.15332	1.41839	0.186158	0.258028	-6.65824	SNX2
486	O60762	-0.0453095	7.12066	-1.09669	0.298214	0.381959	-6.94644	DPM1
487	O60763;O60763-2	-0.229618	7.00005	-4.67859	0.000844223	0.00325798	-1.18089	USO1
488	O60783	0.0317885	6.71521	0.499896	0.627849	0.69678	-7.35895	MRPS14
489	O60784	-0.614691	6.29798	-11.2077	5.02765e-07	2.10623e-05	6.7924	TOM1
490	O60814;P57053;P58876;P62807;Q5QNW6;Q5QNW6-2;Q93079;Q99877;Q99879	0.0801591	10.2174	0.732616	0.480434	0.564966	-7.34125	HIST1H2BK;H2BFS;HIST1H2BD;HIST1H2BC;HIST2H2BF;HIST2H2BF;HIST1H2BH;HIST1H2BN;HIST1H2BM
491	O60825;O60825-2	-0.200686	6.05337	-3.15322	0.0101439	0.0232902	-3.53068	PFKFB2
492	O60826	-0.0320172	6.32768	-0.781372	0.452493	0.53659	-7.07303	CCDC22
493	O60828;O60828-2;O60828-4	0.00631203	8.5156	0.188572	0.85416	0.887079	-7.6567	PQBP1
494	O60830;O60830-2	-0.0742833	6.73649	-0.64745	0.531767	0.611581	-7.27373	TIMM17B
495	O60831	-0.22458	9.47171	-3.11621	0.0108068	0.0245428	-3.9306	PRAF2
496	O60832	-0.288256	8.0523	-4.39597	0.00130883	0.00461118	-1.74544	DKC1
497	O60841	-0.0271026	7.55118	-0.986592	0.346866	0.431178	-7.11168	EIF5B
498	O60869;O60869-2;O60869-3	0.453173	5.5848	3.77759	0.00354708	0.00999666	-2.29672	EDF1
499	O60870;O60870-2	-0.106902	6.74817	-1.72224	0.115423	0.174831	-6.07694	KIN
500	O60879;O60879-2;O60879-3	0.090919	5.55593	1.06943	0.309745	0.39419	-6.54571	DIAPH2
501	O60884	0.382804	6.88515	7.53846	1.85562e-05	0.000206966	2.88791	DNAJA2
502	O60885	-0.192125	6.69923	-3.47255	0.00589959	0.0149856	-3.14873	BRD4
503	O60888;O60888-2;O60888-3	0.537908	6.85035	3.20758	0.00924474	0.0216421	-3.62932	CUTA
504	O60907;O60907-2	0.132774	6.6265	1.89273	0.0873464	0.138798	-5.79469	TBL1X
505	O60921	0.491185	5.83614	3.62591	0.0045625	0.0121479	-2.63658	HUS1
506	O60925	0.357604	6.36193	3.10168	0.011079	0.0250621	-3.7051	PFDN1
507	O60927	0.876117	5.13102	7.71801	1.51079e-05	0.000179861	3.48963	PPP1R11
508	O60930	0.409631	4.26149	2.21234	0.0510763	0.0888814	-4.47612	RNASEH1
509	O60934	-0.148838	6.83987	-3.52528	0.0053992	0.0139194	-3.08608	NBN
510	O60942	-0.212116	6.26632	-3.47781	0.00584759	0.014859	-3.033	RNGTT
511	O75027;O75027-2	-0.0867102	6.68051	-2.7664	0.0197208	0.0400389	-4.36893	ABCB7
512	O75031;O75031-2	-0.0542756	8.22573	-0.520117	0.61418	0.685066	-7.5208	HSF2BP
513	O75044	-0.0967466	5.8888	-1.69473	0.120658	0.18117	-5.87419	SRGAP2
514	O75051	-1.60189	2.36726	-8.15622	9.2807e-06	0.000128477	3.20542	PLXNA2
515	O75052;O75052-3	1.14229	3.58244	2.68902	0.022536	0.0448532	-3.45457	NOS1AP
516	O75054	-0.037175	6.51813	-0.416913	0.685456	0.746552	-7.35405	IGSF3
517	O75063	0.0590263	4.89577	0.435315	0.67248	0.735669	-6.78254	FAM20B
518	O75083	-0.274944	7.15818	-5.85943	0.000152838	0.000908083	0.603186	WDR1
519	O75084;Q14332	0.33201	5.67894	4.93826	0.000569943	0.00238623	-0.435004	FZD7;FZD2
520	O75110	0.0633959	5.26015	0.867604	0.405734	0.489461	-6.63084	ATP9A
521	O75113	0.076359	5.4134	1.27248	0.231689	0.308739	-6.26571	N4BP1
522	O75116	-0.0108758	6.3172	-0.247812	0.809241	0.850251	-7.36099	ROCK2
523	O75121;O75121-2;P55082;P55082-2	-0.189136	6.90091	-1.90996	0.0848917	0.135607	-5.8254	MFAP3L;MFAP3L;MFAP3;MFAP3
524	O75122	-0.328735	6.30631	-8.90999	4.19828e-06	7.81265e-05	4.56459	CLASP2
525	O75122-3	-0.552008	5.87617	-10.1998	1.21389e-06	3.49197e-05	5.943	CLASP2
526	O75123;O75123-2	-0.269984	2.17807	-0.209954	0.837874	0.873977	-5.88184	ZNF623
527	O75127	0.0312967	6.01915	0.332422	0.74636	0.797411	-7.24017	PTCD1
528	O75131	-0.0102929	7.47683	-0.343084	0.738562	0.791284	-7.54942	CPNE3
529	O75143;O75143-2;O75143-3;O75143-4;O75143-5	0.269621	5.30223	3.00867	0.0129951	0.0284721	-3.5243	ATG13
530	O75146	0.0857139	5.97214	1.49868	0.164516	0.232941	-6.17493	HIP1R
531	O75147;O75147-1;O75147-2;O75147-4	1.26414	5.11187	4.72439	0.000787152	0.00308603	-0.544572	OBSL1
532	O75150	0.337011	6.50242	3.63415	0.0045002	0.0120229	-2.82138	RNF40
533	O75151	-0.41132	5.96267	-3.68294	0.00414918	0.0112868	-2.58435	PHF2
534	O75152	0.213374	7.13333	4.67315	0.000851291	0.00327792	-1.20899	ZC3H11A
535	O75153	0.242611	7.00136	2.1413	0.0576172	0.098387	-5.47675	CLUH
536	O75155;O75155-2	-0.532494	5.83347	-9.34596	2.71765e-06	6.08102e-05	5.11639	CAND2
537	O75157;O75157-2	-0.190857	4.64858	-1.06176	0.313051	0.397884	-6.20544	TSC22D2
538	O75165	-0.166092	5.77512	-3.16699	0.00990797	0.0228931	-3.41622	DNAJC13
539	O75167;O75167-2;O75167-4;O75167-5	0.079663	6.25641	0.290088	0.777612	0.824675	-7.33	PHACTR2
540	O75170;O75170-2;O75170-3;O75170-4;O75170-5;O75170-6	-0.145201	4.96976	-1.44242	0.179439	0.250603	-5.88516	PPP6R2
541	O75175	-0.0115879	6.44999	-0.225126	0.826367	0.864692	-7.40324	CNOT3
542	O75179;O75179-2;O75179-7	0.115856	6.31696	2.35845	0.0398019	0.0720295	-4.96983	ANKRD17
543	O75182;O75182-2	0.150341	3.96714	0.902831	0.387621	0.471233	-6.09382	SIN3B
544	O75190	0.523102	5.69584	3.98473	0.00252616	0.00768308	-1.98128	DNAJB6
545	O75191	-0.214464	5.87787	-2.75785	0.0200137	0.0405203	-4.1555	XYLB
546	O75208	-0.0589122	4.91649	-0.388166	0.705941	0.763443	-6.81184	COQ9
547	O75223	-0.319557	7.84067	-4.14248	0.00195779	0.00629556	-2.15408	GGCT
548	O75251	0.0593987	7.33955	0.532763	0.605709	0.676779	-7.445	NDUFS7
549	O75298;O75298-3	9.95813e-05	4.52059	0.000513995	0.9996	0.9996	-6.73344	RTN2
550	O75306;O75306-2	-0.1003	7.92229	-1.96711	0.0772027	0.125527	-5.85611	NDUFS2
551	O75312	0.0520059	7.63786	0.716131	0.490121	0.574499	-7.35497	ZPR1
552	O75319	0.650184	5.33506	3.23917	0.0087601	0.0207051	-3.1242	DUSP11
553	O75323	-0.5314	6.68294	-5.75878	0.000175456	0.00101301	0.540949	NIPSNAP2
554	O75330;O75330-2;O75330-3	0.332607	5.63633	2.87101	0.016467	0.0345872	-3.87582	HMMR
555	O75340	-0.237406	8.85707	-5.21282	0.00038018	0.00178071	-0.461868	PDCD6
556	O75347	-0.270603	8.69718	-3.32926	0.00751613	0.0183232	-3.58029	TBCA
557	O75348	0.514641	6.72388	4.92599	0.000580499	0.00242454	-0.72878	ATP6V1G1
558	O75351	0.0720452	6.88084	1.88446	0.0885487	0.140055	-5.86095	VPS4B
559	O75352;O75352-2	-0.275073	5.80387	-2.66945	0.0233098	0.0460329	-4.28108	MPDU1
560	O75362	1.03132	5.37863	5.62708	0.000210623	0.00115592	0.723329	ZNF217
561	O75367;O75367-3	-0.22197	9.14339	-3.09279	0.011249	0.0253469	-3.98561	H2AFY
562	O75368	0.0857156	6.96975	1.23542	0.244613	0.322908	-6.76487	SH3BGRL
563	O75369-8	-0.133137	7.32776	-4.04651	0.00228531	0.00709753	-2.26975	FLNB
564	O75376	-0.310459	4.79621	-3.75913	0.00365694	0.0102383	-2.07023	NCOR1
565	O75379;O75379-2	-0.246472	4.91147	-2.24222	0.0485442	0.0851497	-4.67512	VAMP4
566	O75380	0.298566	4.88367	2.02755	0.0697847	0.115413	-5.00309	NDUFS6
567	O75381;O75381-2	-0.0816847	6.0704	-0.847064	0.416561	0.499989	-6.93842	PEX14
568	O75382;O75382-2;O75382-3;O75382-4	-0.00580465	3.33185	-0.0437313	0.96597	0.974296	-6.27941	TRIM3
569	O75387;O75387-2	-0.144554	4.92294	-0.344492	0.737535	0.790306	-6.83125	SLC43A1
570	O75390	-0.096572	8.73345	-2.87719	0.0162926	0.0342835	-4.36701	CS
571	O75391	-0.951217	6.39437	-15.4873	2.26018e-08	3.18455e-06	9.95803	SPAG7
572	O75394	0.17154	8.20336	2.65403	0.0239377	0.047044	-4.73722	MRPL33
573	O75396	0.179921	7.33659	2.90642	0.0154932	0.0329021	-4.23501	SEC22B
574	O75400;O75400-3	0.0183506	6.92886	0.421789	0.682007	0.74389	-7.44012	PRPF40A
575	O75410;O75410-2;O75410-3;O75410-7	1.06933	5.00618	6.16804	0.000100973	0.000670306	1.58068	TACC1
576	O75414	-0.394502	5.06925	-2.87613	0.0163226	0.034336	-3.66796	NME6
577	O75419;O75419-3	-0.193671	7.17785	-2.4754	0.0325626	0.0607929	-4.95383	CDC45
578	O75431	-0.140263	6.8814	-1.94108	0.0806205	0.1302	-5.77404	MTX2
579	O75436	-0.0598768	7.68446	-1.69285	0.121023	0.181639	-6.25086	VPS26A
580	O75438	0.717498	6.73793	5.44975	0.0002704	0.00138182	0.0822081	NDUFB1
581	O75439	0.0796473	7.79748	1.55067	0.151696	0.217781	-6.46031	PMPCB
582	O75446	0.406113	6.39028	6.69251	5.13779e-05	0.000411023	1.90437	SAP30
583	O75448;O75448-2	0.0263054	4.90075	0.411887	0.689019	0.749481	-6.7954	MED24
584	O75449	-0.15162	6.50348	-2.68509	0.0226892	0.045078	-4.46715	KATNA1
585	O75475	0.325928	7.32153	3.7193	0.0039062	0.0107587	-2.82313	PSIP1
586	O75477	-0.55078	5.86391	-5.55696	0.00023237	0.00124363	0.452733	ERLIN1
587	O75478	-0.173567	4.20215	-1.59944	0.140476	0.204307	-5.3781	TADA2A
588	O75486;O75486-2;O75486-3	0.271637	4.31509	0.438597	0.670178	0.733499	-6.54446	SUPT3H
589	O75487	1.21677	5.47758	3.76498	0.00362175	0.0101562	-2.2348	GPC4
590	O75489	0.0582915	6.97286	1.4598	0.174709	0.245261	-6.48508	NDUFS3
591	O75494;O75494-2;O75494-3;O75494-4;O75494-5;O75494-6	-0.1386	10.0852	-2.76562	0.019747	0.0400745	-4.51343	SRSF10
592	O75496	-0.346054	6.9277	-3.40423	0.00662018	0.0165003	-3.30948	GMNN
593	O75503	0.387975	6.32651	5.10514	0.000445031	0.00199513	-0.361039	CLN5
594	O75521;O75521-2	-0.157559	7.46606	-3.36568	0.00706629	0.0174048	-3.45198	ECI2
595	O75525;O75525-2	0.772657	6.42736	7.68573	1.56726e-05	0.000184648	3.16733	KHDRBS3
596	O75528;O75528-2	-0.489614	6.7002	-4.72269	0.000789192	0.00309052	-1.0504	TADA3
597	O75529	-0.239767	5.47233	-4.55869	0.00101544	0.00378132	-0.975965	TAF5L
598	O75530;O75530-3	0.237476	6.64644	4.26588	0.00160752	0.00540066	-1.78817	EED
599	O75531	0.347845	8.79003	2.98419	0.0135533	0.02949	-4.17941	BANF1
600	O75533	-0.00084578	7.59039	-0.0335245	0.973909	0.980013	-7.6242	SF3B1
601	O75534;O75534-2	0.479895	8.26353	3.81933	0.0033112	0.00945623	-2.72193	CSDE1
602	O75554;O75554-2	-0.66502	6.54255	-6.64486	5.45512e-05	0.000427298	1.81261	WBP4
603	O75563	-1.04603	2.2318	-1.05625	0.315439	0.400329	-5.36645	SKAP2
604	O75569;O75569-2;O75569-3	-0.0282828	6.72606	-0.700666	0.499319	0.583102	-7.23394	PRKRA
605	O75575	-0.0750731	5.16762	-0.697928	0.500959	0.584227	-6.73184	CRCP
606	O75582	-0.358596	6.95125	-5.75515	0.000176335	0.00101706	0.482979	RPS6KA5
607	O75586;O75586-2	-0.0218305	6.99958	-0.442448	0.667481	0.731126	-7.44304	MED6
608	O75592	-0.132503	5.71729	-3.13926	0.010389	0.0237188	-3.44514	MYCBP2
609	O75600;O75600-2	-0.53967	6.14054	-7.76418	1.4338e-05	0.000173762	3.31212	GCAT
610	O75607	0.000611693	8.59591	0.0105302	0.991803	0.993983	-7.67803	NPM3
611	O75608;O75608-2	-0.11117	6.06093	-1.56325	0.148728	0.214366	-6.11754	LYPLA1
612	O75616	0.374523	6.08282	4.36258	0.00137943	0.00480262	-1.47852	ERAL1
613	O75618;O75618-2;Q9NWM3	0.0952971	4.54584	0.889677	0.394317	0.4781	-6.33024	DEDD;DEDD;CUEDC1
614	O75629	0.347019	7.22018	4.3697	0.00136406	0.00477318	-1.71371	CREG1
615	O75643	-0.118013	7.69771	-3.81759	0.0033207	0.00946968	-2.69442	SNRNP200
616	O75648;O75648-2	0.302383	5.03318	3.24661	0.00864973	0.0205145	-3.02017	TRMU
617	O75663	-0.00742582	7.84852	-0.122252	0.905096	0.927945	-7.63842	TIPRL
618	O75674;O75674-2	-0.631454	6.63299	-10.1892	1.22569e-06	3.49676e-05	5.80948	TOM1L1
619	O75676;O75676-2	0.190734	3.23234	0.434911	0.672764	0.735863	-6.14429	RPS6KA4
620	O75683	0.0457694	5.9511	0.584262	0.57185	0.646809	-7.0933	SURF6
621	O75688;O75688-2;O75688-4	0.163824	5.71269	3.08346	0.0114303	0.0256633	-3.53879	PPM1B
622	O75691	0.0177938	6.18614	0.516362	0.616707	0.687177	-7.21092	UTP20
623	O75694	-0.0473775	7.10142	-1.30049	0.222295	0.298353	-6.70946	NUP155
624	O75695	0.1977	6.95543	2.52198	0.0300548	0.0568645	-4.83877	RP2
625	O75717	-0.46624	6.87587	-8.62433	5.63454e-06	9.32874e-05	4.15558	WDHD1
626	O75718	0.395988	7.02596	4.06012	0.00223557	0.0069744	-2.20084	CRTAP
627	O75746	-0.148403	7.00157	-2.3114	0.0431391	0.0771587	-5.20075	SLC25A12
628	O75771;O75771-3;O75771-4;O75771-5;O75771-8	-0.227095	4.07474	-1.10908	0.293083	0.375965	-5.93176	RAD51D
629	O75781;O75781-2	-0.672066	4.89244	-4.0579	0.00224359	0.00698997	-1.59281	PALM
630	O75787;O75787-2	0.6501	5.87268	3.28518	0.00810031	0.0194317	-3.22753	ATP6AP2
631	O75792	-0.244416	7.31131	-4.51806	0.00108149	0.00396565	-1.48424	RNASEH2A
632	O75794	1.4802	7.34027	5.74547	0.000178705	0.00102388	0.456192	CDC123
633	O75815;O75815-2;O75815-3	-1.14747	5.79359	-1.46602	0.173042	0.243366	-6.11098	BCAR3
634	O75817	0.721682	5.69497	7.53037	1.87303e-05	0.000207901	3.14549	POP7
635	O75818;O75818-2	0.0834386	5.70619	1.88562	0.0883788	0.139832	-5.52779	RPP40
636	O75821	0.325688	7.27261	5.17959	0.000399042	0.00184157	-0.426577	EIF3G
637	O75822	0.165744	7.17317	3.4144	0.0065074	0.0162485	-3.332	EIF3J
638	O75828	-0.175214	5.51629	-1.48976	0.16681	0.235656	-6.02824	CBR3
639	O75832	0.126272	7.03793	2.51955	0.0301806	0.05704	-4.85764	PSMD10
640	O75844	0.263325	6.58731	4.78816	0.000714412	0.00286281	-0.924915	ZMPSTE24
641	O75845	1.39398	5.80148	7.03043	3.38598e-05	0.000310862	2.54145	SC5D
642	O75874	0.0606367	7.25269	1.44665	0.178278	0.249509	-6.54533	IDH1
643	O75879	-0.134697	6.99171	-1.43106	0.182588	0.253946	-6.52622	GATB
644	O75880	-0.643207	6.23953	-7.53618	1.8605e-05	0.000207176	3.01834	SCO1
645	O75882;O75882-2;O75882-3	-0.0363753	4.87926	-0.0561102	0.956347	0.966992	-6.877	ATRN
646	O75884	0.357048	5.01181	4.02475	0.00236724	0.00729293	-1.69496	RBBP9
647	O75886	-0.333572	6.1593	-5.16031	0.000410445	0.00187079	-0.234873	STAM2
648	O75907	0.315077	4.05695	2.619	0.0254282	0.0494525	-3.74498	DGAT1
649	O75909;O75909-4	-0.01178	6.47441	-0.314322	0.759667	0.808999	-7.38333	CCNK
650	O75911	-1.39693	6.37509	-5.62785	0.000210398	0.0011556	0.471022	DHRS3
651	O75915	-0.511489	7.87608	-9.87039	1.64529e-06	4.22539e-05	5.36913	ARL6IP5
652	O75925;O75925-2	0.0200213	5.15397	0.17582	0.863907	0.894758	-6.96875	PIAS1
653	O75928;O75928-2	-0.150924	4.32513	-1.48636	0.16769	0.23675	-5.57635	PIAS2
654	O75934	0.388838	6.80905	6.7464	4.80272e-05	0.000397101	1.89033	BCAS2
655	O75935;O75935-3	-0.0755552	7.3098	-1.31137	0.218734	0.294436	-6.72472	DCTN3
656	O75937	-0.730069	7.77433	-12.8741	1.34716e-07	9.35479e-06	8.02601	DNAJC8
657	O75940	-0.218648	8.07045	-4.07452	0.00218416	0.00684185	-2.2825	SMNDC1
658	O75943;O75943-2	-0.103195	3.86874	-0.533851	0.604984	0.676431	-6.328	RAD17
659	O75947	0.140974	8.47209	2.78136	0.0192185	0.039221	-4.52725	ATP5H
660	O75955	-0.0992655	7.43857	-1.47918	0.169563	0.238911	-6.52418	FLOT1
661	O75962;O75962-2;O75962-5	0.118317	4.47836	0.981978	0.349026	0.433006	-6.21698	TRIO
662	O75964	-0.041331	9.20104	-1.4015	0.19101	0.263641	-6.68711	ATP5L
663	O75970;O75970-2;O75970-3;O75970-5	0.910048	3.98659	5.05909	0.000476284	0.00209177	0.208465	MPDZ
664	O75976	0.339126	6.35297	5.78329	0.000169635	0.000983821	0.647875	CPD
665	O76003	0.206848	8.38772	4.88011	0.000621837	0.0025585	-0.974954	GLRX3
666	O76021	0.2334	7.83288	6.71737	4.98021e-05	0.000405117	1.7327	RSL1D1
667	O76024	-0.264803	4.42909	-3.17012	0.00985516	0.0228016	-2.94324	WFS1
668	O76031	0.131226	6.71956	2.02831	0.0696965	0.115337	-5.60458	CLPX
669	O76041-2	-0.497483	6.09098	-2.21004	0.0512769	0.0891727	-5.13764	NEBL
670	O76061	1.43567	1.71109	3.159	0.0100441	0.0231149	-2.45494	STC2
671	O76062	-0.562235	5.79272	-4.36616	0.00137168	0.00478488	-1.3812	TM7SF2
672	O76070	1.74536	3.25815	2.55424	0.0284304	0.054192	-3.55881	SNCG
673	O76071	0.271234	5.81197	4.32806	0.00145668	0.00501091	-1.45525	CIAO1
674	O76075	-0.253641	6.01738	-3.95898	0.0026343	0.00793162	-2.13605	DFFB
675	O76080	1.0512	4.453	2.14457	0.0572998	0.0979687	-4.62007	ZFAND5
676	O76094	-0.0382432	7.10342	-1.19701	0.258619	0.338227	-6.8324	SRP72
677	O76095;O76095-2	0.255932	6.85034	1.46246	0.173996	0.244558	-6.45678	JTB
678	O77932	-0.316388	8.19207	-6.65468	5.38802e-05	0.000425616	1.63022	DXO
679	O94760	-0.544681	7.81844	-11.0758	5.62021e-07	2.30035e-05	6.51357	DDAH1
680	O94761	0.376797	5.71232	3.73472	0.00380766	0.0105583	-2.41411	RECQL4
681	O94762;O94762-4	-0.061569	5.18506	-0.62131	0.548148	0.62687	-6.7914	RECQL5
682	O94763;O94763-3	-0.194455	5.0957	-1.81898	0.0986167	0.153103	-5.40547	URI1
683	O94766;O94766-2	-0.140891	6.00868	-1.18526	0.263027	0.343083	-6.57728	B3GAT3
684	O94768	-0.181836	4.0433	-0.82662	0.427531	0.510847	-6.18887	STK17B
685	O94776	0.10379	7.79698	1.59583	0.141279	0.205259	-6.39762	MTA2
686	O94782	0.311228	5.12064	1.89759	0.0866478	0.13787	-5.29267	USP1
687	O94788	0.567881	7.48826	13.8864	6.50774e-08	6.09806e-06	8.80248	ALDH1A2
688	O94804	0.0402784	5.11835	0.647577	0.531688	0.611581	-6.74778	STK10
689	O94806	0.338275	4.83678	2.13274	0.0584575	0.0995783	-4.8182	PRKD3
690	O94808	0.856435	4.48635	3.90126	0.00289461	0.00854764	-1.71284	GFPT2
691	O94813;O94813-2;O94813-3	0.253626	4.73063	0.739491	0.476429	0.561021	-6.52582	SLIT2
692	O94817	-0.697381	5.91139	-4.84299	0.00065758	0.00268317	-0.645579	ATG12
693	O94819	-0.204687	4.94793	-1.12532	0.286461	0.36891	-6.25585	KBTBD11
694	O94822;O94822-3	0.145943	5.28924	2.2662	0.0466004	0.0822306	-4.77618	LTN1
695	O94826	-0.32698	7.11355	-5.08905	0.000455694	0.00202975	-0.547233	TOMM70
696	O94829	-0.0303556	4.6348	-0.337184	0.742874	0.794547	-6.71875	IPO13
697	O94830	-0.00758626	6.21797	-0.106382	0.91736	0.936902	-7.35884	DDHD2
698	O94832	-0.237345	6.63047	-3.07576	0.0115821	0.0259032	-3.8215	MYO1D
699	O94842;O94842-2;O94842-3	-0.0430923	6.27505	-0.973474	0.353034	0.437035	-6.88676	TOX4
700	O94855;O94855-2	-0.216913	5.91828	-3.09214	0.0112615	0.0253503	-3.59238	SEC24D
701	O94864;O94864-2	0.114585	6.64874	1.39142	0.193954	0.266745	-6.50859	SUPT7L
702	O94868;O94868-2;O94868-3	-1.23007	2.74177	-1.28375	0.227872	0.304712	-5.25994	FCHSD2
703	O94874	-0.341707	6.70831	-4.1788	0.00184703	0.00604355	-1.94591	UFL1
704	O94880	0.00130164	4.82832	0.0211152	0.983565	0.98757	-6.85808	PHF14
705	O94880-2	1.07281	5.8116	2.06281	0.065774	0.109873	-5.24291	PHF14
706	O94885	0.938106	2.29498	2.23374	0.0492502	0.0861036	-3.88361	SASH1
707	O94887;O94887-2;O94887-3	0.0746967	6.8735	0.972982	0.353267	0.437245	-7.03048	FARP2
708	O94888	0.286479	7.28006	7.03779	3.35587e-05	0.000309332	2.20226	UBXN7
709	O94901-9	-0.235714	5.86504	-2.23586	0.0490728	0.0858768	-5.02795	SUN1
710	O94903	-0.667187	7.52761	-11.8628	2.93859e-07	1.4953e-05	7.21782	PLPBP
711	O94905	-0.314465	7.40002	-4.1708	0.00187085	0.00609262	-2.06774	ERLIN2
712	O94906	-0.0602754	7.2033	-1.64718	0.13021	0.192224	-6.26444	PRPF6
713	O94913	0.264144	5.01061	3.41672	0.00648191	0.0161907	-2.72215	PCF11
714	O94915	-0.00849114	4.47548	-0.111509	0.913396	0.934282	-6.70843	FRYL
715	O94916;O94916-2;O94916-4;O94916-5	0.492645	2.81089	1.79386	0.102751	0.15863	-4.64699	NFAT5
716	O94919	0.574173	6.41734	2.91808	0.0151851	0.0324074	-4.02932	ENDOD1
717	O94923	-0.137851	4.63205	-0.490725	0.634097	0.70236	-6.64957	GLCE
718	O94925	0.0937058	6.99182	1.55517	0.150629	0.216557	-6.35967	GLS
719	O94925-3	-0.246219	7.02658	-3.16177	0.00999672	0.0230365	-3.74847	GLS
720	O94927	-0.280683	6.16851	-5.45213	0.000269487	0.0013792	0.204114	HAUS5
721	O94952;O94952-1	1.69538	2.58784	3.82779	0.00326545	0.00935463	-1.48634	FBXO21
722	O94953	-0.161371	1.92054	-0.682742	0.510112	0.592277	-5.60311	KDM4B
723	O94956;O94956-3	1.31133	7.62336	0.792553	0.446238	0.530537	-7.26681	SLCO2B1
724	O94964;O94964-2;O94964-4	-0.984787	8.67259	-2.15769	0.0560402	0.0961485	-5.57124	SOGA1
725	O94966-5;O94966-6;O94966-7	0.0804611	6.71571	0.76505	0.461728	0.54557	-7.18225	USP19
726	O94967;O94967-2;O94967-3;O94967-4	-0.07275	3.85649	-0.584247	0.57186	0.646809	-6.29417	WDR47
727	O94973	-0.109482	6.69163	-3.01681	0.0128147	0.028185	-3.93824	AP2A2
728	O94979	0.289909	6.56704	7.43926	2.08201e-05	0.000225497	2.8204	SEC31A
729	O94991	0.269565	4.62126	2.79667	0.0187177	0.038449	-3.64229	SLITRK5
730	O94992	0.055356	6.72998	0.647301	0.531859	0.611585	-7.27237	HEXIM1
731	O95057	0.240387	5.39596	0.706386	0.495905	0.579507	-6.80967	DIRAS1
732	O95059	-0.322483	4.88908	-2.78533	0.0190873	0.0389878	-3.75941	RPP14
733	O95067	0.266079	5.0149	1.87459	0.0900026	0.141982	-5.28885	CCNB2
734	O95070	0.292062	3.39375	1.48866	0.167092	0.236007	-5.23859	YIF1A
735	O95071;O95071-2	0.228081	6.07973	3.82814	0.00326358	0.00935314	-2.37549	UBR5
736	O95081	0.00730666	4.51113	0.0589332	0.954154	0.96534	-6.72769	AGFG2
737	O95104	-0.675175	6.52056	-13.3363	9.60424e-08	7.8009e-06	8.47699	SCAF4
738	O95139	-0.0190888	6.89217	-0.154191	0.880494	0.90798	-7.51689	NDUFB6
739	O95140	0.0915544	5.06442	0.987317	0.346527	0.430912	-6.44376	MFN2
740	O95149	0.772847	3.55071	3.78403	0.00350958	0.00990199	-1.67391	SNUPN
741	O95155;O95155-2;O95155-4	0.00692452	5.15842	0.0856374	0.933427	0.949518	-6.98338	UBE4B
742	O95159	0.838866	5.34092	3.69117	0.00409285	0.0111732	-2.342	ZFPL1
743	O95163	-0.00417193	6.87828	-0.0995665	0.922635	0.940863	-7.52184	ELP1
744	O95166;Q9H0R8;Q9H0R8-2	0.344054	4.73726	3.42317	0.00641173	0.0160386	-2.61462	GABARAP;GABARAPL1;GABARAPL1
745	O95167	0.669284	6.68119	6.88062	4.06648e-05	0.000351376	2.09936	NDUFA3
746	O95168;O95168-2	-0.0979177	7.98862	-1.35349	0.205385	0.27957	-6.73272	NDUFB4
747	O95169;O95169-3	0.492148	9.29735	4.3048	0.00151128	0.00514746	-1.90323	NDUFB8
748	O95182	-0.0507459	6.85028	-0.584281	0.571838	0.646809	-7.33805	NDUFA7
749	O95197-3	0.137021	7.59118	3.80453	0.00339293	0.00962794	-2.70707	RTN3
750	O95202	-0.471096	7.42663	-11.0248	5.86945e-07	2.30035e-05	6.49222	LETM1
751	O95208;O95208-2	-0.563381	6.14161	-6.68536	5.18412e-05	0.000412464	1.95747	EPN2
752	O95210	-0.588998	4.59843	-1.18981	0.261312	0.341103	-6.03531	STBD1
753	O95214;O95214-2	-1.41088	3.69037	-4.94641	0.000563042	0.00236594	0.0912388	LEPROTL1
754	O95218;O95218-2	-0.476077	7.51424	-10.9545	6.23241e-07	2.36421e-05	6.42222	ZRANB2
755	O95219	0.28652	7.25058	7.53269	1.86803e-05	0.000207679	2.82971	SNX4
756	O95229;O95229-2	-0.234592	5.52743	-1.79075	0.103274	0.159259	-5.60692	ZWINT
757	O95232	0.0755169	6.57048	1.44469	0.178814	0.250007	-6.42182	LUC7L3
758	O95235;O95235-2	1.07785	4.64983	6.29075	8.59344e-05	0.000589753	1.8157	KIF20A
759	O95239	-0.164995	6.3334	-3.62461	0.00457234	0.0121647	-2.79979	KIF4A
760	O95248;O95248-4	0.0739101	4.16493	0.715433	0.490534	0.574816	-6.32243	SBF1
761	O95249	0.407444	5.32511	2.58953	0.0267532	0.0514211	-4.24407	GOSR1
762	O95251	0.147632	5.68377	2.15466	0.0563284	0.0965709	-5.09755	KAT7
763	O95260;O95260-2	0.0741639	6.51027	0.193419	0.850462	0.883845	-7.42539	ATE1
764	O95273;O95273-2	0.151264	7.60731	1.48331	0.168482	0.23763	-6.53506	CCNDBP1
765	O95292	-0.481398	7.51574	-7.29312	2.47181e-05	0.000247571	2.50543	VAPB
766	O95295	-0.266355	5.63258	-1.92423	0.0829086	0.133365	-5.44202	SNAPIN
767	O95297;O95297-2	0.296966	6.48177	3.49761	0.00565606	0.0144743	-3.05249	MPZL1
768	O95298	0.081534	7.53178	1.22248	0.249259	0.328414	-6.85504	NDUFC2
769	O95299	0.0324276	7.40869	0.475266	0.644699	0.711591	-7.48395	NDUFA10
770	O95302;O95302-3	-0.0235117	7.31311	-0.366018	0.721895	0.777408	-7.52246	FKBP9
771	O95319;O95319-2;O95319-3;O95319-4;O95319-5	0.541649	4.55579	5.47885	0.00025946	0.00134483	0.699375	CELF2
772	O95336	-0.699154	7.67703	-5.7101	0.000187661	0.00106459	0.335982	PGLS
773	O95340;O95340-2	0.780345	6.06988	11.3113	4.60985e-07	2.00166e-05	6.91976	PAPSS2
774	O95347	-0.100145	7.63837	-2.80972	0.0183013	0.0377452	-4.43363	SMC2
775	O95352	-0.296985	6.69229	-5.1301	0.000429014	0.0019321	-0.411151	ATG7
776	O95359;O95359-1;O95359-2;O95359-3;O95359-5;O95359-6	0.827904	6.71004	1.33271	0.211882	0.286157	-6.57269	TACC2
777	O95363	-1.2866	5.31901	-6.12578	0.000106791	0.000699509	1.45411	FARS2
778	O95365	0.128848	4.06302	0.851411	0.414253	0.497956	-6.17505	ZBTB7A
779	O95372	0.0817619	7.15354	1.04011	0.322523	0.407448	-7.01062	LYPLA2
780	O95373	0.171406	7.35447	4.84116	0.000659388	0.00268592	-0.968346	IPO7
781	O95376	-0.331176	6.08961	-6.25158	9.0454e-05	0.000615872	1.3772	ARIH2
782	O95379;O95379-2;O95379-3;O95379-4	-0.240144	5.6046	-4.24475	0.00166248	0.00553802	-1.52895	TNFAIP8
783	O95391	-0.107938	5.88563	-1.77521	0.105922	0.162581	-5.7556	SLU7
784	O95394;O95394-3;O95394-4	-0.183523	6.18614	-3.28723	0.00807214	0.0193911	-3.33994	PGM3
785	O95396	-0.107666	5.45003	-1.58501	0.143716	0.208223	-5.87552	MOCS3
786	O95400	-0.00805386	8.33586	-0.129204	0.899731	0.923679	-7.66201	CD2BP2
787	O95405;O95405-2	0.239547	3.55052	2.00669	0.0722661	0.118848	-4.55999	ZFYVE9
788	O95409	0.974558	5.49612	1.99742	0.0733951	0.120247	-5.2413	ZIC2
789	O95425;O95425-3;O95425-4	1.00966	4.36974	7.9313	1.1888e-05	0.000153411	3.79208	SVIL
790	O95427	-0.289953	5.08903	-2.88495	0.0160764	0.0339216	-3.66215	PIGN
791	O95429;O95429-2	0.247721	6.50972	2.10832	0.0609201	0.102935	-5.42709	BAG4
792	O95433	0.194513	8.2792	3.83326	0.00323619	0.00930558	-2.70045	AHSA1
793	O95453;O95453-2	-0.0430915	7.37669	-0.837363	0.421742	0.505593	-7.23153	PARN
794	O95455	0.442262	0.845678	1.52647	0.15755	0.224507	-4.59094	TGDS
795	O95456;O95456-2	0.150783	7.22346	2.57804	0.0272882	0.0523037	-4.78556	PSMG1
796	O95470	-0.221646	6.37456	-2.46883	0.0329328	0.0613513	-4.80055	SGPL1
797	O95476	-0.268957	7.03925	-3.61597	0.00463877	0.0123079	-2.96343	CTDNEP1
798	O95478	0.344088	6.96309	8.09772	9.89307e-06	0.000135789	3.54437	NSA2
799	O95479	-0.603628	3.24278	-1.86058	0.0921043	0.144619	-4.67486	H6PD
800	O95486	0.421335	6.64169	8.18841	8.96138e-06	0.000125679	3.70306	SEC24A
801	O95487;O95487-2;O95487-3	0.0460693	6.44497	0.854393	0.412675	0.496447	-7.04363	SEC24B
802	O95490;O95490-2;O95490-3;O95490-4;O95490-5;O95490-6;O95490-7	1.08221	4.90886	5.54515	0.000236265	0.00125765	0.733882	ADGRL2
803	O95544;O95544-2;O95544-3	-0.0707089	5.67506	-0.426831	0.678449	0.740672	-7.082	NADK
804	O95551;O95551-2	-0.200327	5.76724	-4.20068	0.00178352	0.00587191	-1.65375	TDP2
805	O95563	-0.0962663	7.32522	-1.73836	0.112454	0.171122	-6.14824	MPC2
806	O95571	-0.124467	5.88287	-0.963804	0.357631	0.441618	-6.76756	ETHE1
807	O95573	0.222996	7.60881	4.98928	0.0005282	0.00224827	-0.758823	ACSL3
808	O95602	0.329543	6.44323	4.60462	0.00094586	0.00358016	-1.1844	POLR1A
809	O95613	-1.15117	4.1781	-9.60165	2.12184e-06	5.03408e-05	5.37855	PCNT
810	O95619	0.0993687	6.9258	1.68112	0.123325	0.184325	-6.17066	YEATS4
811	O95628;O95628-10;O95628-2;O95628-3;O95628-4;O95628-6;O95628-7;O95628-8;O95628-9	0.172658	6.39564	2.34607	0.0406545	0.0733417	-5.01078	CNOT4
812	O95630	-0.12565	7.66847	-3.91653	0.00282323	0.00837269	-2.52328	STAMBP
813	O95639;O95639-2;O95639-3	-0.0135483	6.97974	-0.209922	0.837899	0.873977	-7.52186	CPSF4
814	O95644;O95644-10;O95644-11;O95644-17;O95644-2;O95644-3;O95644-4;O95644-5;O95644-6;O95644-8	0.195877	2.02292	0.249055	0.808305	0.849507	-5.82857	NFATC1
815	O95671;O95671-2	0.246447	5.23154	1.9912	0.0741617	0.12133	-5.19168	ASMTL
816	O95674	-0.724963	6.89928	-7.25168	2.59621e-05	0.000255233	2.53534	CDS2
817	O95684;O95684-2	-0.115452	6.45046	-1.67323	0.124896	0.186118	-6.07835	FGFR1OP
818	O95696;O95696-2	-0.0502328	5.37275	-0.728718	0.482713	0.56726	-6.78797	BRD1
819	O95707	0.364449	5.93818	5.58766	0.000222568	0.00120613	0.474111	POP4
820	O95714	-0.295915	5.49829	-3.70585	0.00399433	0.0109519	-2.39687	HERC2
821	O95716	0.526356	5.32579	3.07892	0.0115195	0.0258049	-3.40253	RAB3D
822	O95721	-0.041535	7.09288	-0.522953	0.612275	0.683341	-7.41708	SNAP29
823	O95747	-0.385849	7.14778	-3.87274	0.00303303	0.00886144	-2.53842	OXSR1
824	O95749	-0.255696	7.25835	-3.00798	0.0130106	0.0284887	-4.04933	GGPS1
825	O95755;O95755-2	-0.668943	1.8894	-1.98519	0.0749104	0.122439	-4.17367	RAB36
826	O95757	0.052004	7.02736	1.53107	0.156424	0.223268	-6.39899	HSPA4L
827	O95758;O95758-1;O95758-2;O95758-4;O95758-5;O95758-6;O95758-7	0.0309981	7.50366	0.475996	0.644197	0.711264	-7.49342	PTBP3
828	O95772;O95772-2	0.308535	7.47518	2.71502	0.0215478	0.0431706	-4.57956	STARD3NL
829	O95777	-0.571931	7.16517	-2.85166	0.0170252	0.0355325	-4.30177	LSM8
830	O95782;O95782-2	0.273297	6.46354	7.58895	1.75075e-05	0.00019913	3.02484	AP2A1
831	O95785-3	-0.174028	6.63331	-4.42406	0.0012524	0.00446159	-1.52636	WIZ
832	O95793-3	-0.0450286	6.79688	-0.0864032	0.932833	0.949054	-7.50742	STAU1
833	O95793;O95793-2	0.506876	7.47978	5.68091	0.000195413	0.00109053	0.309307	STAU1
834	O95801	-0.147739	7.02666	-2.34769	0.040542	0.0731771	-5.14477	TTC4
835	O95807	-0.241447	3.8411	-1.74957	0.110429	0.168375	-5.03756	TMEM50A
836	O95816	0.46642	6.4066	10.6693	7.98082e-07	2.65424e-05	6.29305	BAG2
837	O95817	0.645071	5.82182	5.96453	0.000132524	0.000815461	1.06092	BAG3
838	O95819-6	0.0407028	5.5275	0.853728	0.413027	0.49661	-6.74325	MAP4K4
839	O95822;O95822-2	-0.287329	4.85585	-1.85376	0.0931446	0.145986	-5.26129	MLYCD
840	O95825;O95825-2	0.128559	5.61294	1.37673	0.198318	0.27161	-6.20905	CRYZL1
841	O95831	-0.13993	7.656	-3.02706	0.0125912	0.0278175	-4.05846	AIFM1
842	O95834;O95834-2;O95834-3	-0.73615	5.06822	-3.462	0.0060053	0.0152049	-2.65068	EML2
843	O95835	0.0320452	3.80514	0.15063	0.883231	0.909987	-6.44256	LATS1
844	O95861	-0.207921	7.29497	-4.94139	0.00056728	0.00237849	-0.803358	BPNT1
845	O95864	-0.162061	5.99884	-0.940196	0.369038	0.452869	-6.82956	FADS2
846	O95865	-0.546597	8.04684	-6.02296	0.000122501	0.000768863	0.763082	DDAH2
847	O95870	-0.0725084	6.22259	-0.745472	0.472962	0.557568	-7.07044	ABHD16A
848	O95881	-0.0215212	8.68027	-0.427713	0.677827	0.740448	-7.58021	TXNDC12
849	O95900;O95900-2	0.0504982	5.79305	0.39066	0.704154	0.762118	-7.13909	TRUB2
850	O95905;O95905-3	0.240255	5.40782	1.4476	0.178017	0.249296	-6.04148	ECD
851	O95926	0.292258	5.2773	2.67919	0.0229215	0.045448	-4.07874	SYF2
852	O95983;O95983-2	-0.125037	6.49272	-2.92689	0.0149567	0.0319978	-4.04825	MBD3
853	O95985;O95985-2;O95985-3	-0.302898	4.70392	-4.94369	0.00056534	0.00237415	-0.138106	TOP3B
854	O95989	-0.14788	8.24216	-2.04934	0.0672797	0.111954	-5.74273	NUDT3
855	O95997;Q9NZH5;Q9NZH5-2	0.641667	6.5638	2.65654	0.0238346	0.0468814	-4.51417	PTTG1;PTTG2;PTTG2
856	O95999	0.262577	6.76152	2.69849	0.0221709	0.0442394	-4.49955	BCL10
857	O96000	0.131416	7.82812	3.72491	0.00387005	0.0106875	-2.86288	NDUFB10
858	O96005;O96005-4	0.59613	5.97967	3.70709	0.00398608	0.010938	-2.53824	CLPTM1
859	O96006	0.21648	4.75139	1.13989	0.280619	0.362536	-6.16086	ZBED1
860	O96007	0.306244	5.97696	4.07543	0.00218095	0.006838	-1.92476	MOCS2
861	O96008	0.0488651	7.7401	1.05291	0.316896	0.402031	-7.06162	TOMM40
862	O96011;O96011-2	-0.0144784	6.32186	-0.137008	0.893714	0.918732	-7.38558	PEX11B
863	O96013;O96013-4	-0.236201	5.8836	-2.93001	0.0148767	0.0318774	-3.86095	PAK4
864	O96017;O96017-12;O96017-9	-0.0629707	6.47647	-1.0827	0.304089	0.388136	-6.83049	CHEK2
865	O96019	0.48441	7.62241	15.6989	1.98035e-08	3.0383e-06	10.0315	ACTL6A
866	O96028	-0.797468	5.42845	-15.5334	2.19572e-08	3.15817e-06	9.91082	NSD2
867	O96033	0.488516	6.96625	3.50214	0.00561314	0.0143957	-3.14178	MOCS2
868	P00156	0.0371914	8.01216	0.452033	0.660789	0.725753	-7.54602	MT-CYB
869	P00167;P00167-2	0.604168	6.86991	9.34446	2.72166e-06	6.08102e-05	4.93335	CYB5A
870	P00338;P00338-3	0.318355	9.82769	6.45612	6.93628e-05	0.000506752	1.38032	LDHA
871	P00352	1.20014	2.53297	2.11497	0.0602398	0.10206	-4.0987	ALDH1A1
872	P00367	-0.147028	7.68748	-2.01581	0.0711716	0.117356	-5.76206	GLUD1
873	P00374	0.080172	6.94159	1.11963	0.288766	0.371186	-6.89121	DHFR
874	P00387;P00387-2;P00387-3	-0.17985	8.23886	-2.67327	0.0231566	0.0458353	-4.7059	CYB5R3
875	P00390;P00390-2	0.0802447	7.05431	2.03292	0.0691593	0.114628	-5.66038	GSR
876	P00395	-0.373237	6.03796	-6.52217	6.37378e-05	0.000478831	1.76099	MT-CO1
877	P00403	-0.0783407	7.57208	-0.982039	0.348998	0.433006	-7.11817	MT-CO2
878	P00414	0.0844081	3.07313	0.578606	0.575518	0.649364	-6.01538	MT-CO3
879	P00441	-0.30767	8.88053	-5.50522	0.000249956	0.00131032	-0.0164802	SOD1
880	P00491	0.20658	7.72906	5.01011	0.000512108	0.00220069	-0.736139	PNP
881	P00492	0.340238	9.09142	6.60238	5.75593e-05	0.000445005	1.55192	HPRT1
882	P00505	-0.123477	8.06064	-3.06234	0.0118517	0.0264301	-4.02516	GOT2
883	P00519;P00519-2	-0.581781	5.2464	-4.31702	0.00148232	0.00507384	-1.28597	ABL1
884	P00533	0.662182	4.77633	3.39345	0.00674186	0.0167431	-2.66545	EGFR
885	P00558	-0.0367249	8.74707	-0.657284	0.525679	0.605934	-7.4487	PGK1
886	P00568	-0.165966	7.15265	-5.66431	0.000199972	0.00110819	0.317611	AK1
887	P00750;P00750-3;P00750-4	1.28847	4.01009	5.29057	0.00033966	0.00165491	0.54759	PLAT
888	P00813	0.134613	6.05431	1.24865	0.239935	0.317948	-6.51805	ADA
889	P00846	-0.145033	10.8541	-1.38822	0.194899	0.267831	-6.63542	MT-ATP6
890	P00918	-2.01131	8.63867	-27.7107	7.18667e-11	1.47751e-07	15.6048	CA2
891	P00966	-0.574508	6.96559	-2.23107	0.0494747	0.0864421	-5.31966	ASS1
892	P01008	-0.585521	3.99897	-2.23003	0.0495621	0.0865394	-4.35422	SERPINC1
893	P01034	0.23078	6.03106	0.696239	0.501972	0.58521	-7.0422	CST3
894	P01040	-1.31687	6.27293	-3.02486	0.0126389	0.027905	-3.7582	CSTA
895	P01111	0.125575	7.83154	3.20884	0.00922477	0.0216178	-3.75624	NRAS
896	P01116-2	1.01145	7.11952	5.2492	0.000360612	0.00172319	-0.277276	KRAS
897	P01892	0.482745	5.59547	3.26217	0.00842362	0.0200846	-3.18203	HLA-A
898	P01903;P01906	-0.0797924	10.1084	-0.645271	0.533121	0.612536	-7.40859	HLA-DRA;HLA-DQA2
899	P02533	-1.06875	7.02708	-3.82882	0.0032599	0.00935037	-2.57131	KRT14
900	P02538	-1.0527	6.95403	-5.47223	0.000261906	0.00135243	0.086772	KRT6A
901	P02545	-0.22765	7.89243	-2.47737	0.0324523	0.0606033	-5.02145	LMNA
902	P02545-2	-0.0619909	6.95297	-0.344747	0.737349	0.790229	-7.4766	LMNA
903	P02765	-2.05026	4.14052	-1.78745	0.103831	0.159903	-4.97314	AHSG
904	P02768	-0.577237	7.24958	-3.09161	0.0112718	0.0253652	-3.89755	ALB
905	P02776;P10720	1.2386	9.96529	2.30537	0.0435861	0.0778774	-5.29812	PF4;PF4V1
906	P02786	0.561815	7.9734	6.5499	6.15242e-05	0.000466261	1.50201	TFRC
907	P02792	-0.403844	5.26725	-2.6808	0.0228578	0.0453348	-4.0718	FTL
908	P02794	-0.421677	7.68316	-1.80067	0.101614	0.157121	-6.09043	FTH1
909	P02812;P04280	0.684298	3.54076	0.649164	0.530703	0.610662	-6.12	PRB2;PRB1
910	P03886	-0.138076	5.70829	-1.91633	0.0840015	0.134496	-5.48193	MT-ND1
911	P03891	0.663119	6.69909	4.96498	0.000547661	0.00231557	-0.656712	MT-ND2
912	P03897	0.74327	7.4171	1.65354	0.128893	0.190691	-6.27056	MT-ND3
913	P03905	0.184999	4.78815	2.1956	0.0525506	0.0910895	-4.70354	MT-ND4
914	P03915	-0.245465	5.85223	-3.72401	0.0038758	0.0106991	-2.48228	MT-ND5
915	P03923	-0.845834	6.53299	-1.54721	0.152521	0.218829	-6.25172	MT-ND6
916	P04004	-0.81374	6.72415	-3.45033	0.00612463	0.0154384	-3.17488	VTN
917	P04040	0.468154	6.92715	5.37546	0.00030063	0.00149767	-0.0738444	CAT
918	P04049;P04049-2	-0.00844794	6.4652	-0.0786179	0.938871	0.953651	-7.43142	RAF1
919	P04062;P04062-2;P04062-4	-0.189157	7.13816	-3.07603	0.0115767	0.0258995	-3.91529	GBA
920	P04066	-0.751525	6.33849	-10.3831	1.02862e-06	3.07624e-05	6.04468	FUCA1
921	P04075	0.215213	9.27806	3.0352	0.0124164	0.0275194	-4.08004	ALDOA
922	P04080	-0.308366	10.56	-6.01066	0.000124541	0.000778835	0.783783	CSTB
923	P04083	-0.386262	6.36504	-1.66411	0.126733	0.188246	-6.06369	ANXA1
924	P04114	0.470159	5.35027	2.40263	0.0368983	0.0675181	-4.5638	APOB
925	P04150;P04150-10;P04150-2;P04150-8;P04150-9	0.83908	4.51054	10.715	7.66751e-07	2.60771e-05	6.40021	NR3C1
926	P04156;P04156-2	0.147747	5.83567	1.21055	0.253609	0.333254	-6.48795	PRNP
927	P04179	-0.0892599	7.47973	-2.16966	0.0549155	0.0945477	-5.4965	SOD2
928	P04181	0.181337	8.5163	2.29822	0.0441219	0.0785502	-5.34727	OAT
929	P04181-2	0.933145	2.18498	2.6078	0.0259238	0.0502017	-3.30635	OAT
930	P04183	-0.397866	6.02068	-4.02858	0.00235261	0.00726729	-2.01674	TK1
931	P04264	-0.782767	7.39224	-2.67189	0.0232119	0.0459183	-4.63684	KRT1
932	P04350	0.315996	7.65199	5.09566	0.00045128	0.0020179	-0.595495	TUBB4A
933	P04406	0.122546	9.43906	2.41393	0.0361899	0.0664508	-5.13888	GAPDH
934	P04424;P04424-2;P04424-3	-0.422625	4.1341	-2.69888	0.022156	0.0442223	-3.63708	ASL
935	P04632	0.0226143	6.5878	0.36106	0.725486	0.78018	-7.39419	CAPNS1
936	P04637;P04637-4	-1.0728	6.81942	-15.2482	2.62953e-08	3.42533e-06	9.78736	TP53
937	P04745	-0.707539	5.54686	-0.616719	0.551055	0.62936	-6.91282	AMY1A
938	P04792	0.698614	7.31601	4.93602	0.000571852	0.00239132	-0.804136	HSPB1
939	P04818	0.653566	7.20963	4.28119	0.00156893	0.00530975	-1.85152	TYMS
940	P04843	-0.0817529	8.13791	-2.42892	0.0352702	0.0650913	-5.11687	RPN1
941	P04844;P04844-2	-0.187409	8.00838	-4.50464	0.00110431	0.00403181	-1.56515	RPN2
942	P04899;P04899-2;P04899-3;P04899-5;P04899-6	0.140347	7.24808	3.23826	0.00877369	0.0207231	-3.64801	GNAI2
943	P04920;P04920-2;P04920-3	0.161806	5.34934	0.77644	0.455271	0.539233	-6.74009	SLC4A2
944	P05023;P05023-4	0.16979	8.13089	5.16531	0.000407456	0.0018642	-0.518832	ATP1A1
945	P05026;P05026-2	0.00346448	8.64876	0.0463917	0.963902	0.972778	-7.67794	ATP1B1
946	P05067;P05067-9	0.217489	4.08144	0.880154	0.399215	0.482863	-6.15582	APP
947	P05091	-0.650354	7.8871	-5.70027	0.000190232	0.00107389	0.305769	ALDH2
948	P05109	-2.12003	4.927	-2.60036	0.0262585	0.0506818	-3.94293	S100A8
949	P05114	-0.366421	5.72373	-2.43758	0.0347497	0.0642506	-4.64412	HMGN1
950	P05141	-0.0522031	10.2935	-1.66358	0.12684	0.188364	-6.28436	SLC25A5
951	P05165;P05165-2	-1.21598	6.12318	-16.3272	1.35042e-08	2.27618e-06	10.4601	PCCA
952	P05166;P05166-2	-0.637845	5.81748	-7.08278	3.1781e-05	0.000295817	2.55637	PCCB
953	P05198	0.240602	8.11765	7.43291	2.0975e-05	0.000226267	2.64043	EIF2S1
954	P05204	0.0608222	3.17418	0.152835	0.881536	0.908784	-6.21176	HMGN2
955	P05386	0.545709	9.03547	6.02553	0.00012208	0.000766917	0.751561	RPLP1
956	P05387	0.339673	10.6817	7.05415	3.29001e-05	0.000304317	2.20583	RPLP2
957	P05388	-0.0017841	9.11424	-0.0454892	0.964603	0.973202	-7.67345	RPLP0
958	P05388-2	0.598517	3.42143	0.352143	0.731961	0.785674	-6.23458	RPLP0
959	P05412	-1.20419	6.26696	-5.1998	0.000387453	0.00180376	-0.158964	JUN
960	P05423	-0.196655	6.35211	-4.39357	0.00131378	0.00462301	-1.50976	POLR3D
961	P05455	0.0608896	8.75829	2.21226	0.0510836	0.0888814	-5.49291	SSB
962	P05549;P05549-5;P05549-6	0.314518	3.12494	0.863538	0.407862	0.491256	-5.82496	TFAP2A
963	P05556	0.295774	6.55039	5.50063	0.000251583	0.00131785	0.183908	ITGB1
964	P05783	-0.829251	7.40716	-8.01522	1.08324e-05	0.000144376	3.40162	KRT18
965	P05787;P05787-2	-1.11708	6.73478	-9.00837	3.80029e-06	7.26792e-05	4.61807	KRT8
966	P06132	0.205136	6.5895	2.97647	0.0137343	0.0298005	-3.9834	UROD
967	P06213;P06213-2	-0.301032	5.85715	-1.94375	0.0802638	0.129806	-5.48904	INSR
968	P06241	-0.30288	6.19962	-2.67338	0.0231523	0.0458353	-4.40162	FYN
969	P06241-2	0.221891	3.42947	1.41127	0.188191	0.26048	-5.34983	FYN
970	P06276	0.344262	6.88547	2.36599	0.039291	0.0712663	-5.08564	BCHE
971	P06280	0.513936	6.91683	13.7871	6.97421e-08	6.21651e-06	8.77016	GLA
972	P06396;P06396-2;P06396-3;P06396-4	-0.459707	6.94066	-6.40593	7.39945e-05	0.00053032	1.40849	GSN
973	P06400	-0.488805	5.82623	-7.33288	2.35846e-05	0.000240514	2.86286	RB1
974	P06454;P06454-2	-0.386278	6.17267	-4.24052	0.00167372	0.00556618	-1.70873	PTMA
975	P06493	0.128944	7.73813	1.69446	0.12071	0.18121	-6.25274	CDK1
976	P06576	-0.0107361	9.3102	-0.356001	0.729157	0.783151	-7.59707	ATP5B
977	P06702	-0.610291	4.56688	-1.59428	0.141626	0.205589	-5.51292	S100A9
978	P06730;P06730-2;P06730-3	0.326585	8.30866	7.66773	1.59974e-05	0.000187197	2.92326	EIF4E
979	P06733	-0.164679	10.3387	-3.6582	0.00432351	0.01166	-2.95659	ENO1
980	P06737;P06737-2	-1.2128	7.76812	-10.5796	8.63589e-07	2.73496e-05	6.07098	PYGL
981	P06744	0.17894	8.33767	5.82984	0.000159143	0.000934289	0.471275	GPI
982	P06746	-0.284519	6.37677	-5.39451	0.000292548	0.00146891	0.0631202	POLB
983	P06748;P06748-2	0.0269444	9.99293	0.505436	0.624089	0.693743	-7.49854	NPM1
984	P06753-2	0.299559	7.2283	4.36557	0.00137295	0.00478488	-1.72246	TPM3
985	P06865	-0.545127	6.9942	-6.62543	5.59052e-05	0.00043514	1.69982	HEXA
986	P07099	0.2032	8.22122	4.27906	0.00157423	0.00532507	-1.94652	EPHX1
987	P07108-6	-3.65486	3.53744	-4.36589	0.00137227	0.00478488	-0.706587	DBI
988	P07108;P07108-2;P07108-3;P07108-4;P07108-5	0.265917	6.76957	2.4096	0.0364596	0.0668749	-4.9913	DBI
989	P07195	0.14221	9.76573	3.49563	0.00567486	0.0145055	-3.25935	LDHB
990	P07196	-1.04408	7.25342	-17.7631	5.91335e-09	1.36086e-06	11.2843	NEFL
991	P07197	-2.15344	6.48458	-24.2113	2.76153e-10	2.3832e-07	14.0531	NEFM
992	P07199	-0.425446	6.9483	-6.0759	0.000114123	0.000732953	0.946396	CENPB
993	P07203	-0.599246	7.24093	-6.48434	6.68963e-05	0.000495018	1.47617	GPX1
994	P07205	-0.121428	7.21214	-1.02075	0.331178	0.416173	-7.03889	PGK2
995	P07237	-0.30107	8.43362	-6.74048	4.83838e-05	0.000397196	1.73738	P4HB
996	P07305	-0.65146	6.51474	-2.7355	0.0207999	0.0418423	-4.37034	H1F0
997	P07311	-0.674641	7.47829	-7.4146	2.14283e-05	0.000230079	2.66392	ACYP1
998	P07320	0.39633	6.68797	7.37254	2.25101e-05	0.000235575	2.71713	CRYGD
999	P07339	0.329646	7.7336	6.84172	4.26644e-05	0.0003632	1.90522	CTSD
1000	P07355	-0.268831	8.21301	-6.92583	3.84677e-05	0.000340072	1.98882	ANXA2
1001	P07384	-0.0729485	7.02762	-1.67923	0.1237	0.184762	-6.19158	CAPN1
1002	P07437	-0.102067	12.2692	-2.7971	0.0187038	0.0384319	-4.36251	TUBB
1003	P07477;P07478;Q8NHM4	-1.6195	11.403	-9.48454	2.37491e-06	5.44731e-05	5.0334	PRSS1;PRSS2;PRSS3P2
1004	P07602;P07602-2;P07602-3	0.0840573	6.78931	0.561569	0.586642	0.65996	-7.33917	PSAP
1005	P07686	-0.417865	7.71247	-4.71358	0.00080024	0.00312315	-1.20493	HEXB
1006	P07711	-0.184531	6.99384	-3.84695	0.00316419	0.00915574	-2.56103	CTSL
1007	P07737	-0.59946	9.84676	-16.0793	1.56797e-08	2.5175e-06	10.2656	PFN1
1008	P07738	-0.198428	5.89745	-1.9129	0.0844793	0.135136	-5.5517	BPGM
1009	P07741	0.0997294	8.20077	1.38627	0.195474	0.268354	-6.70145	APRT
1010	P07814	0.0695245	7.888	1.45747	0.175337	0.245942	-6.59243	EPRS
1011	P07858	-0.0934156	6.57752	-1.0788	0.305741	0.389668	-6.85954	CTSB
1012	P07900;P07900-2	0.274952	9.69313	9.30007	2.84276e-06	6.23642e-05	4.78403	HSP90AA1
1013	P07902	0.4311	6.11209	6.55773	6.0914e-05	0.000463101	1.79353	GALT
1014	P07910	-0.14233	8.73352	-2.15864	0.0559499	0.0960174	-5.57995	HNRNPC
1015	P07910-2	-0.751258	8.27664	-3.41966	0.0064498	0.0161163	-3.40957	HNRNPC
1016	P07919	0.886028	6.58043	6.5419	6.21541e-05	0.000470002	1.68099	UQCRH
1017	P07942	1.57984	5.41181	10.6507	8.1119e-07	2.65424e-05	6.41951	LAMB1
1018	P07947	1.01513	2.64504	2.50194	0.0311093	0.0585387	-3.54143	YES1
1019	P07948-2	0.466032	6.87734	5.56699	0.000229118	0.00123196	0.222383	LYN
1020	P07954;P07954-2	-0.278191	7.26121	-6.63821	5.50107e-05	0.000430118	1.67688	FH
1021	P07992;P07992-2;P07992-4	-0.294332	5.82593	-2.13137	0.058593	0.0997845	-5.18296	ERCC1
1022	P08047;P08047-3	0.112108	6.4256	0.709556	0.494019	0.577596	-7.1545	SP1
1023	P08048;P08048-2;P08048-3;P17010;P17010-2;P17010-3	-0.00983535	5.07439	-0.0650727	0.949385	0.961501	-6.95237	ZFY;ZFY;ZFY;ZFX;ZFX;ZFX
1024	P08069	0.448958	4.22018	3.52234	0.00542584	0.0139776	-2.27837	IGF1R
1025	P08133	0.273409	7.9073	8.73472	5.02446e-06	8.75981e-05	4.17644	ANXA6
1026	P08134	-0.377051	9.17893	-11.2584	4.81815e-07	2.05337e-05	6.65552	RHOC
1027	P08174;P08174-2;P08174-3;P08174-4;P08174-5;P08174-6;P08174-7	0.682	6.19281	3.4004	0.00666314	0.0165834	-3.12453	CD55
1028	P08183;P08183-2	0.820611	5.6887	4.38775	0.00132585	0.00466072	-1.29634	ABCB1
1029	P08195	0.0511307	7.86808	0.613949	0.552813	0.630651	-7.44508	SLC3A2
1030	P08236;P08236-2;P08236-3	-0.529035	5.10821	-3.82498	0.00328058	0.00938629	-2.05819	GUSB
1031	P08237;P08237-3	-0.20414	7.32706	-5.86223	0.000152257	0.000906912	0.586016	PFKM
1032	P08238	-0.00798641	10.1127	-0.214264	0.834601	0.870932	-7.60698	HSP90AB1
1033	P08240	0.320333	5.88366	5.57403	0.000226863	0.0012246	0.468537	SRPRA
1034	P08243;P08243-2	-0.0140932	8.19578	-0.0959971	0.925399	0.943019	-7.66089	ASNS
1035	P08397	-0.115546	7.14273	-1.8677	0.0910311	0.143194	-5.93069	HMBS
1036	P08559;P08559-4	-0.349028	7.66352	-5.26803	0.000350907	0.00169062	-0.330748	PDHA1
1037	P08572	0.774016	5.46547	6.41857	7.27979e-05	0.000524084	1.79065	COL4A2
1038	P08574	0.770551	6.4195	7.82564	1.33787e-05	0.000165531	3.33615	CYC1
1039	P08579	0.137321	6.6955	2.86193	0.0167267	0.0350601	-4.2062	SNRPB2
1040	P08621	0.145378	7.969	3.08922	0.011318	0.0254527	-3.97312	SNRNP70
1041	P08648	-0.271571	6.68994	-0.700144	0.499632	0.583342	-7.22489	ITGA5
1042	P08651-2;P08651-3;P08651-4	-0.303248	4.94641	-2.191	0.0529626	0.0916197	-4.76976	NFIC
1043	P08670	-0.231452	8.72612	-7.64861	1.63506e-05	0.000190041	2.89065	VIM
1044	P08708	0.192771	8.62417	3.89759	0.00291202	0.00858438	-2.60001	RPS17
1045	P08754	0.33414	8.52863	5.41413	0.000284465	0.00144408	-0.150323	GNAI3
1046	P08758	-0.327467	8.86351	-7.59044	1.74776e-05	0.00019913	2.81989	ANXA5
1047	P08779	-1.01405	5.99783	-3.01043	0.0129559	0.028414	-3.72511	KRT16
1048	P08865	0.279507	8.7998	7.38203	2.2261e-05	0.000233756	2.5616	RPSA
1049	P08962;P08962-2;P08962-3	0.0318347	8.84701	0.255655	0.803344	0.845587	-7.64497	CD63
1050	P09001	0.463097	7.60454	9.22622	3.05741e-06	6.35793e-05	4.72698	MRPL3
1051	P09012	-0.380874	8.32122	-5.4112	0.000285657	0.00144507	-0.149161	SNRPA
1052	P09104	-1.56244	6.74505	-10.867	6.71982e-07	2.44177e-05	6.46253	ENO2
1053	P09110	-0.0910628	5.96725	-0.917159	0.380418	0.463595	-6.84094	ACAA1
1054	P09132	0.0389303	6.79364	0.683081	0.509906	0.592197	-7.26063	SRP19
1055	P09211	-0.687602	9.88688	-12.9128	1.30897e-07	9.22157e-06	8.0525	GSTP1
1056	P09234	-0.186009	7.8563	-2.98119	0.0136232	0.0296049	-4.15397	SNRPC
1057	P09382	-1.65367	6.04053	-11.6297	3.54665e-07	1.67713e-05	7.21382	LGALS1
1058	P09417	-0.871267	6.96896	-10.8497	6.82109e-07	2.46559e-05	6.38695	QDPR
1059	P09429	-0.340135	11.2387	-5.2345	0.000368386	0.00174885	-0.339998	HMGB1
1060	P09455	-0.400259	6.77194	-3.97778	0.00255489	0.00774659	-2.29557	RBP1
1061	P09493	-0.54376	8.06192	-5.67047	0.000198269	0.00110213	0.250289	TPM1
1062	P09493-2	-0.360452	7.03325	-1.83838	0.0955279	0.149146	-5.95536	TPM1
1063	P09493-5	0.8073	9.28993	1.83232	0.0964835	0.150434	-6.07518	TPM1
1064	P09496-2	-0.818127	8.23192	-5.13628	0.000425142	0.00191967	-0.563505	CLTA
1065	P09497-2	-0.0541789	6.61514	-0.473236	0.646097	0.712426	-7.3503	CLTB
1066	P09525	-0.217157	6.4629	-1.99558	0.0736205	0.120559	-5.596	ANXA4
1067	P09543;P09543-2	-0.343431	7.34636	-11.3512	4.45924e-07	1.9735e-05	6.78805	CNP
1068	P09601	1.25257	6.55892	6.64947	5.42351e-05	0.000427298	1.85453	HMOX1
1069	P09622	-0.321612	6.92563	-5.09328	0.000452865	0.00202367	-0.51123	DLD
1070	P09651	0.0491599	9.34607	1.49313	0.165938	0.234665	-6.56008	HNRNPA1
1071	P09651-2	-0.33403	9.66243	-1.53806	0.154723	0.221298	-6.48529	HNRNPA1
1072	P09661	-0.00213172	8.70192	-0.0708572	0.944894	0.958077	-7.6772	SNRPA1
1073	P09668	-0.176084	6.09785	-1.56238	0.148931	0.2146	-6.13013	CTSH
1074	P09669	-0.392607	9.13232	-3.40397	0.00662305	0.0165015	-3.44419	COX6C
1075	P09874	-0.37833	9.01467	-6.55697	6.09732e-05	0.000463101	1.48824	PARP1
1076	P09884	-0.0816132	6.77778	-1.34547	0.207873	0.282177	-6.59539	POLA1
1077	P09936	-0.662734	8.35207	-9.51663	2.30246e-06	5.37032e-05	4.99306	UCHL1
1078	P09960	0.134262	8.00946	3.62677	0.00455591	0.012135	-3.04306	LTA4H
1079	P09972	0.451993	7.04933	6.127	0.000106617	0.000699034	1.00536	ALDOC
1080	P0C0S5;Q71UI9	-0.258763	11.216	-2.78411	0.0191275	0.0390468	-4.4355	H2AFZ;H2AFV
1081	P0C1Z6;P0C1Z6-2	0.475342	5.74475	4.50659	0.00110095	0.00402595	-1.13738	TFPT
1082	P0C2W1	0.131137	3.76987	0.920012	0.378996	0.462491	-6.00559	FBXO45
1083	P0C2Y1	0.468425	9.271	2.70201	0.0220367	0.0440096	-4.65603	NBPF7
1084	P0C7P0	0.434173	5.35087	3.68333	0.00414652	0.011284	-2.3789	CISD3
1085	P0C7T5	0.329844	4.57039	0.264102	0.797007	0.84021	-6.71081	ATXN1L
1086	P0CG12	-0.926236	6.62598	-3.49735	0.00565846	0.0144743	-3.06464	CHTF8
1087	P0CG13	-0.31076	3.33538	-1.88574	0.0883618	0.139832	-4.67236	CHTF8
1088	P0CG38	-0.508943	9.83576	-3.35825	0.00715569	0.0175748	-3.4948	POTEI
1089	P0DI81;P0DI81-3;P0DI82	0.840045	7.28477	3.11981	0.0107404	0.0244081	-3.84329	TRAPPC2;TRAPPC2;TRAPPC2B
1090	P0DI83	0.748176	5.36841	3.28231	0.00813997	0.0194998	-3.05591	RAB34
1091	P0DJ07	-0.103466	6.60377	-1.18179	0.264341	0.344537	-6.75255	PET100
1092	P0DJ93	0.866692	3.68153	2.16814	0.0550563	0.0947193	-4.33308	SMIM13
1093	P0DME0	-0.210563	13.4639	-3.43004	0.00633783	0.0158825	-3.20365	SETSIP
1094	P0DMU9;P0DMV1;P0DMV2;Q5DJT8	1.17828	3.64554	1.541	0.154012	0.220647	-5.2165	CT45A10;CT45A8;CT45A9;CT45A2
1095	P0DMV8;P0DMV9	0.222837	9.78157	3.24577	0.00866213	0.0205369	-3.69236	HSPA1A;HSPA1B
1096	P0DN37	-0.0439536	8.94016	-0.58709	0.570021	0.645363	-7.49382	PPIAL4G
1097	P0DN76;Q01081	-0.0742352	7.02697	-1.74025	0.11211	0.170674	-6.10285	U2AF1L5;U2AF1
1098	P0DN79;P35520;P35520-2	-0.404816	7.90367	-5.70361	0.000189355	0.00107069	0.306847	CBSL;CBS;CBS
1099	P0DP23;P0DP24;P0DP25	0.977494	7.18059	5.7237	0.000184161	0.00105079	0.423089	CALM1;CALM2;CALM3
1100	P0DPB6	0.284952	6.69606	4.74091	0.000767584	0.00303169	-1.02315	POLR1D
1101	P10109	0.942665	5.89314	4.55973	0.0010138	0.00377725	-1.07306	FDX1
1102	P10114	-0.668907	7.80813	-7.21338	2.71725e-05	0.000263482	2.38417	RAP2A
1103	P10155	-0.0269552	6.81056	-0.483583	0.638985	0.706753	-7.38768	TROVE2
1104	P10242-4;P10242-7;P10242-8	-1.16785	5.00912	-1.75399	0.109639	0.167466	-5.41837	MYB
1105	P10253	-0.734739	6.891	-5.87357	0.00014992	0.000899262	0.674669	GAA
1106	P10276;P10276-2;P10826;P10826-2	-0.635246	2.63544	-0.877256	0.400714	0.484167	-5.65324	RARA;RARA;RARB;RARB
1107	P10398	-0.205565	5.41781	-4.41305	0.0012742	0.00451587	-1.19432	ARAF
1108	P10412	-0.35222	9.19618	-2.26016	0.0470828	0.08286	-5.40483	HIST1H1E
1109	P10515	-0.227553	8.2507	-4.41776	0.00126483	0.00449552	-1.71839	DLAT
1110	P10586;P10586-2	0.197067	5.83632	1.59438	0.141605	0.205589	-5.99654	PTPRF
1111	P10588	-0.0995309	6.03023	-0.763587	0.462561	0.546461	-6.99402	NR2F6
1112	P10589	-0.053021	5.44071	-0.66174	0.522934	0.603231	-6.86197	NR2F1
1113	P10599	-0.330737	8.69436	-4.10301	0.00208608	0.00659445	-2.25292	TXN
1114	P10606	0.255765	9.56512	3.127	0.0106091	0.0241813	-3.90788	COX5B
1115	P10619;P10619-2	0.170887	6.63865	2.57889	0.0272481	0.0522414	-4.67902	CTSA
1116	P10620	3.56559	6.9207	13.1481	1.10088e-07	8.35392e-06	8.38979	MGST1
1117	P10636-2;P10636-6	-1.03485	4.76167	-10.3824	1.02928e-06	3.07624e-05	6.16491	MAPT
1118	P10644	-0.165886	6.97368	-1.59794	0.14081	0.204706	-6.2973	PRKAR1A
1119	P10746	0.113582	5.34575	0.639946	0.53644	0.615827	-6.8401	UROS
1120	P10768	-0.527106	8.66665	-11.3877	4.32637e-07	1.93377e-05	6.76565	ESD
1121	P10809	-0.117618	9.74178	-3.24457	0.00867985	0.0205718	-3.69599	HSPD1
1122	P11021	0.0656754	8.92173	1.89533	0.0869719	0.138354	-5.99498	HSPA5
1123	P11047	1.39106	5.18792	7.27373	2.52918e-05	0.000251606	2.97627	LAMC1
1124	P11117	0.142932	6.0178	1.67137	0.125269	0.186472	-5.95026	ACP2
1125	P11142	0.215679	9.70148	3.55266	0.00515685	0.0133946	-3.16333	HSPA8
1126	P11166	0.626129	5.356	3.18636	0.00958559	0.0222865	-3.22343	SLC2A1
1127	P11169;Q8TDB8;Q8TDB8-2;Q8TDB8-4;Q8TDB8-5	-0.663223	3.54626	-1.33732	0.210426	0.284478	-5.47133	SLC2A3;SLC2A14;SLC2A14;SLC2A14;SLC2A14
1128	P11171;P11171-2	-0.517412	6.65454	-14.5822	4.05629e-08	4.74655e-06	9.34772	EPB41
1129	P11172	0.315188	7.93375	5.86602	0.00015147	0.00090463	0.542305	UMPS
1130	P11177;P11177-2	-0.380681	7.98665	-6.3113	8.36599e-05	0.000580491	1.17098	PDHB
1131	P11182	-0.236824	6.5898	-3.59877	0.00477395	0.0125865	-2.90669	DBT
1132	P11216	-0.0767005	7.2301	-2.21389	0.0509422	0.0886801	-5.39607	PYGB
1133	P11217	-0.705245	7.71819	-6.03568	0.00012043	0.000759312	0.804274	PYGM
1134	P11233	0.00592661	6.37321	0.0500741	0.961039	0.970315	-7.40911	RALA
1135	P11234;P11234-2;P11234-3	0.0774649	8.04763	1.43495	0.181505	0.252898	-6.63143	RALB
1136	P11274	0.208954	5.52017	2.4008	0.0370148	0.0677134	-4.63627	BCR
1137	P11279	-0.489662	6.90687	-7.60289	1.72294e-05	0.000197528	2.9638	LAMP1
1138	P11310;P11310-2	-0.925679	7.36104	-11.9943	2.64653e-07	1.40551e-05	7.34519	ACADM
1139	P11387	0.330647	7.39165	8.48226	6.54115e-06	0.000100356	3.93364	TOP1
1140	P11388;P11388-2;P11388-3;P11388-4	0.0865364	7.09507	1.34767	0.207188	0.281414	-6.6494	TOP2A
1141	P11413;P11413-2;P11413-3	-0.0852179	7.00193	-2.63093	0.0249107	0.0486241	-4.66276	G6PD
1142	P11441	-0.0249684	8.28381	-0.722738	0.486224	0.570706	-7.39007	UBL4A
1143	P11474;P11474-2	0.621238	3.29132	3.87876	0.00300325	0.00878821	-1.48211	ESRRA
1144	P11498	0.328867	6.63432	6.09806	0.000110801	0.000718957	1.03479	PC
1145	P11532-5;P11532-6;P11532-7;P11532-8	1.12316	4.8408	13.87	6.58239e-08	6.09806e-06	8.69963	DMD
1146	P11586	0.0564428	8.52812	1.60004	0.140342	0.204198	-6.42553	MTHFD1
1147	P11717	0.208398	7.14171	6.93172	3.81906e-05	0.000339778	2.08036	IGF2R
1148	P11766	-0.00554107	7.84012	-0.112747	0.912439	0.933809	-7.63906	ADH5
1149	P11802	0.874339	6.77583	6.69364	5.13051e-05	0.000410917	1.8434	CDK4
1150	P11908;P11908-2	0.407312	7.69024	7.32644	2.37645e-05	0.000241175	2.53333	PRPS2
1151	P11940	0.208178	8.33395	4.60912	0.000939321	0.00356127	-1.40823	PABPC1
1152	P12004	-0.0796654	8.62239	-1.68104	0.123342	0.184325	-6.31271	PCNA
1153	P12081;P12081-4	0.0583212	8.16183	1.70632	0.118427	0.178519	-6.26197	HARS
1154	P12109	-0.0946276	5.10305	-0.861708	0.408822	0.492154	-6.57566	COL6A1
1155	P12235	-0.273688	8.94795	-8.50129	6.41099e-06	9.89896e-05	3.89208	SLC25A4
1156	P12236	-0.331019	8.08133	-4.00379	0.00244915	0.00748846	-2.40207	SLC25A6
1157	P12268	-0.291071	8.65288	-8.08252	1.00593e-05	0.000137262	3.41074	IMPDH2
1158	P12270	-0.287132	6.978	-9.01731	3.76621e-06	7.25661e-05	4.5663	TPR
1159	P12277	0.197153	9.86267	4.40775	0.00128484	0.00454433	-1.71028	CKB
1160	P12429	-0.631926	6.19406	-4.38352	0.00133469	0.00468705	-1.4695	ANXA3
1161	P12532	-1.17738	7.9664	-20.7533	1.27501e-09	7.33557e-07	12.8184	CKMT1A
1162	P12694;P12694-2	-0.446773	6.05684	-7.92828	1.19279e-05	0.000153451	3.52243	BCKDHA
1163	P12814	0.184834	7.43781	5.50723	0.000249245	0.00130823	0.0519501	ACTN1
1164	P12931;P12931-2	0.0979167	8.48323	1.55685	0.150233	0.21604	-6.48428	SRC
1165	P12955	0.0288358	6.86676	0.61509	0.552088	0.630135	-7.32157	PEPD
1166	P12956	-0.0443716	8.46505	-1.25285	0.238464	0.316364	-6.87499	XRCC6
1167	P13010	0.013528	8.47746	0.313998	0.759906	0.809129	-7.62138	XRCC5
1168	P13051	-0.368728	7.51708	-4.9229	0.000583191	0.00243284	-0.854765	UNG
1169	P13073	0.206268	7.6329	3.71573	0.00392936	0.010814	-2.86262	COX4I1
1170	P13164;Q01628;Q01629	0.0706818	4.99191	0.339348	0.741292	0.793347	-6.8598	IFITM1;IFITM3;IFITM2
1171	P13196	1.37635	4.13863	3.22851	0.00892068	0.0210199	-2.70155	ALAS1
1172	P13284	0.209325	5.62759	1.44961	0.177468	0.248628	-6.11891	IFI30
1173	P13473	0.0117657	6.75923	0.193734	0.850221	0.883759	-7.48298	LAMP2
1174	P13489	0.140965	7.89452	3.5116	0.00552459	0.0142055	-3.23502	RNH1
1175	P13498	1.64352	6.08333	3.30963	0.00777073	0.018811	-3.16747	CYBA
1176	P13591;P13591-1	0.683244	5.42788	7.45691	2.03964e-05	0.000222811	3.11674	NCAM1
1177	P13612	1.54519	3.60527	5.27388	0.000347952	0.00168332	0.559945	ITGA4
1178	P13637;P13637-2;P13637-3	0.202339	3.58451	1.039	0.323018	0.407848	-5.82413	ATP1A3
1179	P13639	0.371012	9.5173	6.64465	5.45656e-05	0.000427298	1.6242	EEF2
1180	P13645	-1.14766	8.15406	-3.66017	0.00430933	0.0116354	-2.98142	KRT10
1181	P13646;P13646-3	-1.17958	6.62424	-4.0249	0.00236669	0.00729293	-2.14628	KRT13
1182	P13647	-1.03179	7.12562	-3.93441	0.00274197	0.00817382	-2.41032	KRT5
1183	P13667	-0.00904998	7.78068	-0.22916	0.823314	0.862674	-7.61294	PDIA4
1184	P13674	-0.403262	7.51107	-4.61048	0.000937352	0.00355967	-1.35384	P4HA1
1185	P13693	0.220855	7.4997	2.90279	0.0155901	0.0330471	-4.25883	TPT1
1186	P13716;P13716-2	0.786421	5.55466	6.85737	4.18476e-05	0.000358902	2.34467	ALAD
1187	P13796	4.55581	7.04824	16.2695	1.39791e-08	2.2979e-06	10.3406	LCP1
1188	P13797	0.277995	8.37504	8.74547	4.96899e-06	8.70708e-05	4.16998	PLS3
1189	P13798	-0.631099	7.86221	-12.3092	2.06825e-07	1.24053e-05	7.56947	APEH
1190	P13804	-0.16081	8.20106	-2.939	0.0146483	0.0314465	-4.2457	ETFA
1191	P13807	0.294912	6.85127	6.80094	4.4875e-05	0.000376906	1.95317	GYS1
1192	P13861;P13861-2	-0.307142	7.46619	-5.46588	0.000264277	0.00136061	-0.0127754	PRKAR2A
1193	P13984	-0.135015	6.8952	-3.59923	0.00477027	0.0125865	-2.96891	GTF2F2
1194	P13987	0.404342	6.59217	4.14989	0.00193462	0.00624173	-1.96562	CD59
1195	P13995	-0.341927	7.44144	-7.11659	3.05119e-05	0.000288859	2.28655	MTHFD2
1196	P14174	0.0711473	9.52957	0.597449	0.56335	0.639383	-7.46366	MIF
1197	P14209;P14209-3	0.111109	2.50536	0.602667	0.560005	0.636738	-5.81885	CD99
1198	P14314-2	-0.0720923	8.62868	-2.26401	0.0467744	0.0824222	-5.40648	PRKCSH
1199	P14324;P14324-2	0.0638315	7.18807	1.40698	0.189425	0.261715	-6.58827	FDPS
1200	P14373;P14373-2	0.383663	5.09287	2.21697	0.0506757	0.0882383	-4.77809	TRIM27
1201	P14406	0.26418	10.6499	2.95824	0.0141715	0.030642	-4.15798	COX7A2
1202	P14550	-0.751089	7.36175	-7.26879	2.54405e-05	0.000252358	2.49491	AKR1A1
1203	P14618	0.211171	9.21854	7.6003	1.72808e-05	0.000197528	2.84012	PKM
1204	P14618-2	0.208925	9.31622	3.2008	0.00935224	0.0218282	-3.79039	PKM
1205	P14621	-0.249258	3.60905	-0.699899	0.499778	0.583342	-6.12518	ACYP2
1206	P14625	-0.432786	8.95548	-10.7775	7.26115e-07	2.51878e-05	6.21568	HSP90B1
1207	P14635	0.497922	7.03896	5.32794	0.00032185	0.00158379	-0.16319	CCNB1
1208	P14649	0.0737739	8.44382	0.905809	0.386116	0.469706	-7.24173	MYL6B
1209	P14678;P14678-2;P14678-3;P63162;P63162-2	-0.1734	8.73931	-4.55286	0.00102464	0.00380944	-1.50881	SNRPB;SNRPB;SNRPB;SNRPN;SNRPN
1210	P14735	0.0844516	6.89039	1.51998	0.159155	0.226464	-6.38972	IDE
1211	P14854	0.693991	8.65258	7.06666	3.24061e-05	0.000301119	2.16536	COX6B1
1212	P14859;P14859-2;P14859-3;P14859-4;P14859-5;P14859-6	-0.168104	7.54224	-3.04371	0.0122364	0.0271492	-4.01895	POU2F1
1213	P14866	0.0938999	8.04548	1.90835	0.0851186	0.135812	-5.95395	HNRNPL
1214	P14868	0.0157252	8.27086	0.573053	0.579131	0.652854	-7.49164	DARS
1215	P14923	-0.117603	6.63942	-1.77421	0.106095	0.162809	-5.97694	JUP
1216	P14927	0.291717	7.92325	3.49433	0.00568727	0.0145318	-3.26571	UQCRB
1217	P15056	0.361798	3.75783	3.3699	0.00701593	0.017324	-2.40526	BRAF
1218	P15104	-0.614785	7.24345	-8.24589	8.42056e-06	0.000120115	3.68326	GLUL
1219	P15121	-0.46898	8.38773	-8.00417	1.09654e-05	0.000145586	3.32461	AKR1B1
1220	P15151;P15151-2;P15151-3;P15151-4	-0.0233044	5.68107	-0.176146	0.863657	0.894758	-7.16587	PVR
1221	P15170-2;P15170-3	0.0960279	7.98744	2.00314	0.072696	0.119385	-5.80351	GSPT1
1222	P15291;P15291-2	-0.287798	9.18951	-1.9	0.0863027	0.137447	-5.97928	B4GALT1
1223	P15311	0.325282	7.09265	9.75385	1.83587e-06	4.5843e-05	5.31595	EZR
1224	P15336;P15336-5	0.15228	4.76801	1.42664	0.183829	0.255158	-5.82624	ATF2
1225	P15374	0.335499	7.58494	6.12333	0.000107139	0.000701124	0.936026	UCHL3
1226	P15529-2;P15529-3;P15529-4;P15529-5;P15529-6;P15529-7	0.296238	6.54382	3.92671	0.00277668	0.008263	-2.33306	CD46
1227	P15529;P15529-10;P15529-11;P15529-12;P15529-13;P15529-14;P15529-15	0.097682	4.57864	0.66101	0.523383	0.603648	-6.52447	CD46
1228	P15531;P15531-2	0.337702	10.8316	3.07625	0.0115723	0.0258995	-3.94561	NME1
1229	P15586	-0.18762	7.962	-4.24899	0.0016513	0.00550752	-1.98449	GNS
1230	P15622;P15622-3	0.517479	0.322225	1.26662	0.233693	0.310751	-4.78739	ZNF250
1231	P15735;P15735-2	-0.0189275	6.9299	-0.320459	0.755146	0.805609	-7.48106	PHKG2
1232	P15880	0.0416828	9.90472	0.875048	0.401859	0.48521	-7.23577	RPS2
1233	P15884;P15884-10;P15884-11;P15884-12;P15884-13;P15884-14;P15884-15;P15884-16;P15884-2;P15884-3;P15884-4;P15884-5;P15884-6;P15884-7;P15884-8;P15884-9;Q99081;Q99081-2;Q99081-3;Q99081-4	0.604208	6.9159	5.4608	0.00026619	0.00136708	0.0609962	TCF4;TCF4;TCF4;TCF4;TCF4;TCF4;TCF4;TCF4;TCF4;TCF4;TCF4;TCF4;TCF4;TCF4;TCF4;TCF4;TCF12;TCF12;TCF12;TCF12
1234	P15923;P15923-2;P15923-3	1.01831	3.66205	2.92464	0.0150148	0.0320936	-3.09504	TCF3
1235	P15924	0.713596	6.3272	5.21613	0.000378352	0.00177576	-0.175587	DSP
1236	P15927;P15927-2;P15927-3	-0.678461	7.76025	-7.85348	1.29672e-05	0.000161591	3.17694	RPA2
1237	P15954	1.04497	4.45066	4.70371	0.000812392	0.00315986	-0.412412	COX7C
1238	P16083	-0.423972	7.49849	-6.68512	5.18567e-05	0.000412464	1.71657	NQO2
1239	P16104	-0.023774	9.10637	-0.208798	0.838753	0.874736	-7.65103	H2AFX
1240	P16152	-0.376499	9.54526	-8.61097	5.71369e-06	9.35408e-05	4.03425	CBR1
1241	P16219	-0.667442	6.59213	-3.94798	0.00268192	0.00802242	-2.29894	ACADS
1242	P16220;P16220-2;P16220-3	-0.0466538	9.67694	-0.899045	0.38954	0.473066	-7.22335	CREB1
1243	P16278;P16278-3	-0.175859	7.05021	-2.63547	0.0247162	0.0483538	-4.66263	GLB1
1244	P16298;P16298-2;P16298-3;P16298-4	-0.93416	4.34764	-2.25206	0.0477376	0.0838552	-4.42466	PPP3CB
1245	P16333	0.122438	6.8686	3.45577	0.00606872	0.0153306	-3.21125	NCK1
1246	P16383;P16383-2	0.016086	5.82751	0.27405	0.789564	0.834786	-7.19319	GCFC2
1247	P16402	-0.115713	11.1862	-1.03361	0.325412	0.410346	-7.03103	HIST1H1D
1248	P16403	-0.143881	6.42094	-1.19881	0.257946	0.337476	-6.68739	HIST1H1C
1249	P16435	0.40045	6.90196	5.59998	0.000218758	0.00119109	0.265257	POR
1250	P16471;P16471-2	-0.282785	8.71239	-4.14108	0.00196218	0.0063038	-2.18944	PRLR
1251	P16591	-0.383603	3.26649	-1.29143	0.225299	0.301856	-5.43886	FER
1252	P16591-3	0.168951	4.35858	1.28113	0.228754	0.305418	-5.84526	FER
1253	P16615	0.0594227	7.30381	1.78949	0.103486	0.159514	-6.07008	ATP2A2
1254	P16870;P16870-2	0.854698	3.45548	2.27529	0.0458834	0.0811837	-4.09755	CPE
1255	P16885	0.252029	6.23525	2.4599	0.0334417	0.0621987	-4.77359	PLCG2
1256	P16930	-0.263487	6.65442	-3.16204	0.00999216	0.0230337	-3.67666	FAH
1257	P16949;P16949-2	-0.282572	8.44243	-4.03364	0.0023334	0.0072215	-2.36518	STMN1
1258	P16989	0.00526256	8.61862	0.0736176	0.942751	0.956466	-7.67558	YBX3
1259	P17026	-1.04389	6.6154	-5.03163	0.00049603	0.00214977	-0.518268	ZNF22
1260	P17028	0.0953289	6.63554	0.904066	0.386996	0.470557	-7.04537	ZNF24
1261	P17066	0.0421971	9.82226	0.349262	0.734058	0.787437	-7.57722	HSPA6
1262	P17081	0.716775	1.75447	1.65916	0.127741	0.189457	-4.58054	RHOQ
1263	P17096	0.097882	6.78652	0.67313	0.515956	0.597177	-7.2658	HMGA1
1264	P17152	-0.257074	6.4849	-3.92842	0.00276889	0.00825051	-2.31859	TMEM11
1265	P17174	-0.120615	7.66512	-2.64244	0.0244209	0.047871	-4.72356	GOT1
1266	P17252	-0.296983	6.92489	-3.16147	0.0100018	0.0230405	-3.73105	PRKCA
1267	P17301	-0.26189	6.06759	-5.75865	0.000175487	0.00101301	0.683537	ITGA2
1268	P17302	0.0220039	5.07313	0.172836	0.866191	0.896714	-6.93785	GJA1
1269	P17480	-0.0112084	7.5931	-0.243115	0.812778	0.853318	-7.59277	UBTF
1270	P17482	-0.406547	6.5819	-4.50549	0.00110284	0.00402859	-1.37836	HOXB9
1271	P17544;P17544-2;P17544-3;P17544-4;P17544-5;P17544-6	0.284571	6.9515	1.12689	0.285826	0.368368	-6.88268	ATF7
1272	P17568	0.560455	6.02806	4.45292	0.00119708	0.00429556	-1.30749	NDUFB7
1273	P17612;P17612-2	-0.0576919	6.25513	-0.711286	0.492992	0.576689	-7.10651	PRKACA
1274	P17655	0.0126036	7.57593	0.148699	0.884715	0.911245	-7.61131	CAPN2
1275	P17661	-0.54617	7.3136	-6.9201	3.8739e-05	0.00034114	2.04816	DES
1276	P17676;P17676-2;P17676-3	-0.077601	8.36897	-0.544777	0.597718	0.670454	-7.51181	CEBPB
1277	P17677;P17677-2	-0.324153	3.29249	-0.97666	0.351528	0.435484	-5.78192	GAP43
1278	P17706;P17706-2;P17706-4	-0.371557	6.55819	-4.02155	0.00237959	0.00732444	-2.17654	PTPN2
1279	P17707	-0.173985	7.17493	-1.26995	0.232553	0.309771	-6.75701	AMD1
1280	P17812	0.0421578	7.62327	1.68592	0.122379	0.183197	-6.25527	CTPS1
1281	P17844	0.306776	8.59782	3.95734	0.00264133	0.00794239	-2.49748	DDX5
1282	P17858	-0.59989	7.30628	-7.85674	1.29199e-05	0.0001613	3.22004	PFKL
1283	P17900	-0.577918	5.79426	-5.42645	0.000279514	0.00142313	0.280182	GM2A
1284	P17931	1.51389	5.51112	12.0323	2.56808e-07	1.38709e-05	7.55064	LGALS3
1285	P17980	-0.0474781	7.72456	-1.37694	0.198253	0.271577	-6.68453	PSMC3
1286	P17987	0.06602	8.9913	1.90345	0.0858117	0.136728	-5.98116	TCP1
1287	P18031	0.0147146	7.57155	0.336587	0.743311	0.794768	-7.56124	PTPN1
1288	P18074	-0.00785373	6.11081	-0.127643	0.900935	0.92464	-7.32217	ERCC2
1289	P18077	0.00595811	8.21346	0.0607908	0.952711	0.96431	-7.66461	RPL35A
1290	P18084	0.0761804	2.88752	0.464813	0.651915	0.717606	-6.01403	ITGB5
1291	P18085	-0.157675	8.94702	-2.12564	0.0591638	0.100632	-5.63244	ARF4
1292	P18124	0.172063	10.0706	5.48472	0.000257311	0.0013357	-0.00489052	RPL7
1293	P18206;P18206-2	0.0510196	7.23914	1.38214	0.196701	0.26977	-6.62703	VCL
1294	P18440	-0.0368265	5.46315	-0.496968	0.629841	0.698317	-6.9709	NAT1
1295	P18583-5	-0.030832	6.71615	-0.543294	0.598701	0.67123	-7.33507	SON
1296	P18615;P18615-3	-0.130407	6.7574	-1.54125	0.153951	0.220606	-6.33465	NELFE
1297	P18621;P18621-3	0.442054	8.42406	9.62851	2.06803e-06	4.94038e-05	5.10486	RPL17
1298	P18669	0.160828	8.80404	3.88665	0.0029647	0.00871363	-2.62049	PGAM1
1299	P18754;P18754-2	-0.611131	8.44764	-13.01	1.21824e-07	8.91433e-06	8.10907	RCC1
1300	P18858;P18858-3	-0.527839	6.96441	-4.81049	0.000690663	0.00278362	-0.95873	LIG1
1301	P18859;P18859-2	0.24921	6.20441	0.886055	0.396175	0.480027	-6.943	ATP5J
1302	P18887	-0.0281964	6.61965	-0.503746	0.625235	0.694884	-7.33542	XRCC1
1303	P19013	1.8519	5.44732	2.09868	0.0619181	0.104264	-4.97018	KRT4
1304	P19022;P19022-2	0.0462283	6.57288	0.650118	0.530111	0.610185	-7.23472	CDH2
1305	P19174-2	-0.14893	6.83465	-4.01789	0.00239376	0.00735492	-2.2432	PLCG1
1306	P19256;P19256-2;P19256-3	0.409226	6.72169	9.29245	2.86412e-06	6.23782e-05	4.89712	CD58
1307	P19338	-0.0914199	9.28134	-1.68183	0.123184	0.184203	-6.30043	NCL
1308	P19367	-0.249952	7.49683	-7.23494	2.64839e-05	0.000258987	2.43178	HK1
1309	P19387	0.0859066	6.72325	1.17828	0.265675	0.346126	-6.78305	POLR2C
1310	P19388	-0.0274643	7.00764	-0.587589	0.569699	0.645104	-7.36462	POLR2E
1311	P19404	-0.0219231	8.30424	-0.417491	0.685047	0.746224	-7.5753	NDUFV2
1312	P19447	-0.069911	6.13586	-1.39552	0.192751	0.265402	-6.36507	ERCC3
1313	P19474	1.18719	4.8869	4.41274	0.00127483	0.00451587	-0.978281	TRIM21
1314	P19525	-0.244674	7.41911	-8.31338	7.83029e-06	0.000113811	3.73802	EIF2AK2
1315	P19622	1.06907	2.37562	1.72913	0.114145	0.1732	-4.61228	EN2
1316	P19623	0.0628567	7.47377	1.24907	0.239786	0.317812	-6.818	SRM
1317	P19634;P19634-2	0.432475	4.52788	2.46866	0.0329422	0.0613522	-4.15389	SLC9A1
1318	P19784	0.0867503	7.34655	2.91112	0.0153682	0.0326568	-4.2286	CSNK2A2
1319	P19793;P19793-2	0.41684	4.9321	5.84238	0.000156438	0.000923906	1.12292	RXRA
1320	P19838;P19838-2	0.228905	5.48818	4.46749	0.00117014	0.00422303	-1.12651	NFKB1
1321	P20020;P20020-3;P20020-4;P20020-6	0.209168	6.16766	3.64294	0.00443476	0.0119127	-2.7186	ATP2B1
1322	P20042	0.106263	6.60227	2.18017	0.0539445	0.0930385	-5.33582	EIF2S2
1323	P20073;P20073-2	-0.10253	7.00317	-3.11784	0.0107767	0.0244824	-3.82186	ANXA7
1324	P20226;P20226-2	-0.119271	6.10071	-1.67595	0.124352	0.185467	-5.97212	TBP
1325	P20248	0.0480641	6.73891	0.570744	0.580637	0.654271	-7.32354	CCNA2
1326	P20264	1.59967	0.114835	2.84295	0.0172827	0.0359721	-2.95204	POU3F3
1327	P20265	-0.103409	4.86501	-1.0412	0.322044	0.406991	-6.31326	POU3F2
1328	P20290	0.461029	7.20605	5.31558	0.000327628	0.00160535	-0.206957	BTF3
1329	P20336	-0.230977	7.5846	-1.21227	0.252979	0.332743	-6.87192	RAB3A
1330	P20338	-0.215707	7.39217	-4.98629	0.000530553	0.00225551	-0.743209	RAB4A
1331	P20339;P20339-2	-0.30354	7.41887	-2.77223	0.0195235	0.0397363	-4.47585	RAB5A
1332	P20340;P20340-2	-0.318469	8.0541	-5.0648	0.000472288	0.00207819	-0.671274	RAB6A
1333	P20585	-0.475017	6.51148	-8.85995	4.41796e-06	8.11461e-05	4.47443	MSH3
1334	P20618	0.273532	9.17358	6.87296	4.10507e-05	0.000353385	1.91471	PSMB1
1335	P20645	0.0303164	7.12287	0.335934	0.743788	0.795071	-7.5078	M6PR
1336	P20674	0.600899	7.8547	4.71682	0.000796296	0.00311128	-1.20681	COX5A
1337	P20700	-0.552652	7.80946	-7.72099	1.50569e-05	0.000179861	3.01271	LMNB1
1338	P20719	0.895781	3.25339	3.98748	0.00251488	0.00765336	-1.30297	HOXA5
1339	P20742	-1.38607	2.2439	-1.3489	0.206807	0.281007	-5.04807	PZP
1340	P20807;P20807-2;P20807-3	-0.124942	5.83724	-0.0712007	0.944627	0.957947	-7.2347	CAPN3
1341	P20810;P20810-10;P20810-4;P20810-6;P20810-7;P20810-8;P20810-9	0.00196301	7.56722	0.0370592	0.971159	0.978127	-7.62183	CAST
1342	P20839;P20839-3;P20839-5;P20839-6;P20839-7	0.262174	7.15621	4.10891	0.00206635	0.00655308	-2.14062	IMPDH1
1343	P20930	0.185914	2.21771	0.162774	0.873904	0.902668	-5.90237	FLG
1344	P20933	-0.765721	5.21543	-4.3506	0.00140575	0.00488193	-1.2134	AGA
1345	P20936;P20936-2;P20936-4	-0.0318488	5.1977	-0.408148	0.691675	0.752019	-6.91271	RASA1
1346	P20962	0.200299	6.74004	1.14121	0.280093	0.362036	-6.82661	PTMS
1347	P21108	-0.172084	8.7333	-0.235692	0.818377	0.858674	-7.64974	PRPS1L1
1348	P21127;P21127-10;P21127-2;P21127-3;P21127-6;P21127-8;P21127-9	-0.213396	7.33873	-6.73874	4.84886e-05	0.000397202	1.8022	CDK11B
1349	P21266	-0.0656334	7.53971	-1.32768	0.213481	0.28809	-6.72941	GSTM3
1350	P21281	-0.21689	7.78977	-5.65644	0.000202176	0.00111845	0.243619	ATP6V1B2
1351	P21283	0.0630802	7.16606	0.905587	0.386228	0.469706	-7.14362	ATP6V1C1
1352	P21333;P21333-2	-0.292626	7.56416	-7.41162	2.1503e-05	0.000230523	2.64843	FLNA
1353	P21359;P21359-2;P21359-6	0.049287	4.93071	0.730602	0.481611	0.566157	-6.6156	NF1
1354	P21399	-0.215881	7.05889	-3.67307	0.00421783	0.011442	-2.86888	ACO1
1355	P21554	-0.72963	7.74086	-3.30665	0.0078102	0.0188933	-3.57385	CNR1
1356	P21675;P21675-12;P21675-2;P21675-3;P21675-4;P21675-5;P21675-6;P21675-7;P21675-8;P21675-9	-0.422979	2.78382	-2.21892	0.0505083	0.0880135	-4.01966	TAF1
1357	P21709;P21709-2;P21709-3	0.0259361	8.47055	0.15031	0.883476	0.910105	-7.66261	EPHA1
1358	P21741;P21741-2	-0.244112	4.365	-1.5323	0.156122	0.223023	-5.52971	MDK
1359	P21796	-0.0684548	9.05255	-2.00269	0.0727516	0.119448	-5.82546	VDAC1
1360	P21912	-0.118825	8.01218	-2.26786	0.0464682	0.0820636	-5.37854	SDHB
1361	P21926	-0.641285	7.00466	-5.45378	0.000268855	0.00137801	0.0339911	CD9
1362	P21953	-0.434703	6.65652	-5.51144	0.000247769	0.00130381	0.17875	BCKDHB
1363	P21964;P21964-2	-0.392953	6.96574	-3.46793	0.00594569	0.015086	-3.20503	COMT
1364	P22033	-0.467006	7.36473	-7.23718	2.64133e-05	0.000258663	2.4494	MUT
1365	P22059	-0.255108	6.74322	-6.18657	9.85317e-05	0.000655991	1.13535	OSBP
1366	P22061;P22061-2	0.199308	8.46793	3.95706	0.00264252	0.00794253	-2.49555	PCMT1
1367	P22087	-0.106839	8.1175	-1.51469	0.160472	0.22815	-6.52901	FBL
1368	P22102	-0.349818	8.22537	-8.79557	4.71917e-06	8.35414e-05	4.22944	GART
1369	P22234	0.154932	9.53304	4.00269	0.00245351	0.00749846	-2.40007	PAICS
1370	P22307;P22307-7;P22307-8	-0.0168225	7.39688	-0.181477	0.85958	0.891474	-7.58719	SCP2
1371	P22314	0.0155589	8.45046	0.355836	0.729276	0.783158	-7.60547	UBA1
1372	P22392-2	0.194829	9.39701	4.2339	0.00169146	0.00561704	-2.01752	NME2
1373	P22413	0.357617	5.52415	4.82866	0.000671952	0.00272731	-0.558336	ENPP1
1374	P22415;P22415-2	0.0313965	5.70733	0.339835	0.740935	0.793088	-7.12906	USF1
1375	P22492	0.228367	2.80352	0.46593	0.651142	0.716983	-5.98482	HIST1H1T
1376	P22570;P22570-5;P22570-7	-1.10094	7.13985	-8.37243	7.35059e-06	0.000109372	3.85525	FDXR
1377	P22626	0.00849378	9.05589	0.144571	0.887891	0.913426	-7.66528	HNRNPA2B1
1378	P22670	-0.634949	5.76147	-10.8682	6.71302e-07	2.44177e-05	6.56793	RFX1
1379	P22681	-0.24904	6.92497	-5.86162	0.000152383	0.000906912	0.640773	CBL
1380	P22694;P22694-2;P22694-3;P22694-4;P22694-5;P22694-6;P22694-7;P22694-9	-0.264872	5.90264	-5.1257	0.000431796	0.0019421	-0.214836	PRKACB
1381	P22695	0.0906125	7.50085	1.40048	0.191306	0.263944	-6.63342	UQCRC2
1382	P22830;P22830-2	-0.446102	7.35852	-4.62597	0.00091526	0.00348921	-1.31187	FECH
1383	P23193	-0.124058	6.69334	-1.48757	0.167375	0.236359	-6.39351	TCEA1
1384	P23229;P23229-2;P23229-3;P23229-4;P23229-5;P23229-6;P23229-9	-0.397942	5.17243	-6.45691	6.92926e-05	0.000506752	1.90015	ITGA6
1385	P23246	0.206515	6.79685	4.56103	0.00101176	0.00377577	-1.33462	SFPQ
1386	P23258	-0.13755	7.46272	-1.94161	0.0805491	0.130115	-5.85657	TUBG1
1387	P23280;P23280-3	-1.74507	5.17519	-1.12137	0.28806	0.370416	-6.23383	CA6
1388	P23284	-0.0886935	9.06851	-2.04027	0.0683123	0.113454	-5.7656	PPIB
1389	P23368	-0.199867	7.5003	-4.78555	0.00071724	0.00287062	-1.07219	ME2
1390	P23378	0.08914	6.71395	1.20875	0.254271	0.33382	-6.74603	GLDC
1391	P23381	-0.300927	7.10479	-3.9682	0.00259504	0.00783886	-2.37149	WARS
1392	P23396	0.139429	9.34126	2.751	0.0202512	0.0409293	-4.56944	RPS3
1393	P23434	0.409348	6.90394	4.46363	0.00117721	0.00423747	-1.50936	GCSH
1394	P23443;P23443-2;P23443-3;P23443-5	-0.301688	6.99236	-4.89982	0.000603705	0.00250179	-0.825748	RPS6KB1
1395	P23458	0.61136	3.62578	2.45815	0.033543	0.0623702	-3.86522	JAK1
1396	P23468;P23468-3;P23468-4;P23468-5;P23468-6;P23468-7	0.810897	4.46716	6.71234	5.01167e-05	0.000406507	2.37426	PTPRD
1397	P23470;P23470-2	-0.0368409	2.56717	-0.143163	0.888975	0.914405	-6.01214	PTPRG
1398	P23511;P23511-2	-0.400624	5.28657	-4.56246	0.00100952	0.00376952	-0.907584	NFYA
1399	P23526	-0.0488903	9.13049	-1.57405	0.146222	0.211329	-6.45928	AHCY
1400	P23528	0.0234889	9.73824	0.620266	0.548809	0.627418	-7.4401	CFL1
1401	P23588	0.143223	5.75889	2.3308	0.041731	0.0749897	-4.83597	EIF4B
1402	P23610	-0.0957443	4.83439	-1.05331	0.316724	0.401886	-6.28891	F8A1
1403	P23634;P23634-6;P23634-7;P23634-8	-0.077476	6.91588	-1.095	0.298918	0.382668	-6.91365	ATP2B4
1404	P23743	-0.562487	4.81495	-4.93773	0.000570397	0.00238668	-0.17178	DGKA
1405	P23786	-0.694004	6.93194	-8.24916	8.39079e-06	0.000119938	3.72993	CPT2
1406	P23919	-0.135791	8.01245	-3.4929	0.00570096	0.014556	-3.27469	DTYMK
1407	P23921	0.309131	7.07603	2.10856	0.0608954	0.102919	-5.54065	RRM1
1408	P24386	0.303805	5.84422	3.12159	0.0107078	0.024366	-3.51393	CHM
1409	P24390	0.0209864	5.64641	0.183896	0.857732	0.890207	-7.15184	KDELR1
1410	P24468	-0.214714	5.62335	-4.90705	0.000597192	0.00248093	-0.470694	NR2F2
1411	P24534	0.17679	8.13715	5.56979	0.000228219	0.00122904	0.0955135	EEF1B2
1412	P24539	-0.001307	7.26138	-0.0347562	0.972951	0.979477	-7.58841	ATP5F1
1413	P24666	0.121369	7.56798	2.114	0.060338	0.102202	-5.59478	ACP1
1414	P24723;P24723-2	-0.514396	6.18825	-3.15271	0.0101526	0.0232947	-3.56456	PRKCH
1415	P24752	-0.352461	7.25331	-5.39999	0.000290266	0.00146277	-0.0883479	ACAT1
1416	P24863	0.291445	5.41009	2.60929	0.0258575	0.050104	-4.24496	CCNC
1417	P24928	-0.34608	6.31869	-7.56089	1.80821e-05	0.00020299	3.02156	POLR2A
1418	P24941	-0.298348	7.38576	-6.31548	8.32054e-05	0.000577918	1.22297	CDK2
1419	P25054;P25054-2;P25054-3	0.662381	2.21567	2.66335	0.023556	0.0464393	-3.22997	APC
1420	P25098	0.108802	5.3007	0.942848	0.367744	0.451923	-6.57717	GRK2
1421	P25116	0.993244	3.23656	1.94814	0.0796799	0.129013	-4.52828	F2R
1422	P25205	0.187241	7.85661	3.92403	0.00278885	0.00829565	-2.52438	MCM3
1423	P25325;P25325-2	-0.308642	7.701	-8.91283	4.18619e-06	7.8112e-05	4.38352	MPST
1424	P25398	0.314784	10.2347	7.38269	2.22438e-05	0.000233756	2.60755	RPS12
1425	P25440;P25440-2	-0.0243815	7.31387	-0.46004	0.655223	0.720443	-7.4807	BRD2
1426	P25490	0.0496336	6.07205	0.699284	0.500146	0.583673	-7.05669	YY1
1427	P25685	0.119469	8.09386	2.18041	0.0539231	0.0930248	-5.52558	DNAJB1
1428	P25686;P25686-2	-0.24386	1.27004	-0.253802	0.804736	0.846419	-5.63128	DNAJB2
1429	P25705	-0.127849	9.46123	-4.54148	0.00104288	0.0038606	-1.50727	ATP5A1
1430	P25786;P25786-2	0.294401	7.78231	6.82295	4.36668e-05	0.000370363	1.87674	PSMA1
1431	P25787	0.0316168	7.78242	0.767938	0.460085	0.543969	-7.32743	PSMA2
1432	P25788;P25788-2	0.185687	8.05044	5.2733	0.000348245	0.00168332	-0.34875	PSMA3
1433	P25789	0.20088	8.4954	5.64767	0.000204659	0.00113038	0.199567	PSMA4
1434	P25963	0.843799	6.79859	2.81202	0.0182291	0.0376244	-4.29134	NFKBIA
1435	P26038	-0.228281	7.14558	-5.08324	0.000459613	0.00204013	-0.561881	MSN
1436	P26196	-0.16113	7.31453	-4.94124	0.000567407	0.00237849	-0.80613	DDX6
1437	P26358-2	0.305911	7.22801	4.16121	0.00189984	0.00615508	-2.06206	DNMT1
1438	P26367;P26367-2	-0.0481577	3.95923	-0.229535	0.82303	0.862508	-6.48491	PAX6
1439	P26368;P26368-2	-0.0351466	8.26311	-0.863822	0.407713	0.491162	-7.27384	U2AF2
1440	P26373	0.486716	7.74539	3.66289	0.00428984	0.0115964	-2.95995	RPL13
1441	P26374	0.630506	5.45304	8.5592	6.03197e-06	9.56523e-05	4.36675	CHML
1442	P26440	-0.421605	6.43191	-6.19706	9.71777e-05	0.000650742	1.21775	IVD
1443	P26583	-0.343118	9.99369	-2.61039	0.0258083	0.0500366	-4.78331	HMGB2
1444	P26599;P26599-2;P26599-3	0.0450525	8.16729	1.09127	0.300479	0.384311	-7.04746	PTBP1
1445	P26639	0.218335	8.11636	7.24351	2.62153e-05	0.000257088	2.40224	TARS
1446	P26640	0.58948	7.7428	19.8548	1.97502e-09	8.52221e-07	12.3807	VARS
1447	P26641	0.509373	8.76395	15.555	2.1663e-08	3.15817e-06	9.91592	EEF1G
1448	P26885	-0.241267	6.10766	-4.39696	0.0013068	0.00460785	-1.43498	FKBP2
1449	P27105	1.07856	5.6779	4.71905	0.000793586	0.00310596	-0.741984	STOM
1450	P27144	-0.677351	8.37475	-9.65335	2.01959e-06	4.88765e-05	5.13228	AK4
1451	P27348	0.172928	8.9415	2.07653	0.0642728	0.107782	-5.7105	YWHAQ
1452	P27361	-0.22778	7.12537	-3.63488	0.00449471	0.0120221	-2.94455	MAPK3
1453	P27448;P27448-3;P27448-4	0.179189	6.12102	2.20162	0.0520154	0.0902751	-5.16756	MARK3
1454	P27482	0.785747	10.1031	4.67408	0.000850077	0.00327507	-1.26677	CALML3
1455	P27540;P27540-2;P27540-3;P27540-4	-0.0405112	6.09495	-0.47074	0.647819	0.714007	-7.206	ARNT
1456	P27544;P27544-2	-0.261865	4.83717	-2.86891	0.0165268	0.0346811	-3.59972	CERS1
1457	P27635	0.363986	8.36561	10.8886	6.59558e-07	2.43507e-05	6.32237	RPL10
1458	P27694	-0.753787	7.28417	-21.3404	9.6726e-10	6.07087e-07	13.0884	RPA1
1459	P27695	-0.0792048	9.75998	-1.89447	0.0870955	0.138486	-5.96301	APEX1
1460	P27707	0.425766	6.97152	3.73532	0.00380388	0.0105555	-2.74282	DCK
1461	P27708	-0.0814187	7.5556	-1.8228	0.0980015	0.152292	-6.04725	CAD
1462	P27797	0.113867	8.28704	2.36233	0.0395385	0.0716278	-5.23422	CALR
1463	P27816;P27816-6	-0.303745	7.92529	-8.06253	1.02824e-05	0.000138924	3.41069	MAP4
1464	P27824;P27824-2	-0.0190349	7.90757	-0.440155	0.669086	0.732768	-7.54551	CANX
1465	P27986;P27986-2;P27986-3;P27986-4;P27986-5	0.651418	4.86917	2.82222	0.0179114	0.0370685	-3.67305	PIK3R1
1466	P28066	0.190154	8.76753	3.74346	0.00375297	0.0104604	-2.86503	PSMA5
1467	P28070	-0.0309595	8.23559	-0.690827	0.505226	0.588011	-7.41187	PSMB4
1468	P28072	0.27809	7.91627	6.05033	0.000118091	0.000749813	0.807829	PSMB6
1469	P28074	0.534018	7.61241	5.19851	0.000388185	0.00180595	-0.430345	PSMB5
1470	P28074-3	0.0518972	7.84079	1.33701	0.210524	0.284545	-6.74382	PSMB5
1471	P28161;P28161-2	-0.447801	7.73909	-7.36573	2.26908e-05	0.000236106	2.57866	GSTM2
1472	P28288	0.506721	7.1063	5.23181	0.000369828	0.00175052	-0.320208	ABCD3
1473	P28289;P28289-2	-0.144423	8.60879	-0.965608	0.35677	0.441052	-7.18927	TMOD1
1474	P28290;P28290-2;P28290-3	0.5101	4.74302	3.72735	0.00385446	0.0106573	-2.09708	SSFA2
1475	P28331;P28331-2	-0.0424592	7.5251	-0.883053	0.397719	0.48156	-7.2068	NDUFS1
1476	P28340	-0.17863	6.91982	-2.97645	0.0137348	0.0298005	-4.05255	POLD1
1477	P28347	1.29084	6.2014	7.3985	2.18356e-05	0.000231983	2.89886	TEAD1
1478	P28370	-0.247167	7.13922	-4.41967	0.00126105	0.00448545	-1.62319	SMARCA1
1479	P28482	-0.144068	8.12215	-3.87391	0.00302723	0.00885217	-2.62523	MAPK1
1480	P28676	-1.15134	7.17875	-32.1726	1.61355e-11	7.72825e-08	16.8533	GCA
1481	P28702;P28702-3	-0.190023	6.73445	-2.2775	0.0457108	0.0809199	-5.206	RXRB
1482	P28715	-0.345221	3.21084	-1.15837	0.273343	0.354596	-5.57032	ERCC5
1483	P28749	-0.385069	6.86603	-3.44917	0.00613658	0.0154532	-3.21968	RBL1
1484	P28799	0.621219	5.64106	2.44134	0.0345261	0.06394	-4.5964	GRN
1485	P28838;P28838-2	-0.181215	7.40886	-5.79167	0.000167694	0.000976188	0.474896	LAP3
1486	P29083	0.0798197	5.14339	0.600796	0.561203	0.63789	-6.7878	GTF2E1
1487	P29084	-0.11809	5.71984	-1.75923	0.108711	0.166269	-5.72208	GTF2E2
1488	P29144	-0.611188	6.97775	-17.6256	6.3822e-09	1.42138e-06	11.2114	TPP2
1489	P29218;P29218-3	-0.238569	8.12516	-5.49096	0.000255047	0.00132694	-0.0220857	IMPA1
1490	P29317	-0.270524	5.28257	-1.51043	0.161539	0.229385	-5.91275	EPHA2
1491	P29353;P29353-2;P29353-6;P29353-7	0.11422	6.66742	2.09461	0.0623451	0.10481	-5.48796	SHC1
1492	P29372;P29372-2;P29372-4;P29372-5	0.370574	7.03189	4.34885	0.00140962	0.00489047	-1.72065	MPG
1493	P29373	2.31481	6.48006	14.3249	4.81945e-08	5.2815e-06	9.20902	CRABP2
1494	P29374;P29374-2;P29374-3	-0.754086	4.06744	-5.03179	0.00049591	0.00214977	0.149532	ARID4A
1495	P29375;P29375-2	-0.0313201	4.81022	-0.269721	0.7928	0.83731	-6.8117	KDM5A
1496	P29401;P29401-2	-0.308522	8.46405	-6.84072	4.27175e-05	0.000363204	1.86951	TKT
1497	P29536;P29536-2	0.165822	5.57095	1.47383	0.170971	0.240747	-6.06776	LMOD1
1498	P29558;P29558-2	0.225454	7.03383	1.86384	0.0916117	0.144009	-5.91757	RBMS1
1499	P29590;P29590-2;P29590-3;P29590-4;P29590-5;P29590-8;P29590-9	0.306309	6.68991	6.35644	7.88898e-05	0.000556907	1.38357	PML
1500	P29692	0.289652	9.04201	8.69643	5.22754e-06	8.96594e-05	4.11251	EEF1D
1501	P29692-2	0.0884449	6.35956	0.671132	0.517176	0.598188	-7.16464	EEF1D
1502	P29692-3	0.738791	7.12883	8.62803	5.61285e-06	9.31517e-05	4.13416	EEF1D
1503	P29803	-0.401065	12.9874	-6.06618	0.000115614	0.000737706	0.968096	PDHA2
1504	P29966	0.311251	8.39841	3.09955	0.0111196	0.0251209	-3.97294	MARCKS
1505	P29992	0.12408	6.99032	3.07256	0.0116457	0.0260286	-3.89773	GNA11
1506	P30038	-0.593147	5.87922	-6.47809	6.74343e-05	0.000496869	1.74947	ALDH4A1
1507	P30039;P30039-2	-0.522651	6.00575	-4.50016	0.00111202	0.00405355	-1.22911	PBLD
1508	P30040	-0.0503949	8.29902	-1.19055	0.261035	0.340807	-6.94269	ERP29
1509	P30041	0.111488	10.2152	2.72275	0.0212625	0.0426628	-4.58214	PRDX6
1510	P30042	-0.722631	6.99258	-5.99935	0.00012645	0.000789338	0.837991	C21orf33
1511	P30043	-0.819606	8.54531	-8.89076	4.28129e-06	7.9457e-05	4.32878	BLVRB
1512	P30044;P30044-2	-0.363429	9.48891	-3.69704	0.00405313	0.0110911	-2.92353	PRDX5
1513	P30046	-0.237634	8.85158	-4.34891	0.0014095	0.00489047	-1.84374	DDT
1514	P30048;P30048-2	-0.232587	9.63141	-5.21858	0.000377008	0.00177377	-0.426322	PRDX3
1515	P30049	0.0618429	8.5604	1.01465	0.333942	0.419341	-7.13974	ATP5D
1516	P30050	0.0467265	9.47215	1.77521	0.105922	0.162581	-6.15509	RPL12
1517	P30084	-0.0604984	8.3646	-1.08747	0.302076	0.385924	-7.05894	ECHS1
1518	P30085	-0.106354	7.42397	-2.45317	0.0338311	0.0628721	-5.02164	CMPK1
1519	P30086	-0.127603	9.34071	-3.49899	0.00564291	0.0144559	-3.27167	PEBP1
1520	P30101	-0.0477563	8.8677	-1.17573	0.266649	0.347218	-6.97037	PDIA3
1521	P30153	0.25816	7.84341	5.31948	0.000325792	0.00159862	-0.265451	PPP2R1A
1522	P30154;P30154-2	0.141069	7.02865	1.67886	0.123772	0.184762	-6.19157	PPP2R1B
1523	P30260;P30260-2	-0.206392	6.65679	-3.58729	0.00486645	0.0127603	-2.9415	CDC27
1524	P30307;P30307-2;P30307-3;P30307-4	0.482731	5.40356	3.83396	0.00323245	0.00929869	-2.13958	CDC25C
1525	P30405	0.0390584	7.91479	0.643491	0.53423	0.613493	-7.42856	PPIF
1526	P30414	-0.329707	5.2051	-5.27463	0.000347572	0.00168278	0.220142	NKTR
1527	P30419	-0.338648	6.9396	-7.47419	1.99905e-05	0.000220119	2.79811	NMT1
1528	P30460;P30480	0.108711	6.88687	0.860027	0.409705	0.493132	-7.13748	HLA-B
1529	P30519;P30519-2	0.264937	7.0698	5.06497	0.00047217	0.00207819	-0.577896	HMOX2
1530	P30520	0.0867789	8.29713	1.48204	0.168815	0.238052	-6.58017	ADSS
1531	P30533	0.685228	5.85496	4.53225	0.00105792	0.00390165	-1.12112	LRPAP1
1532	P30536	-0.075852	7.86399	-0.654653	0.527303	0.607561	-7.41758	TSPO
1533	P30566	-0.0799048	7.03612	-2.67695	0.02301	0.0456104	-4.58964	ADSL
1534	P30622;P30622-1;P30622-2	-0.107636	6.01565	-1.63075	0.133665	0.196262	-6.00849	CLIP1
1535	P30626;P30626-2	-0.236069	8.79433	-4.54586	0.00103581	0.00383855	-1.52032	SRI
1536	P30740	-0.448496	6.55813	-3.12032	0.010731	0.0243976	-3.72311	SERPINB1
1537	P30825	-0.79549	6.5436	-9.67749	1.97371e-06	4.81502e-05	5.32814	SLC7A1
1538	P30837	-0.0847101	7.87432	-1.98914	0.0744174	0.121719	-5.81852	ALDH1B1
1539	P30876	-0.122667	7.06348	-3.12511	0.0106434	0.024247	-3.81899	POLR2B
1540	P31040	-0.218668	7.74382	-3.07033	0.0116905	0.0261201	-3.99048	SDHA
1541	P31146	-0.0375659	6.21148	-0.30302	0.768018	0.816382	-7.31297	CORO1A
1542	P31150	-0.44941	8.26071	-8.23028	8.56385e-06	0.000121656	3.59245	GDI1
1543	P31153	0.0834439	8.04736	1.15574	0.274372	0.355664	-6.97096	MAT2A
1544	P31260	0.145103	6.0166	1.20208	0.256731	0.336332	-6.55964	HOXA10
1545	P31271	0.445267	6.02295	4.16467	0.00188933	0.00613614	-1.78562	HOXA13
1546	P31274	-0.316358	9.69393	-0.163403	0.873421	0.902304	-7.63438	HOXC9
1547	P31277	1.15885	2.09514	0.633231	0.540642	0.619312	-5.6583	HOXD11
1548	P31323	0.00827378	6.48566	0.107097	0.916807	0.936614	-7.43376	PRKAR2B
1549	P31327;P31327-3	-1.5919	5.17264	-13.2403	1.02948e-07	8.07672e-06	8.37247	CPS1
1550	P31350;P31350-2	-0.0282503	7.19135	-0.216021	0.833268	0.869672	-7.55396	RRM2
1551	P31483	-0.198718	7.28606	-2.758	0.0200082	0.0405203	-4.48592	TIA1
1552	P31689	0.763204	6.85504	4.65121	0.000880426	0.00337505	-1.1832	DNAJA1
1553	P31749;P31749-2	0.097731	5.73791	1.95546	0.078716	0.127692	-5.4315	AKT1
1554	P31751;P31751-2	0.229663	4.913	1.93047	0.0820541	0.132206	-5.166	AKT2
1555	P31930	0.142898	7.9705	2.29643	0.0442568	0.0787497	-5.32871	UQCRC1
1556	P31937	-0.195212	7.73687	-2.32086	0.0424468	0.0761373	-5.27209	HIBADH
1557	P31939	0.202559	8.27398	5.9665	0.000132173	0.000814025	0.671022	ATIC
1558	P31942;P31942-2	-0.285334	7.93574	-4.70211	0.000814386	0.00316507	-1.24011	HNRNPH3
1559	P31943	-0.0286064	8.95715	-0.870701	0.404119	0.487683	-7.27849	HNRNPH1
1560	P31946;P31946-2	0.248902	9.4102	6.85265	4.20924e-05	0.000360106	1.89694	YWHAB
1561	P31948;P31948-2	0.332932	7.44215	7.32377	2.38392e-05	0.000241175	2.55016	STIP1
1562	P31949	0.618122	5.63531	5.75133	0.000177267	0.00101988	0.807977	S100A11
1563	P32019;P32019-2;P32019-3	0.210859	6.05717	2.89538	0.0157902	0.0334096	-3.97594	INPP5B
1564	P32119	-0.460798	9.92737	-13.1914	1.0667e-07	8.27468e-06	8.26862	PRDX2
1565	P32121;P32121-3;P32121-4	-0.175542	6.57856	-3.30368	0.00784964	0.0189688	-3.4148	ARRB2
1566	P32189;P32189-1;P32189-2;P32189-4	-0.276848	6.70544	-4.02773	0.00235584	0.00726951	-2.1999	GK
1567	P32242	-0.792453	2.93636	-3.03563	0.0124073	0.027508	-2.76124	OTX1
1568	P32321;P32321-2	0.0487369	6.60165	0.73353	0.4799	0.564434	-7.18125	DCTD
1569	P32322;P32322-3	-0.529521	7.86686	-4.31955	0.0014764	0.00506363	-1.85859	PYCR1
1570	P32780	-0.355651	3.97253	-3.6455	0.00441586	0.0118719	-2.00803	GTF2H1
1571	P32856;P32856-2;P32856-3	-1.35994	6.34291	-3.77609	0.00355587	0.0100162	-2.47936	STX2
1572	P32929	-1.17932	6.96893	-5.1921	0.000391826	0.00181572	-0.335332	CTH
1573	P32969	-0.0235796	8.99189	-0.78406	0.450984	0.535442	-7.35136	RPL9
1574	P33121;P33121-3	0.100276	6.63265	2.33205	0.0416422	0.0748692	-5.09346	ACSL1
1575	P33176	0.239823	6.6099	6.34132	8.04545e-05	0.000565064	1.37742	KIF5B
1576	P33240;P33240-2	0.141117	7.38663	4.19628	0.00179611	0.00590493	-2.02422	CSTF2
1577	P33316	0.102546	8.14347	2.67136	0.0232329	0.0459336	-4.70524	DUT
1578	P33316-2	0.274277	8.40457	1.78071	0.104978	0.161418	-6.16086	DUT
1579	P33527;P33527-2;P33527-9	-0.159846	5.71096	-1.88869	0.0879316	0.139398	-5.5249	ABCC1
1580	P33552	1.51011	6.9525	5.93602	0.000137731	0.000837791	0.801949	CKS2
1581	P33897	0.779925	4.07791	5.36952	0.000303198	0.00150704	0.637775	ABCD1
1582	P33908	0.687011	5.31563	4.0286	0.00235255	0.00726729	-1.77491	MAN1A1
1583	P33947;P33947-2	0.23059	4.65386	1.20006	0.257482	0.337125	-6.05458	KDELR2
1584	P33981;P33981-2	0.615671	5.31459	6.40158	7.4412e-05	0.000531822	1.79979	TTK
1585	P33991	0.300013	7.5575	6.92578	3.84699e-05	0.000340072	2.02918	MCM4
1586	P33992	0.188503	7.70027	4.07271	0.00219054	0.0068556	-2.26103	MCM5
1587	P33993	0.25516	8.06127	5.82641	0.000159893	0.000937893	0.477366	MCM7
1588	P34059	-0.0943491	3.07971	-0.666524	0.519997	0.600645	-5.96251	GALNS
1589	P34896;P34896-2	-0.637345	6.72012	-9.95966	1.5139e-06	4.00459e-05	5.57388	SHMT1
1590	P34897;P34897-3	-0.310895	8.54461	-3.23192	0.00886891	0.0209095	-3.74677	SHMT2
1591	P34913	-0.857378	5.5066	-4.2582	0.00162728	0.00545112	-1.45263	EPHX2
1592	P34932	0.161616	7.41652	5.202	0.000386216	0.00180043	-0.409947	HSPA4
1593	P34949	-0.354207	6.94875	-5.01461	0.000508701	0.0021882	-0.637445	MPI
1594	P35030;P35030-2;P35030-3;P35030-4;P35030-5	-1.44454	6.96773	-12.4218	1.89619e-07	1.20103e-05	7.74809	PRSS3
1595	P35080	-0.0416028	5.42749	-0.421739	0.682043	0.74389	-6.99487	PFN2
1596	P35080-2	-0.119878	9.02528	-2.73907	0.0206724	0.0416574	-4.60275	PFN2
1597	P35219	-0.764864	7.13887	-9.65069	2.02472e-06	4.88765e-05	5.21376	CA8
1598	P35221	-0.0895559	7.38783	-2.66919	0.02332	0.0460398	-4.65072	CTNNA1
1599	P35222	-0.128315	6.32775	-2.77104	0.0195635	0.0397885	-4.27419	CTNNB1
1600	P35226	0.0977845	6.04647	1.53155	0.156306	0.223147	-6.15565	BMI1
1601	P35232	-0.263215	9.15402	-5.90044	0.000144539	0.000871526	0.571921	PHB
1602	P35237	-0.605481	6.91557	-7.9962	1.10623e-05	0.000146311	3.43626	SERPINB6
1603	P35240;P35240-2;P35240-3;P35240-8	-0.545153	4.85803	-7.95024	1.16404e-05	0.000151347	3.78379	NF2
1604	P35241;P35241-5	0.219906	7.37235	5.25368	0.000358275	0.00171416	-0.325537	RDX
1605	P35244	-0.521006	8.34081	-7.62626	1.67739e-05	0.000193334	2.87216	RPA3
1606	P35249	-0.0754219	7.13153	-2.11283	0.0604577	0.102379	-5.54553	RFC4
1607	P35250	0.0489381	7.22964	1.24765	0.240283	0.318287	-6.79117	RFC2
1608	P35251;P35251-2	-0.253224	6.21373	-5.98108	0.000129599	0.00080391	0.963372	RFC1
1609	P35268	0.0583694	9.52687	1.80779	0.100439	0.155508	-6.1041	RPL22
1610	P35269	-0.129817	6.73673	-3.20564	0.00927527	0.0216926	-3.61979	GTF2F1
1611	P35270	-0.091585	6.55635	-1.94049	0.0806995	0.130239	-5.70574	SPR
1612	P35453	0.0471415	6.11796	0.331316	0.747171	0.798154	-7.27312	HOXD13
1613	P35527	-0.379147	8.08138	-1.28751	0.226608	0.303257	-6.81808	KRT9
1614	P35573	-0.0780535	7.21468	-2.44198	0.034488	0.0639208	-5.01574	AGL
1615	P35579	-0.335832	7.51523	-12.6841	1.55312e-07	1.03103e-05	7.88732	MYH9
1616	P35580;P35580-3	-0.483927	7.31006	-13.1478	1.10111e-07	8.35392e-06	8.26264	MYH10
1617	P35606	0.229445	7.82638	3.8977	0.00291152	0.00858438	-2.56677	COPB2
1618	P35609-2	-0.254751	8.77742	-5.51817	0.000245423	0.00129245	0.00232615	ACTN2
1619	P35610;P35610-2;P35610-3	0.0502397	5.81868	1.03007	0.32699	0.41196	-6.6794	SOAT1
1620	P35611;P35611-2;P35611-3;P35611-6	-0.227004	7.41434	-3.28533	0.00809827	0.0194317	-3.5858	ADD1
1621	P35612	-0.179263	6.64691	-2.6151	0.0255997	0.0496881	-4.62007	ADD2
1622	P35613-3	0.915252	5.4217	3.12373	0.0106686	0.0242929	-3.33665	BSG
1623	P35613;P35613-2;P35613-4	0.183769	9.14773	4.03359	0.0023336	0.0072215	-2.36422	BSG
1624	P35637;P35637-2	0.319745	8.59933	7.25383	2.5896e-05	0.000255233	2.4017	FUS
1625	P35658;P35658-2;P35658-3;P35658-4	-0.138559	6.75652	-2.62357	0.0252285	0.0491333	-4.62953	NUP214
1626	P35659	-0.420513	8.54613	-6.3469	7.98734e-05	0.000561554	1.20046	DEK
1627	P35670;P35670-2;P35670-3;P35670-4	-0.771451	4.62615	-10.8893	6.59196e-07	2.43507e-05	6.57032	ATP7B
1628	P35754	0.347049	7.64765	4.89062	0.000612099	0.00252898	-0.916842	GLRX
1629	P35813;P35813-3	-0.184787	6.4919	-2.93478	0.0147552	0.0316562	-4.03395	PPM1A
1630	P35869	-0.798698	2.3904	-1.04942	0.318422	0.403522	-5.42297	AHR
1631	P35908	-1.20946	7.12029	-3.46178	0.00600758	0.0152049	-3.21155	KRT2
1632	P35914	-0.528048	6.44094	-3.2161	0.00911126	0.0214032	-3.52496	HMGCL
1633	P35998	0.0793815	8.5044	3.00965	0.0129733	0.0284432	-4.13269	PSMC2
1634	P36021	0.814696	5.18816	3.68954	0.00410395	0.0111991	-2.29479	SLC16A2
1635	P36404	-0.250401	7.92567	-4.64526	0.000888503	0.00339846	-1.33136	ARL2
1636	P36405	-0.180757	8.27518	-5.12512	0.000432163	0.00194248	-0.587125	ARL3
1637	P36507	-0.0149392	6.50548	-0.448313	0.663382	0.727791	-7.33618	MAP2K2
1638	P36542;P36542-2	0.0783472	8.57733	1.59455	0.141566	0.205589	-6.43431	ATP5C1
1639	P36543	-0.056562	6.28453	-1.09995	0.296857	0.380382	-6.75979	ATP6V1E1
1640	P36551	-0.414806	7.01093	-8.59111	5.83361e-06	9.40571e-05	4.09872	CPOX
1641	P36578	0.223606	9.32293	5.6961	0.000191337	0.00107572	0.280394	RPL4
1642	P36639;P36639-2;P36639-3;P36639-4	0.125113	7.07098	1.8481	0.0940153	0.147117	-5.94866	NUDT1
1643	P36776;P36776-2	-0.35483	7.1782	-3.04649	0.0121783	0.0270437	-3.97031	LONP1
1644	P36871	-1.04731	7.70632	-21.6566	8.36049e-10	6.07087e-07	13.2367	PGM1
1645	P36873;P36873-2	0.226626	10.6348	4.03077	0.00234427	0.00724803	-2.3096	PPP1CC
1646	P36897;P36897-2;P36897-3	0.371613	5.28186	3.90556	0.00287431	0.00850059	-1.98262	TGFBR1
1647	P36915	-0.200393	6.47615	-3.59903	0.00477184	0.0125865	-2.88	GNL1
1648	P36954	0.4999	6.43846	5.60823	0.000216249	0.00118347	0.376122	POLR2I
1649	P36955	1.66286	2.12133	1.43732	0.180849	0.252136	-4.9012	SERPINF1
1650	P36957	-0.40109	8.1633	-5.20596	0.000383993	0.0017937	-0.456748	DLST
1651	P36959	0.175685	3.44915	0.934937	0.371614	0.455383	-5.87604	GMPR
1652	P36969;P36969-2	-0.27287	6.6928	-4.08511	0.00214714	0.00675654	-2.10078	GPX4
1653	P37108	0.308313	6.1243	3.58487	0.00488618	0.0127878	-2.80273	SRP14
1654	P37198	-0.0652498	7.44724	-1.70897	0.117923	0.177876	-6.20462	NUP62
1655	P37235	0.221811	5.83845	3.45652	0.00606099	0.0153166	-2.93542	HPCAL1
1656	P37268	1.52871	5.70733	4.27751	0.00157812	0.00533302	-1.42433	FDFT1
1657	P37275;P37275-2;P37275-3;P37275-4;P37275-5	0.0473325	4.48678	0.544038	0.598208	0.670786	-6.56153	ZEB1
1658	P37287	-0.102577	5.59297	-0.911283	0.383361	0.466712	-6.71553	PIGA
1659	P37802;P37802-2	0.325167	8.1511	4.14969	0.00193527	0.00624173	-2.15897	TAGLN2
1660	P37837	-0.0803479	8.2835	-2.14124	0.0576236	0.098387	-5.59725	TALDO1
1661	P37840;P37840-2	0.120934	7.41051	1.78799	0.10374	0.159835	-6.08414	SNCA
1662	P38117	-0.0544486	8.72788	-0.66942	0.518223	0.599182	-7.43995	ETFB
1663	P38159	-0.0571835	7.24676	-0.83703	0.421921	0.505719	-7.21606	RBMX
1664	P38398;P38398-4;P38398-7;P38398-8	-0.560239	5.6973	-5.43647	0.000275555	0.00140504	0.322914	BRCA1
1665	P38432	-0.0312758	6.97763	-0.731402	0.481143	0.565703	-7.25999	COIL
1666	P38435;P38435-2	0.00806934	6.223	0.081525	0.936616	0.951921	-7.36292	GGCX
1667	P38570	-0.180945	8.48016	-1.50635	0.162567	0.230607	-6.553	ITGAE
1668	P38571;P38571-2	0.175114	6.92986	2.02926	0.0695861	0.115182	-5.64405	LIPA
1669	P38606;P38606-2	0.0832761	7.01976	2.14724	0.0570409	0.0975502	-5.47224	ATP6V1A
1670	P38646	-0.0387654	8.04259	-1.09395	0.299354	0.383155	-7.03863	HSPA9
1671	P38919	-0.19119	8.82636	-4.86651	0.000634687	0.00260361	-1.00442	EIF4A3
1672	P38935	-0.0286568	4.87235	-0.391931	0.703244	0.76148	-6.79313	IGHMBP2
1673	P39019	0.195067	8.74886	3.21155	0.00918226	0.0215407	-3.7854	RPS19
1674	P39023	0.145771	8.27654	4.4216	0.00125722	0.00447416	-1.71293	RPL3
1675	P39210	-0.211158	4.83164	-1.92209	0.083203	0.133589	-5.15009	MPV17
1676	P39656	-0.169187	7.86646	-5.17114	0.000403998	0.00185083	-0.496012	DDOST
1677	P39687	-0.15565	9.83586	-2.007	0.0722291	0.118816	-5.78529	ANP32A
1678	P39748	-0.0409208	7.9537	-1.20552	0.25546	0.33501	-6.90929	FEN1
1679	P39880;P39880-2;P39880-3	0.0293512	6.02048	0.479955	0.641474	0.709052	-7.17615	CUX1
1680	P40121;P40121-2	1.51053	3.4691	0.692875	0.503993	0.586955	-6.01476	CAPG
1681	P40123	-0.356529	6.82828	-3.81243	0.00334904	0.0095252	-2.58848	CAP2
1682	P40222	-0.419824	7.20695	-5.473	0.000261619	0.00135243	0.0287151	TXLNA
1683	P40227	0.0271862	9.24467	0.595318	0.564718	0.64041	-7.47813	CCT6A
1684	P40337;P40337-2;P40337-3	0.856765	5.95428	6.80398	4.4706e-05	0.000376402	2.17719	VHL
1685	P40424;P40424-2;P40424-3	-0.0600454	6.23778	-0.49937	0.628206	0.697065	-7.2365	PBX1
1686	P40425	-0.371226	4.93469	-1.62835	0.134176	0.196845	-5.61631	PBX2
1687	P40429	0.134929	9.47336	3.84101	0.00319521	0.0092223	-2.67745	RPL13A
1688	P40616;P40616-2	-0.086358	7.34737	-1.58061	0.144717	0.209373	-6.37622	ARL1
1689	P40692;P40692-2;P40692-3	0.370955	4.14306	0.407452	0.69217	0.752406	-6.48933	MLH1
1690	P40763;P40763-3	-0.406286	5.95766	-4.71682	0.000796293	0.00311128	-0.869316	STAT3
1691	P40818	-0.053101	4.90089	-0.515393	0.61736	0.687793	-6.74453	USP8
1692	P40855	0.403088	5.5627	2.37692	0.038562	0.0700611	-4.68528	PEX19
1693	P40925;P40925-3	-0.300646	7.8101	-6.41913	7.27448e-05	0.000524084	1.3301	MDH1
1694	P40926	0.181068	9.55208	2.67338	0.0231522	0.0458353	-4.69349	MDH2
1695	P40937;P40937-2	0.0676474	6.69659	2.10441	0.0613233	0.103414	-5.47917	RFC5
1696	P40938	0.142706	7.18724	4.99686	0.000522284	0.00223036	-0.702437	RFC3
1697	P40939	-0.278234	7.89797	-5.38907	0.000294833	0.00147609	-0.163724	HADHA
1698	P41091	0.3038	8.55496	7.08985	3.1511e-05	0.000294591	2.19273	EIF2S3
1699	P41208	-0.462379	7.88806	-4.69989	0.00081715	0.00317122	-1.23919	CETN2
1700	P41214	-0.494932	6.11166	-9.21378	3.09526e-06	6.38914e-05	4.92699	EIF2D
1701	P41223	0.0530422	6.55991	0.88407	0.397196	0.481179	-7.04597	BUD31
1702	P41227	0.336269	7.039	5.86101	0.000152509	0.000906912	0.624354	NAA10
1703	P41229;P41229-5	0.107484	5.84426	0.691095	0.505064	0.588011	-6.98413	KDM5C
1704	P41236	0.19082	6.1447	4.2346	0.00168956	0.00561344	-1.71305	PPP1R2
1705	P41240	0.308486	7.30104	7.32966	2.36743e-05	0.000241073	2.57199	CSK
1706	P41250	-0.313569	7.67644	-3.31456	0.00770602	0.0186675	-3.55973	GARS
1707	P41252	-0.154724	8.18182	-1.60163	0.139988	0.203898	-6.4121	IARS
1708	P41440;P41440-3	0.369532	4.65789	2.96906	0.0139103	0.0301244	-3.35987	SLC19A1
1709	P41567	0.219504	8.05042	1.97658	0.0759943	0.123946	-5.84804	EIF1
1710	P41732	1.59601	3.52703	5.88015	0.000148584	0.000892021	1.35693	TSPAN7
1711	P41743	0.590838	5.27899	9.02127	3.7512e-06	7.25443e-05	4.87756	PRKCI
1712	P42025	0.136825	5.65645	1.71601	0.116591	0.176137	-5.76218	ACTR1B
1713	P42126	-0.369101	7.12798	-2.47879	0.0323733	0.0605049	-4.93863	ECI1
1714	P42166	0.282975	7.20797	3.28361	0.00812196	0.0194701	-3.5622	TMPO
1715	P42167	-0.0909606	8.26591	-1.66761	0.126025	0.187355	-6.32205	TMPO
1716	P42224	0.218682	6.86552	3.83457	0.00322924	0.00929331	-2.55827	STAT1
1717	P42226	0.835974	4.43108	5.23733	0.000366872	0.00174561	0.385057	STAT6
1718	P42285	0.142526	6.95723	2.80354	0.0184976	0.0380988	-4.3578	SKIV2L2
1719	P42338	0.108758	4.73279	0.93086	0.373621	0.457354	-6.36758	PIK3CB
1720	P42345	-0.396956	5.88628	-6.08467	0.000112795	0.00072779	1.20169	MTOR
1721	P42356	-0.420977	5.70618	-8.60624	5.74201e-06	9.35408e-05	4.36285	PI4KA
1722	P42566	-0.0806109	7.57201	-1.88805	0.0880251	0.139502	-5.94989	EPS15
1723	P42568;P42568-2	-0.176957	5.71052	-2.23099	0.0494814	0.0864421	-4.98378	MLLT3
1724	P42574	-0.184064	7.18889	-2.6667	0.0234203	0.0462114	-4.63002	CASP3
1725	P42575	0.285637	4.48168	2.74482	0.0204684	0.0413078	-3.67977	CASP2
1726	P42677	0.311189	11.0979	3.40305	0.0066334	0.0165213	-3.36673	RPS27
1727	P42679;P42679-2;P42679-3	0.259633	3.67062	0.415087	0.68675	0.747843	-6.31026	MATK
1728	P42684;P42684-10;P42684-2;P42684-3;P42684-4;P42684-5;P42684-6;P42684-7	-0.200029	4.24359	-2.77527	0.0194212	0.0395645	-3.54888	ABL2
1729	P42694	-0.783767	4.99811	-11.8237	3.03197e-07	1.52794e-05	7.36313	HELZ
1730	P42695	0.155772	5.99413	3.25542	0.00852104	0.020271	-3.33401	NCAPD3
1731	P42696	0.0438193	7.07862	0.665861	0.520403	0.601014	-7.32446	RBM34
1732	P42704	-0.17142	7.9168	-5.60565	0.000217029	0.00118635	0.15983	LRPPRC
1733	P42765	-0.195239	7.29645	-2.42599	0.0354483	0.0653674	-5.05265	ACAA2
1734	P42766	0.0794298	11.289	1.39541	0.192785	0.265402	-6.60716	RPL35
1735	P42771;P42771-4	1.29958	8.30514	11.5875	3.67049e-07	1.71223e-05	6.95645	CDKN2A
1736	P42773	1.98248	5.9248	10.5937	8.52873e-07	2.71603e-05	6.34914	CDKN2C
1737	P42785;P42785-2	0.354916	6.20627	7.52014	1.89533e-05	0.000210038	2.99984	PRCP
1738	P42858	-0.437369	5.66298	-11.006	5.96411e-07	2.30035e-05	6.69678	HTT
1739	P42892;P42892-2;P42892-3;P42892-4	0.561656	5.9778	6.06619	0.000115612	0.000737706	1.15829	ECE1
1740	P42898;P42898-2	-0.257895	4.59466	-3.32436	0.00757895	0.0184198	-2.7378	MTHFR
1741	P43003;P43003-2	1.38778	5.19258	8.51946	6.28938e-06	9.7797e-05	4.38631	SLC1A3
1742	P43007	-1.20962	5.3979	-5.60114	0.000218404	0.00119104	0.685872	SLC1A4
1743	P43034	-0.271286	7.45501	-8.00744	1.09258e-05	0.00014534	3.37983	PAFAH1B1
1744	P43121	1.05274	6.18122	6.6148	5.66615e-05	0.000439152	1.88363	MCAM
1745	P43155;P43155-2	-0.911127	4.97383	-4.29106	0.00154456	0.0052401	-1.22506	CRAT
1746	P43243	0.0823318	8.18304	2.01399	0.0713889	0.117643	-5.79613	MATR3
1747	P43243-2	0.0871323	7.67478	1.96699	0.0772181	0.125527	-5.83729	MATR3
1748	P43246	-0.248622	7.89658	-8.66308	5.41166e-06	9.15863e-05	4.09715	MSH2
1749	P43250-2	0.573548	6.32725	3.40896	0.00656741	0.0163865	-3.15408	GRK6
1750	P43251;P43251-2;P43251-3;P43251-4	-0.282184	7.82657	-3.24777	0.00863272	0.0204812	-3.6878	BTD
1751	P43304	-0.305958	7.00875	-5.66056	0.000201021	0.00111295	0.334405	GPD2
1752	P43307	-0.363658	7.93493	-3.78965	0.00347719	0.00981862	-2.75816	SSR1
1753	P43355	4.57331	4.04495	8.19223	8.92433e-06	0.000125486	3.59991	MAGEA1
1754	P43378	-0.167756	5.27284	-2.16918	0.0549594	0.0945997	-4.92827	PTPN9
1755	P43487;P43487-2	-0.234681	8.58379	-3.27338	0.00826446	0.0197637	-3.67571	RANBP1
1756	P43490	0.160937	7.71474	3.97217	0.00257829	0.00780382	-2.43226	NAMPT
1757	P43686	-0.0663547	7.49703	-1.87461	0.0900002	0.141982	-5.96312	PSMC4
1758	P43699;P43699-3;Q9H2Z4	1.02975	4.98863	7.43946	2.08151e-05	0.000225497	3.19245	NKX2-1;NKX2-1;NKX2-4
1759	P43897	-0.0369413	7.86644	-0.880986	0.398785	0.482439	-7.23793	TSFM
1760	P45877	-0.109586	7.43232	-2.00205	0.0728293	0.119518	-5.75918	PPIC
1761	P45880	-0.0401482	8.69028	-1.34324	0.208568	0.282788	-6.76964	VDAC2
1762	P45954	-0.0660039	6.78665	-1.03602	0.32434	0.409368	-6.95058	ACADSB
1763	P45973	-0.670868	7.61591	-7.99404	1.10888e-05	0.000146381	3.35428	CBX5
1764	P45974-2	-0.263307	7.56411	-5.21944	0.000376537	0.00177327	-0.397249	USP5
1765	P45983-3;P45983-4	0.286851	4.57057	1.34639	0.207586	0.281899	-5.8467	MAPK8
1766	P45984;P45984-2	-0.291272	6.41183	-3.83486	0.00322769	0.00929272	-2.45871	MAPK9
1767	P45985;P45985-2	-0.152222	6.22669	-3.0801	0.0114963	0.0257697	-3.71095	MAP2K4
1768	P46013	0.18147	6.47129	2.5778	0.0272997	0.0523112	-4.6407	MKI67
1769	P46013-2	0.500237	6.68051	3.86148	0.00308959	0.00898127	-2.46889	MKI67
1770	P46019	-0.167993	5.08322	-1.9405	0.0806985	0.130239	-5.21729	PHKA2
1771	P46020;P46020-2;P46020-3	-0.0496915	6.1703	-1.12868	0.285103	0.367573	-6.69361	PHKA1
1772	P46060	0.601867	7.33992	5.08091	0.000461193	0.00204501	-0.58245	RANGAP1
1773	P46063	-0.321081	6.48143	-4.05874	0.00224053	0.00698674	-2.09652	RECQL
1774	P46087;P46087-4	0.0629973	7.47491	1.85543	0.0928883	0.14575	-5.98987	NOP2
1775	P46100;P46100-3	-0.406593	5.27201	-8.35722	7.47099e-06	0.000110686	4.17195	ATRX
1776	P46108	-0.360609	7.72492	-8.43922	6.84617e-06	0.000103653	3.85767	CRK
1777	P46109	-0.364456	8.35406	-10.6837	7.88026e-07	2.65392e-05	6.13316	CRKL
1778	P46199	-0.325488	5.36988	-3.28748	0.00806876	0.0193897	-3.06895	MTIF2
1779	P46379;P46379-2;P46379-3	0.0484901	7.2942	0.826882	0.427389	0.510766	-7.23048	BAG6
1780	P46459	-0.559938	8.17012	-18.8493	3.29802e-09	1.12896e-06	11.8581	NSF
1781	P46734;P46734-2;P46734-3	0.101707	5.34972	1.79571	0.102442	0.158188	-5.53574	MAP2K3
1782	P46736;P46736-2;P46736-3	0.0202101	6.18374	0.385386	0.707936	0.764912	-7.27349	BRCC3
1783	P46776	0.00671222	9.97709	0.171992	0.866838	0.897249	-7.62128	RPL27A
1784	P46777	0.422716	8.19934	9.16916	3.23535e-06	6.60252e-05	4.63414	RPL5
1785	P46778	-0.0502336	8.61247	-1.32208	0.215273	0.290283	-6.79466	RPL21
1786	P46779;P46779-2;P46779-3	-0.153634	9.83638	-2.57447	0.0274566	0.0525597	-4.85077	RPL28
1787	P46781	0.136992	10.8873	3.8362	0.00322057	0.00927998	-2.62989	RPS9
1788	P46782	0.222415	8.1945	3.63701	0.00447881	0.0119944	-3.03389	RPS5
1789	P46783	0.607903	7.784	6.57796	5.93689e-05	0.000455932	1.5527	RPS10
1790	P46821	-1.02341	6.7955	-7.70229	1.53802e-05	0.000182448	3.12151	MAP1B
1791	P46926	-0.135901	6.9743	-2.5043	0.0309831	0.0583517	-4.87315	GNPDA1
1792	P46934-4	0.175365	6.32841	1.73252	0.113522	0.172443	-5.95751	NEDD4
1793	P46937;P46937-2;P46937-3;P46937-5;P46937-6;P46937-7;P46937-8;P46937-9	0.323942	6.48411	3.16869	0.00987919	0.0228496	-3.62212	YAP1
1794	P46939;P46939-2	-0.403827	5.62584	-6.78969	4.55065e-05	0.000381746	2.22335	UTRN
1795	P46940	-0.0455428	7.75119	-0.924272	0.376878	0.460525	-7.18966	IQGAP1
1796	P46976;P46976-2	-0.132039	7.79387	-1.84907	0.0938653	0.146916	-6.02846	GYG1
1797	P46977	-0.0375543	7.7998	-0.877077	0.400807	0.484194	-7.23679	STT3A
1798	P47224	0.264296	7.33217	2.70335	0.0219859	0.043921	-4.58379	RABIF
1799	P47712	-0.0730252	5.8061	-0.851342	0.41429	0.497956	-6.84416	PLA2G4A
1800	P47755	-0.316294	8.39523	-5.59459	0.000220418	0.00119824	0.123531	CAPZA2
1801	P47756-2	-0.227699	8.63493	-8.02758	1.06856e-05	0.000142972	3.34625	CAPZB
1802	P47813	0.284817	8.50707	7.43607	2.08976e-05	0.000225786	2.6323	EIF1AX
1803	P47897	-0.133056	7.62983	-4.59056	0.000966596	0.00364267	-1.3984	QARS
1804	P47914	0.139406	9.64105	3.00307	0.0131207	0.0287026	-4.12001	RPL29
1805	P47974	-0.744915	1.38433	-1.75008	0.110338	0.168351	-4.40178	ZFP36L2
1806	P47985	0.10455	7.2043	1.66982	0.125579	0.186853	-6.23159	UQCRFS1
1807	P48029	1.18555	5.68481	7.10775	3.08383e-05	0.000290858	2.6523	SLC6A8
1808	P48047	-0.152078	8.34983	-4.50572	0.00110244	0.00402859	-1.57748	ATP5O
1809	P48059;P48059-2;P48059-3;P48059-4;P48059-5	0.537889	5.44829	4.7957	0.000706297	0.0028334	-0.58016	LIMS1
1810	P48147	0.137899	6.46983	2.70461	0.0219383	0.0438512	-4.42468	PREP
1811	P48163	0.510347	6.3066	13.8665	6.59827e-08	6.09806e-06	8.87817	ME1
1812	P48200	0.354005	5.43749	1.92321	0.0830485	0.13344	-5.3692	IREB2
1813	P48382	-0.361867	3.9701	-1.89001	0.0877407	0.139128	-4.87525	RFX5
1814	P48426;P48426-2	-0.270056	5.79416	-2.14312	0.0574404	0.0981606	-5.15356	PIP4K2A
1815	P48444	0.199835	6.88388	4.18075	0.00184129	0.00602763	-1.97739	ARCN1
1816	P48449;P48449-2	-0.760988	6.44441	-11.2062	5.03373e-07	2.10623e-05	6.77358	LSS
1817	P48506	-0.0801583	6.32062	-2.2859	0.0450595	0.0799719	-5.09167	GCLC
1818	P48507	0.0729217	6.99554	1.38727	0.19518	0.268111	-6.58323	GCLM
1819	P48509	0.483423	4.71695	2.97495	0.0137702	0.0298584	-3.36636	CD151
1820	P48552	1.37632	6.16924	1.68957	0.121663	0.182402	-5.89681	NRIP1
1821	P48556	-0.0999635	8.5868	-3.05189	0.0120659	0.0268113	-4.06129	PSMD8
1822	P48634	0.0471331	6.75244	0.758301	0.465581	0.549559	-7.19568	PRRC2A
1823	P48637	-0.802601	7.57456	-7.56441	1.8009e-05	0.000202499	2.8428	GSS
1824	P48643	0.124525	8.75464	3.09581	0.011191	0.0252328	-3.98709	CCT5
1825	P48651	0.394589	6.27929	2.78707	0.0190301	0.0389171	-4.22441	PTDSS1
1826	P48723	-0.38277	6.58254	-2.73596	0.0207835	0.0418214	-4.39538	HSPA13
1827	P48729	0.133956	6.49408	2.00344	0.0726605	0.119374	-5.59147	CSNK1A1
1828	P48730-2	0.129282	5.48173	0.844489	0.417932	0.501373	-6.73363	CSNK1D
1829	P48735	-0.194584	7.81102	-1.9814	0.0753856	0.123041	-5.82582	IDH2
1830	P48739;P48739-2;P48739-3	-0.257477	8.0354	-9.15444	3.28305e-06	6.64698e-05	4.62354	PITPNB
1831	P48960;P48960-2;P48960-3	1.43905	2.36099	4.59679	0.00095735	0.0036177	-0.418184	CD97
1832	P49005	-0.192033	6.45537	-2.65913	0.0237283	0.0466857	-4.49944	POLD2
1833	P49006	-0.453198	8.81196	-6.89644	3.9881e-05	0.000348172	1.93961	MARCKSL1
1834	P49023;P49023-2;P49023-3	0.387674	5.61221	3.58675	0.00487085	0.0127622	-2.63332	PXN
1835	P49069	-0.151875	6.21051	-1.35888	0.203728	0.277807	-6.43446	CAMLG
1836	P49116	-0.567104	6.03794	-3.68776	0.0041161	0.0112189	-2.59425	NR2C2
1837	P49137	0.0121796	6.5751	0.210333	0.837586	0.873915	-7.43798	MAPKAPK2
1838	P49189	-0.289215	8.17797	-4.26942	0.00159853	0.00537859	-1.96082	ALDH9A1
1839	P49207	0.0667519	8.66598	1.38057	0.19717	0.270357	-6.72214	RPL34
1840	P49247	0.317536	5.67602	3.46538	0.00597126	0.015145	-2.86463	RPIA
1841	P49257	0.0480115	6.92059	0.759107	0.46512	0.549108	-7.22804	LMAN1
1842	P49281;P49281-2;P49281-3;P49281-4;P49281-5	-0.0867722	5.3624	-0.580409	0.574347	0.64856	-6.88552	SLC11A2
1843	P49321	-0.201301	8.33001	-3.54268	0.00524384	0.0135848	-3.20195	NASP
1844	P49327	0.250908	8.16825	2.35716	0.03989	0.072151	-5.23751	FASN
1845	P49336;P49336-2	-0.0120547	4.95052	-0.136685	0.893963	0.918851	-6.89633	CDK8
1846	P49354	-0.0678951	6.23218	-1.43093	0.182627	0.253949	-6.34944	FNTA
1847	P49356	0.489954	5.974	4.96659	0.000546348	0.0023141	-0.47471	FNTB
1848	P49366	-0.123208	6.09923	-1.80701	0.100567	0.155641	-5.77978	DHPS
1849	P49368	0.15211	8.39907	4.36697	0.00136994	0.00478488	-1.8069	CCT3
1850	P49406	0.31833	7.16426	7.03056	3.38545e-05	0.000310862	2.20723	MRPL19
1851	P49407;P49407-2	-0.373086	5.24029	-3.8725	0.00303425	0.00886144	-2.02693	ARRB1
1852	P49411	0.0175622	9.15385	0.338024	0.74226	0.794136	-7.61074	TUFM
1853	P49418;P49418-2	-0.232017	6.85216	-3.82946	0.00325649	0.00934714	-2.56557	AMPH
1854	P49419-2	-0.401484	7.63948	-3.7577	0.00366559	0.0102574	-2.79043	ALDH7A1
1855	P49427	0.535655	8.03249	4.55243	0.00102532	0.00380991	-1.48493	CDC34
1856	P49441	-0.397864	4.48449	-4.52122	0.0010762	0.00395496	-0.730881	INPP1
1857	P49448	-0.662645	8.01789	-8.45297	6.74708e-06	0.000102603	3.8589	GLUD2
1858	P49454	0.19691	4.82117	2.11513	0.0602231	0.102057	-4.84425	CENPF
1859	P49458	0.376384	8.10544	4.65621	0.000873696	0.00335297	-1.32197	SRP9
1860	P49459	0.324973	7.19643	2.03502	0.0689168	0.114375	-5.67543	UBE2A
1861	P49585	0.34219	6.8918	6.35064	7.94857e-05	0.000559969	1.33973	PCYT1A
1862	P49588	-0.0360278	7.45767	-0.363314	0.723853	0.77903	-7.53968	AARS
1863	P49589-3	-0.260936	7.12716	-2.04704	0.0675406	0.112334	-5.6487	CARS
1864	P49590;P49590-2	-0.356818	6.07246	-6.29459	8.55037e-05	0.000587966	1.44175	HARS2
1865	P49591	-0.263916	7.79962	-3.18057	0.0096808	0.0224509	-3.8028	SARS
1866	P49593	-0.376802	6.91194	-11.3278	4.54709e-07	1.99956e-05	6.81031	PPM1F
1867	P49642	0.062418	6.80096	1.09082	0.300669	0.384482	-6.89562	PRIM1
1868	P49643	-0.0591417	6.71549	-0.999614	0.340822	0.425426	-6.9724	PRIM2
1869	P49674	-0.211734	6.50769	-1.20547	0.255479	0.33501	-6.70137	CSNK1E
1870	P49711	-0.0859071	5.61471	-0.943524	0.367415	0.451599	-6.69315	CTCF
1871	P49720	0.0750504	7.05124	1.23745	0.24389	0.322138	-6.77652	PSMB3
1872	P49721	0.103433	8.69582	2.63813	0.0246033	0.0481876	-4.77816	PSMB2
1873	P49736	0.360064	8.34936	7.38842	2.20949e-05	0.000233603	2.57724	MCM2
1874	P49748;P49748-3	-1.24581	6.26606	-7.91805	1.20646e-05	0.000154249	3.49988	ACADVL
1875	P49750-4	-0.346884	6.45906	-6.76828	4.67349e-05	0.000388745	1.9853	YLPM1
1876	P49753	0.7448	6.87558	1.55463	0.150756	0.216657	-6.32187	ACOT2
1877	P49754;P49754-2;P49754-3	0.0672365	4.95412	1.04614	0.319865	0.40483	-6.34242	VPS41
1878	P49755	-0.153748	7.09909	-3.05502	0.0120015	0.0267112	-3.94603	TMED10
1879	P49756	0.119326	6.70702	2.98026	0.013645	0.0296336	-4.00407	RBM25
1880	P49757;P49757-2;P49757-3;P49757-4	0.223866	6.90671	6.53724	6.25239e-05	0.000471765	1.59056	NUMB
1881	P49760;P49760-3	0.412376	5.98295	1.63924	0.13187	0.194204	-5.97732	CLK2
1882	P49761;P49761-1;P49761-3	0.157762	5.00142	1.42275	0.184923	0.256522	-5.92137	CLK3
1883	P49770	0.400904	6.72237	4.90701	0.000597234	0.00248093	-0.761825	EIF2B2
1884	P49773	-0.296787	8.7574	-2.13863	0.0578786	0.0987626	-5.61181	HINT1
1885	P49790	-0.470169	6.77246	-8.13515	9.4964e-06	0.000130865	3.61809	NUP153
1886	P49792	0.0924912	6.83246	2.82325	0.0178795	0.0370245	-4.30128	RANBP2
1887	P49810;P49810-3	-0.228888	4.47921	-2.11775	0.0599575	0.101782	-4.7114	PSEN2
1888	P49815;P49815-2;P49815-3;P49815-4;P49815-5;P49815-6;P49815-7	0.0804099	6.08891	1.63978	0.131755	0.194077	-6.0193	TSC2
1889	P49821;P49821-2	0.0593481	7.88661	1.41131	0.188179	0.26048	-6.65267	NDUFV1
1890	P49840	0.00109488	7.00588	0.0229526	0.982135	0.986278	-7.55005	GSK3A
1891	P49841;P49841-2	0.123073	7.71681	1.8373	0.0956979	0.14931	-6.03987	GSK3B
1892	P49842;P49842-2;P49842-3;P49842-4	-0.812105	4.29428	-4.65258	0.000878572	0.00336981	-0.467216	STK19
1893	P49848;P49848-3	-0.325617	5.1985	-5.49218	0.000254605	0.00132564	0.544592	TAF6
1894	P49902	-0.144735	5.9561	-2.44331	0.0344091	0.0638416	-4.71608	NT5C2
1895	P49903	0.0579579	8.32324	0.601476	0.560768	0.6375	-7.47572	SEPHS1
1896	P49914	-0.140864	6.03516	-1.59102	0.142358	0.20648	-6.07047	MTHFS
1897	P49915	0.206028	7.75676	6.06087	0.000116437	0.00074159	0.832986	GMPS
1898	P49916;P49916-3	-0.00587983	6.86702	-0.131315	0.898103	0.922489	-7.5157	LIG3
1899	P49959;P49959-3	-0.284446	6.70985	-5.02127	0.000503698	0.00217346	-0.584007	MRE11
1900	P50148	0.379009	5.36814	3.18213	0.00965504	0.0223987	-3.24549	GNAQ
1901	P50213	0.151687	6.83657	2.88437	0.0160926	0.0339455	-4.19599	IDH3A
1902	P50219	-0.242177	6.47614	-1.97605	0.0760617	0.124027	-5.62949	MNX1
1903	P50225	-0.349347	6.8638	-2.50875	0.0307467	0.0579828	-4.84327	SULT1A1
1904	P50336	-0.77489	5.70491	-6.69997	5.08995e-05	0.000410047	2.09715	PPOX
1905	P50395	-0.00264675	8.66189	-0.105192	0.918281	0.937704	-7.67327	GDI2
1906	P50402	-0.176405	7.55187	-4.32092	0.00147321	0.00505718	-1.83363	EMD
1907	P50416;P50416-2	-1.30635	6.16665	-13.8467	6.68983e-08	6.09806e-06	8.88068	CPT1A
1908	P50443	0.19516	4.17808	1.68599	0.122364	0.183197	-5.24748	SLC26A2
1909	P50453	0.197561	4.86476	1.8927	0.0873518	0.138798	-5.206	SERPINB9
1910	P50454	-0.104822	8.28224	-1.99631	0.0735316	0.120442	-5.82793	SERPINH1
1911	P50479	0.378697	4.51173	3.57694	0.00495138	0.0129437	-2.27905	PDLIM4
1912	P50502	-0.424931	8.35494	-14.0295	5.89474e-08	5.94015e-06	8.87319	ST13
1913	P50542;P50542-2;P50542-3;P50542-4	-0.00292878	6.99589	-0.0540126	0.957978	0.968215	-7.54706	PEX5
1914	P50552	-0.127538	5.70804	-2.50084	0.0311681	0.0586015	-4.53593	VASP
1915	P50570-3	-0.264228	8.35827	-7.47004	2.00871e-05	0.000220831	2.67801	DNM2
1916	P50570;P50570-5	-0.242219	7.29579	-7.68327	1.57166e-05	0.00018485	3.00745	DNM2
1917	P50579	0.151187	5.30776	0.689138	0.506244	0.588799	-6.79072	METAP2
1918	P50583	-0.250504	7.06965	-2.56061	0.0281203	0.053675	-4.79268	NUDT2
1919	P50613	0.162141	6.67074	1.81841	0.0987084	0.153211	-5.91673	CDK7
1920	P50748	-0.0425393	6.18646	-0.901281	0.388405	0.472021	-6.92759	KNTC1
1921	P50750;P50750-2	-0.0699214	7.45884	-1.16109	0.272287	0.353426	-6.91812	CDK9
1922	P50851	-0.505444	6.33913	-10.1225	1.30277e-06	3.67116e-05	5.79054	LRBA
1923	P50851-2	-0.367517	6.22954	-5.50688	0.000249367	0.00130823	0.271166	LRBA
1924	P50897	0.220628	6.15633	2.84952	0.0170881	0.0356315	-4.08585	PPT1
1925	P50914	0.215338	9.94038	6.54197	6.21484e-05	0.000470002	1.50145	RPL14
1926	P50990	0.0918196	7.9588	2.44303	0.0344258	0.0638416	-5.08362	CCT8
1927	P50991	0.228165	8.60011	4.73424	0.000775422	0.00305044	-1.21294	CCT4
1928	P50993	1.97035	8.20314	2.47302	0.0326959	0.0609758	-5.00327	ATP1A2
1929	P50995;P50995-2	0.244509	7.53249	4.77217	0.000731954	0.00291621	-1.09612	ANXA11
1930	P51003	0.24306	7.3666	4.35234	0.00140188	0.00487341	-1.762	PAPOLA
1931	P51114	0.603636	6.90371	10.8256	6.96455e-07	2.48304e-05	6.36827	FXR1
1932	P51116	-0.295929	7.56211	-10.4476	9.70938e-07	2.97927e-05	5.94773	FXR2
1933	P51148;P51148-2	-0.129808	7.87997	-1.93614	0.0812852	0.131088	-5.90142	RAB5C
1934	P51149	0.138873	8.10776	2.23015	0.0495527	0.0865394	-5.4451	RAB7A
1935	P51151	-0.246371	8.05509	-3.3391	0.00739177	0.0180647	-3.5433	RAB9A
1936	P51153	0.599795	6.62015	4.7019	0.000814649	0.00316507	-1.05979	RAB13
1937	P51157-2	-0.53009	5.109	-5.26472	0.000352596	0.00169403	0.237655	RAB28
1938	P51397	-0.298116	8.02617	-0.810679	0.436218	0.519967	-7.30797	DAP
1939	P51398	0.0445892	7.47545	1.28591	0.227144	0.303915	-6.77406	DAP3
1940	P51452	-0.333058	7.67045	-6.5071	6.4976e-05	0.000484657	1.46088	DUSP3
1941	P51513;P51513-3;P51513-4;P51513-5	-0.892357	5.55078	-5.96719	0.00013205	0.000814025	1.14844	NOVA1
1942	P51530;P51530-2;P51530-3;P51530-4	1.1468	6.41136	3.81327	0.00334445	0.00951775	-2.44507	DNA2
1943	P51531;P51531-2	0.876369	4.92536	8.33759	7.62963e-06	0.000112553	4.20705	SMARCA2
1944	P51532;P51532-2;P51532-3;P51532-4;P51532-5	-0.104545	6.30331	-3.09662	0.0111755	0.025206	-3.70471	SMARCA4
1945	P51553	-0.13409	7.14775	-1.65501	0.128592	0.190352	-6.24516	IDH3G
1946	P51570;P51570-2	-0.584845	7.25007	-10.9478	6.26878e-07	2.36501e-05	6.43954	GALK1
1947	P51571	0.0581762	8.16684	0.829844	0.425788	0.509381	-7.29935	SSR4
1948	P51572;P51572-2	0.404052	5.64325	3.77468	0.00356415	0.0100314	-2.32287	BCAP31
1949	P51580	-0.216519	6.3094	-5.15973	0.000410793	0.00187079	-0.278782	TPMT
1950	P51587	-0.120731	2.10095	-0.309575	0.763171	0.811979	-5.83446	BRCA2
1951	P51608-2	-0.706949	6.22266	-7.35694	2.29265e-05	0.000236858	2.80454	MECP2
1952	P51610-4	-0.182464	7.08908	-5.35199	0.000310916	0.00154207	-0.140736	HCFC1
1953	P51617;P51617-2;P51617-4	0.181289	5.99901	3.39381	0.00673775	0.0167431	-3.09597	IRAK1
1954	P51648;P51648-2	-0.307286	7.56214	-8.3973	7.15817e-06	0.000107435	3.82185	ALDH3A2
1955	P51649;P51649-2	-0.533528	5.86406	-5.97435	0.000130781	0.000809061	1.05575	ALDH5A1
1956	P51654;P51654-2;P51654-3	-0.0189449	1.10065	-0.044947	0.965025	0.973485	-5.62111	GPC3
1957	P51659	0.127716	7.58354	1.13357	0.283142	0.365522	-6.96094	HSD17B4
1958	P51665	0.0361112	7.40079	0.688678	0.506522	0.588824	-7.35146	PSMD7
1959	P51668;Q9Y2X8	0.168202	9.26196	1.55913	0.149694	0.215534	-6.47412	UBE2D1;UBE2D4
1960	P51687	-0.166914	6.52713	-2.81356	0.0181807	0.0375491	-4.25191	SUOX
1961	P51688	-0.846935	6.95687	-9.02242	3.74686e-06	7.25443e-05	4.58687	SGSH
1962	P51692	-1.00062	5.71702	-10.959	6.2088e-07	2.36421e-05	6.65888	STAT5B
1963	P51784	-0.143481	5.71725	-1.21465	0.252107	0.331659	-6.44292	USP11
1964	P51790;P51790-4	-0.0322784	6.29919	-0.398948	0.698228	0.757356	-7.30293	CLCN3
1965	P51798;P51798-2	-0.0974534	6.21127	-0.924575	0.376728	0.460505	-6.91385	CLCN7
1966	P51809	0.00771306	6.47897	0.154764	0.880054	0.907662	-7.42522	VAMP7
1967	P51812	-0.0312313	6.85948	-0.524866	0.610992	0.682242	-7.37482	RPS6KA3
1968	P51825;P51825-2;P51825-3	0.301467	2.72678	1.60138	0.140043	0.203907	-4.88837	AFF1
1969	P51858	0.237971	8.07083	5.52652	0.00024255	0.00128123	0.0340518	HDGF
1970	P51946	0.188713	6.37128	2.90916	0.0154201	0.0327569	-4.04583	CCNH
1971	P51948	0.208274	5.80509	1.64714	0.130219	0.192224	-5.91142	MNAT1
1972	P51956	-0.209805	5.57485	-1.4159	0.186867	0.258906	-6.14548	NEK3
1973	P51957;P51957-3	-0.914549	4.99896	-2.86172	0.0167328	0.0350601	-3.64274	NEK4
1974	P51965;P51965-2	0.905596	8.94817	5.58129	0.000224565	0.00121504	0.107977	UBE2E1
1975	P51970	0.0844255	7.98253	2.08707	0.0631427	0.106093	-5.67026	NDUFA8
1976	P51991	0.0873448	8.87846	1.57117	0.146887	0.2122	-6.46939	HNRNPA3
1977	P52209	-0.476758	7.86859	-10.5604	8.78348e-07	2.769e-05	6.03652	PGD
1978	P52272;P52272-2	0.126175	7.66913	3.36325	0.00709541	0.0174516	-3.47503	HNRNPM
1979	P52292	0.606376	8.38466	3.79894	0.00342431	0.00969706	-2.76015	KPNA2
1980	P52294	0.297604	6.33818	6.83647	4.29421e-05	0.000364665	2.10319	KPNA1
1981	P52298	0.114756	7.14168	1.38303	0.196436	0.26946	-6.61187	NCBP2
1982	P52306;P52306-5	0.411784	6.91449	8.01904	1.07868e-05	0.000144047	3.46075	RAP1GDS1
1983	P52429	-0.456673	7.55313	-3.02584	0.0126175	0.0278666	-4.04933	DGKE
1984	P52434	0.255647	7.55634	4.27003	0.00159697	0.00537859	-1.91773	POLR2H
1985	P52435;Q9GZM3;Q9H1A7	1.03166	4.43468	5.95475	0.000134286	0.000821909	1.40045	POLR2J;POLR2J2;POLR2J3
1986	P52564	-0.180904	6.87505	-2.3187	0.0426038	0.0763396	-5.16598	MAP2K6
1987	P52565	-0.543463	8.082	-8.92105	4.15136e-06	7.7672e-05	4.37296	ARHGDIA
1988	P52569;P52569-3	2.59669	5.88936	4.75371	0.000752782	0.00298176	-0.587559	SLC7A2
1989	P52594;P52594-2;P52594-3;P52594-4	-0.326763	6.97532	-4.49212	0.00112604	0.004096	-1.47828	AGFG1
1990	P52597	0.15288	7.66338	3.95421	0.00265482	0.0079587	-2.45845	HNRNPF
1991	P52630;P52630-4	0.651584	4.49415	3.81604	0.0033292	0.00948968	-1.86517	STAT2
1992	P52655	0.486542	7.97996	3.69765	0.00404907	0.0110844	-2.91645	GTF2A1
1993	P52657	-0.513698	7.58406	-4.00479	0.00244514	0.00748477	-2.36369	GTF2A2
1994	P52701	-0.191718	7.25003	-5.91051	0.000142576	0.000861912	0.664696	MSH6
1995	P52732	-0.245884	6.75824	-4.22788	0.00170775	0.00566027	-1.8757	KIF11
1996	P52735;P52735-2;P52735-3	-0.233985	4.45466	-3.06753	0.0117467	0.0262371	-3.12631	VAV2
1997	P52739;P52739-2	-0.525029	2.37185	-1.29622	0.223708	0.300074	-5.1644	ZNF131
1998	P52747;P52747-2;P52747-3	-0.0737104	2.04366	-0.369827	0.719141	0.775047	-5.79788	ZNF143
1999	P52756	-0.185451	6.58624	-2.72299	0.0212538	0.0426628	-4.42176	RBM5
[truncated: 4,905 more rows]
