# Supplementary material for: CRISPR screen for protein inclusion formation uncovers a role for SRRD in the regulation of intermediate filament dynamics and aggresome assembly
Source: PLoS Genet. 2024 Feb 5;20(2):e1011138. doi: 10.1371/journal.pgen.1011138 (PMC10868785; doi:10.1371/journal.pgen.1011138)
Supplement: S5 Table — (XLSX) [file pgen.1011138.s006.xlsx]

## Sheet: 2022_10_08_myTopHits_noMGwHVWT_
	PG.Genes.x	logFC	AveExpr	t	P.Value	adj.P.Val	B
1	FKBP8	-15.0852	-0.863053	-4.43085	0.000631197	0.00438237	-0.666698
2	CDC6	-7.66432	5.27027	-6.7892	1.09693e-05	0.000280185	3.11549
4	METTL2B	-7.1368	3.63336	-2.59028	0.0219778	0.0592023	-3.14502
5	ECD	-7.12195	4.24714	-2.7646	0.0157111	0.0466026	-2.88361
6	UBE2C	-6.94027	4.22513	-2.67851	0.018551	0.052241	-3.01421
7	AATF	-6.8528	4.86321	-2.67337	0.0187355	0.052657	-3.04431
8	PSMB1	-6.29171	8.10001	-15.4654	6.24115e-10	1.44295e-06	12.605
10	METAP2	-6.07754	4.05441	-2.24614	0.0421402	0.096847	-3.70013
11	HSPB1	-5.9503	6.7426	-8.41784	1.02852e-06	8.1998e-05	5.83316
12	MTCH2	-5.85777	3.97719	-2.02193	0.0636166	0.129359	-4.03376
13	CNDP2	-5.81486	3.87205	-1.83692	0.088495	0.16608	-4.31759
14	SQLE	-5.65349	4.11647	-2.31604	0.0369802	0.0882333	-3.59231
16	CDC7	-5.16794	4.68072	-2.06343	0.0590003	0.122616	-4.05418
18	SF3B3	-4.89133	6.77068	-11.4113	2.79504e-08	1.51928e-05	9.14679
19	MLF2	-4.84716	6.52337	-9.05665	4.42695e-07	4.65232e-05	6.64943
20	SETDB1	-4.79749	3.6177	-1.95797	0.0713852	0.140223	-4.10917
21	RNASEH2A	-4.59593	6.88709	-10.8295	5.28503e-08	2.0365e-05	8.69202
22	ARIH1	-4.45938	3.31909	-1.52807	0.149747	0.250699	-4.71098
23	SUMO3	-4.44014	8.11064	-6.7626	1.14338e-05	0.000280185	3.5676
24	CS	-4.3993	6.65865	-9.2785	3.33721e-07	3.99291e-05	6.99673
25	TPI1	-4.38028	5.32317	-6.10284	3.29849e-05	0.000563983	2.59643
27	UBTF	-4.27645	6.81386	-9.52496	2.45249e-07	3.99291e-05	7.30709
28	BAG6	-4.26206	6.58603	-11.6461	2.17779e-08	1.51928e-05	9.41472
29	PSMB2	-4.21391	7.53953	-10.5622	7.14916e-08	2.27744e-05	8.56967
30	CA2	-4.20559	6.71481	-6.35838	2.17282e-05	0.00041863	3.03858
31	NUDT21	-4.19597	6.16094	-8.00981	1.80506e-06	9.83258e-05	5.37086
32	COG2	-4.18471	5.14225	-5.9925	3.96105e-05	0.000609453	2.42222
33	AK2	-4.13438	6.15783	-7.23922	5.51612e-06	0.00018483	4.33869
34	DFFA	-4.11882	3.067	-1.36936	0.193397	0.305002	-4.89424
35	COMMD2	-4.10126	5.88147	-6.4074	2.00767e-05	0.000393367	3.11605
36	TPT1	-3.94742	6.20579	-4.74757	0.000350896	0.00297169	0.360593
37	ARMC6	-3.94108	6.66005	-7.06029	7.22687e-06	0.000234651	4.10583
38	PSAT1	-3.92481	7.58157	-9.35538	3.02951e-07	3.99291e-05	7.18833
39	SCML2	-3.91097	3.36805	-1.42009	0.178426	0.285087	-4.85336
40	S100A7	-3.90258	6.69169	-5.85437	4.99311e-05	0.000708225	2.21801
41	UTP4	-3.89697	5.58689	-4.79835	0.000319726	0.00278946	0.503815
42	NAE1	-3.87969	5.46901	-4.71435	0.000372972	0.00311131	0.369462
43	AURKA	-3.86911	6.78391	-9.84486	1.65901e-07	3.43101e-05	7.70467
44	NPLOC4	-3.84554	6.0469	-7.47403	3.89397e-06	0.000155834	4.66478
46	PSMA5	-3.82201	7.77154	-7.95528	1.94888e-06	9.91852e-05	5.34753
47	RPA1	-3.77475	5.93662	-6.05035	3.59783e-05	0.000580784	2.56876
48	NDUFS3	-3.74318	6.25394	-6.5118	1.69845e-05	0.000363595	3.28427
49	CDC23	-3.73464	6.53934	-9.48619	2.57322e-07	3.99291e-05	7.26971
50	SHMT2	-3.66961	7.46771	-7.00111	7.90956e-06	0.000243825	3.96158
51	NDUFB10	-3.6565	7.2678	-9.12941	4.03283e-07	4.43995e-05	6.9067
52	BUB1	-3.63519	6.81783	-2.91036	0.0118431	0.0385108	-3.21429
54	MTHFD2	-3.61693	6.67597	-3.24493	0.00616995	0.0242748	-2.54671
55	TRMT112	-3.60694	6.49553	-8.47539	9.5154e-07	7.857e-05	6.04532
56	PPP2R1B	-3.58591	6.54903	-7.63455	3.0814e-06	0.000138637	4.92771
59	RPA2	-3.56916	6.81935	-8.84583	5.81828e-07	5.84864e-05	6.53568
60	PELP1	-3.55672	5.76572	-4.95809	0.00023913	0.00231003	0.768956
61	UBXN1	-3.53054	6.73645	-5.67658	6.75304e-05	0.0008973	1.8975
62	UFD1	-3.53002	6.2709	-8.49157	9.31025e-07	7.857e-05	6.03636
63	ESF1	-3.51187	5.95833	-3.75206	0.00230095	0.0116153	-1.46018
64	ANP32E	-3.49702	6.55559	-6.42875	1.93993e-05	0.000386648	3.14279
65	NARS1	-3.49583	7.20554	-7.45164	4.02424e-06	0.000155834	4.64816
66	DNMT1	-3.49453	6.26538	-6.69002	1.281e-05	0.000297165	3.55422
67	PSMA1	-3.48566	7.44279	-9.3122	3.19842e-07	3.99291e-05	7.13611
68	VPS26A	-3.46772	6.77973	-7.62636	3.11813e-06	0.000138637	4.91641
69	ANAPC5	-3.4632	6.31012	-5.43794	0.000101975	0.00120906	1.53101
70	PSMA6	-3.45658	6.5438	-6.68541	1.2903e-05	0.000297165	3.53882
71	POLR1B	-3.45494	5.89896	-6.90054	9.2307e-06	0.000263988	3.86073
72	PPIH	-3.44432	6.4123	-8.70545	6.99808e-07	6.47183e-05	6.3283
73	CEP131	-3.41597	5.12953	-4.21582	0.000946424	0.00589793	-0.508853
74	GPI	-3.40912	6.01306	-7.34181	4.73348e-06	0.000160938	4.49584
75	PPP4C	-3.364	7.63183	-9.33498	3.10808e-07	3.99291e-05	7.162
77	;POLA2	-3.31519	6.62356	-8.28426	1.23384e-06	8.62749e-05	5.81155
78	NPM3	-3.27224	6.5928	-5.48664	9.36894e-05	0.00115388	1.58442
79	ACTR8	-3.26671	6.47669	-6.68154	1.29817e-05	0.000297165	3.53249
81	PSMG1	-3.24341	6.42167	-4.29325	0.000817518	0.00529441	-0.519369
82	TRIM26	-3.21729	5.60549	-3.59523	0.00311826	0.0146028	-1.67959
83	MAPK1	-3.20984	7.51259	-6.58869	1.50304e-05	0.000330836	3.29251
84	CBWD1	-3.20539	6.36761	-6.65763	1.34794e-05	0.00030504	3.50032
85	CCDC138	-3.17635	6.63693	-4.80082	0.00031829	0.00278745	0.346072
86	SNX17	-3.16112	7.06084	-6.86345	9.77504e-06	0.000265881	3.76832
88	GMPPA	-3.15656	5.59136	-4.88103	0.000274989	0.00250849	0.631598
89	MAGED4	-3.13753	6.46998	-5.07026	0.000195396	0.00202675	0.868621
90	TSR1	-3.12336	6.57515	-5.31476	0.000126541	0.00144119	1.26848
92	DDB1	-3.10856	7.82268	-11.4412	2.70707e-08	1.51928e-05	9.55603
94	FDPS	-3.06846	7.39139	-10.3871	8.74265e-08	2.27744e-05	8.40229
95	MRPL13	-3.06265	7.00044	-8.0543	1.69609e-06	9.83258e-05	5.50356
96	PSMD8	-3.05932	7.24504	-7.41169	4.2682e-06	0.000155834	4.5731
97	UXT	-3.01584	6.20552	-6.83614	1.01974e-05	0.000274145	3.77354
98	CDC73	-3.01252	6.58029	-7.41063	4.27493e-06	0.000155834	4.61066
99	PKMYT1	-3.00773	6.3677	-7.9464	1.97341e-06	9.91852e-05	5.355
100	DCTN4	-2.99987	7.60102	-11.2613	3.28563e-08	1.51928e-05	9.36201
101	ACADM	-2.99725	6.3255	-6.72254	1.21729e-05	0.000287182	3.5999
102	CALR	-2.96939	5.62744	-5.08444	0.000190494	0.00200971	0.97339
103	PSMD2	-2.96824	6.8282	-6.03878	3.66758e-05	0.000580784	2.46433
105	WDR36	-2.94525	7.20448	-4.93093	0.000251179	0.00238986	0.482251
106	GLO1	-2.93846	6.56018	-6.17091	2.94878e-05	0.000528495	2.7172
107	NOL11	-2.93062	7.23494	-7.38166	4.46194e-06	0.000158708	4.52552
108	CCZ1B;CCZ1	-2.92428	6.04594	-6.24273	2.62172e-05	0.000481065	2.86392
109	OFD1	-2.92214	6.33133	-5.16304	0.000165541	0.00180534	1.02535
110	VPS53	-2.87336	6.40363	-5.47022	9.64027e-05	0.00117532	1.56209
111	DKC1	-2.86683	7.21096	-3.63844	0.00286733	0.0136968	-1.94366
112	ECT2	-2.86664	6.8787	-3.71674	0.00246369	0.0122496	-1.76758
113	PDXDC1	-2.85127	6.82968	-10.375	8.86547e-08	2.27744e-05	8.35281
114	NUP54	-2.83903	7.12398	-6.76892	1.13216e-05	0.000280185	3.59984
115	SARS1	-2.81324	6.69105	-7.80895	2.39818e-06	0.000115512	5.17085
116	LOC102724159;PWP2	-2.79939	6.09711	-4.77927	0.000331089	0.00285626	0.382766
117	SMCHD1	-2.7972	5.77388	-3.45665	0.00408298	0.0176446	-1.98899
118	DTL	-2.76472	5.35292	-2.65854	0.0192777	0.0536989	-3.40182
119	RPF2	-2.76089	6.92834	-3.3045	0.00549292	0.0223192	-2.54577
121	DAPK3	-2.74551	6.78342	-6.46225	1.83843e-05	0.000379504	3.1527
123	MAGOH;MAGOHB	-2.74044	6.64333	-5.89294	4.67925e-05	0.000680405	2.24188
124	WASHC2A	-2.73805	6.35798	-5.98958	3.98042e-05	0.000609453	2.43336
125	RBM8A	-2.73397	6.03945	-5.99166	3.96666e-05	0.000609453	2.46016
126	WDR18	-2.7122	6.75119	-8.28473	1.23306e-06	8.62749e-05	5.81832
127	FBXL3	-2.70801	5.66955	-5.78308	5.63272e-05	0.000770583	2.13929
128	NGDN	-2.7038	6.81759	-6.46232	1.83822e-05	0.000379504	3.14617
129	PUM3	-2.69901	6.24368	-2.86411	0.0129561	0.0411444	-3.22381
130	RRM2	-2.68406	8.49476	-8.18321	1.41793e-06	9.04229e-05	5.53649
131	QRICH1	-2.66424	6.0014	-3.21794	0.00650362	0.0249774	-2.52392
132	TNIP1	-2.65759	5.2581	-3.49193	0.00381189	0.0166915	-1.85812
134	VPS45	-2.64461	6.92255	-6.96835	8.31649e-06	0.000252996	3.92294
135	CCNB2	-2.63806	6.84916	-6.86618	9.73378e-06	0.000265881	3.76944
137	THOC3	-2.63056	7.54458	-6.8014	1.0763e-05	0.000279596	3.58763
138	NDUFV1	-2.61782	5.0094	-4.57473	0.000482721	0.00364597	0.124291
139	ATP6V1A	-2.60374	7.4255	-7.95346	1.95389e-06	9.91852e-05	5.3216
141	RRAGB;RRAGA	-2.59616	6.33643	-5.25887	0.000139654	0.001555	1.19133
142	TSPYL1	-2.5915	6.88641	-5.08227	0.000191236	0.00200971	0.777308
143	COPS6	-2.58771	6.84892	-7.48604	3.82596e-06	0.000155834	4.70066
144	LRRC47	-2.57894	6.50287	-8.25104	1.29139e-06	8.62749e-05	5.77255
145	ELP6	-2.55643	6.32322	-6.92794	8.84907e-06	0.000262295	3.90432
146	ASPM	-2.55638	5.90487	-5.79938	5.47928e-05	0.000755626	2.15119
148	NOP2	-2.55003	7.45783	-3.64637	0.00282357	0.0135438	-2.03544
149	RCC2	-2.54089	6.29638	-4.54956	0.000505818	0.00376029	-0.0759387
150	PSMD1	-2.52114	6.68728	-6.01048	3.84421e-05	0.000604613	2.41683
151	SLX9	-2.52052	6.11486	-6.75819	1.15128e-05	0.000280185	3.6556
152	S100A9	-2.50434	7.79456	-1.95386	0.0719126	0.141139	-5.23377
153	DCXR	-2.50187	6.07571	-6.43815	1.91085e-05	0.000386648	3.1645
154	UCHL5	-2.49434	7.18887	-6.0474	3.61547e-05	0.000580784	2.40951
155	HADHA	-2.49354	6.43134	-5.35214	0.000118493	0.00138274	1.34113
156	CDC25C	-2.48791	6.23517	-4.64827	0.000421275	0.00330517	0.106681
157	AP1M1	-2.48772	6.49835	-6.87183	9.64913e-06	0.000265881	3.8062
158	PGK1	-2.47389	7.2019	-7.34809	4.68952e-06	0.000160938	4.46198
159	CDKN2A	-2.46099	9.467	-6.72698	1.20885e-05	0.000287182	3.19709
160	GTF3C3	-2.45363	7.76824	-10.2386	1.03915e-07	2.40252e-05	8.23249
161	WDR43	-2.45167	6.50073	-3.22385	0.00642905	0.0247321	-2.62417
162	ADSL	-2.45058	7.36845	-9.25496	3.43796e-07	3.99291e-05	7.05735
163	NDUFS1	-2.41057	5.45549	-4.2708	0.000852925	0.0054625	-0.468752
165	ALDH3A2	-2.40896	6.16755	-5.20772	0.0001529	0.00169141	1.11965
166	EMC4	-2.40563	5.93438	-3.55886	0.00334655	0.0153903	-1.87046
167	PGAM1	-2.40205	6.33233	-4.65645	0.000414961	0.00330517	0.100578
169	CDKAL1	-2.38468	5.65913	-3.19251	0.00683446	0.0259583	-2.5166
170	MTR	-2.37106	7.40978	-5.4859	9.38096e-05	0.00115388	1.39502
171	SNX3	-2.3641	6.83414	-6.87524	9.59838e-06	0.000265881	3.78162
175	CPSF7	-2.34331	6.15817	-5.84863	5.04168e-05	0.000710754	2.20953
176	HBA2;HBA1	-2.31605	7.90999	-5.48891	9.33209e-05	0.00115388	1.31812
177	UTP6	-2.31423	7.31464	-3.8173	0.00202856	0.0106592	-1.68864
178	HLA-B	-2.31024	7.67423	-6.76716	1.13528e-05	0.000280185	3.50333
179	PRIM2	-2.29839	7.45409	-8.49256	9.29784e-07	7.857e-05	6.05464
180	TKT	-2.29542	7.83667	-6.57701	1.53112e-05	0.000330836	3.16716
182	MRPL4	-2.27003	6.38778	-5.70119	6.47485e-05	0.000870341	1.93159
184	BRAT1	-2.25392	5.72736	-3.14884	0.00744241	0.0275751	-2.61039
187	RNF40	-2.23883	7.26616	-6.94634	8.60219e-06	0.000258289	3.83089
188	RBM19	-2.22793	5.39771	-1.66378	0.119352	0.209683	-5.09029
189	OBSL1	-2.22513	6.62127	-3.55551	0.00336845	0.0154215	-2.03837
190	C12orf29	-2.2157	5.65281	-4.52092	0.000533503	0.00390335	-0.0443744
192	UTP11	-2.2056	7.31178	-3.61407	0.00300622	0.0142135	-2.07505
193	GTF3C5	-2.19277	7.8813	-7.053	7.30749e-06	0.000234651	3.91233
195	TBCD	-2.19126	6.42253	-4.64586	0.000423154	0.00330517	0.0622309
196	RIOK3	-2.17681	6.04138	-4.55065	0.000504797	0.00376029	-0.0467324
197	CNOT8	-2.17538	7.38079	-4.34564	0.000740674	0.00493091	-0.706441
198	PPP2R2A	-2.16495	7.13226	-5.13094	0.000175292	0.001885	0.802869
200	SH3GLB1	-2.1623	7.94318	-5.79815	5.4907e-05	0.000755626	1.83414
202	CPT1A	-2.15583	5.0879	-3.50338	0.00372791	0.0164767	-1.83875
204	POLR3A	-2.15385	7.02142	-8.00053	1.82872e-06	9.83258e-05	5.41038
206	SSR4	-2.14369	7.635	-4.35344	0.000729877	0.00489124	-0.738931
207	SMARCD1	-2.13955	6.28628	-6.58203	1.51899e-05	0.000330836	3.37203
209	CCNB1	-2.1233	7.61158	-8.01962	1.78041e-06	9.83258e-05	5.37787
210	BUB1B	-2.1098	7.21296	-5.02886	0.000210478	0.00211576	0.594824
211	BRIX1	-2.1007	9.05791	-3.81236	0.00204799	0.0107059	-2.06002
212	RRP15	-2.10024	7.0715	-3.53517	0.00350435	0.0158243	-2.19389
213	NCDN	-2.09769	7.17043	-5.91815	4.48536e-05	0.000663391	2.17002
214	SESN2	-2.08645	8.91539	-8.13224	1.52164e-06	9.25799e-05	5.37148
215	FAM83D	-2.0829	6.70723	-6.81421	1.05507e-05	0.000279596	3.6918
216	KATNA1	-2.07877	6.81826	-4.48153	0.000574144	0.00412242	-0.333273
218	USP22	-2.07773	6.24206	-3.15205	0.00739598	0.027447	-2.73227
219	NSUN5	-2.07756	6.97397	-6.43231	1.92885e-05	0.000386648	3.05292
220	QTRT2	-2.07734	6.77554	-5.31524	0.000126434	0.00144119	1.19357
221	NUDT5	-2.06551	6.98288	-5.91297	4.52451e-05	0.000663391	2.19163
222	GLE1	-2.04847	6.97501	-5.46137	9.78982e-05	0.00118026	1.40937
223	SSRP1	-2.04719	9.29069	-9.25126	3.45408e-07	3.99291e-05	6.86556
224	SSX2IP	-2.0428	5.74872	-2.98753	0.0101923	0.0343008	-2.91737
226	MPI	-2.03443	6.35905	-4.14462	0.00108342	0.00657443	-0.870939
227	UTP14A	-2.02857	6.98891	-3.85406	0.00188979	0.0100441	-1.56025
230	KIF20A	-2.0212	6.71443	-5.82443	5.25195e-05	0.000731477	2.08134
232	DNTTIP2	-2.01105	8.10271	-4.23206	0.000917766	0.00575034	-1.07778
233	IQCB1	-2.00852	6.6316	-3.91488	0.00168107	0.00927596	-1.36895
234	CTU1	-2.00637	5.68746	-4.07686	0.00123269	0.00732644	-0.876463
235	CDC20	-2.00331	7.2255	-5.83182	5.18673e-05	0.00072677	2.01345
236	BAG3	-2.00253	7.2175	-4.40343	0.000664475	0.00454517	-0.568383
237	CNP	-1.99868	7.22028	-5.36259	0.00011634	0.00136537	1.19623
241	RPF1	-1.98598	7.8147	-6.10749	3.27328e-05	0.000563983	2.37737
242	MCM3AP	-1.98407	5.96082	-5.12722	0.000176459	0.00188877	0.990005
243	NEK1	-1.97899	5.50626	-3.28155	0.00574447	0.0230577	-2.33606
244	GNB2	-1.97747	7.62539	-6.8068	1.06729e-05	0.000279596	3.55033
246	ETFA	-1.96601	8.13603	-8.79831	6.19205e-07	5.96501e-05	6.38568
247	CDC123	-1.96342	6.90115	-7.90899	2.08048e-06	0.000102342	5.28762
248	ADI1	-1.95844	5.65947	-2.63314	0.0202428	0.0554913	-3.55309
249	PPAT	-1.95715	8.13604	-5.96368	4.15623e-05	0.000632184	2.07117
250	IMP4	-1.95629	6.1452	-2.59238	0.0218897	0.0591227	-3.73296
251	CPSF3	-1.95332	8.18245	-7.35827	4.61925e-06	0.000160938	4.31439
252	VTN	-1.95255	6.99566	-3.3165	0.00536577	0.0219749	-2.60612
253	NDUFS2	-1.94921	6.75453	-4.68343	0.000394819	0.00321604	0.045313
254	KIF18B	-1.94727	5.80008	-4.64659	0.000422584	0.00330517	0.153264
255	RO60	-1.94586	7.43327	-7.02037	7.68015e-06	0.000239953	3.91252
256	HOOK1	-1.94566	7.17632	-5.06062	0.000198806	0.00202675	0.655817
257	WDR46	-1.94499	6.84508	-2.72881	0.016836	0.0487168	-3.67112
260	PA2G4	-1.93562	8.08831	-8.24282	1.30606e-06	8.62749e-05	5.62749
261	STK11IP	-1.93384	5.83201	-3.46053	0.00405227	0.0175447	-2.06101
262	FN1	-1.93144	5.99701	-2.81857	0.0141525	0.043751	-3.29461
265	ATAD2	-1.89906	7.53624	-6.23278	2.66466e-05	0.000483599	2.627
266	WDR3	-1.89858	6.81392	-3.31027	0.00543138	0.0221443	-2.5719
267	LMNB1	-1.89664	6.41567	-2.36938	0.0334512	0.0811533	-4.21317
268	EIF3K	-1.89628	8.60838	-4.55413	0.000501537	0.00376029	-0.588307
270	HSPH1	-1.87168	10.188	-6.64633	1.37215e-05	0.00030504	3.04029
271	ATIC	-1.86803	7.39844	-4.87874	0.000276136	0.00250849	0.275575
272	OCRL	-1.86556	7.02073	-6.04643	3.62133e-05	0.000580784	2.40537
273	SEC11C	-1.86395	5.89147	-3.65163	0.00279494	0.0134487	-1.70956
277	RAD21	-1.85829	6.5196	-3.05238	0.00898268	0.0311831	-2.99053
278	PMVK	-1.85664	6.2897	-3.51919	0.00361499	0.0160855	-2.04732
279	ASB6	-1.854	6.72741	-3.41682	0.00441247	0.0187396	-2.34848
280	IDI1	-1.85349	6.40557	-4.51488	0.000539536	0.00392266	-0.196945
281	TYMS	-1.85025	7.97034	-6.09935	3.31755e-05	0.000563983	2.3217
282	MPP1	-1.84183	6.0551	-3.23087	0.00634163	0.024527	-2.54862
283	STX5	-1.83887	5.92103	-3.80358	0.00208295	0.0108464	-1.42594
284	GSTP1	-1.83763	7.32083	-6.04026	3.6586e-05	0.000580784	2.33755
285	TRAPPC8	-1.83689	6.10455	-4.34637	0.00073966	0.00493091	-0.45184
286	HAUS3	-1.82289	5.91465	-2.42898	0.0298881	0.0751681	-3.98973
287	MYL12A;MYL12B;MYL12A	-1.8182	7.11118	-6.13047	3.15154e-05	0.000551998	2.52741
288	BAZ2A	-1.81476	5.83364	-3.04109	0.00918253	0.0318291	-2.84546
289	SART1	-1.81017	5.34847	-2.72146	0.0170767	0.0491061	-3.33582
290	ILF2	-1.80868	9.4532	-5.64073	7.18075e-05	0.00094868	1.31728
291	SNRPN;SNRPB;SNRPB;SNRPB;SNRPN;SNRPN	-1.80083	8.51171	-8.25458	1.28512e-06	8.62749e-05	5.56717
292	PIP5K1A	-1.80024	6.97954	-4.47711	0.000578903	0.00413809	-0.389586
294	AGPS	-1.79599	6.68001	-3.20679	0.00664665	0.0254422	-2.73821
296	RCL1	-1.79368	6.61002	-3.17572	0.00706206	0.0265788	-2.78379
297	TRAFD1	-1.78744	5.44993	-2.08891	0.0563212	0.118932	-4.44988
298	XRN1	-1.78396	6.57908	-4.89169	0.000269711	0.00248435	0.457329
300	NRDC	-1.78202	6.6685	-5.32311	0.000124693	0.00143428	1.21868
301	SCAF11	-1.77999	6.48959	-5.29276	0.00013154	0.00149079	1.19426
302	GNAS	-1.77891	9.14281	-9.78628	1.7808e-07	3.43101e-05	7.5422
306	CDC45	-1.76193	7.43662	-6.07989	3.426e-05	0.000578169	2.38102
307	H2AZ1;H2AZ2	-1.75075	9.44003	-2.84338	0.0134878	0.0423692	-3.99388
308	RALY	-1.74851	7.2852	-3.05248	0.00898089	0.0311831	-3.19159
309	KEAP1	-1.74514	6.70972	-6.26385	2.53297e-05	0.000468497	2.8073
311	TOP3B	-1.73308	7.11688	-4.77421	0.000334168	0.00287211	0.130586
312	BAIAP2	-1.73305	7.05212	-3.9491	0.00157412	0.00887651	-1.4139
313	RBM5	-1.71553	5.80619	-3.08055	0.00850277	0.0303225	-2.77685
314	S100A8	-1.71398	7.78252	-1.55388	0.143504	0.243063	-5.91025
315	SQSTM1	-1.71329	8.65935	-7.4381	4.10523e-06	0.000155834	4.33743
317	CENPE	-1.71059	6.02067	-5.01838	0.000214485	0.00212828	0.781922
318	CENPF	-1.71018	5.7595	-2.76574	0.0156764	0.0466026	-3.35459
323	TTC4	-1.70145	6.89722	-4.24107	0.000902234	0.00566838	-0.81923
324	MRPS30	-1.70112	6.05449	-4.04809	0.00130232	0.00766146	-1.00492
326	MAGED1	-1.69198	8.2424	-6.15836	3.01018e-05	0.000532633	2.35346
327	SMARCB1	-1.69174	7.12281	-6.06299	3.52323e-05	0.000580784	2.40576
329	SMAD5	-1.6901	5.51199	-2.17283	0.0482755	0.106603	-4.34168
330	PARP2	-1.68737	5.66154	-3.24236	0.00620099	0.0242922	-2.45051
331	MFN2	-1.68123	6.89182	-3.32433	0.00528444	0.0217783	-2.57506
332	NOSIP	-1.66999	6.18358	-3.05383	0.00895745	0.0311831	-2.91251
335	KCTD5	-1.66297	5.29412	-3.65738	0.00276395	0.0133408	-1.60384
337	NMT1	-1.66085	8.02758	-5.06009	0.000198993	0.00202675	0.45943
338	ELOC	-1.65916	6.00533	-4.64004	0.000427727	0.00332964	0.102943
339	HSPA4	-1.65788	8.82098	-8.16849	1.44708e-06	9.04229e-05	5.39559
340	NUF2	-1.65622	5.9869	-3.96496	0.00152697	0.00869545	-1.14416
342	REXO4	-1.64972	7.00258	-3.45561	0.00409129	0.0176475	-2.34805
344	HAUS2	-1.64906	6.33848	-3.35949	0.00493419	0.0205918	-2.37139
345	ACD	-1.64776	5.67312	-3.49451	0.00379279	0.0166478	-1.97587
346	SLC25A46	-1.64694	6.29881	-4.64594	0.000423088	0.00330517	0.0644899
347	SF3B6	-1.64599	7.76472	-5.06584	0.000196953	0.00202675	0.52746
348	RRS1	-1.64593	8.32175	-2.15899	0.0495247	0.108635	-5.05263
349	DAGLB	-1.645	5.95076	-4.45588	0.000602331	0.00423279	-0.225116
351	TTF2	-1.64287	7.06238	-5.60245	7.66896e-05	0.000992632	1.62945
352	NVL	-1.64257	6.79992	-2.92682	0.0114702	0.0375736	-3.30509
353	NIP7	-1.64117	5.63969	-2.47549	0.027363	0.0698601	-3.84185
354	RBM28	-1.64101	7.36419	-3.19228	0.00683763	0.0259583	-2.94822
357	NISCH	-1.63379	5.55621	-2.8955	0.01219	0.039417	-3.07008
358	DCP2	-1.63316	5.49639	-3.86428	0.00185295	0.0099863	-1.25217
361	IDE	-1.62441	6.38626	-3.98229	0.00147706	0.0085128	-1.19962
364	PPIL4	-1.61455	5.5501	-3.96809	0.00151782	0.00866469	-1.06631
365	VRK2	-1.61377	6.20783	-2.3065	0.0376471	0.089272	-4.29052
367	EMC3	-1.60941	7.92678	-6.3433	2.22645e-05	0.000424245	2.71847
369	METTL16	-1.60442	5.19969	-3.38517	0.0046932	0.0197492	-2.09442
374	POLDIP2	-1.59052	5.81285	-3.33259	0.00520001	0.0215455	-2.31127
377	PLAA	-1.57956	6.9206	-2.65855	0.0192775	0.0536989	-3.85066
378	SPEN	-1.57826	5.67893	-1.70844	0.110599	0.196696	-5.11512
379	PHRF1	-1.57575	7.18119	-6.04131	3.6522e-05	0.000580784	2.35613
381	EIF6	-1.5729	6.48315	-5.15529	0.000167843	0.00181333	0.946412
382	TMEM43	-1.56375	5.43085	-2.04049	0.0615127	0.126528	-4.53061
384	MAPK3	-1.55906	6.93071	-5.61165	7.54854e-05	0.000986002	1.66722
385	GTF3C4	-1.55864	7.52674	-5.06477	0.000197331	0.00202675	0.567361
386	COPS3	-1.55809	6.91639	-5.32662	0.000123926	0.00143259	1.17027
387	NR2F2	-1.55521	6.99261	-5.25789	0.000139896	0.001555	1.03005
389	STXBP4	-1.55256	6.17421	-2.84373	0.0134788	0.0423692	-3.30119
390	ACTR2	-1.55248	9.25584	-7.49343	3.7847e-06	0.000155834	4.36026
391	PRPF19	-1.54589	7.44765	-5.15799	0.000167036	0.00181309	0.75789
392	POLR1C	-1.54193	8.25661	-6.48387	1.7759e-05	0.000376687	2.88189
396	GDI2	-1.53376	9.04204	-7.72971	2.68624e-06	0.000126747	4.72585
397	XPC	-1.53329	6.74599	-2.89067	0.012305	0.0396092	-3.37223
399	MAPK14	-1.52895	6.04766	-3.95295	0.00156255	0.00883282	-1.18747
400	POLR2J3	-1.52776	6.51592	-3.44843	0.00414887	0.0178625	-2.24399
401	VPS33A	-1.52675	8.30096	-4.61784	0.000445657	0.00343453	-0.426952
403	NCL	-1.50878	9.25549	-4.00288	0.00141994	0.0082485	-1.75171
406	URB2	-1.50617	7.14987	-3.03478	0.00929619	0.0321748	-3.19953
407	ACBD3	-1.49917	6.87938	-4.21421	0.000949327	0.00590012	-0.873002
408	HAUS7	-1.49116	6.20091	-3.43632	0.0042479	0.0181873	-2.20173
409	HBB;HBD;HBD;HBB	-1.49026	6.78632	-2.41093	0.0309272	0.0768347	-4.25653
410	CHEK1	-1.47711	6.48028	-2.75722	0.0159368	0.0469374	-3.54708
411	PRKAB1	-1.47697	6.96765	-3.5629	0.00332043	0.0153536	-2.14261
413	PTGES3L-AARSD1;PTGES3L-AARSD1;AARSD1;AARSD1;AARSD1	-1.47638	6.63149	-2.38819	0.0322852	0.0790715	-4.26352
417	ACSL4	-1.45515	4.96691	-2.07736	0.0575215	0.120877	-4.37398
419	MRPL37	-1.44879	8.3823	-8.0471	1.71323e-06	9.83258e-05	5.26739
424	DHFR	-1.44173	9.14131	-6.7597	1.14857e-05	0.000280185	3.20708
425	FLNC	-1.44033	6.37606	-3.12773	0.00775523	0.0283256	-2.82867
426	LRRC41	-1.43922	6.58995	-4.6207	0.000443302	0.00342781	-0.0504577
427	EXOC8	-1.43488	5.95956	-3.86068	0.00186582	0.0100088	-1.34937
428	MEN1	-1.43416	5.34647	-2.02501	0.0632628	0.128912	-4.54889
429	MRPL27	-1.43071	6.19618	-3.19282	0.00683038	0.0259583	-2.66224
431	HAT1	-1.4281	8.13548	-6.73465	1.19442e-05	0.000287182	3.30871
433	MRPL28	-1.42684	6.52338	-2.912	0.0118055	0.0384429	-3.27546
434	MACROH2A2	-1.42584	9.2618	-2.25417	0.0415147	0.0955996	-5.08414
435	PRPF8	-1.4242	9.86746	-6.41167	1.99392e-05	0.000393367	2.63117
436	KRAS	-1.42304	6.1696	-3.23068	0.00634392	0.024527	-2.58638
438	THG1L	-1.42178	6.18163	-3.24462	0.00617369	0.0242748	-2.55815
440	VDAC1	-1.41698	7.90652	-5.10767	0.000182735	0.001938	0.556219
441	SEPTIN2	-1.41688	7.72528	-4.90133	0.000265032	0.00245341	0.21439
442	NPM1	-1.41559	11.4768	-6.91676	9.00267e-06	0.000263471	3.55289
443	BCOR	-1.41425	6.29554	-4.14129	0.00109029	0.00658158	-0.884646
444	MTREX	-1.41393	7.56255	-4.46492	0.000592239	0.00417456	-0.563345
445	GOLPH3L	-1.41325	5.65808	-3.00309	0.00988809	0.033488	-2.90097
446	WDR77	-1.4036	8.16647	-4.25038	0.000886492	0.00561526	-1.12721
447	ACTR3	-1.40309	6.81285	-4.83204	0.000300647	0.00269417	0.292024
448	H3-3B;H3-3A	-1.39875	7.19554	-3.80087	0.0020939	0.0108789	-1.75017
451	SMC5	-1.39218	5.56241	-1.26991	0.225724	0.341765	-5.65374
452	POP7	-1.39187	5.8817	-3.81184	0.00205004	0.0107059	-1.42499
453	RPLP0	-1.39133	5.30065	-3.29187	0.0056299	0.0227957	-2.29358
454	ZNF622	-1.38207	8.01608	-5.92693	4.41979e-05	0.000660467	1.97973
456	PSMA4	-1.37849	9.58831	-5.68528	6.65324e-05	0.00088915	1.3746
459	NOMO1;NOMO1;NOMO3;NOMO3;NOMO3;NOMO3;NOMO1;NOMO2;NOMO2	-1.37547	7.03332	-3.34602	0.00506559	0.0210641	-2.58144
460	MAD2L1	-1.37484	8.56064	-4.86334	0.000283982	0.00256471	-0.0468599
461	ANKHD1	-1.37208	5.31874	-1.29876	0.215928	0.331492	-5.59223
462	PSMD12	-1.36579	8.64199	-4.46725	0.000589663	0.00417456	-0.811563
463	PSMD14	-1.36434	8.54039	-5.50316	9.10412e-05	0.00114395	1.12758
465	VPS51	-1.36179	6.50811	-2.78215	0.0151866	0.0456585	-3.51911
467	HAUS6	-1.35511	8.1907	-5.88504	4.74178e-05	0.000685187	1.8667
468	CCNT1	-1.35097	5.42614	-3.05873	0.00887221	0.0311268	-2.75431
469	CEP85	-1.35048	7.47238	-5.1923	0.000157144	0.00172189	0.800319
471	GRIPAP1	-1.34281	5.24944	-1.71424	0.109504	0.194898	-5.0144
472	PSMA7	-1.3423	8.87797	-5.46911	9.65876e-05	0.00117532	1.0181
473	DCTN3	-1.34226	7.48333	-2.56683	0.0229875	0.0611529	-4.17555
474	PSMC1	-1.33922	8.5537	-7.02128	7.66947e-06	0.000239953	3.68243
475	RBM4	-1.33793	8.75716	-7.12059	6.59493e-06	0.000217821	3.81387
477	HLA-A	-1.32994	8.21724	-4.93092	0.000251183	0.00238986	0.146066
478	EBNA1BP2	-1.32891	8.09805	-2.81231	0.0143252	0.0439255	-3.87709
479	ZNF280C	-1.31937	7.11548	-2.02609	0.0631396	0.128912	-5.01918
480	NUP133	-1.31861	9.02553	-7.44713	4.05103e-06	0.000155834	4.2893
481	GAR1	-1.3176	8.08752	-3.24164	0.00620963	0.0242922	-3.06131
482	GMPPB	-1.31727	5.73126	-2.79269	0.0148801	0.0450887	-3.31231
483	PDE12	-1.31652	5.6017	-2.38345	0.0325757	0.0796587	-4.01416
485	USP36	-1.31346	7.01234	-2.78565	0.015084	0.0454683	-3.64428
486	PPP1CB	-1.31158	7.15435	-4.20908	0.0009586	0.00594178	-0.953945
489	JAGN1	-1.30912	4.26039	-0.801695	0.436714	0.560002	-5.80853
492	VPS52	-1.29595	6.65704	-3.92926	0.00163526	0.00913215	-1.37259
494	HSPA4L	-1.29509	7.79218	-6.4649	1.83065e-05	0.000379504	2.93141
495	TCAF1	-1.29119	8.43313	-4.58798	0.000470996	0.00360577	-0.546234
496	NDC80	-1.29061	6.93119	-3.28661	0.00568806	0.022871	-2.66929
497	COPZ1	-1.29042	6.16394	-2.79283	0.0148759	0.0450887	-3.4095
498	DCAF13	-1.2903	8.06394	-4.01397	0.0013901	0.00813648	-1.55526
499	VPS11	-1.28257	6.51956	-3.90264	0.00172108	0.00945164	-1.39037
502	ATP6V0D1	-1.27648	7.36903	-4.41727	0.000647464	0.00448185	-0.609812
503	GTF3C2	-1.27339	6.17038	-2.8856	0.0124266	0.0399033	-3.23908
506	DDX24	-1.26973	8.0077	-4.95656	0.000239795	0.00231003	0.23983
511	CNOT10	-1.2645	7.51567	-4.99955	0.000221885	0.00217372	0.439624
512	PDXP	-1.26431	5.72196	-3.07143	0.00865532	0.0305824	-2.79559
513	PPIA	-1.26331	8.96897	-4.17715	0.00101847	0.00622934	-1.41212
515	RPLP1	-1.25921	7.6408	-3.85016	0.00190404	0.0100776	-1.77064
517	FTH1	-1.24977	7.54607	-5.87771	4.80059e-05	0.000689377	1.99366
518	UTP25	-1.24785	6.69613	-3.06648	0.00873916	0.0308002	-3.03641
520	KIF2C	-1.24575	7.95868	-6.65204	1.35986e-05	0.00030504	3.1989
522	GZF1	-1.24264	5.59396	-2.75475	0.0160132	0.0470716	-3.35481
524	BOP1	-1.24054	8.31825	-3.27585	0.00580867	0.0232347	-3.05087
525	PJA2	-1.24007	6.67663	-2.38072	0.0327435	0.0798555	-4.29533
527	BUB3	-1.23821	8.0067	-4.51015	0.000544311	0.00394498	-0.598543
528	ZBTB11	-1.23643	7.03355	-3.28961	0.00565486	0.0228567	-2.69622
534	CEP78	-1.22728	7.30109	-3.94238	0.00159458	0.00892657	-1.5064
535	SMARCD2	-1.22456	7.71983	-4.29088	0.000821192	0.00530334	-0.943529
540	INTS7	-1.21912	7.71781	-5.85789	4.96356e-05	0.000708225	1.91926
541	INTS2	-1.21811	6.40199	-2.87023	0.0128033	0.0408291	-3.3304
544	TP53BP2	-1.21328	7.03629	-2.42776	0.0299575	0.0751681	-4.30764
545	TRAF6	-1.21302	5.50505	-1.32806	0.206333	0.319947	-5.59727
546	MRE11	-1.20994	7.42132	-3.18321	0.00695967	0.0262492	-3.0043
547	LSM3	-1.20793	6.78247	-4.79358	0.000322527	0.00280332	0.223274
550	;SHPK	-1.20695	7.22242	-2.35948	0.0340811	0.0824221	-4.48362
551	AHCYL1	-1.20563	6.47822	-2.51982	0.0251475	0.0654825	-3.99357
552	COPB2	-1.20498	7.86519	-4.94351	0.000245524	0.0023554	0.250496
553	TPX2	-1.20468	7.62833	-4.24214	0.000900424	0.00566838	-1.01521
557	EXOSC10	-1.20236	7.05463	-3.82762	0.00198859	0.0104729	-1.6649
559	UBE4B	-1.19504	5.75807	-1.99651	0.0666066	0.133908	-4.71296
560	PRMT5	-1.19479	7.45131	-3.74225	0.00234501	0.0118119	-1.93013
562	CPD	-1.18707	6.22634	-1.95916	0.0712329	0.140223	-4.88701
565	CTNNAL1	-1.17827	5.49198	-2.51976	0.0251507	0.0654825	-3.75747
566	KIF1B	-1.17566	6.83944	-2.50216	0.0260088	0.0673376	-4.12029
568	SPAG5	-1.17186	6.73888	-3.73659	0.00237085	0.0118645	-1.7623
569	IFT172	-1.17013	6.49961	-3.52193	0.00359575	0.0160606	-2.11913
570	TARS1	-1.16792	9.72787	-6.32878	2.2794e-05	0.000424998	2.48224
571	TBL3	-1.16459	7.385	-3.32248	0.00530362	0.0218185	-2.72667
572	USP5	-1.16449	7.30544	-3.88942	0.00176542	0.00960387	-1.6109
573	NCAPD3	-1.16445	7.73313	-3.97471	0.00149866	0.00857651	-1.56623
574	MRPS26	-1.16381	5.79799	-1.90051	0.0790925	0.151707	-4.87965
576	GCLM	-1.16257	7.65097	-4.67344	0.000402157	0.00324751	-0.208674
577	TLE4	-1.16227	5.59299	-2.32271	0.03652	0.087406	-4.12619
578	LAS1L	-1.16049	8.63157	-4.05263	0.00129107	0.00761465	-1.61675
580	IDH3A	-1.15895	7.214	-3.78835	0.00214512	0.0110951	-1.77911
581	CKAP2	-1.15823	8.81838	-5.76626	5.79589e-05	0.000788241	1.5409
583	HAX1	-1.15466	8.42885	-5.91178	4.53356e-05	0.000663391	1.84964
585	SUPT16H	-1.14666	9.0132	-6.44149	1.90064e-05	0.000386648	2.67905
586	CAPN1	-1.14569	6.4842	-3.20029	0.00673158	0.0257246	-2.72955
587	OSTC	-1.14552	5.58177	-3.30943	0.00544028	0.0221443	-2.32453
589	UBE2N	-1.14347	5.95277	-2.05527	0.0598823	0.123825	-4.65698
590	EIF3H	-1.14271	7.43452	-3.67826	0.00265429	0.0129741	-2.05422
592	SAP30BP	-1.14226	6.34197	-3.10246	0.00814708	0.029294	-2.87903
594	PSMD7	-1.14131	6.02571	-2.85884	0.0130893	0.0413987	-3.26393
595	EZH2	-1.14114	7.04138	-3.38615	0.00468425	0.0197492	-2.51305
598	LANCL2	-1.13501	5.51698	-2.09762	0.0554321	0.117793	-4.48289
601	CTNNB1	-1.12625	9.47725	-6.11156	3.25136e-05	0.000563983	2.10773
602	HINT1	-1.12592	5.30663	-2.84909	0.0133392	0.0420168	-3.12136
605	EIF2S1	-1.12458	7.96856	-5.02575	0.000211659	0.00211842	0.365384
607	PRPF38B	-1.121	5.73455	-1.4863	0.160343	0.262567	-5.46071
610	DVL2	-1.11626	8.11124	-2.37748	0.0329445	0.0800923	-4.71222
611	VAT1	-1.11552	6.93955	-4.00801	0.00140606	0.00819439	-1.28995
613	OGA	-1.11254	7.53751	-4.2791	0.000839659	0.00539248	-0.924439
614	DAP3	-1.11194	7.55056	-5.02315	0.000212653	0.0021192	0.464091
615	TCOF1	-1.1085	7.27118	-2.73506	0.0166341	0.0484968	-3.81624
616	KCTD3	-1.10618	6.56612	-2.47466	0.0274062	0.0698601	-4.10031
617	CDK5RAP2	-1.10539	7.54957	-4.69745	0.00038475	0.00316563	-0.137846
618	POLR2A	-1.1039	8.32843	-4.74968	0.00034954	0.00297109	-0.232518
619	MRPL45	-1.1023	5.5244	-2.32108	0.0366317	0.0875827	-4.11323
620	RPL10A	-1.1021	9.71617	-5.72602	6.20643e-05	0.000839138	1.44253
623	CPSF1	-1.09627	5.80417	-2.4421	0.0291545	0.0735864	-3.9701
624	KIF1A	-1.09256	7.30006	-2.06184	0.0591709	0.122803	-5.02087
625	KDM3A	-1.0918	5.14317	-1.0574	0.309017	0.431429	-5.81838
626	MRPS24	-1.0875	6.27615	-2.89044	0.0123105	0.0396092	-3.26474
628	PSMA3	-1.08638	7.85131	-4.75486	0.00034623	0.00296184	-0.110922
630	TWNK	-1.08467	5.93758	-2.93042	0.0113901	0.0374062	-3.11127
633	UCHL3	-1.08067	5.65661	-2.17468	0.0481112	0.106341	-4.38914
634	CDK4	-1.07929	8.47762	-4.72486	0.000365838	0.00308297	-0.315622
639	UQCRQ	-1.0699	7.87096	-3.67455	0.00267347	0.0130127	-2.18898
640	ARHGEF1	-1.06956	6.24305	-2.77457	0.015411	0.0462131	-3.47308
642	CDC5L	-1.06801	7.16864	-2.89013	0.0123179	0.0396092	-3.49642
645	SSBP1	-1.06325	6.5148	-1.77866	0.0979771	0.178928	-5.24759
648	NOP58	-1.05758	9.79807	-2.26708	0.040527	0.0941583	-5.07347
649	SMG7	-1.0564	6.38985	-2.39726	0.0317369	0.0779764	-4.19451
650	RPLP2	-1.05535	7.81861	-3.71086	0.00249186	0.0123102	-2.10533
651	METTL13	-1.05507	8.30464	-3.17279	0.00710261	0.0266147	-3.2771
652	UPF3B	-1.05349	5.38623	-0.760173	0.460316	0.582194	-6.1401
653	CDK9	-1.04862	7.1675	-3.57863	0.00322043	0.0149511	-2.17602
654	ANAPC1	-1.04557	6.49879	-2.42222	0.0302734	0.0756672	-4.17773
656	NOC2L	-1.0438	9.36785	-2.82464	0.0139869	0.0433481	-4.06277
660	KRT77	-1.03622	6.7313	-1.3244	0.207513	0.321131	-5.94364
664	NDUFB4	-1.03147	7.39651	-2.71137	0.0174121	0.0498846	-3.90032
665	CSNK1E	-1.02906	7.60774	-3.22672	0.0063931	0.0246347	-2.98016
666	COPS4	-1.02874	7.59408	-2.70292	0.0176986	0.0505174	-3.97514
671	CARS1	-1.02141	7.4306	-2.97248	0.0104952	0.035065	-3.41721
673	USP14	-1.02068	7.104	-2.92359	0.0115424	0.0377454	-3.41505
675	NUP155	-1.01667	9.30176	-5.00796	0.000218549	0.00215015	0.135371
678	POLR2C	-1.01116	8.63351	-5.07634	0.000193279	0.002022	0.311582
679	OSGEP	-1.01084	6.18168	-3.11661	0.00792535	0.0288098	-2.82148
680	PUF60	-1.00986	6.60746	-3.02845	0.00941153	0.032332	-3.08886
686	GPATCH4	-0.994999	7.41271	-3.88238	0.00178948	0.00971192	-1.65818
687	EIF2S3	-0.991938	8.68703	-4.69445	0.000386885	0.00317191	-0.407901
688	TTK	-0.987032	8.20015	-4.82463	0.00030474	0.00270984	-0.074935
695	DDOST	-0.984179	7.47284	-4.25369	0.000880958	0.00559554	-0.962932
698	FARSA	-0.983509	8.82661	-5.54875	8.41317e-05	0.00106875	1.14331
699	NUB1	-0.983078	5.7176	-2.28617	0.0391074	0.0919799	-4.22452
703	ATG2B	-0.980644	4.93588	-1.38682	0.188132	0.297715	-5.39919
704	RUVBL2	-0.979931	9.23283	-6.05755	3.55512e-05	0.000580784	2.0128
705	LDHB	-0.979463	9.51189	-4.14249	0.0010878	0.00658158	-1.50976
706	ARHGEF3	-0.979124	6.00489	-2.8351	0.0137062	0.0427647	-3.30593
707	DDX51	-0.975941	7.00913	-1.57147	0.139375	0.237112	-5.69388
708	IPO4	-0.974844	8.86154	-6.068	3.49414e-05	0.000580784	2.0497
709	HARS1	-0.974835	8.78358	-5.34963	0.000119016	0.00138274	0.789777
713	KARS1	-0.966521	7.83733	-3.85783	0.00187609	0.0100174	-1.82697
714	PGP	-0.966004	6.19785	-2.7891	0.0149838	0.0452842	-3.43837
716	SNU13	-0.961351	7.37542	-2.2239	0.0439189	0.0998432	-4.76913
718	TRAPPC2L	-0.95984	5.5913	-2.63264	0.0202623	0.0554913	-3.58393
719	LYPLAL1	-0.958516	5.69195	-2.11455	0.0537397	0.115318	-4.50616
720	NOC3L	-0.957437	8.69707	-2.11948	0.053256	0.114644	-5.29681
722	HLA-C	-0.956807	6.21184	-2.45778	0.0282995	0.0718203	-4.04412
725	LRWD1	-0.956106	6.82799	-2.66161	0.0191643	0.053512	-3.83194
726	NOP56	-0.954903	9.40378	-2.36639	0.0336404	0.0814414	-4.91095
727	PDCD11	-0.954609	9.08469	-2.57607	0.0225843	0.0602944	-4.52176
730	NDUFA13	-0.944229	9.13529	-2.97174	0.0105105	0.0350654	-3.78382
735	APBB1	-0.939426	6.05073	-2.47874	0.0271946	0.0697077	-3.96797
739	CAPZA2	-0.937185	8.01104	-3.28678	0.00568618	0.022871	-2.98253
740	HNRNPUL1	-0.935804	7.8105	-3.59555	0.00311628	0.0146028	-2.33511
750	CDCA8	-0.92577	7.49387	-3.23149	0.00633392	0.024527	-2.94194
753	GPATCH8	-0.924294	5.62513	-2.25438	0.0414983	0.0955996	-4.25996
754	EIF3I	-0.923867	9.34177	-4.90095	0.000265214	0.00245341	-0.0673215
755	RHOT2	-0.923256	6.3764	-2.36866	0.0334967	0.0811786	-4.24189
757	DIAPH3	-0.92268	7.57255	-4.07837	0.00122915	0.00732419	-1.32942
759	NCAPG2	-0.922198	7.53416	-4.36812	0.000710021	0.004772	-0.762395
760	WRNIP1	-0.922116	5.56965	-1.8226	0.0907449	0.168787	-4.94655
762	SMG8	-0.918865	6.79436	-3.73974	0.00235644	0.011818	-1.77426
764	TBCE	-0.918257	7.93814	-4.24799	0.000890508	0.00562529	-1.10537
767	CYP51A1	-0.913855	8.3462	-5.50959	9.00318e-05	0.00113745	1.14341
769	PCMT1	-0.913581	7.11799	-2.38315	0.0325939	0.0796587	-4.4169
770	DCP1A	-0.913524	7.52786	-3.87445	0.00181702	0.00983827	-1.70953
772	SMC1A	-0.913118	8.95721	-4.16744	0.00103742	0.00632853	-1.44977
773	RPS18	-0.911558	10.2902	-4.29874	0.000809089	0.00525454	-1.16903
774	YME1L1	-0.910174	7.94134	-4.57315	0.000484131	0.00364597	-0.486947
775	BCCIP	-0.910135	7.24868	-2.22643	0.0437137	0.0995724	-4.73025
778	NPEPPS	-0.908116	8.71306	-3.99463	0.00144253	0.00835875	-1.76305
782	BLM	-0.90704	7.72862	-4.31368	0.000786614	0.00512296	-0.922772
784	RTCA	-0.905604	6.72428	-2.28105	0.0394834	0.0924879	-4.48752
785	C8orf33	-0.905223	5.78141	-2.08308	0.0569241	0.119971	-4.58375
786	DYNC2I2	-0.904743	6.41576	-2.10628	0.05456	0.116691	-4.70228
787	PSMC3	-0.904478	8.96884	-4.78226	0.000329283	0.00285132	-0.278229
788	IRAK1	-0.901765	7.82145	-2.89405	0.0122245	0.0394736	-3.68976
791	TTI1	-0.898177	6.74243	-3.02321	0.00950817	0.0325673	-3.13502
792	MRPL21	-0.896317	5.94683	-1.8077	0.0931428	0.172553	-5.0618
793	KDM2A	-0.896161	5.39558	-2.1172	0.0534789	0.115017	-4.43396
795	AURKB	-0.895267	9.36171	-4.66887	0.000405557	0.00325572	-0.504816
796	NOLC1	-0.893554	8.523	-2.44099	0.0292155	0.07366	-4.70419
797	POLR2B	-0.89323	9.00037	-4.6669	0.000407035	0.00325628	-0.499116
801	ADSS2	-0.891134	8.11855	-3.98831	0.00146011	0.00843944	-1.65816
804	SEC23A	-0.889559	7.36742	-2.1758	0.0480118	0.106325	-4.85726
806	RAB14	-0.888951	8.11087	-3.9756	0.00149611	0.00857651	-1.68157
809	CDC34	-0.887364	6.32426	-2.10064	0.0551261	0.117474	-4.69113
810	DNAJB6	-0.887205	7.85439	-2.81341	0.0142946	0.0438899	-3.85337
812	MAGT1	-0.883889	7.61297	-3.33517	0.00517388	0.0214758	-2.78151
813	SKP2	-0.883409	7.29942	-3.11451	0.0079579	0.0288098	-3.11383
814	POLD1	-0.883255	7.80556	-2.49082	0.0265767	0.068654	-4.43778
815	VPS4A	-0.883145	7.31594	-2.40482	0.0312869	0.077364	-4.4392
817	CORO1C	-0.881963	6.61454	-2.63215	0.0202812	0.0554913	-3.8328
818	DNAJC11	-0.881705	7.11812	-2.33174	0.0359063	0.086205	-4.5089
820	RHOA	-0.881536	5.6056	-1.10499	0.288608	0.411382	-5.88511
824	TMPO	-0.879939	7.38619	-2.70724	0.0175516	0.0501666	-3.9078
826	TEDC1	-0.874183	5.74678	-2.31337	0.0371655	0.0884929	-4.18789
830	BRD1	-0.865792	6.83265	-2.39145	0.0320874	0.0787286	-4.32395
832	TRAF2	-0.862707	6.24225	-2.16929	0.048592	0.106995	-4.55522
833	POLR2H	-0.860502	6.49697	-2.83782	0.0136341	0.0426548	-3.42292
836	ATP5PO	-0.853071	6.72506	-2.18914	0.0468426	0.104537	-4.64683
840	C5orf51;RIMOC1	-0.847855	5.52352	-2.0751	0.0577586	0.120958	-4.53557
844	WDR41	-0.846291	6.48314	-1.80575	0.0934607	0.172865	-5.20415
845	CIR1	-0.845719	5.69974	-1.69866	0.112465	0.199249	-5.16556
847	STK4	-0.841572	5.68918	-1.10559	0.288357	0.411277	-5.91756
848	GPS1	-0.839547	7.41195	-2.14804	0.0505334	0.110376	-4.9162
851	EMG1	-0.837612	5.37927	-2.12419	0.0527979	0.11387	-4.41827
856	VAMP7	-0.833746	6.55667	-2.2141	0.0447256	0.101081	-4.55977
857	NUP88	-0.830825	8.1406	-3.69943	0.00254764	0.0125322	-2.23002
859	DMAP1	-0.83005	7.11503	-1.36389	0.195072	0.306599	-6.00767
861	MAP1S	-0.828792	5.86677	-1.767	0.0999794	0.181154	-5.10625
862	DERL1	-0.828476	6.37001	-1.43561	0.174041	0.279456	-5.70952
863	PSMC2	-0.828167	9.15802	-4.99719	0.000222833	0.00217379	0.111748
864	PTGES3	-0.827954	7.97483	-2.78721	0.0150386	0.0453906	-3.93688
866	GET1;GET1-SH3BGR;GET1;GET1;GET1;GET1;GET1;GET1	-0.822579	5.57007	-1.35795	0.196904	0.309058	-5.59472
867	EMC8	-0.822259	5.49884	-2.14879	0.0504632	0.110376	-4.40854
871	PIK3C2A	-0.819528	7.81355	-2.53068	0.0246317	0.0644944	-4.37119
877	WDR4	-0.81403	5.40586	-1.55034	0.144346	0.243823	-5.30063
878	TSC2	-0.813929	7.55108	-3.16815	0.00716728	0.0267702	-3.08965
881	SUMO1	-0.810611	8.7468	-2.45138	0.0286453	0.0725387	-4.72505
882	GNA11	-0.809186	8.19423	-4.54988	0.000505519	0.00376029	-0.601726
885	SMC3	-0.805566	8.86386	-3.31608	0.00537017	0.0219749	-3.10313
886	FARP2	-0.804367	6.12102	-1.41713	0.179272	0.286043	-5.66361
887	CLINT1	-0.802832	9.26866	-4.47559	0.000580554	0.00413809	-0.87448
888	DNAJA3	-0.802545	6.20672	-1.48154	0.161588	0.263649	-5.60195
889	DCUN1D5	-0.801982	8.19331	-3.12354	0.00781888	0.0284919	-3.36158
892	LAP3	-0.80154	6.86384	-3.13661	0.00762205	0.0280608	-2.95068
893	UBE2G2	-0.800086	5.61061	-2.28825	0.0389553	0.0917541	-4.19882
895	DNAAF5	-0.797611	8.46699	-5.01566	0.00021554	0.00212961	0.214542
896	PI4KB	-0.797597	7.438	-2.59511	0.0217755	0.0588831	-4.13477
898	HEATR1	-0.796452	9.74846	-2.77311	0.0154546	0.0462238	-4.15752
899	H2AC18	-0.795021	8.09661	-1.11482	0.284522	0.407315	-6.60815
900	DCAF7	-0.794943	7.83403	-2.91354	0.0117702	0.0383818	-3.65594
905	NOL9	-0.792183	7.65856	-2.3451	0.0350158	0.0844177	-4.65304
906	ACLY	-0.791354	9.94294	-4.8877	0.000271676	0.00249252	-0.0748346
907	ACTR1A	-0.79127	7.51565	-2.64553	0.0197665	0.0545999	-4.06172
908	H3C15	-0.790448	8.25576	-1.80723	0.0932182	0.172554	-5.73025
910	GPRASP2	-0.789783	6.57892	-2.28253	0.0393746	0.0923954	-4.44967
915	GBE1	-0.782184	5.539	-1.10364	0.289172	0.411426	-5.88162
916	RRP7A	-0.780598	8.26329	-2.18661	0.0470617	0.104924	-5.10689
918	MED23	-0.778811	7.51496	-2.78247	0.0151772	0.0456585	-3.81389
920	ANAPC7	-0.776908	8.50355	-2.90543	0.0119571	0.0387727	-3.85176
921	EFTUD2	-0.775692	9.29732	-4.68311	0.00039505	0.00321604	-0.48082
922	RFC3	-0.773568	8.70615	-4.85623	0.000287683	0.00258803	-0.120278
923	PLK1	-0.773456	8.72864	-3.07908	0.00852705	0.0303225	-3.5533
929	PPP1CC	-0.768204	8.55772	-4.65005	0.000419894	0.00330517	-0.489196
930	STX18	-0.766505	6.31025	-1.7333	0.105975	0.19008	-5.27069
933	RBM34	-0.762565	7.07871	-1.56684	0.140453	0.238595	-5.72478
935	MAGED2	-0.761335	9.83063	-3.62623	0.00293608	0.0139388	-2.50655
936	UBE2I	-0.760959	5.79001	-1.89167	0.0803425	0.153387	-4.89596
939	SNRNP200	-0.759754	9.12903	-3.7811	0.00217535	0.0112014	-2.21659
941	DDX56	-0.758555	8.83629	-1.86911	0.0836157	0.15898	-5.73408
943	FAR1	-0.757537	9.19178	-5.06538	0.000197114	0.00202675	0.234886
949	KPNA4	-0.751539	6.36789	-1.79472	0.0952758	0.174546	-5.19625
950	RABGGTA	-0.750439	5.99016	-1.92394	0.0758631	0.146897	-4.89726
951	TUBGCP4	-0.747876	6.87609	-2.2004	0.0458764	0.103102	-4.66938
952	URB1	-0.747399	7.75421	-2.08717	0.056501	0.119188	-5.13528
953	USP34	-0.74728	5.32166	-1.09854	0.291311	0.413959	-5.83006
955	MAP2K1	-0.74669	8.35834	-3.02475	0.00947966	0.0325178	-3.5943
956	MSH2	-0.745872	9.11772	-4.14647	0.0010796	0.00656852	-1.50696
958	STAU2	-0.744761	7.73256	-3.50249	0.00373434	0.0164767	-2.4983
960	DDX31	-0.743255	7.85139	-1.54124	0.146534	0.24647	-6.0098
962	RAB21	-0.741459	7.13237	-1.45853	0.167729	0.272133	-5.89135
966	IFRD2	-0.738116	6.79529	-1.7197	0.108482	0.193633	-5.42217
967	GATAD2B	-0.737952	7.60249	-2.81849	0.0141547	0.043751	-3.76963
972	DHX34	-0.735516	5.64056	-1.41813	0.178984	0.285781	-5.54247
973	RPL22L1	-0.735254	6.23014	-1.77015	0.0994339	0.18059	-5.19686
978	ESPL1	-0.730138	5.69499	-1.57564	0.138412	0.235995	-5.3417
979	SNRPD3	-0.730099	7.99697	-3.14574	0.00748748	0.0276977	-3.26938
980	TIPRL	-0.729567	7.13502	-2.0903	0.0561783	0.118833	-4.93026
981	UMPS	-0.729354	9.19138	-4.20685	0.000962667	0.00595103	-1.39238
982	RICTOR	-0.728815	5.97453	-1.40869	0.181704	0.289525	-5.64095
985	GOPC	-0.726174	8.31777	-3.40934	0.00447722	0.0189293	-2.84256
987	H4C1	-0.726031	11.9651	-2.64314	0.0198574	0.0547857	-4.22441
991	NUP107	-0.722173	9.1071	-3.71458	0.00247401	0.0122745	-2.34799
993	NCAPG	-0.721796	9.04676	-4.90328	0.000264097	0.00245341	-0.0626588
994	SON	-0.721044	8.92096	-1.64476	0.12326	0.214591	-6.08814
995	OSBPL11	-0.720633	6.55249	-1.37307	0.192268	0.303844	-5.83759
996	MRPL22	-0.72045	6.23533	-1.68177	0.115755	0.204606	-5.32863
1000	EXOC6	-0.719021	6.89713	-1.74151	0.104485	0.187699	-5.41719
1005	RBBP4	-0.715022	7.63274	-3.32636	0.00526359	0.02177	-2.81112
1006	EDRF1	-0.712994	5.70976	-2.03383	0.0622596	0.12795	-4.65132
1009	FANCI	-0.709399	8.26341	-3.18789	0.00689638	0.0260956	-3.26066
1010	AP3M1	-0.709104	8.65877	-2.76976	0.0155552	0.0464646	-4.13644
1011	GNB1	-0.707828	6.53537	-1.65212	0.121736	0.212739	-5.45194
1014	DDX55	-0.706533	6.66285	-2.4278	0.0299552	0.0751681	-4.21586
1015	RAP1A	-0.705591	6.43065	-1.8993	0.0792631	0.151828	-5.04816
1019	SF3B1	-0.702136	9.50233	-3.13209	0.00768966	0.0282053	-3.48299
1020	DDX27	-0.701155	9.54597	-3.17514	0.00707006	0.0265788	-3.39882
1022	MACROH2A1	-0.699977	9.9788	-1.67325	0.117447	0.206741	-6.03501
1024	SCAF1	-0.696964	6.15201	-1.48461	0.160783	0.262893	-5.58719
1025	NUP85	-0.696179	8.59137	-3.51878	0.00361784	0.0160855	-2.68454
1026	DHX33	-0.695983	6.7828	-1.80444	0.0936735	0.173036	-5.28847
1031	CBR1	-0.692225	7.76017	-1.93035	0.0750002	0.145837	-5.39951
1035	GMPS	-0.690805	8.93788	-3.1886	0.0068869	0.0260956	-3.36475
1036	STK26	-0.690713	8.16737	-3.23993	0.00623042	0.0243323	-3.1406
1039	TRIM28	-0.688462	9.31497	-3.91678	0.00167492	0.00926414	-1.95743
1040	ATAD2B	-0.687861	6.83106	-1.45419	0.168911	0.273283	-5.80569
1042	PFAS	-0.687208	8.26929	-2.72448	0.0169775	0.0489425	-4.14745
1046	RBBP7	-0.683801	8.86733	-3.53878	0.00347982	0.0157752	-2.67749
1049	LARP1B	-0.679812	5.71571	-1.17961	0.258671	0.377555	-5.84867
1051	NAA35	-0.678651	6.33516	-1.83525	0.0887543	0.166289	-5.12443
1052	UTP3	-0.675797	7.33691	-1.83336	0.0890493	0.166571	-5.41328
1053	ATP5F1B	-0.675605	9.77994	-3.53348	0.00351589	0.0158455	-2.69134
1054	BZW1	-0.675109	8.13632	-2.29738	0.0382959	0.0903472	-4.89198
1057	U2SURP	-0.672685	8.28487	-3.1588	0.00729911	0.0272186	-3.32523
1059	TPR	-0.670625	5.73267	-1.55114	0.144157	0.243823	-5.38582
1060	YWHAB	-0.669615	7.19211	-2.00935	0.0650809	0.13137	-5.08337
1064	ERGIC2	-0.665829	5.52458	-1.24783	0.233457	0.348903	-5.72298
1067	MIEF1	-0.663403	5.87601	-0.900199	0.383905	0.509104	-6.17315
1071	HEATR6	-0.657671	5.99355	-1.32703	0.206663	0.320212	-5.74729
1073	PPP6C	-0.655615	5.94162	-0.690486	0.501673	0.62025	-6.3529
1080	UTP15	-0.650382	8.38173	-2.88056	0.0125489	0.0401519	-3.87669
1084	HSD17B11	-0.646311	6.57362	-1.70775	0.110729	0.196775	-5.37944
1086	UHRF1	-0.64482	8.30265	-2.54367	0.0240281	0.0632003	-4.48577
1091	RPS28	-0.643492	6.63676	-2.38166	0.0326858	0.079799	-4.291
1092	SNRPF	-0.642842	6.22034	-1.62083	0.128334	0.221393	-5.41722
1093	PFN2	-0.641698	5.91317	-1.58846	0.135488	0.232035	-5.38588
1098	APPL1	-0.637985	7.0542	-2.21462	0.0446829	0.101081	-4.69769
1101	GANAB	-0.637473	8.88665	-3.98119	0.00148017	0.0085128	-1.81704
1102	NUBP2	-0.634969	5.47171	-1.09716	0.291894	0.414277	-5.87823
1106	VPS35	-0.632906	8.25971	-2.73358	0.0166817	0.0485419	-4.12798
1107	FNDC3A	-0.632751	6.10424	-1.68092	0.115924	0.204749	-5.29902
1108	COIL	-0.630035	8.0553	-1.75006	0.102954	0.185633	-5.76491
1109	TEX10	-0.628737	8.80623	-2.30772	0.037561	0.0891592	-5.00151
1110	ATP5F1A	-0.626696	10.0874	-2.92072	0.011607	0.0379031	-3.85851
1111	FASTKD5	-0.625401	5.92811	-1.83453	0.0888657	0.166362	-5.02541
1112	WDR12	-0.624956	6.87262	-0.934742	0.366459	0.490025	-6.41077
1115	GTF3C1	-0.624727	7.49978	-2.76312	0.0157561	0.0466429	-3.84661
1120	PYGL	-0.62217	9.35617	-3.14008	0.00757071	0.0279162	-3.47222
1121	DHX15	-0.621074	10.0862	-2.80852	0.0144308	0.0440741	-4.07161
1122	EIF2A	-0.61989	7.88851	-1.82391	0.090537	0.168536	-5.61063
1128	HNRNPR	-0.617841	8.20569	-1.8378	0.0883572	0.16608	-5.68018
1135	AK1	-0.613957	5.49728	-0.986649	0.341294	0.466079	-5.99176
1138	DCTN1	-0.613304	8.97971	-2.60137	0.0215156	0.0582483	-4.48466
1139	BRD7	-0.612974	5.79563	-1.23058	0.239642	0.35448	-5.81378
1141	PAFAH1B1	-0.611953	7.97155	-1.67258	0.117581	0.206741	-5.86343
1144	ABCF3	-0.611581	6.08059	-1.29459	0.217324	0.332971	-5.81642
1148	TIMELESS	-0.607611	5.53621	-1.2758	0.223697	0.339913	-5.69312
1155	SAMM50	-0.599434	7.64851	-2.39105	0.0321112	0.0787286	-4.57646
1156	WASHC5	-0.599072	6.27149	-0.882168	0.393234	0.51686	-6.29401
1159	ACOT7	-0.594878	7.63454	-2.87264	0.0127435	0.0406946	-3.68506
1161	PRPSAP2	-0.592972	6.841	-1.80869	0.0929813	0.172393	-5.30024
1163	AP1G1	-0.591579	6.24963	-0.964194	0.352025	0.476091	-6.21301
1165	AP1B1	-0.5898	7.00365	-1.23132	0.239373	0.354309	-6.13929
1166	GTPBP4	-0.588912	9.98945	-1.36642	0.194297	0.306004	-6.46026
1169	EIF4A2	-0.58633	6.48597	-1.43148	0.175199	0.280725	-5.74423
1170	CEP55	-0.585679	7.13719	-2.17205	0.0483451	0.106654	-4.7963
1172	BMS1	-0.585466	8.09094	-1.61642	0.12929	0.222742	-5.9846
1173	AKAP8L	-0.585443	7.3263	-1.42218	0.17783	0.284332	-6.00384
1174	LATS1	-0.585	6.13324	-0.97502	0.346822	0.470681	-6.17691
1177	DCAKD	-0.580498	8.4411	-2.60362	0.0214229	0.0581335	-4.4135
1178	ANXA5	-0.579832	7.76068	-2.19073	0.0467046	0.104483	-4.96682
1180	MARCHF5	-0.579328	6.69438	-1.36402	0.195031	0.306599	-5.88835
1185	PDHA1	-0.576547	8.11832	-1.9799	0.0686291	0.136785	-5.4326
1188	RNF34	-0.57414	5.65638	-1.47706	0.162769	0.265202	-5.47092
1189	MRPS31	-0.57339	7.04573	-2.30308	0.037889	0.0896615	-4.54197
1191	CIP2A	-0.572917	8.36594	-2.68957	0.0181598	0.0514529	-4.23953
1192	FLOT2	-0.572733	7.33366	-1.60524	0.131739	0.226791	-5.75306
1193	ERCC6L	-0.572152	8.15798	-2.02041	0.0637918	0.129488	-5.37552
1194	RIOK2	-0.572042	7.74724	-1.82858	0.0897994	0.16748	-5.55917
1196	LBR	-0.570719	10.6936	-2.63245	0.0202694	0.0554913	-4.35323
1198	GSTM3	-0.569301	5.40077	-1.33315	0.204702	0.318272	-5.58847
1202	BABAM2	-0.56654	6.04171	-1.52876	0.149578	0.250597	-5.50216
1204	CPSF2	-0.563949	8.0631	-2.99524	0.0100404	0.0338882	-3.5861
1205	HSP90AA1	-0.563025	10.3344	-2.85131	0.0132819	0.0419401	-3.97218
1206	MCM5	-0.562927	8.99597	-2.75924	0.0158747	0.046874	-4.19214
1207	PRKRA	-0.561693	6.95316	-1.67997	0.116112	0.204767	-5.52656
1209	PSMC6	-0.560483	8.46322	-2.10182	0.055007	0.11743	-5.30976
1211	DHX8	-0.559758	5.79382	-1.3335	0.204589	0.318272	-5.69014
1212	TRIP12	-0.559702	9.26498	-3.07922	0.00852477	0.0303225	-3.59113
1215	NACA	-0.556819	7.07054	-2.20027	0.0458873	0.103102	-4.72834
1216	PRSS1	-0.556278	7.50892	-2.02533	0.0632265	0.128912	-5.16086
1219	MPHOSPH10	-0.554945	6.75721	-0.988522	0.340409	0.46542	-6.32923
1220	PRKCI	-0.554587	6.37841	-1.54911	0.14464	0.244093	-5.55943
1221	NSA2	-0.554381	8.93204	-3.01598	0.00964291	0.0328342	-3.7009
1226	WDR75	-0.552856	7.81893	-1.58312	0.1367	0.233593	-5.94828
1227	CCAR2	-0.551896	7.55536	-2.18435	0.0472587	0.105096	-4.90959
1228	AP2S1	-0.551115	6.85535	-1.08133	0.298626	0.421206	-6.26314
1229	HASPIN	-0.55075	5.92736	-1.57725	0.138043	0.235539	-5.40485
1230	RPSA	-0.550474	9.74376	-2.26067	0.0410142	0.09473	-5.09513
1232	SGPL1	-0.54919	6.6205	-1.63699	0.124888	0.216448	-5.49657
1233	DDX6	-0.547693	9.67525	-2.75749	0.0159286	0.0469374	-4.19366
1234	SUCLG1	-0.547147	6.3816	-1.02241	0.324689	0.448168	-6.19645
1235	GATAD2A	-0.546895	7.51885	-1.39799	0.184826	0.294094	-6.10114
1237	SKA3	-0.546113	7.33776	-1.24209	0.235502	0.349923	-6.23381
1239	RSL1D1	-0.545751	9.88754	-1.98967	0.0674322	0.134981	-5.547
1240	ORC4	-0.545458	8.79517	-3.52786	0.00355448	0.0159572	-2.69673
1241	TFIP11	-0.544419	8.61787	-2.94667	0.0110359	0.0365021	-3.79825
1242	FAM98B	-0.543786	5.57531	-1.15663	0.267626	0.387931	-5.8415
1243	SERPINH1	-0.543536	10.1761	-3.47751	0.00392044	0.017102	-2.77602
1248	LYAR	-0.538849	8.47096	-1.80207	0.0940627	0.173442	-5.79888
1251	UBE2D1;UBE2D4;UBE2D1;UBE2D4	-0.536463	5.51484	-1.50284	0.156074	0.257274	-5.39934
1252	POLR1D	-0.536057	5.81364	-1.30422	0.214116	0.329044	-5.73191
1254	UTP20	-0.532923	8.25613	-1.77181	0.0991491	0.180317	-5.7991
1255	BANF1	-0.532341	7.69389	-0.794663	0.440656	0.56308	-6.80137
1256	HNRNPC	-0.53115	10.5171	-0.92285	0.372402	0.496249	-6.91251
1262	TUBGCP2	-0.525274	8.7783	-2.06459	0.0588759	0.122521	-5.42067
1263	MYBBP1A	-0.52455	10.1499	-2.09219	0.0559849	0.118532	-5.35799
1266	MED16	-0.522558	5.64709	-1.29266	0.217971	0.333521	-5.70384
1274	ARCN1	-0.516176	8.41466	-2.71779	0.0171978	0.0493318	-4.19687
1276	RABGAP1L	-0.515617	6.07069	-0.633701	0.536942	0.653718	-6.43922
1277	NOP9	-0.515541	7.2493	-1.6504	0.12209	0.213196	-5.66154
1278	HLTF	-0.515254	8.00202	-2.19021	0.0467497	0.104483	-5.0492
1280	HSPBP1	-0.51516	6.3109	-1.19821	0.251595	0.369527	-5.98866
1281	EIF4G2	-0.51308	8.96064	-3.27258	0.0058459	0.0233432	-3.20833
1287	CSNK1D	-0.511341	8.60578	-2.20159	0.0457751	0.103102	-5.16467
1288	MCM7	-0.511327	10.4256	-2.33557	0.0356489	0.0856758	-4.91461
1298	EIF2B3	-0.505407	8.16847	-2.42161	0.0303084	0.0756729	-4.68531
1302	PRKAR2A	-0.504324	8.1339	-2.28213	0.0394039	0.0923954	-4.92366
1303	U2AF2	-0.504306	6.07563	-0.948926	0.359457	0.482336	-6.18811
1304	ACP1	-0.503424	8.88809	-1.87277	0.0830773	0.158216	-5.74548
1306	STAG2	-0.502706	7.91861	-2.03312	0.0623402	0.127966	-5.28698
1310	DDX49	-0.50067	8.786	-3.02861	0.00940862	0.032332	-3.66492
1313	FUBP3	-0.499221	9.19264	-2.41491	0.0306954	0.0764739	-4.83587
1314	TRAPPC5	-0.497227	6.39538	-1.22209	0.242735	0.35791	-5.98319
1315	SRM	-0.497029	8.59041	-2.61894	0.0208025	0.0567833	-4.41514
1316	METAP1	-0.496874	5.45153	-0.738949	0.472682	0.594905	-6.19321
1317	MSTO1	-0.496529	7.17807	-1.45563	0.168519	0.273031	-5.91251
1319	TOP2A	-0.495348	9.68199	-2.9662	0.0106245	0.0353946	-3.79785
1321	ZC3H7A	-0.492823	7.20302	-1.17525	0.260351	0.378685	-6.26693
1325	H2AX	-0.49172	6.30797	-0.558303	0.585845	0.696029	-6.54711
1332	EIF2B2	-0.488763	8.43548	-2.46593	0.0278648	0.0708728	-4.66686
1333	INTS3	-0.487251	5.73836	-1.20071	0.250655	0.368414	-5.83745
1334	SMAP2	-0.487144	6.86902	-1.66054	0.120011	0.210679	-5.53215
1336	EIF3F	-0.486956	9.8335	-2.14628	0.0506971	0.110473	-5.2883
1342	SRRM2	-0.48205	10.5258	-1.4366	0.173764	0.279456	-6.32681
1344	ORC5	-0.481127	7.42436	-2.12232	0.0529799	0.114156	-4.97376
1348	RIOK1	-0.478819	8.78696	-2.4189	0.0304643	0.0759801	-4.80616
1349	TRMT5	-0.477991	5.48718	-0.80582	0.434412	0.557669	-6.15521
1350	ATP6V1H	-0.477736	8.35873	-2.04139	0.0614121	0.126433	-5.39499
1351	CEBPZ	-0.477187	8.45103	-1.19482	0.252876	0.37097	-6.62442
1352	ZNHIT2	-0.476342	5.81766	-0.489035	0.632723	0.739563	-6.45681
1353	CUL3	-0.475671	5.85043	-0.777325	0.450471	0.571933	-6.27746
1355	SF3B2	-0.474335	7.02702	-0.958398	0.354834	0.477518	-6.43746
1356	MRPS9	-0.474328	8.27993	-2.63489	0.0201747	0.0554625	-4.32609
1357	ALB	-0.474064	7.75546	-0.846794	0.411976	0.536367	-6.77891
1358	NOL7	-0.473896	6.23983	-0.820158	0.426473	0.549613	-6.34406
1359	RRP1	-0.473246	8.57226	-2.31351	0.0371556	0.0884929	-4.96449
1360	TARDBP	-0.472404	8.75735	-2.22836	0.0435568	0.0994109	-5.13967
1361	UBA1	-0.472274	8.79076	-3.00967	0.00976225	0.0331429	-3.70246
1362	STXBP3	-0.471649	6.92734	-1.31429	0.210798	0.32556	-6.01733
1363	GNL2	-0.470995	9.56341	-2.92667	0.0114736	0.0375736	-3.87894
1365	PGD	-0.470915	8.515	-2.30792	0.0375472	0.0891592	-4.96613
1366	MRPS7	-0.470753	6.44959	-1.62053	0.1284	0.221393	-5.4779
1370	PRMT1	-0.468373	9.46598	-3.16903	0.00715488	0.0267671	-3.41632
1372	MCAT	-0.468067	5.53867	-0.794139	0.440951	0.56308	-6.17887
1379	MYO1B	-0.464316	8.36819	-1.82968	0.0896255	0.167479	-5.73456
1382	NAP1L1	-0.463447	10.4312	-2.65383	0.0194532	0.0540575	-4.33547
1383	POM121	-0.461792	5.48683	-1.04209	0.315805	0.438337	-5.93761
1384	NKRF	-0.460205	9.37421	-2.01477	0.0644459	0.130489	-5.52909
1385	MDC1	-0.460137	8.24116	-2.16043	0.0493933	0.10845	-5.16421
1386	UBE2D3;UBE2D2;UBE2D3;UBE2D3;UBE2D2;UBE2D3;UBE2D3;UBE2D3;UBE2D3;UBE2D2;UBE2D2	-0.459355	7.1227	-1.49607	0.15781	0.2595	-5.84009
1389	UQCRC1	-0.456849	8.03186	-2.00904	0.0651168	0.13137	-5.36128
1392	PSMC4	-0.454111	8.73849	-2.83044	0.0138305	0.0430364	-4.03909
1393	AKAP13	-0.453999	5.80229	-1.07392	0.301813	0.423674	-5.99316
1394	SPART	-0.453832	8.61721	-2.11444	0.0537502	0.115318	-5.31799
1397	RPL7L1	-0.452853	8.33634	-0.98054	0.34419	0.467942	-6.83237
1399	HECTD1	-0.450364	7.60317	-1.53794	0.147332	0.247194	-5.94232
1401	MTX1	-0.448624	8.0399	-2.14027	0.0512613	0.111492	-5.14585
1409	YTHDC1	-0.445203	7.97913	-1.62995	0.12638	0.218543	-5.93886
1413	OLA1	-0.443395	8.64085	-2.13591	0.0516736	0.112178	-5.28537
1419	ACTA2;ACTG2	-0.441222	10.975	-0.960504	0.353811	0.476697	-6.83756
1420	ERAL1	-0.441077	6.93214	-1.35519	0.197758	0.310188	-5.96806
1421	BAG2	-0.440636	8.40991	-1.65507	0.121128	0.211837	-6.01277
1423	ANKFY1	-0.438642	6.84384	-0.57562	0.57441	0.685969	-6.68252
1425	POM121C	-0.43783	7.30117	-1.11018	0.286446	0.409562	-6.37222
1426	FIP1L1	-0.437588	8.09666	-2.06905	0.0583997	0.12175	-5.28212
1430	HK1	-0.434422	7.76931	-1.89433	0.079965	0.153046	-5.46549
1431	HDAC2	-0.43437	8.29175	-2.50649	0.0257953	0.0668595	-4.56533
1433	PSMD6	-0.433861	9.68534	-1.68965	0.114211	0.202031	-6.03065
1434	RPTOR	-0.433202	7.60499	-1.46499	0.165986	0.270254	-6.04365
1436	TRIP13	-0.432546	9.60304	-1.99451	0.0668466	0.134269	-5.55572
1437	IQGAP3	-0.43241	6.68373	-1.08867	0.295491	0.418612	-6.20672
1439	WDCP	-0.430329	6.95068	-1.17506	0.260428	0.378685	-6.18957
1442	DEGS1	-0.429614	8.82784	-2.04556	0.0609486	0.125703	-5.45983
1443	MCMBP	-0.428306	8.37109	-2.13358	0.0518952	0.112311	-5.24277
1444	ELP5	-0.427463	5.97213	-1.30421	0.214118	0.329044	-5.7771
1449	PPIL2	-0.425549	5.43565	-0.871741	0.398698	0.52226	-6.08525
1450	MAP7D3	-0.425003	6.27773	-0.697	0.497716	0.616346	-6.44936
1453	CSNK2A1	-0.424068	9.42057	-2.67313	0.0187442	0.052657	-4.36254
1462	PSMD11	-0.418568	9.62746	-2.26868	0.0404063	0.0940519	-5.08823
1466	ESYT1	-0.415746	8.81066	-2.09342	0.0558591	0.118374	-5.37821
1470	PRPS1	-0.411563	9.06079	-2.40267	0.0314143	0.0774426	-4.85611
1472	HNRNPA1	-0.411226	9.43428	-1.18007	0.258493	0.377534	-6.71685
1473	EDC3	-0.410528	8.5604	-2.05845	0.0595375	0.123343	-5.4042
1474	CRNKL1	-0.410397	8.39101	-2.12937	0.0522979	0.112897	-5.25444
1476	TXN	-0.410271	9.07114	-1.96964	0.069906	0.138613	-5.60183
1477	CHORDC1	-0.410174	9.28865	-1.34434	0.201153	0.314446	-6.5213
1480	NSD1	-0.407321	6.15798	-1.30399	0.214191	0.329044	-5.82629
1482	LRCH2	-0.405689	5.94718	-0.842518	0.414281	0.538402	-6.2511
1483	MRPS22	-0.404937	8.99875	-2.22298	0.0439948	0.0999175	-5.17092
1484	CBX3	-0.404622	7.21546	-0.905855	0.38101	0.506262	-6.5476
1485	DNAJC7	-0.404147	8.42562	-2.14526	0.0507924	0.110576	-5.23272
1490	ARHGAP17	-0.400971	7.23022	-1.08484	0.297121	0.419843	-6.37674
1491	FBRS	-0.400888	5.93095	-0.947877	0.359971	0.482547	-6.14947
1492	MCTS1	-0.400546	7.75	-1.30982	0.212266	0.327172	-6.29498
1496	KIFC1	-0.398318	5.9314	-0.42427	0.678101	0.779209	-6.50839
1498	CCT5	-0.397744	7.68633	-1.44907	0.170311	0.274588	-6.09176
1499	PDHB	-0.397692	8.62183	-2.02482	0.0632851	0.128912	-5.46945
1502	TUT7	-0.395597	6.37026	-1.04934	0.312577	0.435087	-6.16682
1503	DHX38	-0.395499	8.28722	-2.0759	0.057675	0.120893	-5.32238
1511	FBL	-0.389741	9.78174	-1.15016	0.270188	0.390177	-6.73538
1513	SDAD1	-0.388736	8.6841	-2.46104	0.0281248	0.0714556	-4.71976
1514	IDH3B	-0.388307	9.30951	-1.94502	0.0730594	0.142423	-5.64539
1517	RPL27A	-0.387759	11.0269	-1.38793	0.187802	0.2974	-6.34783
1518	AKAP1	-0.387656	8.43707	-1.12279	0.281238	0.403614	-6.70874
1520	SPATS2L	-0.385005	5.17771	-0.310604	0.76088	0.841701	-6.35253
1521	RPL34	-0.384735	9.63829	-0.843848	0.413564	0.538075	-7.04738
1522	HNRNPA2B1	-0.384341	9.59096	-1.25734	0.230099	0.346799	-6.62093
1523	GIGYF2	-0.384122	8.71323	-2.25637	0.0413444	0.0953974	-5.08828
1528	DDX39B	-0.382991	10.6731	-2.22997	0.0434266	0.09931	-5.07983
1535	UTP18	-0.38066	8.44669	-1.64503	0.123204	0.214591	-6.03552
1536	SEC23B	-0.379951	8.30013	-1.97179	0.0696371	0.138198	-5.49849
1538	LDHA	-0.377353	10.392	-1.28083	0.221977	0.338752	-6.53706
1539	DRG1	-0.375297	9.64464	-1.85748	0.0853492	0.161479	-5.77537
1541	KIF22	-0.373929	8.6955	-2.31076	0.0373478	0.0888356	-4.99008
1543	KIF7	-0.37309	6.92038	-1.24688	0.233794	0.348955	-6.09806
1545	PES1	-0.3716	9.1515	-2.51744	0.0252623	0.0656991	-4.65166
1546	SKP1	-0.371266	6.78959	-1.00432	0.333014	0.457202	-6.32415
1547	ECHDC1	-0.371263	8.53524	-1.99023	0.0673638	0.134961	-5.51491
1548	PDLIM7	-0.37126	7.82045	-1.27696	0.223299	0.339649	-6.36006
1549	RB1CC1	-0.371172	5.92475	-0.722298	0.482526	0.603027	-6.33918
1550	ATAD1	-0.370449	7.68249	-0.942223	0.362754	0.485914	-6.67325
1552	CHERP	-0.369328	7.319	-1.35334	0.198334	0.31088	-6.09319
1553	SLC25A6	-0.369056	9.30904	-1.16719	0.263483	0.382646	-6.73448
1554	MCM3	-0.368046	8.25404	-1.54466	0.145709	0.245539	-6.1384
1558	RIPK1	-0.366028	7.50796	-0.817647	0.427857	0.550782	-6.72455
1559	LLPH	-0.365819	5.86012	-1.11679	0.283707	0.406653	-5.96369
1562	KRR1	-0.362995	8.44648	-1.3126	0.211352	0.325981	-6.48694
1564	TBC1D15	-0.362347	8.26523	-2.17032	0.0485004	0.106895	-5.15629
1565	TOP1	-0.361616	9.83414	-1.51976	0.151808	0.252913	-6.26726
1566	OTUD6B	-0.361347	5.56151	-0.388715	0.703593	0.799054	-6.42469
1568	PPP2R5D	-0.360268	8.65731	-1.79849	0.094651	0.173815	-5.83971
1569	RNH1	-0.360103	7.441	-1.75083	0.102817	0.185633	-5.57768
1570	LRPPRC	-0.359622	8.67521	-2.11302	0.0538906	0.115473	-5.33075
1571	H2AC11;H2AC12;H2AC14	-0.359456	11.0836	-0.891357	0.388461	0.512334	-6.89258
1573	DRG2	-0.358336	8.89271	-1.87163	0.0832439	0.158403	-5.75058
1574	PIGK	-0.357098	6.60048	-1.10802	0.287344	0.410087	-6.16508
1577	NAA50	-0.355552	8.48069	-1.58341	0.136633	0.233593	-6.13197
1580	MRPL23	-0.35402	6.26065	-0.831824	0.420084	0.543804	-6.34287
1584	NUP160	-0.352237	8.61437	-1.75854	0.101456	0.183398	-5.89549
1586	KRT27	-0.351744	8.77196	-1.53016	0.149234	0.250202	-6.24931
1587	SND1	-0.351493	8.72463	-1.65954	0.120215	0.210878	-6.05886
1588	SRSF8	-0.350722	7.01946	-1.28863	0.219327	0.335373	-6.07707
1589	PUM2	-0.35047	6.56345	-0.673017	0.512376	0.630448	-6.54183
1592	HSP90B1	-0.348955	9.19713	-1.95868	0.0712946	0.140223	-5.62385
1595	PCNA	-0.34751	8.62736	-1.51965	0.151835	0.252913	-6.24534
1597	WASHC4	-0.34698	6.58432	-0.760556	0.460095	0.582194	-6.48344
1599	GNA13	-0.344478	8.22348	-1.97326	0.0694528	0.137951	-5.47782
1601	HNRNPM	-0.343214	10.9158	-0.960514	0.353806	0.476697	-6.84298
1602	RAB2A	-0.341562	7.98207	-1.5161	0.152721	0.254008	-6.10236
1603	CHUK	-0.341456	6.71561	-0.968115	0.350135	0.47423	-6.33901
1604	ZCCHC10	-0.341075	5.4326	-0.887743	0.390333	0.513924	-6.07204
1607	CKB	-0.338599	10.1433	-1.81211	0.092427	0.17164	-5.81407
1610	ATP5PB	-0.335737	7.87559	-1.86394	0.0843824	0.160174	-5.55134
1611	ITPA	-0.335375	7.4898	-1.28368	0.221004	0.337492	-6.23813
1612	CYB5R3	-0.335305	8.6539	-2.09886	0.0553059	0.11772	-5.3522
1613	OGT	-0.334526	8.56997	-1.84716	0.0869155	0.16404	-5.75049
1616	CCT7	-0.332839	10.8586	-1.34607	0.200609	0.313832	-6.41626
1617	FEN1	-0.332272	8.71827	-2.176	0.0479936	0.106325	-5.22891
1620	PRIM1	-0.331119	8.47277	-1.25362	0.23141	0.347641	-6.56575
1625	POLDIP3	-0.326606	7.50886	-1.41649	0.179455	0.286138	-6.07613
1626	TRMU	-0.326352	6.48634	-0.629275	0.539748	0.656443	-6.55117
1628	TFCP2	-0.324833	7.0137	-0.742394	0.470661	0.592684	-6.62135
1631	ZNF629	-0.323366	6.24386	-0.720282	0.483726	0.603874	-6.42583
1635	NOB1	-0.32168	9.41062	-1.70308	0.111618	0.198052	-6.02237
1636	RINT1	-0.321399	5.60653	-0.70473	0.493044	0.611986	-6.26567
1638	ATP5MF-PTCD1	-0.319698	6.91536	-0.518187	0.612776	0.722457	-6.73741
1640	KNTC1	-0.317761	6.06776	-0.824934	0.42385	0.547759	-6.29781
1641	ARFGAP2	-0.317165	6.23818	-0.62837	0.540323	0.656796	-6.48701
1643	KRT6B	-0.316526	8.54949	-0.799747	0.437804	0.560643	-7.03893
1644	TCP1	-0.31604	11.2941	-1.33095	0.205406	0.319153	-6.39722
1646	PSMC5	-0.314214	8.57561	-2.09846	0.0553468	0.11772	-5.341
1648	CLIC1	-0.31359	5.75608	-0.44259	0.665121	0.770491	-6.4615
1651	OTUB1	-0.312126	8.92194	-1.85399	0.0858767	0.162344	-5.78125
1653	RPL11	-0.311567	10.785	-1.34665	0.200427	0.313832	-6.42195
1654	DDX18	-0.311348	9.70878	-1.19219	0.253869	0.372152	-6.6923
1660	XRN2	-0.30868	9.07753	-1.31291	0.211252	0.325981	-6.55919
1665	AP2B1	-0.305461	8.37867	-1.1037	0.289148	0.411426	-6.71741
1667	KIF11	-0.305171	9.1585	-1.63388	0.125546	0.217262	-6.12632
1669	SAR1A	-0.30509	8.04298	-0.977711	0.345537	0.469378	-6.76036
1672	H2BC11;H2BC21	-0.30441	11.2985	-0.78271	0.447408	0.569098	-6.96609
1673	SRRD	-0.304288	9.11997	-1.87571	0.0826462	0.157525	-5.75647
1674	VDAC2	-0.304251	10.208	-1.09427	0.293115	0.4155	-6.7667
1675	OBI1	-0.303434	8.0766	-1.27916	0.222547	0.339174	-6.4422
1677	EED	-0.301237	7.70677	-1.25951	0.229341	0.346107	-6.34422
1678	WARS1	-0.301205	6.48653	-0.712252	0.488524	0.607894	-6.49287
1679	PI4KA	-0.300975	7.94766	-1.24834	0.233276	0.348903	-6.43901
1681	THAP11	-0.300216	5.78353	-0.596154	0.561007	0.675546	-6.38751
1682	PAICS	-0.298372	9.21765	-1.50687	0.155047	0.256416	-6.30717
1683	GTPBP1	-0.298031	8.37553	-1.33739	0.203352	0.317026	-6.44235
1684	TFRC	-0.297516	8.31667	-0.901971	0.382996	0.508317	-6.90776
1686	CCDC47	-0.296852	7.10758	-0.655772	0.52307	0.640539	-6.71243
1688	LRBA	-0.295957	7.91465	-0.954615	0.356675	0.479309	-6.74419
1690	TELO2	-0.294533	8.41365	-1.23572	0.237784	0.352861	-6.57592
1693	UCHL1	-0.293848	7.14943	-0.930518	0.368562	0.492268	-6.50431
1695	HSPD1	-0.292798	8.95679	-1.95815	0.0713626	0.140223	-5.61661
1698	NCAPD2	-0.292037	8.66425	-1.39628	0.185329	0.29469	-6.41789
1699	CSNK1A1	-0.291818	8.01378	-1.37005	0.193187	0.304879	-6.30819
1700	PCBP2	-0.2903	5.73701	-0.636254	0.535327	0.652095	-6.34933
1703	ZNF579	-0.287684	5.23994	-0.404677	0.6921	0.79019	-6.33667
1706	CLK3	-0.285428	7.79251	-1.37146	0.192757	0.304409	-6.23426
1708	MYG1	-0.284055	7.42703	-0.890867	0.388714	0.512376	-6.63361
1709	CCT3	-0.283874	11.1511	-1.08135	0.298614	0.421206	-6.69998
1710	RBBP6	-0.283752	7.04163	-0.736273	0.474256	0.596237	-6.63396
1711	MAT2A	-0.282932	8.68296	-1.07394	0.301807	0.423674	-6.80256
1712	UCK2	-0.282823	8.36943	-1.77264	0.0990061	0.180317	-5.83087
1715	NDUFA10	-0.280151	9.19006	-1.19785	0.251733	0.369527	-6.70052
1717	RAC3	-0.279837	7.37579	-0.700325	0.495703	0.614183	-6.77082
1720	TMEM38B	-0.279047	5.70996	-0.673334	0.51218	0.630448	-6.31667
1721	KAT7	-0.278851	7.11526	-1.26447	0.227608	0.344166	-6.13679
1724	ZNHIT6	-0.276977	6.50928	-0.82358	0.424592	0.5478	-6.41317
1726	EIF3M	-0.276634	9.20612	-1.32667	0.206781	0.320212	-6.54504
1730	NIFK	-0.274194	8.53942	-0.835053	0.418326	0.542174	-7.0087
1732	KRT71	-0.273214	6.47829	-0.407609	0.689997	0.788958	-6.66851
1735	MTA2	-0.270718	8.98529	-1.19099	0.254325	0.372152	-6.70155
1736	PTPN1	-0.270415	8.14176	-1.0324	0.320158	0.442972	-6.73726
1738	NKTR	-0.269812	6.42673	-0.370352	0.716907	0.810076	-6.66994
1742	ACIN1	-0.267749	7.83423	-0.857727	0.406121	0.529584	-6.80565
1743	STAT3	-0.267707	6.76664	-0.732927	0.476228	0.597741	-6.55504
1744	AP2M1	-0.267582	7.45457	-0.982043	0.343476	0.467402	-6.55767
1746	RPS19	-0.265272	7.80322	-1.27318	0.224598	0.340728	-6.36009
1747	RABGGTB	-0.2652	5.95116	-0.72474	0.481074	0.601863	-6.34554
1754	UBR4	-0.261672	7.96145	-1.23215	0.239075	0.354095	-6.46315
1759	TMEM33	-0.259198	9.11947	-1.48192	0.161489	0.263649	-6.3405
1762	CNOT11	-0.257861	8.05899	-1.32281	0.208025	0.321709	-6.38287
1765	MTRF1	-0.255932	6.46533	-0.880837	0.393929	0.517185	-6.35279
1766	BPTF	-0.255931	5.33181	-0.459186	0.65346	0.759578	-6.33616
1767	STAT1	-0.254049	9.06343	-1.24946	0.232877	0.348903	-6.63688
1771	PRPF4	-0.252913	7.60337	-0.72329	0.481936	0.602615	-6.8343
1772	PTBP3	-0.252221	5.7515	-0.325535	0.749803	0.834639	-6.50548
1773	PRDX5	-0.250719	7.023	-0.758159	0.46148	0.583348	-6.61163
1775	FRG1	-0.249288	6.25674	-0.578481	0.572533	0.684081	-6.52456
1779	SRSF11	-0.246285	7.1124	-0.64561	0.529431	0.646275	-6.72099
1785	EIF5A	-0.244511	10.9233	-0.846715	0.412019	0.536367	-6.94606
1788	RFC5	-0.243897	8.46292	-1.24855	0.2332	0.348903	-6.57023
1789	RRP12	-0.243449	9.63221	-1.15193	0.269485	0.38965	-6.74245
1790	GNL3	-0.242461	10.5473	-1.08486	0.297115	0.419843	-6.74872
1795	RAB10	-0.240068	7.70943	-1.2371	0.237288	0.35235	-6.37192
1796	AARS1	-0.238512	8.43077	-1.06763	0.304543	0.426988	-6.76833
1797	UQCR10	-0.237304	5.59469	-0.580843	0.570985	0.682938	-6.34452
1798	CDC27	-0.237179	8.10075	-0.809872	0.432159	0.555702	-6.93237
1802	POLE	-0.23474	6.45499	-0.681886	0.506925	0.62574	-6.5076
1805	FARSB	-0.234031	9.10805	-1.29275	0.217942	0.333521	-6.58599
1810	MTF2	-0.229772	7.42588	-1.02671	0.322733	0.446268	-6.50356
1815	HSPA8	-0.228541	11.804	-0.963884	0.352175	0.476091	-6.76129
1816	RPL6	-0.228129	12.0792	-0.679396	0.508452	0.626621	-6.97428
1818	HUWE1	-0.225802	8.5728	-1.24334	0.235056	0.349485	-6.59583
1819	CANX	-0.225624	9.66196	-1.43577	0.173997	0.279456	-6.39195
1821	CIAO1	-0.222918	6.50289	-0.547268	0.593192	0.702952	-6.60541
1822	SNRPE	-0.221738	6.53065	-0.483764	0.636362	0.742691	-6.64663
1824	ACTB	-0.220856	12.542	-0.714307	0.487293	0.607016	-6.90759
1827	ABCF1	-0.219976	8.62067	-1.35936	0.196467	0.308582	-6.4599
1830	WDR61	-0.218679	6.02696	-0.208722	0.837804	0.89304	-6.61424
1831	CKAP5	-0.217507	8.4881	-1.1119	0.28573	0.408792	-6.73211
1834	NUP214	-0.217237	8.25209	-0.97485	0.346903	0.470681	-6.82361
1837	NOP14	-0.216079	8.80471	-0.800428	0.437423	0.560599	-7.07444
1839	SMC2	-0.214783	9.14681	-1.12497	0.280347	0.402835	-6.78265
1843	BAZ1B	-0.211062	10.1759	-1.01842	0.32651	0.449875	-6.84852
1844	DNM2	-0.21095	9.02225	-1.04278	0.315496	0.438337	-6.86627
1845	PSMD13	-0.209816	9.25879	-1.04548	0.314292	0.436947	-6.86841
1848	FAF2	-0.208957	9.39583	-0.957124	0.355453	0.478073	-6.95456
1849	DIMT1	-0.206543	9.64284	-1.12008	0.282352	0.404961	-6.77739
1851	LTV1	-0.206043	9.65764	-1.27406	0.224293	0.340489	-6.59847
1855	EIF3C	-0.203985	10.8649	-1.00232	0.333942	0.458205	-6.80661
1856	VBP1	-0.203665	6.04508	-0.454879	0.656477	0.762701	-6.53501
1857	IPO8	-0.203643	9.09912	-1.03578	0.318636	0.441129	-6.87642
1858	NOL10	-0.203047	7.83326	-0.716178	0.486174	0.605949	-6.91995
1859	KRT74	-0.202672	7.77171	-0.585152	0.568168	0.681683	-6.98718
1863	XRCC6	-0.19944	10.356	-1.04171	0.315973	0.438337	-6.81009
1864	SNX27	-0.198261	7.2654	-0.613197	0.550011	0.666122	-6.79252
1865	OXNAD1	-0.198208	6.10938	-0.556486	0.587051	0.697104	-6.49911
1867	CYB5R1	-0.197845	8.82762	-1.25019	0.23262	0.348779	-6.62058
1868	PIK3R4	-0.197051	7.22119	-0.694677	0.499125	0.617761	-6.72277
1869	KRT5	-0.196835	9.77237	-1.02551	0.323277	0.446485	-6.87031
1870	MAP4K5	-0.196743	5.58213	-0.317536	0.75573	0.838008	-6.46338
1871	RPL18	-0.196709	12.3881	-0.561952	0.583425	0.694225	-7.02221
1875	UBE3C	-0.195369	8.09286	-1.01859	0.326435	0.449875	-6.73821
1877	GFM1	-0.193857	8.8583	-1.0197	0.325925	0.449605	-6.87894
1880	ATXN7L3B	-0.1918	6.16046	-0.292934	0.774059	0.851392	-6.6291
1885	SAR1B	-0.188381	5.62495	-0.442752	0.665007	0.770491	-6.42564
1886	THOC2	-0.188061	7.87437	-0.756222	0.462603	0.583809	-6.90372
1887	NSD2	-0.186922	5.75144	-0.197609	0.846317	0.898799	-6.54214
1889	CALM2;CALM1;CALM2;CALM3	-0.185867	7.69117	-0.509577	0.618635	0.728251	-7.00232
1890	PHB2	-0.185494	11.1149	-0.985555	0.341811	0.466234	-6.80127
1894	XRCC5	-0.183931	10.4428	-0.888239	0.390076	0.513878	-6.951
1895	BYSL	-0.183526	8.90429	-0.836563	0.417506	0.54168	-7.05363
1896	LSM12	-0.183494	8.0696	-0.536974	0.600087	0.709669	-7.11338
1898	ERCC3	-0.183047	5.67739	-0.313649	0.758616	0.84	-6.49092
1901	RNPS1	-0.181337	6.78612	-0.493038	0.629966	0.737832	-6.71254
1903	SMC4	-0.180348	9.09507	-1.08673	0.296314	0.419264	-6.82305
1914	SEC11A	-0.176609	8.60588	-0.794624	0.440677	0.56308	-7.05461
1916	PBRM1	-0.176241	8.53183	-0.841993	0.414565	0.538459	-7.00286
1917	RAPGEF6	-0.175732	6.30239	-0.470227	0.645753	0.752511	-6.59488
1920	NFKB1	-0.173732	6.01618	-0.312999	0.759099	0.840133	-6.58452
1922	ARF3;ARF1	-0.171312	10.5778	-1.18074	0.258239	0.377401	-6.64016
1924	KRT1	-0.170511	12.8047	-0.664928	0.517376	0.635497	-6.9245
1926	;TUBB3	-0.16956	9.64266	-0.650056	0.526643	0.643551	-7.19685
1928	CAPZA1	-0.169101	7.67493	-0.729574	0.478209	0.599151	-6.85501
1930	KPNA6	-0.168424	9.22676	-1.06569	0.305388	0.427913	-6.84757
1931	PFKM	-0.168264	8.51891	-0.922318	0.372669	0.49632	-6.92931
1932	SRRM1	-0.167751	8.47873	-0.895507	0.386318	0.510381	-6.94661
1937	FAM91A1	-0.16622	5.88699	-0.377716	0.711556	0.805246	-6.52602
1938	EWSR1	-0.16533	6.85022	-0.506188	0.620949	0.729612	-6.7246
1948	NOC4L	-0.162667	9.1672	-0.677745	0.509465	0.627535	-7.18884
1953	MTX3	-0.159936	5.97372	-0.323913	0.751003	0.834769	-6.56978
1954	SHPRH	-0.15978	5.82812	-0.26642	0.793971	0.86384	-6.54752
1956	HSD17B10	-0.159423	7.88693	-0.779197	0.449405	0.570892	-6.89015
1959	RPL5	-0.15772	10.8934	-0.425495	0.677229	0.778982	-7.22616
1960	KRT14	-0.157447	9.4984	-0.587552	0.566602	0.680511	-7.2435
1962	RPS11	-0.156192	11.4449	-0.568232	0.579274	0.690557	-7.10289
1966	PSMD10	-0.155163	7.60701	-0.582296	0.570034	0.68286	-6.93045
1967	STT3A	-0.154873	9.7846	-0.807472	0.433493	0.556797	-7.07082
1970	MMTAG2	-0.154433	8.43922	-0.729773	0.478091	0.599151	-7.0768
1972	POLA1	-0.15365	6.72926	-0.326427	0.749143	0.834639	-6.76795
1973	ZW10	-0.152787	8.50732	-0.783405	0.447013	0.569098	-7.04758
1974	MKI67	-0.152283	10.5177	-0.849477	0.410534	0.535037	-6.97879
1977	KMT2A	-0.150546	7.92701	-0.567971	0.579446	0.690557	-7.05071
1978	RPL38	-0.150104	8.65142	-0.962295	0.352944	0.476311	-6.91197
1981	EEF2	-0.148717	11.5087	-0.76028	0.460254	0.582194	-6.96525
1983	ELP1	-0.147995	8.41627	-0.91222	0.377771	0.502246	-6.91989
1987	PRPF40A	-0.144668	8.53414	-0.704139	0.493401	0.611986	-7.11252
1988	RANGAP1	-0.144466	9.67451	-0.616474	0.547911	0.663926	-7.21738
1994	DHX37	-0.140577	8.5189	-0.704324	0.493289	0.611986	-7.11008
1996	DHX9	-0.139659	10.4273	-0.680476	0.507789	0.626472	-7.11896
1997	PHKG2	-0.139589	5.83161	-0.345005	0.735445	0.823015	-6.52338
1999	KIF3A	-0.138209	7.12252	-0.438955	0.667688	0.771462	-6.84136
2000	TAOK2	-0.137901	7.96031	-0.475314	0.642216	0.749144	-7.11223
2001	PRPF3	-0.137659	8.06121	-0.388986	0.703397	0.799054	-7.18221
2002	PSMF1	-0.137643	7.50512	-0.287245	0.778318	0.853234	-7.02954
2005	UBA6	-0.136443	8.12973	-0.654517	0.523853	0.640819	-7.05793
2010	SRSF1	-0.1334	5.92233	-0.141033	0.889942	0.928914	-6.60029
2014	KRT9	-0.13213	11.539	-0.439685	0.667172	0.771251	-7.16251
2015	EIF3E	-0.132126	10.5917	-0.580182	0.571418	0.683102	-7.17068
2016	WDR44	-0.13199	5.93057	-0.105753	0.917345	0.946212	-6.60685
2017	GFUS	-0.130861	5.75686	-0.238954	0.814757	0.879831	-6.5349
2020	HERC5	-0.130114	7.10273	-0.274322	0.78802	0.85953	-6.89697
2022	HNRNPD	-0.129043	8.85557	-0.506709	0.620593	0.729612	-7.27889
2032	PCDHB2	-0.123054	5.79981	-0.351808	0.730452	0.820285	-6.512
2035	NUP210	-0.121074	5.79756	-0.184978	0.856017	0.905871	-6.55832
2037	YES1	-0.120277	7.10354	-0.300941	0.768078	0.847231	-6.88906
2038	SKA1	-0.12019	7.02857	-0.511489	0.617331	0.727457	-6.77576
2039	UPF1	-0.119871	9.9915	-0.82071	0.42617	0.549528	-7.04576
2040	HELZ	-0.119244	7.18563	-0.44896	0.660635	0.766761	-6.85712
2041	MRPL24	-0.118701	7.06694	-0.373894	0.714332	0.807992	-6.85158
2043	EXOC7	-0.114337	7.45875	-0.421429	0.680122	0.780756	-6.96291
2047	IKBKG	-0.112455	6.08678	-0.209621	0.837117	0.892719	-6.63154
2048	ATP5F1C	-0.111798	8.94614	-0.652775	0.524941	0.641811	-7.19761
2052	HK2	-0.110291	6.62182	-0.243589	0.811238	0.877817	-6.76306
2055	DDX17	-0.109202	10.0634	-0.618913	0.54635	0.662729	-7.18997
2057	EIF4A1	-0.108705	11.9901	-0.472925	0.643877	0.750703	-7.10627
2058	EML4	-0.108463	7.43103	-0.165007	0.871402	0.917014	-7.0327
2059	PIK3R1	-0.108166	6.45893	-0.227268	0.823646	0.885311	-6.72391
2060	RAF1	-0.106642	5.58686	-0.12285	0.904049	0.939425	-6.50959
2068	AUP1	-0.104162	8.06135	-0.21312	0.834441	0.89151	-7.23703
2072	CAMSAP3	-0.102334	5.62348	-0.164402	0.871869	0.917088	-6.51344
2075	NUP188	-0.101672	8.79595	-0.625928	0.541876	0.658338	-7.20246
2076	LUZP1	-0.099618	7.6962	-0.404897	0.691942	0.79019	-7.05455
2083	VPS16	-0.0970442	7.47778	-0.402132	0.693927	0.791494	-6.97798
2084	USP39	-0.0969088	8.19065	-0.388614	0.703665	0.799054	-7.21963
2087	STT3B	-0.0948272	8.65129	-0.610529	0.551725	0.667498	-7.19466
2089	MKRN2	-0.0944723	8.45661	-0.462182	0.651365	0.757523	-7.24627
2091	BTAF1	-0.0941407	7.207	-0.384263	0.706812	0.801535	-6.89248
2095	SELENOK	-0.0926755	6.4428	-0.22846	0.822738	0.885311	-6.71929
2099	ANKLE2	-0.0909035	7.24014	-0.324171	0.750812	0.834769	-6.92586
2101	DYNC2H1	-0.0900258	6.63885	-0.29438	0.772978	0.850994	-6.75327
2102	NUDC	-0.0899257	8.32594	-0.296601	0.771318	0.850015	-7.28585
2104	UBE2Q1	-0.0897985	5.52013	-0.207955	0.838391	0.893253	-6.47637
2106	XAB2	-0.0880671	6.4511	-0.204149	0.841305	0.895089	-6.72714
2107	YARS1	-0.0874039	9.47712	-0.497874	0.626642	0.735057	-7.29539
2108	ZNF24	-0.0871737	6.26033	-0.173087	0.86517	0.912533	-6.68458
2109	DDX21	-0.0867589	11.0073	-0.453278	0.657601	0.763623	-7.20328
2110	H2BC13	-0.0865159	9.18615	-0.257408	0.800774	0.869855	-7.39573
2111	TP53RK	-0.0859889	6.96013	-0.210738	0.836263	0.892219	-6.86891
2112	SEC24A	-0.0854618	8.30506	-0.349149	0.732402	0.821304	-7.26299
2114	CMSS1	-0.0847262	8.38782	-0.441549	0.665856	0.770886	-7.24248
2120	AK6	-0.0795653	6.30519	-0.174483	0.864094	0.912231	-6.69573
2121	NASP	-0.0794496	7.42015	-0.296576	0.771337	0.850015	-6.99654
2122	MOB1B;MOB1B;MOB1A	-0.0786468	6.02693	-0.227413	0.823535	0.885311	-6.6121
2126	IPO7	-0.0768161	9.80448	-0.417815	0.682699	0.782161	-7.31756
2127	UBE2M	-0.0765588	7.3716	-0.308843	0.76219	0.842344	-6.97582
2130	DIS3	-0.0752895	9.54563	-0.422569	0.679311	0.780212	-7.3293
2134	YTHDC2	-0.0745761	8.23587	-0.407844	0.689828	0.788958	-7.2231
2137	RPS15	-0.0744599	7.71292	-0.349023	0.732495	0.821304	-7.08244
2139	ARF4	-0.0738785	9.63735	-0.426579	0.676458	0.77852	-7.32328
2140	RAI1	-0.0726499	6.08845	-0.170178	0.867412	0.91398	-6.64005
2141	DHCR24	-0.0714621	7.93694	-0.236473	0.816641	0.881454	-7.19455
2143	CBS	-0.0710947	9.66304	-0.326643	0.748983	0.834639	-7.3618
2144	EDC4	-0.0709923	9.66459	-0.381363	0.708911	0.803039	-7.34117
2146	ATP6V1C1	-0.0701964	7.32897	-0.22071	0.828645	0.887779	-6.98585
2149	RHEB	-0.0681014	7.92238	-0.254324	0.803106	0.871728	-7.18478
2150	PPP1CA	-0.067935	9.55435	-0.341611	0.737941	0.824611	-7.3617
2151	HP1BP3	-0.0677234	9.50026	-0.335989	0.742081	0.828437	-7.36588
2152	ZNF598	-0.0676645	6.95608	-0.221743	0.827857	0.887346	-6.86513
2157	CNTLN	-0.0663042	5.85943	-0.183591	0.857083	0.906484	-6.57583
2159	NDUFS7	-0.065999	7.96605	-0.225286	0.825155	0.886093	-7.20587
2161	DSTN	-0.0647634	7.41276	-0.268093	0.79271	0.862875	-7.0026
2162	CNOT1	-0.0646553	9.6884	-0.394759	0.699231	0.795582	-7.3344
2163	MCCC2	-0.0643028	8.34155	-0.282609	0.781794	0.855422	-7.29349
2164	APRT	-0.0641297	9.92998	-0.351203	0.730896	0.820307	-7.33628
2165	RPL7A	-0.0636735	10.178	-0.274149	0.788151	0.85953	-7.34299
2166	ASS1	-0.0635676	6.30335	-0.149794	0.883158	0.925424	-6.69955
2168	PCM1	-0.0628489	8.85505	-0.314363	0.758086	0.839815	-7.36226
2169	;VPS33B	-0.0626882	5.90539	-0.124999	0.90238	0.939128	-6.59798
2170	SMARCA5	-0.0620953	9.74676	-0.356619	0.726929	0.818238	-7.34627
2171	RPL21	-0.0619498	11.0186	-0.193821	0.849223	0.901057	-7.29128
2172	HSPA9	-0.0602363	9.70216	-0.278354	0.784989	0.857794	-7.37525
2176	SUZ12	-0.0586585	8.14137	-0.290128	0.776159	0.851919	-7.24188
2178	SFPQ	-0.0573463	8.20829	-0.285131	0.779902	0.854566	-7.26096
2184	HCFC1	-0.0503983	8.35693	-0.2239	0.826212	0.886405	-7.31264
2185	IRS4	-0.0501381	10.4551	-0.206649	0.83939	0.893906	-7.33742
2186	UBE2O	-0.0499484	8.16897	-0.244233	0.810749	0.877817	-7.26195
2187	VIM	-0.0489917	12.2771	-0.204653	0.840918	0.895089	-7.17668
2196	GNL1	-0.0457941	8.32703	-0.289471	0.776651	0.851919	-7.28828
2197	NUP98	-0.0457687	8.42437	-0.227111	0.823766	0.885311	-7.32568
2199	RPS15A	-0.045504	10.8088	-0.160086	0.875201	0.919757	-7.31609
2200	TMEM11	-0.0453043	7.96763	-0.216771	0.831652	0.889352	-7.20918
2202	PMPCB	-0.0445831	8.83765	-0.160106	0.875186	0.919757	-7.39964
2203	GAK	-0.0445077	7.75447	-0.171558	0.866349	0.91336	-7.14609
2204	ILK	-0.0438881	7.05354	-0.116404	0.909059	0.94326	-6.91415
2205	HELLS	-0.0436878	8.22781	-0.185052	0.855959	0.905871	-7.29063
2206	FIBP	-0.0435342	7.26623	-0.0535411	0.958091	0.974101	-6.98886
2207	H3-7	-0.0434019	10.224	-0.0911705	0.928706	0.953449	-7.37493
2210	NOP53	-0.0407971	9.3105	-0.184855	0.856111	0.905871	-7.41278
2212	CHD4	-0.039546	9.23756	-0.232581	0.819601	0.884236	-7.40251
2214	EEF1E1	-0.0390768	8.26041	-0.156484	0.877985	0.921844	-7.30452
2215	SURF6	-0.0388483	8.37618	-0.218606	0.830251	0.888676	-7.318
2218	ILF3	-0.0385393	10.021	-0.100211	0.921661	0.94959	-7.39002
2220	TMX1	-0.0378384	6.05386	-0.0777964	0.93914	0.962452	-6.6433
2223	KRT2	-0.0368893	11.86	-0.105471	0.917564	0.946212	-7.23054
2224	RAN	-0.0361051	11.8048	-0.134734	0.894825	0.933486	-7.23172
2227	AGAP3	-0.034879	5.84312	-0.0743373	0.94184	0.964364	-6.5856
2228	LSM14B	-0.0333996	7.03897	-0.114546	0.910503	0.943561	-6.90983
2229	SMARCA4	-0.0331987	8.3352	-0.19493	0.848372	0.900567	-7.31453
2231	COPB1	-0.0315599	10.1784	-0.134341	0.89513	0.933486	-7.37342
2233	KCTD12	-0.0314042	9.16464	-0.15875	0.876233	0.920423	-7.41732
2234	EEF1G	-0.0308463	10.6432	-0.145342	0.886604	0.927105	-7.33287
2235	RAB9A	-0.0301418	8.44851	-0.142656	0.888684	0.928021	-7.34721
2236	DHX40	-0.0300553	8.49066	-0.142834	0.888546	0.928021	-7.35492
2238	ANKRD17	-0.0297176	8.27039	-0.132432	0.896611	0.934188	-7.31052
2240	ASNS	-0.0282577	10.7885	-0.178368	0.861102	0.909487	-7.31457
2242	NMD3	-0.0276852	8.19697	-0.0964698	0.924575	0.951321	-7.2966
2244	SAFB2	-0.0263951	7.53953	-0.0938466	0.92662	0.951916	-7.08085
2247	INCENP	-0.0248693	9.04364	-0.0969023	0.924238	0.951321	-7.42241
2248	CERS2	-0.0240733	7.5792	-0.107304	0.916138	0.945716	-7.09328
2249	MIGA1	-0.0240444	6.95899	-0.0526712	0.958771	0.974264	-6.89068
2250	MCM6	-0.0240326	9.10923	-0.0942602	0.926297	0.951916	-7.42479
2252	MPST	-0.0221186	6.38241	-0.0673086	0.94733	0.96827	-6.72908
2253	RIF1	-0.0220868	8.79389	-0.118099	0.907741	0.942811	-7.40137
2254	H3C1	-0.0220738	9.80649	-0.0506513	0.960351	0.974684	-7.40889
2256	PDIA3	-0.0212242	8.32354	-0.0834053	0.934762	0.958816	-7.32796
2257	UNC45A	-0.0205416	8.82826	-0.122817	0.904075	0.939425	-7.4042
2261	CYFIP1	-0.0196598	8.55967	-0.0936146	0.9268	0.951916	-7.37285
2263	AGL	-0.0190947	6.61472	-0.0489638	0.96167	0.975595	-6.7914
2264	CLUH	-0.019094	8.04773	-0.075695	0.94078	0.963706	-7.25626
2265	FLII	-0.0190934	8.05601	-0.065562	0.948694	0.969236	-7.25778
2266	ORC2	-0.0188804	7.3885	-0.060986	0.952271	0.971173	-7.02997
2273	MYO1D	-0.0148205	8.61817	-0.0541697	0.957599	0.97403	-7.38504
2274	EIF3G	-0.0147375	8.58381	-0.0581621	0.954478	0.97171	-7.37958
2276	PPAN-P2RY11;PPAN-P2RY11;PPAN;PPAN;PPAN	-0.0142996	8.74047	-0.0473867	0.962904	0.975803	-7.40161
2278	RPL7	-0.0129284	12.005	-0.0445843	0.965096	0.9765	-7.22241
2280	HNRNPA3	-0.0123031	8.90422	-0.0454638	0.964408	0.976231	-7.418
2282	MSH6	-0.0121375	9.10755	-0.0612018	0.952102	0.971173	-7.4274
2284	RFC4	-0.0117903	7.61738	-0.0474358	0.962866	0.975803	-7.11205
2287	MAP2K3	-0.009904	6.02113	-0.025171	0.98029	0.987911	-6.63719
2288	RGPD8	-0.00959852	10.4937	-0.0468879	0.963294	0.975803	-7.35578
2289	ACSL3	-0.00930062	8.71967	-0.0586905	0.954065	0.97171	-7.39847
2298	IARS1	-0.00591949	10.5076	-0.0280058	0.97807	0.987036	-7.35535
2300	TTC27	-0.00510478	7.67901	-0.0145911	0.988573	0.992437	-7.13505
2306	SMG6	-0.0039669	7.16383	-0.015568	0.987808	0.992437	-6.95623
2307	APC	-0.0030055	5.76756	-0.00628173	0.99508	0.996373	-6.56747
2312	UBE2L3	0.000378949	6.0633	0.000719175	0.999437	0.999437	-6.64911
2311	UBE2E2;UBE2E3;UBE2E1;UBE2E1;UBE2E1;UBE2E1;UBE2E1;UBE2E1;UBE2E3;UBE2E2;UBE2E3	0.00144497	6.14871	0.00320069	0.997493	0.997925	-6.67101
2310	MAP7D1	0.00164369	7.3437	0.00569092	0.995543	0.996405	-7.01666
2309	KRT18	0.00199391	9.67924	0.00904915	0.992913	0.994634	-7.41779
2308	RTCB	0.00235072	9.88032	0.0110413	0.991353	0.993502	-7.40541
2305	PACSIN2	0.00411514	7.74796	0.012761	0.990007	0.993444	-7.15883
2304	MAPKAPK3	0.00411821	6.4612	0.0115521	0.990953	0.993502	-6.75177
2303	LRRC59	0.00420721	7.87958	0.0147727	0.988431	0.992437	-7.20492
2302	GRWD1	0.00453716	8.02502	0.01168	0.990853	0.993502	-7.24871
2301	HDAC1	0.00483287	7.95736	0.0223245	0.982518	0.988504	-7.23039
2299	RPS25	0.00585239	9.47937	0.0241686	0.981074	0.987911	-7.42654
2297	POLR2L	0.00634107	6.25295	0.0156104	0.987775	0.992437	-6.69833
2296	PARP1	0.00687412	10.9276	0.0303686	0.976221	0.98603	-7.31887
2295	NOM1	0.00689077	8.06801	0.0246047	0.980733	0.987911	-7.26506
2294	GNAI3	0.00692831	8.20595	0.0287993	0.977449	0.986839	-7.30335
2293	MRTO4	0.00711029	7.44191	0.0187046	0.985352	0.990924	-7.05048
2292	KRI1	0.00746667	7.34563	0.0236223	0.981502	0.987911	-7.01719
2291	TRIM25	0.00770887	8.45914	0.0344482	0.973028	0.983234	-7.35933
2290	GSDMA	0.00922849	5.63003	0.0245476	0.980778	0.987911	-6.52904
2286	RPL9	0.0113955	10.7037	0.0519531	0.959332	0.974264	-7.33747
2285	MCM2	0.0114001	7.76033	0.0567881	0.955552	0.972375	-7.1621
2283	RPAP1	0.0120919	5.33075	0.0245346	0.980788	0.987911	-6.44614
2281	EIF3D	0.012151	10.0499	0.070513	0.944827	0.966483	-7.3905
2279	RDH11	0.0123308	8.22463	0.0700821	0.945163	0.966483	-7.3058
2277	PCBP1	0.0135597	9.66469	0.0593268	0.953567	0.97171	-7.41672
2275	SNX2	0.0143072	8.94755	0.0465443	0.963563	0.975803	-7.42078
2272	MRPL15	0.0153579	6.61086	0.0406767	0.968153	0.978737	-6.79069
2271	RPL28	0.0154853	10.2877	0.0517189	0.959516	0.974264	-7.37272
2270	DNAJA1	0.0170835	9.45635	0.0947443	0.92592	0.951916	-7.42281
2269	RPS23	0.0179889	10.2919	0.0887879	0.930564	0.954933	-7.36959
2268	IMPDH2	0.0181722	10.37	0.0701093	0.945142	0.966483	-7.36475
2267	CDK1	0.0182545	10.6377	0.110185	0.913896	0.944958	-7.33813
2262	RPL27	0.0193367	10.6642	0.110795	0.913421	0.94489	-7.33577
2260	MTFP1	0.0197732	7.13349	0.0427324	0.966545	0.977538	-6.94542
2259	CAPZB	0.0202782	8.58656	0.112385	0.912184	0.944456	-7.3749
2258	ZBTB10	0.0204753	6.05274	0.0638522	0.950031	0.970173	-6.64366
2255	GNL3L	0.0219399	8.53322	0.107523	0.915967	0.945716	-7.36671
2251	CCT2	0.0224894	10.5213	0.107141	0.916265	0.945716	-7.34846
2246	RCC1	0.0257676	8.759	0.14813	0.884446	0.925685	-7.39326
2245	PIP4K2C	0.0259919	6.21551	0.0588811	0.953916	0.97171	-6.68701
2243	SUCLG2	0.0266338	5.40216	0.062089	0.951408	0.971151	-6.4639
2241	FAU	0.0280356	7.17292	0.117221	0.908423	0.943096	-6.95195
2239	NME2;NME1-NME2	0.0290784	9.50513	0.110917	0.913326	0.94489	-7.41924
2237	GLYR1	0.0299888	7.64318	0.0795102	0.937802	0.961507	-7.11917
2232	ARMT1	0.0314344	7.56687	0.103515	0.919087	0.94736	-7.08864
2230	BRPF1	0.0317495	7.0869	0.11298	0.911721	0.944399	-6.92508
2226	ZNF768	0.0351244	8.70171	0.155416	0.87881	0.922291	-7.3848
2225	TUBG1	0.0354034	9.86582	0.211779	0.835466	0.892193	-7.38239
2222	DAXX	0.0369755	7.21609	0.1319	0.897023	0.934197	-6.9641
2221	RFC2	0.037394	8.98377	0.203681	0.841663	0.895089	-7.40186
2219	CDK11B	0.0381721	9.07908	0.226745	0.824044	0.885311	-7.40089
2217	SLC25A3	0.0387289	10.1774	0.169769	0.867728	0.91398	-7.36769
2216	EIF4E	0.0388183	7.81823	0.115523	0.909744	0.94326	-7.17649
2213	G6PD	0.0394931	8.58712	0.210928	0.836117	0.892219	-7.3577
2211	CDK2	0.0406014	9.49446	0.145731	0.886303	0.927105	-7.41485
2209	MT-CO2	0.0417096	9.20907	0.179699	0.860077	0.90882	-7.4138
2208	RANBP2	0.0422704	9.48767	0.203014	0.842174	0.895221	-7.40441
2201	FLAD1	0.0452324	5.58434	0.0967705	0.924341	0.951321	-6.51152
2198	ERH	0.0456447	6.63313	0.149294	0.883545	0.925424	-6.78587
2195	EIF5B	0.0462827	8.88672	0.222939	0.826945	0.886779	-7.39082
2194	KPNA2	0.047494	10.7538	0.229225	0.822156	0.885311	-7.3065
2193	CDK12	0.0475559	8.97126	0.257103	0.801004	0.869855	-7.38795
2192	AQR	0.0477146	7.83748	0.242953	0.811721	0.877817	-7.15891
2191	RPL17;RPL17-C18orf32;RPL17;RPL17;RPL17;RPL17	0.0481317	11.3986	0.227032	0.823826	0.885311	-7.25011
2190	TECR	0.0481571	10.5897	0.242643	0.811956	0.877817	-7.3173
2189	GTF2I	0.0482125	8.32149	0.217333	0.831223	0.889304	-7.30561
2188	AAAS	0.0484229	8.99853	0.228588	0.82264	0.885311	-7.39681
2183	LRRC40	0.0511527	8.91146	0.315281	0.757404	0.839462	-7.36599
2182	ELAC2	0.051369	8.23243	0.274347	0.788001	0.85953	-7.26935
2181	ZC3HAV1	0.0537342	8.54126	0.289339	0.776749	0.851919	-7.32935
2180	CCT4	0.0542331	10.8563	0.245513	0.809779	0.877324	-7.29343
2179	RRP1B	0.0561172	9.62773	0.258234	0.800149	0.869744	-7.38485
2177	GOLGA4	0.0574137	5.75669	0.124754	0.90257	0.939128	-6.55614
2175	API5	0.0589745	7.14486	0.115444	0.909805	0.94326	-6.94242
2174	UCKL1	0.059808	6.08037	0.107522	0.915968	0.945716	-6.64742
2173	SRP72	0.0598332	8.59175	0.248735	0.807337	0.875088	-7.34942
2167	RPL15	0.0629748	10.6666	0.229162	0.822203	0.885311	-7.31405
2160	THUMPD3	0.0652725	7.77405	0.283396	0.781204	0.855182	-7.12527
2158	PYGB	0.0660045	8.91997	0.418743	0.682037	0.78179	-7.32637
2156	RPS16	0.0664424	10.7352	0.251098	0.805547	0.873558	-7.30249
2155	GLRX3	0.0666885	9.04007	0.342668	0.737163	0.824538	-7.36391
2154	SNRPD1	0.0668574	8.41638	0.368036	0.718594	0.810829	-7.27824
2153	NUP62	0.067644	8.4634	0.32226	0.752228	0.835236	-7.30399
2148	SLC3A2	0.0688277	8.42625	0.404756	0.692043	0.79019	-7.26562
2147	WDR62	0.0692754	5.62095	0.151883	0.881542	0.92432	-6.51463
2145	RPL13A	0.0703533	11.5881	0.293909	0.77333	0.850994	-7.21467
2142	DOCK7	0.071179	8.43154	0.429124	0.674651	0.777563	-7.25595
2138	KRT73	0.0743763	5.91409	0.224387	0.825841	0.886405	-6.58146
2136	RBM25	0.0745088	7.96878	0.351805	0.730455	0.820285	-7.16764
2135	SEC63	0.0745626	7.86424	0.262233	0.797129	0.866869	-7.16156
2133	GOLGB1	0.0747576	7.39015	0.346503	0.734345	0.822312	-6.96866
2132	NAT10	0.0751581	10.0201	0.283537	0.781098	0.855182	-7.35245
2131	PRKAG1	0.0752666	8.35652	0.371309	0.716212	0.809722	-7.26522
2129	ACAT1	0.0755188	8.76455	0.386274	0.705356	0.800581	-7.32532
2128	EXOC2	0.0755547	7.36833	0.275039	0.787481	0.85953	-6.98454
2125	RELCH	0.0768783	5.7899	0.168427	0.868763	0.914654	-6.55922
2124	NME1	0.0776657	6.94449	0.182609	0.857838	0.906869	-6.87004
2123	ATP1B3	0.0780075	5.88668	0.144824	0.887005	0.927105	-6.58802
2119	NTPCR	0.0799294	8.69704	0.441054	0.666206	0.770905	-7.2932
2118	YWHAZ	0.0800828	9.14621	0.510499	0.618007	0.727882	-7.29165
2117	RAD50	0.0810723	8.77021	0.29059	0.775813	0.851919	-7.3606
2116	EIF2B4	0.0833701	7.76723	0.429342	0.674496	0.777563	-7.06688
2115	PHGDH	0.0838581	11.101	0.341793	0.737807	0.824611	-7.24179
2113	DNAJA2	0.0853474	7.73898	0.173252	0.865043	0.912533	-7.13694
2105	HNRNPLL	0.0886053	6.32167	0.193061	0.849806	0.901262	-6.69631
2103	BAZ1A	0.0898804	8.23723	0.392753	0.700678	0.796836	-7.2283
2100	TRRAP	0.090496	6.49075	0.215417	0.832686	0.890046	-6.73502
2098	FANCD2	0.0917651	6.6631	0.24241	0.812133	0.877817	-6.77479
2097	RIOX2	0.0919237	7.49137	0.321883	0.752507	0.835236	-7.01151
2096	PRPF4B	0.0922393	8.50745	0.409221	0.688842	0.788418	-7.27874
2094	MYL6	0.0928254	9.84777	0.397021	0.697602	0.794902	-7.32356
2093	MAP3K7	0.0934237	6.0577	0.123254	0.903736	0.939425	-6.63902
2092	DDX52	0.0939198	8.77681	0.383675	0.707237	0.801535	-7.32735
2090	HOOK3	0.0942405	5.54812	0.154109	0.87982	0.922933	-6.49271
2088	RPL35A	0.094667	9.91828	0.436562	0.66938	0.77303	-7.30142
2086	USP7	0.0949033	7.3215	0.325578	0.749771	0.834639	-6.95253
2085	RPN1	0.0962617	9.13183	0.506002	0.621076	0.729612	-7.29365
2082	HNRNPU	0.0977994	11.6613	0.428549	0.675059	0.777647	-7.15664
2081	MICALL1	0.0981985	6.42314	0.239908	0.814032	0.879459	-6.71119
2080	DSP	0.0988924	10.4864	0.564477	0.581755	0.692594	-7.189
2079	MRPS5	0.0992045	9.48097	0.565596	0.581015	0.692069	-7.25719
2078	PCNT	0.0992737	8.1523	0.426534	0.676491	0.77852	-7.19066
2077	RPS7	0.0994489	10.7131	0.420243	0.680968	0.780951	-7.24416
2074	PPP2CA	0.101831	9.4278	0.32314	0.751576	0.835004	-7.37242
2073	MRPS16	0.102148	7.85037	0.348058	0.733203	0.821699	-7.12954
2071	RAB8A	0.102427	6.16927	0.295363	0.772243	0.850608	-6.63012
2070	PELO	0.102807	8.78627	0.383838	0.707119	0.801535	-7.32869
2069	CSNK2B	0.103347	9.37448	0.369915	0.717225	0.810076	-7.35657
2067	ACOT9	0.10453	6.49479	0.199381	0.844958	0.897768	-6.73939
2066	HNRNPL	0.104539	8.24546	0.191749	0.850814	0.90185	-7.29296
2065	POP1	0.104717	7.9486	0.489648	0.6323	0.739443	-7.0973
2064	UQCRFS1	0.105568	6.32632	0.291225	0.775337	0.851919	-6.67214
2063	SRPRA	0.105661	7.4011	0.191324	0.85114	0.90185	-7.01535
2062	DHRS7B	0.105919	6.32537	0.280086	0.783688	0.85709	-6.67452
2061	IARS2	0.106307	7.23679	0.38068	0.709407	0.803207	-6.9032
2056	UBE2S	0.108833	9.10764	0.268341	0.792523	0.862875	-7.39015
2054	ATP1A1	0.109209	9.17052	0.599436	0.55888	0.673741	-7.24014
2053	WDR82	0.10966	7.30713	0.32126	0.752969	0.835347	-6.94933
2051	RARS1	0.110513	10.3238	0.692318	0.500558	0.619203	-7.11908
2050	RPS24	0.111322	10.9987	0.55297	0.589389	0.699522	-7.15131
2049	RPRD1A	0.111747	8.45781	0.580998	0.570884	0.682938	-7.17948
2046	HDLBP	0.112883	9.82135	0.717961	0.48511	0.605198	-7.13838
2045	DYNC1LI1	0.113339	8.84436	0.731479	0.477083	0.598489	-7.13197
2044	C11orf98;;C11orf98	0.114276	6.66068	0.340475	0.738776	0.825145	-6.74389
2042	ZFR	0.114579	6.34001	0.324973	0.750219	0.8347	-6.66428
2036	ABCF2	0.121006	10.2745	0.597779	0.559953	0.674629	-7.18641
2034	IKBKB	0.121201	5.46523	0.133403	0.895857	0.933824	-6.47447
2033	PPP6R3	0.122431	7.84302	0.487173	0.634007	0.74069	-7.06482
2031	DHX57	0.123319	8.10742	0.645046	0.529785	0.646366	-7.05462
2030	CHD1	0.12421	9.36542	0.664602	0.517578	0.635497	-7.19684
2029	RPAP2	0.124234	8.17281	0.394932	0.699107	0.795582	-7.20702
2028	CSE1L	0.125313	10.2037	0.549607	0.59163	0.701461	-7.22103
2027	RAB11B	0.125326	8.50566	0.776367	0.451017	0.572312	-7.05149
2026	MOV10	0.12616	6.34212	0.346345	0.734461	0.822312	-6.65767
2025	TMEM126A	0.128041	6.42262	0.401009	0.694734	0.792024	-6.6565
2024	RPS27L	0.128215	9.7534	0.537445	0.599771	0.709657	-7.26027
2023	TCF25	0.128358	7.54343	0.519207	0.612084	0.722009	-6.94335
2021	TTLL12	0.129507	8.53825	0.735286	0.474837	0.596643	-7.08879
2019	CSNK2A2	0.130306	9.93246	0.654643	0.523775	0.640819	-7.17586
2018	CWC22	0.130586	6.18802	0.335054	0.742771	0.828806	-6.62197
2013	SPCS2	0.132195	6.41231	0.22011	0.829103	0.887858	-6.71324
2012	FUBP1	0.132829	5.80332	0.308264	0.762621	0.842417	-6.52761
2011	UPF2	0.132921	7.49277	0.329008	0.747235	0.833385	-7.01109
2009	HSPA1B;HSPA1A;HSPA1B	0.133502	12.9095	0.434139	0.671095	0.774237	-7.05323
2008	SMARCC1	0.134092	8.36693	0.659613	0.520677	0.638623	-7.11138
2007	SMG1	0.134949	6.40551	0.424979	0.677596	0.779017	-6.64203
2006	RAB3GAP1	0.135276	7.66556	0.583184	0.569454	0.682518	-6.95012
2004	KRT6A	0.137157	10.7595	0.303639	0.766065	0.845414	-7.28485
2003	SMAD3	0.137202	7.32938	0.603486	0.556262	0.671581	-6.81934
1998	PDS5B	0.139469	8.76355	0.772856	0.453024	0.574227	-7.09108
1995	HPRT1	0.140433	9.49495	0.679444	0.508422	0.626621	-7.18282
1993	RPL36	0.140677	9.09722	0.631171	0.538545	0.655324	-7.21784
1992	EIF2AK2	0.142431	8.62163	0.619864	0.545743	0.66234	-7.18265
1991	TP53	0.143286	7.70003	0.505573	0.621369	0.729612	-7.00623
1990	TRMT10C	0.143303	9.71802	0.570553	0.577744	0.689358	-7.24309
1989	KIF14	0.143749	7.32714	0.581547	0.570524	0.682938	-6.83254
1986	NUP153	0.145386	8.40843	0.643752	0.530599	0.647018	-7.12964
1985	ARID2	0.14599	5.69361	0.268302	0.792552	0.862875	-6.50876
1984	ATL2	0.147289	6.16722	0.290816	0.775644	0.851919	-6.63066
1982	STAU1	0.148475	8.87788	0.818007	0.427658	0.550782	-7.0656
1980	YWHAE	0.148972	10.4047	0.798751	0.438362	0.56087	-7.03077
1979	FTSJ1	0.149616	7.02759	0.617324	0.547367	0.663614	-6.71234
1976	NDUFA4	0.150908	7.97813	0.609723	0.552244	0.667776	-7.03772
1975	SRP68	0.151829	8.49048	0.88599	0.391244	0.514536	-6.95521
1971	KIF4A	0.153692	6.1249	0.363751	0.721718	0.813164	-6.59433
1969	NEK3	0.154442	5.66324	0.309406	0.76177	0.842283	-6.48746
1968	TTC19	0.154538	5.59229	0.447039	0.661987	0.767944	-6.41347
1965	DDX50	0.155233	9.02375	0.928237	0.369702	0.49336	-6.97785
1964	TIMM29	0.15569	7.30128	0.592084	0.56365	0.677622	-6.81706
1963	TBK1	0.155696	8.20699	0.682669	0.506445	0.625481	-7.05594
1961	PKN2	0.156325	8.4006	0.656787	0.522437	0.640154	-7.11834
1958	TAF15	0.15873	8.63234	0.669035	0.514834	0.632799	-7.15112
1957	PHF8	0.159248	7.98303	0.77395	0.452398	0.573749	-6.92241
1955	NOL6	0.15943	6.23746	0.253801	0.803501	0.871748	-6.65954
1952	COPE	0.16038	9.44924	0.660596	0.520066	0.638212	-7.19727
1951	ZNF281	0.161726	5.87887	0.35597	0.727404	0.818374	-6.52998
1950	AHSA1	0.162018	9.13392	0.825989	0.423271	0.547317	-7.07244
1949	RPL14	0.162321	11.847	0.729271	0.478388	0.599151	-6.95872
1947	GCN1	0.163041	9.34579	0.793938	0.441063	0.56308	-7.09974
1946	PDS5A	0.163048	8.27798	0.701068	0.495254	0.613956	-7.06013
1945	NUP93	0.163341	9.78155	0.898325	0.384867	0.509338	-6.99199
1944	SMN2;SMN1;SMN1;SMN1;SMN1;SMN1	0.163482	8.53243	0.881485	0.39359	0.517035	-6.96568
1943	ORC3	0.163777	7.45525	0.801959	0.436567	0.560002	-6.71912
1942	CENPV	0.164025	8.70479	0.786249	0.445402	0.567679	-7.07308
1941	CCDC59	0.164035	5.61387	0.306135	0.764206	0.843765	-6.47258
1940	PTPRF	0.164273	5.64478	0.364886	0.72089	0.813023	-6.46171
1939	MDN1	0.164632	8.09262	0.760291	0.460248	0.582194	-6.96689
1936	SPECC1L	0.166236	6.76911	0.271844	0.789885	0.861016	-6.79629
1935	ARL2	0.166305	7.46911	0.704977	0.492896	0.611986	-6.7975
1934	KRT10	0.166822	12.236	0.808473	0.432936	0.556392	-6.8616
1933	CCT8	0.167128	10.2186	0.59363	0.562646	0.676814	-7.19349
1929	GART	0.168944	9.85368	0.63943	0.533321	0.649994	-7.19122
1927	ZNF638	0.169145	7.96224	0.713693	0.487661	0.607147	-6.96211
1925	VCP	0.169727	9.96849	0.892262	0.387993	0.512009	-6.98495
1923	RBM26	0.170953	6.50154	0.14897	0.883796	0.925424	-6.75005
1921	CTPS1	0.172749	9.85421	1.09586	0.292443	0.414803	-6.79116
1919	ADPRS	0.174608	6.19358	0.369324	0.717656	0.810166	-6.60885
1918	SCD	0.175246	8.68644	0.439801	0.66709	0.771251	-7.29148
1915	RRM1	0.176316	8.97539	0.963863	0.352185	0.476091	-6.94098
1913	PRPF6	0.176847	8.77374	1.12953	0.278488	0.400912	-6.75214
1912	SBDS	0.177024	7.4919	0.442505	0.665181	0.770491	-6.96475
1911	KIN	0.177307	6.6532	0.494327	0.629079	0.737167	-6.67425
1910	EIF5	0.177471	8.31797	0.721159	0.483203	0.603547	-7.05371
1909	RFC1	0.17884	8.02196	0.926187	0.370728	0.494304	-6.80241
1908	AHCTF1	0.178928	9.50287	0.897047	0.385525	0.509624	-7.00697
1907	NCLN	0.17905	8.90886	1.15131	0.269732	0.389762	-6.74053
1906	FTSJ3	0.179101	10.1709	0.591695	0.563904	0.677622	-7.19846
1905	EXOC3	0.179643	7.69439	0.60387	0.556014	0.671581	-6.94696
1904	MRPL47	0.180129	6.58069	0.485804	0.634952	0.741419	-6.65879
1902	ZNF512	0.180651	9.66597	0.992455	0.338557	0.463437	-6.90925
1900	MPC2	0.181736	5.77075	0.362296	0.72278	0.813963	-6.49869
1899	AASDHPPT	0.181987	9.12791	0.954387	0.356786	0.479309	-6.95644
1897	HNRNPAB	0.18332	7.18797	0.396326	0.698103	0.795081	-6.8808
1893	NSUN2	0.184976	9.27201	1.06009	0.307836	0.43004	-6.85217
1892	EIF3A	0.18499	10.1408	1.04671	0.313745	0.436449	-6.82215
1891	SNX9	0.185152	7.44508	0.53473	0.601596	0.711089	-6.89872
1888	HSPA5	0.186732	8.69788	1.07921	0.299536	0.421245	-6.79771
1884	FHL1	0.189155	6.42176	0.351714	0.730522	0.820285	-6.67606
1883	TOP2B	0.189327	9.37001	0.734725	0.475167	0.596734	-7.14561
1882	BCR	0.190841	7.75183	0.648797	0.527431	0.644174	-6.93343
1881	NEK6	0.19168	5.09228	0.27824	0.785074	0.857794	-6.34049
1879	MRPS10	0.192089	6.27533	0.412621	0.686409	0.786022	-6.61255
1878	KIAA1671	0.192645	5.96075	0.462624	0.651056	0.757523	-6.50466
1876	RPS6KB1	0.194582	7.04301	0.499116	0.62579	0.73443	-6.7853
1874	CTNNA1	0.19558	6.64177	0.599367	0.558925	0.673741	-6.61121
1873	RAB7A	0.196141	9.8173	1.27559	0.223766	0.339913	-6.58711
1872	SMYD3	0.196258	5.90134	0.612011	0.550773	0.666695	-6.40805
1866	NUMA1	0.198133	10.2667	1.26099	0.228824	0.345552	-6.57158
1862	SRPK1	0.200023	7.71057	0.899527	0.38425	0.509104	-6.7244
1861	MYO6	0.201145	7.09858	0.490448	0.631749	0.739172	-6.80729
1860	NXF1	0.201909	8.34884	1.07959	0.299371	0.421245	-6.7365
1854	TRAP1	0.204187	10.7058	0.752622	0.464692	0.586126	-7.04172
1853	TSN	0.204643	7.70407	0.899701	0.384161	0.509104	-6.72133
1852	CAD	0.205534	9.59455	1.33811	0.203124	0.316994	-6.52182
1850	RPS6KA3	0.206529	8.19317	0.903942	0.381988	0.507269	-6.87378
1847	MBD1	0.208979	5.59265	0.363763	0.721709	0.813164	-6.4485
1846	ARL1	0.209198	8.80715	1.1597	0.266415	0.386661	-6.72133
1842	SRPRB	0.211947	8.80801	1.25407	0.231251	0.34763	-6.61132
1841	CAPRIN1	0.212553	11.3593	0.864147	0.402709	0.525727	-6.89236
1840	RBM3	0.214679	7.14876	0.570401	0.577844	0.689358	-6.77876
1838	NAA10	0.215614	9.01325	0.823919	0.424406	0.5478	-7.06905
1836	RPL23	0.216537	11.1249	0.947754	0.360032	0.482547	-6.83678
1835	SEC23IP	0.216761	7.82489	0.747345	0.467766	0.58936	-6.88872
1833	CEP170	0.217319	8.2156	1.10858	0.287111	0.410087	-6.67186
1832	RPL4	0.217475	11.3439	0.826217	0.423147	0.547317	-6.92627
1829	HADHB	0.219819	9.86725	0.961945	0.353113	0.476311	-6.92676
1828	BOLA2B;BOLA2	0.219967	8.19112	0.791994	0.442158	0.563855	-6.96822
1826	XPO5	0.220278	8.49671	1.05531	0.309936	0.432451	-6.78986
1825	TJP2	0.220333	8.51617	0.984073	0.342513	0.466916	-6.86756
1823	PDLIM5	0.221039	7.74829	0.420273	0.680947	0.780951	-7.06268
1820	RBMX	0.225287	8.49709	0.604066	0.555888	0.671581	-7.17087
1817	EIF2S2	0.227077	8.6503	1.00891	0.330886	0.455092	-6.86218
1814	PKP2	0.229338	7.36051	0.999318	0.335343	0.459853	-6.50733
1813	CUL1	0.229627	7.96298	0.783117	0.447177	0.569098	-6.9053
1812	DDX5	0.229673	11.1973	0.98612	0.341544	0.466145	-6.79329
1811	BIRC6	0.229745	7.73012	0.961986	0.353093	0.476311	-6.67028
1809	COPA	0.230843	10.2931	1.33496	0.204124	0.318016	-6.4781
1808	NARS2	0.232502	5.62427	0.3542	0.7287	0.819433	-6.45777
1807	EEF1A1	0.233156	12.0944	1.08012	0.299144	0.421206	-6.6175
1806	MRPS21	0.233358	6.66206	0.561189	0.583931	0.694469	-6.64007
1804	RACGAP1	0.234346	8.77048	1.28008	0.222233	0.338919	-6.57604
1803	SRBD1	0.234647	7.59137	1.01662	0.327335	0.450476	-6.56845
1801	ENO1	0.234862	11.3512	1.03944	0.316992	0.439379	-6.72607
1800	RPL24	0.236184	10.6106	0.7515	0.465345	0.586629	-7.05073
1799	RAB1A	0.236415	8.40167	0.491323	0.631146	0.73884	-7.2132
1794	MATR3	0.240424	10.9727	1.1534	0.268902	0.389294	-6.63675
1793	BCLAF1	0.240963	8.61182	1.46169	0.166876	0.271157	-6.32156
1792	HNRNPDL	0.241192	8.06005	0.918551	0.374567	0.498273	-6.81914
1791	MRPS2	0.242095	8.67143	1.06033	0.307731	0.43004	-6.81268
1787	DPM1	0.243947	9.85875	1.10821	0.287264	0.410087	-6.77722
1786	IGF2BP2	0.244166	7.65581	1.23407	0.238382	0.353294	-6.35381
1784	CNOT3	0.244545	7.07736	0.620023	0.545641	0.66234	-6.72524
1783	MTOR	0.245233	7.98831	1.21765	0.244361	0.360078	-6.4832
1782	RPS3	0.245253	12.2664	0.77963	0.449158	0.570892	-6.88215
1781	PUM1	0.245861	8.90239	0.989408	0.339991	0.465124	-6.90977
1780	MARK2	0.246091	7.5714	1.06377	0.306226	0.428569	-6.51335
1778	COPG1	0.246503	9.24621	1.55552	0.143115	0.242581	-6.2384
1777	PTPMT1	0.248079	5.81182	0.711786	0.488803	0.607914	-6.31519
1776	USP19	0.248869	6.74628	0.65672	0.522479	0.640154	-6.60312
1774	FH	0.250305	5.95006	0.586544	0.567259	0.680946	-6.43465
1770	PLCG1	0.253642	7.6686	0.920694	0.373486	0.497122	-6.68874
1769	MYH10	0.253877	12.1475	0.933666	0.366994	0.490457	-6.75916
1768	NSF	0.253987	9.21031	1.44808	0.170584	0.274837	-6.38574
1764	MARK3	0.256043	7.26945	0.532526	0.603079	0.712478	-6.84036
1763	VARS1	0.256712	9.33239	1.27862	0.222729	0.339229	-6.60278
1761	DDX1	0.258466	9.98454	1.13153	0.277674	0.399989	-6.7429
1760	GSK3B	0.258802	6.69964	0.841576	0.41479	0.538459	-6.44883
1758	LARP4B	0.259335	8.04781	0.897922	0.385075	0.509338	-6.83462
1757	TNPO1	0.259397	9.77478	1.24736	0.233625	0.348928	-6.62356
1756	PRAF2	0.259606	5.9627	0.73778	0.473369	0.595446	-6.33578
1755	KAT6A	0.260154	6.54734	0.526123	0.6074	0.71685	-6.62881
1753	PHF6	0.261725	7.3457	0.987789	0.340755	0.465618	-6.51354
1752	DDX20	0.262542	9.2743	1.27257	0.224806	0.340821	-6.61048
1751	ROBO1	0.26317	5.82211	0.594111	0.562333	0.67679	-6.3975
1750	LARS1	0.26395	10.0344	1.25567	0.230688	0.34746	-6.59592
1749	KIF23	0.264021	9.07375	1.76921	0.0995968	0.180712	-5.91965
1748	HNRNPH3	0.26446	9.24977	1.06495	0.305708	0.428102	-6.84586
1745	PRKDC	0.265745	11.3092	1.56927	0.139886	0.237807	-6.07673
1741	QARS1	0.269184	8.98738	1.58863	0.135448	0.232035	-6.18319
1740	HNRNPH1	0.269194	11.1043	1.25853	0.229682	0.346396	-6.50288
1739	TNRC6B	0.26975	5.45062	0.403572	0.692892	0.790705	-6.39066
1737	CEP112	0.269941	6.17188	0.434898	0.670557	0.774003	-6.57688
1734	GNAI2	0.271416	6.14672	0.550238	0.591209	0.701322	-6.51136
1733	PRPF31	0.272299	8.05783	1.45328	0.169159	0.273494	-6.20766
1731	UNC80	0.273595	5.80465	0.686253	0.504254	0.623108	-6.33201
1729	PSMD3	0.275331	10.1303	1.45495	0.168704	0.273139	-6.33464
1728	KRT16	0.276084	9.67725	0.671903	0.513062	0.630957	-7.17912
1727	MTHFD1	0.276391	10.2572	1.52422	0.150699	0.25211	-6.22987
1725	PCK2	0.276899	8.0682	1.1914	0.254168	0.372152	-6.53302
1723	GEMIN5	0.27755	9.36136	1.09805	0.291518	0.413998	-6.80983
1722	SMARCA1	0.278156	9.02863	0.870598	0.3993	0.522457	-7.029
1719	ESYT2	0.279328	7.07449	0.864696	0.402418	0.525645	-6.53925
1718	MRPL33	0.279515	6.15948	0.543667	0.595599	0.705443	-6.51692
1716	NEFL	0.279867	7.64507	1.08054	0.298963	0.421206	-6.52128
1714	ETF1	0.281372	9.20381	1.01703	0.32715	0.450476	-6.89483
1713	PTBP1	0.28227	8.71279	1.45962	0.167436	0.271848	-6.33704
1707	JUP	0.284499	9.19966	1.32912	0.205992	0.319769	-6.53999
1705	IGHMBP2	0.286288	5.42364	0.507906	0.619776	0.729222	-6.3375
1704	RPS2	0.287494	12.207	1.32885	0.206079	0.319769	-6.31886
1702	GSPT1	0.288297	8.19978	0.756761	0.46229	0.583733	-6.99839
1701	TTC37	0.289652	7.51136	1.19173	0.254043	0.372152	-6.35048
1697	REEP4	0.292447	7.20511	0.96356	0.352332	0.476091	-6.48928
1696	MCM4	0.292529	9.35575	1.58871	0.13543	0.232035	-6.19016
1694	ALMS1	0.293725	5.23483	0.468235	0.64714	0.753747	-6.30529
1692	IGF2BP1	0.29391	10.4849	1.15919	0.266617	0.386711	-6.67216
1691	PNN	0.294491	8.45194	1.30743	0.213052	0.328165	-6.49309
1689	ATG9A	0.295262	6.93847	0.834998	0.418356	0.542174	-6.52322
1687	DHX30	0.296048	10.1957	1.43551	0.17407	0.279456	-6.35542
1685	AHNAK	0.297016	9.24274	1.43101	0.175332	0.280725	-6.40823
1680	HSP90AB1	0.300347	11.412	1.30464	0.213974	0.329044	-6.41947
1676	SKIV2L	0.302313	6.97601	1.17514	0.260395	0.378685	-6.19681
1671	SACS	0.304678	5.36307	0.49636	0.627682	0.735903	-6.32566
1670	STOML2	0.305008	8.4728	1.52059	0.151601	0.252913	-6.21431
1668	NUP205	0.305102	9.64961	1.89107	0.0804284	0.153424	-5.72163
1666	PPP2R1A	0.305442	9.47902	1.45015	0.170015	0.274493	-6.3794
1664	RPS3A	0.306529	11.2052	1.48504	0.160671	0.262893	-6.20286
1663	FADS2	0.3072	7.87053	1.49214	0.158825	0.260612	-6.09325
1662	MTA1	0.308031	7.91829	1.21573	0.245069	0.360892	-6.46138
1661	EHD1	0.308435	8.61085	1.83575	0.0886767	0.166278	-5.77159
1659	KIFBP	0.309183	8.17484	1.55022	0.144374	0.243823	-6.10702
1658	MTHFD1L	0.309233	8.0264	1.50467	0.155609	0.256793	-6.12479
1657	RPL26	0.310236	6.77835	0.584374	0.568676	0.681939	-6.65849
1656	DDX10	0.310428	7.96668	1.23424	0.23832	0.353294	-6.45297
1655	ZMYM3	0.310457	5.27602	0.560548	0.584355	0.694617	-6.26707
1652	ADNP	0.311901	7.00593	1.10047	0.290501	0.413062	-6.28866
1650	SLC35E1	0.312867	7.03775	0.980356	0.344278	0.467942	-6.42015
1649	NDUFA9	0.313397	8.34614	1.22962	0.23999	0.354541	-6.56442
1647	AKAP9	0.313854	6.65097	0.823642	0.424558	0.5478	-6.4506
1645	KIF1C	0.315993	6.954	0.600713	0.558054	0.673393	-6.69768
1642	MAPRE2	0.316792	9.45187	1.84926	0.0865953	0.163569	-5.7956
1639	SNX18	0.318293	7.17234	1.25406	0.231252	0.34763	-6.16569
1637	PPM1F	0.319717	6.47323	0.707773	0.491213	0.610583	-6.49239
1634	KRT17	0.322774	10.7083	0.792369	0.441947	0.563855	-7.00975
1633	TARS2	0.322797	9.1197	1.67374	0.117349	0.206741	-6.06372
1632	SFXN1	0.32296	10.4854	1.45752	0.168006	0.272391	-6.30227
1630	LTN1	0.323477	7.61361	1.39468	0.185801	0.295184	-6.13719
1629	TMEM209	0.323831	6.37446	0.874209	0.3974	0.520968	-6.33337
1627	ACTG1	0.325116	6.95678	0.874045	0.397486	0.520968	-6.49378
1624	USP9X	0.326657	8.44929	1.38961	0.187301	0.297009	-6.3858
1623	AP3D1	0.326689	8.77075	1.98105	0.0684868	0.136737	-5.5594
1622	ZFC3H1	0.326746	5.5418	0.542049	0.596683	0.706365	-6.34765
1621	YTHDF1	0.328042	7.22745	0.467208	0.647856	0.754201	-6.85943
1619	MAP2K2	0.33125	7.80997	1.28649	0.220053	0.33626	-6.34041
1618	EIF3L	0.331424	10.5751	1.25277	0.231709	0.347865	-6.55554
1615	USP15	0.333505	7.3227	1.45071	0.169861	0.274436	-5.96567
1614	IPO9	0.334291	8.08394	1.2949	0.217219	0.332971	-6.41525
1609	SLC38A2	0.337521	5.58766	0.782548	0.4475	0.569098	-6.20097
1608	EIF4H	0.337632	7.43702	1.51261	0.153598	0.254566	-5.91822
1606	ZNF503	0.340389	6.61381	1.17877	0.258995	0.37779	-6.08997
1605	CACYBP	0.340815	9.61559	1.90021	0.0791344	0.151707	-5.70835
1600	AGK	0.344253	8.08712	1.9464	0.0728793	0.142191	-5.47794
1598	GPR89A;GPR89A;GPR89A;GPR89B	0.346514	6.2904	0.717625	0.48531	0.605198	-6.43628
1596	hCG_1984214	0.347142	6.6567	1.20943	0.247401	0.363863	-6.0663
1594	RPS6	0.348823	11.1338	1.71589	0.109195	0.194499	-5.87772
1593	RPS27	0.348914	8.68293	0.868665	0.400319	0.523494	-6.99715
1591	EPRS1	0.349045	9.99718	2.21873	0.0443429	0.100511	-5.15292
1590	YBX3	0.350218	10.6845	1.59121	0.134866	0.231484	-6.09959
1585	SMPD4	0.351856	8.26213	1.89237	0.0802438	0.153387	-5.61108
1583	RPL8	0.352815	10.8927	1.00712	0.331717	0.455963	-6.79893
1582	RUVBL1	0.352843	9.37832	1.59995	0.13291	0.228637	-6.17292
1581	DNM1L	0.353021	8.30182	1.90242	0.0788246	0.151528	-5.60462
1579	PRMT3	0.354957	8.65274	1.62047	0.128412	0.221393	-6.10227
1578	PGRMC1	0.355303	7.86663	1.73581	0.105518	0.189408	-5.73968
1576	RACK1	0.356211	10.7404	1.49365	0.158434	0.260157	-6.23145
1575	XPOT	0.356976	8.51639	1.86811	0.0837633	0.15913	-5.70348
1572	RPS27A	0.359216	10.1647	1.43512	0.174176	0.279456	-6.35799
1567	MYO1C	0.36074	8.43411	1.63762	0.124755	0.21638	-6.04124
1563	SRPK2	0.362887	5.39898	1.00615	0.332163	0.456304	-5.95084
1561	AMOT	0.363817	10.102	1.96383	0.0706384	0.139467	-5.57473
1560	CHD2	0.365221	8.20451	1.62714	0.126979	0.219414	-5.9985
1557	TOMM40	0.366992	6.47467	1.0881	0.295733	0.418699	-6.15279
1556	TSFM	0.3673	8.28784	1.1725	0.261416	0.379882	-6.61188
1555	CDIPT	0.367944	6.73016	1.14086	0.273904	0.39505	-6.16338
1551	TFB2M	0.370146	8.09208	1.77193	0.0991283	0.180317	-5.75276
1544	SPAG9	0.373065	8.26505	1.27779	0.223015	0.33944	-6.48314
1542	HACD3	0.373335	9.49269	1.95878	0.0712815	0.140223	-5.61815
1540	RPS10	0.374091	9.01336	1.76354	0.100581	0.182102	-5.92307
1537	KRT13	0.378365	10.4357	1.24358	0.234969	0.349485	-6.57808
1534	AP3B1	0.381175	8.86713	2.58754	0.0220936	0.0593269	-4.50413
1533	PHB1	0.381648	10.6693	1.648	0.122587	0.213903	-6.0186
1532	DEK	0.382024	7.44309	1.51741	0.152394	0.253661	-5.91447
1531	SRRT	0.382242	7.86655	1.84484	0.0872709	0.164442	-5.57075
1530	GTPBP10	0.382721	7.46688	1.21162	0.246588	0.362897	-6.31183
1529	RPN2	0.382939	9.08569	2.18365	0.0473204	0.105096	-5.23993
1527	SURF4	0.383129	8.18957	1.84122	0.087828	0.165357	-5.66944
1526	ARL8B	0.383206	7.08222	0.928027	0.369806	0.49336	-6.4845
1525	RPL3	0.383305	11.5004	1.43112	0.175301	0.280725	-6.24931
1524	MRPS35	0.384108	5.34606	0.862753	0.403448	0.526395	-6.06784
1519	DDX46	0.385452	8.01048	1.92327	0.0759539	0.14695	-5.4909
1516	GEMIN4	0.387925	9.51502	2.19664	0.0461966	0.103595	-5.21775
1515	PRDX1	0.387973	11.0487	0.886796	0.390825	0.514278	-6.89948
1512	MAP2K7	0.388823	6.18688	0.871116	0.399027	0.522396	-6.28718
1510	SPCS3	0.391855	6.62384	0.982699	0.343165	0.467402	-6.29976
1509	EHD4	0.393125	8.48129	1.51271	0.153573	0.254566	-6.22321
1508	HNRNPH2	0.393223	7.59951	1.22964	0.239983	0.354541	-6.33214
1507	CCT6A	0.394612	11.2541	2.07092	0.0582007	0.121554	-5.30126
1506	EXOC1	0.394744	6.98121	0.949242	0.359302	0.482336	-6.43228
1505	FASN	0.394974	10.8687	1.46372	0.166328	0.27062	-6.261
1504	VRK1	0.395136	9.0116	2.51058	0.0255945	0.0664136	-4.65508
1501	SLC25A13	0.395737	8.77931	2.47358	0.0274627	0.0699269	-4.70339
1500	RPL37A	0.396638	5.99582	0.972343	0.348103	0.471756	-6.14418
1497	KRT72	0.397967	6.10042	0.879681	0.394533	0.517684	-6.25711
1495	U2AF1	0.398543	8.996	2.32038	0.0366804	0.0876086	-4.99645
1494	SLC25A32	0.399506	5.96082	1.06287	0.306619	0.428858	-6.04271
1493	RBM15B	0.399781	7.82839	1.97464	0.0692811	0.137728	-5.35159
1489	RPL12	0.400996	8.42855	1.72246	0.10797	0.19299	-5.91122
1488	SCYL1	0.401689	7.2575	1.50265	0.156123	0.257274	-5.8723
1487	ROCK1	0.402451	7.43473	0.982321	0.343344	0.467402	-6.54401
1486	TMEM97	0.402554	7.05078	1.44089	0.172569	0.277841	-5.89076
1481	DYNC1H1	0.405853	10.6085	1.92915	0.0751607	0.145904	-5.59002
1479	PPA1	0.408333	9.36772	2.35426	0.0344175	0.0831486	-4.9441
1478	MRPS27	0.40866	8.62287	2.67193	0.0187874	0.0527143	-4.31865
1475	TRIP4	0.410329	6.55151	1.17754	0.259468	0.378173	-6.07471
1471	ACTL6A	0.411261	5.72621	1.05481	0.31016	0.432503	-5.98953
1469	KHSRP	0.415103	8.86211	2.23655	0.0428985	0.0982967	-5.13366
1468	RBM39	0.415164	10.1474	2.52619	0.0248439	0.064903	-4.59289
1467	CUL4B	0.41524	7.49055	2.02515	0.0632465	0.128912	-5.15471
1465	DHX36	0.416252	8.66902	1.96836	0.0700672	0.138809	-5.56573
1464	MAIP1	0.417035	8.04612	1.69221	0.113712	0.201303	-5.85898
1463	OPA1	0.417981	8.07625	2.05658	0.0597399	0.123651	-5.29077
1461	NEMF	0.418569	6.12295	0.757642	0.46178	0.583407	-6.36279
1460	SPTLC1	0.420159	8.17443	1.38516	0.188628	0.298296	-6.32168
1459	PALS1	0.422309	4.98648	0.531942	0.603473	0.712579	-6.19778
1458	CNIH4	0.42236	7.56002	1.58738	0.135731	0.23228	-5.85389
1457	HNRNPUL2	0.42252	8.45255	1.80868	0.0929821	0.172393	-5.78513
1456	ATAD3A	0.422641	10.0878	1.92682	0.0754741	0.146389	-5.63562
1455	SLC25A11	0.422912	9.38959	2.19384	0.0464368	0.104033	-5.22513
1454	HNRNPK	0.423398	10.0306	2.70092	0.0177668	0.0506498	-4.27825
1452	AHCY	0.42452	9.23206	2.9496	0.0109731	0.0363987	-3.83949
1451	RPUSD3	0.424783	5.95423	0.960027	0.354043	0.476731	-6.1453
1448	MBOAT7	0.426236	6.22715	1.12711	0.279472	0.401845	-6.0446
1447	RPS26	0.426539	10.2833	1.2543	0.231169	0.34763	-6.5777
1446	ABCD3	0.426778	10.2171	2.58338	0.0222703	0.0597254	-4.48266
1445	ALDH18A1	0.427128	10.6602	2.65232	0.0195098	0.0540848	-4.31921
1441	LIMS4;LIMS1;LIMS1;LIMS1;LIMS1;LIMS1;LIMS1	0.429627	5.78402	1.07341	0.302037	0.423732	-5.98568
1440	LSG1	0.42977	7.02174	1.47924	0.162194	0.264452	-5.83105
1438	SEC16A	0.431341	8.08516	1.91001	0.0777688	0.150085	-5.53186
1435	PPME1	0.432594	5.7813	0.934779	0.36644	0.490025	-6.11717
1432	IPO5	0.434307	9.57218	2.86386	0.0129625	0.0411444	-3.9975
1429	DDX19A	0.435031	8.17115	1.72375	0.107729	0.192779	-5.84291
1428	HNRNPA0	0.436132	10.4685	1.84028	0.0879727	0.165495	-5.74319
1427	ASCC3	0.436711	7.55955	1.90899	0.0779088	0.15023	-5.3657
1424	ATXN10	0.437963	7.5574	2.06993	0.0583057	0.121663	-5.10229
1422	TACC3	0.440325	7.20611	0.897897	0.385087	0.509338	-6.54968
1418	NONO	0.441834	10.3433	2.62246	0.0206622	0.056467	-4.40043
1417	PDIA6	0.442093	8.4623	2.03279	0.0623779	0.127966	-5.42079
1416	GBF1	0.442265	7.8767	1.94881	0.0725666	0.141821	-5.40313
1415	GFPT1	0.442274	8.64966	2.37944	0.0328227	0.0799048	-4.8559
1414	UACA	0.44294	5.61958	0.816996	0.428216	0.550938	-6.17834
1412	GAPVD1	0.443416	8.96652	2.19804	0.0460769	0.103427	-5.20611
1411	DIAPH1	0.443532	8.00786	1.863	0.0845235	0.16031	-5.58524
1410	NSDHL	0.444454	7.83922	2.0776	0.0574965	0.120877	-5.17881
1408	ZC3H18	0.445297	7.2285	1.24482	0.234525	0.349485	-6.19389
1407	ARL6IP5	0.446103	6.8026	1.27032	0.225583	0.341765	-6.03372
1406	ECPAS	0.446133	8.06303	2.27673	0.0398036	0.0928616	-4.90601
1405	PFKL	0.446509	8.60095	2.78093	0.0152224	0.0457067	-4.10956
1404	GPX1	0.446549	6.16761	1.22687	0.24099	0.355791	-5.9166
1403	PYCR3	0.446957	6.29041	1.52034	0.151662	0.252913	-5.5752
1402	CLPB	0.447305	8.8458	2.79374	0.0148497	0.0450887	-4.11492
1400	PEF1	0.450133	8.21328	2.08885	0.0563279	0.118932	-5.27155
1398	ABT1	0.450401	7.85109	1.94035	0.0736725	0.143492	-5.41004
1396	GFM2	0.452919	6.51302	1.5742	0.138745	0.236213	-5.55851
1395	RPS4X	0.453012	11.8087	1.38792	0.187804	0.2974	-6.27861
1391	CSDE1	0.455609	9.5409	1.49561	0.157927	0.259508	-6.31376
1390	ZCCHC17	0.456779	7.53945	1.54527	0.14556	0.245467	-5.90124
1388	PTPN13	0.457476	6.96727	1.5749	0.138584	0.236114	-5.68205
1387	TBCB	0.457904	6.24146	0.843184	0.413922	0.538238	-6.32576
1381	MAP4K4	0.463516	7.33449	1.50946	0.154392	0.255515	-5.88383
1380	AKAP17A	0.463772	7.62349	2.0147	0.0644545	0.130489	-5.21606
1378	FARS2	0.464437	5.84268	0.997823	0.336041	0.460538	-6.0747
1377	PPHLN1	0.464703	5.49567	0.996449	0.336684	0.461146	-5.98364
1376	DDX47	0.464846	8.78394	2.14778	0.0505571	0.110376	-5.27726
1375	SAE1	0.464848	6.46659	1.22278	0.242481	0.357763	-5.99879
1374	PRDX6	0.465449	9.48242	2.75443	0.0160231	0.0470716	-4.20685
1373	DDX54	0.466933	10.0678	3.08512	0.00842727	0.0301607	-3.54509
1371	HDHD5	0.468324	9.10279	2.25181	0.0416977	0.0959254	-5.12034
1369	KPNA3	0.468645	8.06798	2.16378	0.0490888	0.107883	-5.10164
1368	KHDRBS1	0.469215	9.10745	1.86011	0.084955	0.160958	-5.77394
1367	YARS2	0.469712	9.64308	2.26294	0.0408408	0.0945624	-5.09625
1364	RAB6A	0.470967	7.16278	1.5157	0.152823	0.254008	-5.82371
1354	SEC31A	0.475132	8.83827	1.98633	0.0678391	0.135678	-5.55198
1347	MID1	0.479543	8.28656	2.56556	0.0230434	0.0611668	-4.44704
1346	PRRC2C	0.479752	8.97512	2.22875	0.0435255	0.0994109	-5.15337
1345	ITCH	0.479968	5.68866	1.15292	0.269093	0.389326	-5.8733
1343	VAC14	0.481164	7.00211	1.50483	0.155567	0.256793	-5.78847
1341	SFXN4	0.48212	7.09131	1.24565	0.234231	0.349382	-6.14948
1340	INA	0.482499	8.40014	2.2784	0.0396797	0.0926661	-4.99062
1339	HNRNPF	0.482969	8.19931	1.94882	0.0725652	0.141821	-5.49819
1338	PABPC4	0.484689	8.91404	2.26242	0.0408806	0.0945624	-5.08972
1337	RPS14	0.485907	10.8859	1.90181	0.0789098	0.151528	-5.61017
1335	YIF1B	0.487084	5.55217	1.14968	0.270381	0.390213	-5.83887
1331	RFK	0.489455	6.11342	1.33443	0.204294	0.318066	-5.76941
1330	NF1	0.489737	5.9409	1.53813	0.147286	0.247194	-5.45798
1329	TIMM50	0.4904	8.58695	2.33859	0.0354473	0.0853689	-4.91579
1328	ARGLU1	0.490669	6.68725	1.26946	0.225879	0.341775	-6.00291
1327	CTPS2	0.491506	6.7223	0.934994	0.366334	0.490025	-6.37082
1326	CLPX	0.491674	8.19072	2.6877	0.0182252	0.0515749	-4.19468
1324	EIF1AY;EIF1AX	0.491955	7.10526	1.2522	0.231909	0.347939	-6.1458
1323	DHX29	0.492364	7.55304	2.42453	0.0301411	0.0754998	-4.48403
1322	SCFD1	0.492747	8.01356	2.76895	0.0155793	0.0464767	-3.99327
1320	PAK4	0.494454	6.78471	1.53967	0.146912	0.246847	-5.67911
1318	NEFM	0.495869	9.99493	2.22092	0.0441631	0.100201	-5.14833
1312	MICU1	0.499581	5.32888	1.03703	0.318072	0.440613	-5.89769
1311	NKAP	0.500232	8.75029	2.20073	0.0458476	0.103102	-5.18111
1309	ARHGEF2	0.501059	8.17458	2.77339	0.0154461	0.0462238	-4.03075
1308	EIF4A3	0.502012	9.92442	3.24717	0.00614304	0.0242748	-3.2412
1307	MRPS34	0.50226	8.17035	2.68994	0.018147	0.0514529	-4.18448
1305	CFL1	0.5029	9.63378	2.88027	0.0125561	0.0401519	-3.96279
1301	RHOG	0.504435	6.68187	0.866303	0.401567	0.52483	-6.42262
1300	ASCC2	0.504857	7.91782	2.3009	0.038044	0.0899362	-4.818
1299	KPNB1	0.504954	9.91275	2.02547	0.06321	0.128912	-5.48574
1297	EZR	0.505614	8.693	2.65163	0.0195358	0.054092	-4.36217
1296	ATG4B	0.506467	6.81617	1.39276	0.186367	0.295731	-5.88414
1295	NAMPT	0.506942	9.37735	3.59002	0.00314995	0.0147125	-2.59618
1294	RPS8	0.508681	11.9134	1.33789	0.203194	0.316994	-6.33324
1293	DYNLL2	0.509291	6.33524	1.7879	0.0964149	0.176354	-5.19794
1292	IPO11	0.50943	8.33044	3.1562	0.00733635	0.0272695	-3.33794
1291	TUBA1B	0.510203	12.5273	1.50083	0.156587	0.257855	-6.06734
1290	KIDINS220	0.510713	7.17979	2.0127	0.0646879	0.130847	-5.07439
1289	MYH9	0.510742	11.9855	1.95233	0.0721103	0.141407	-5.43276
1286	KIF2A	0.51139	8.29916	2.48114	0.0270705	0.0695411	-4.60241
1285	TUFM	0.511532	11.5061	2.18377	0.0473094	0.105096	-5.08745
1284	EMD	0.512738	9.04576	1.94976	0.0724432	0.141819	-5.62693
1283	PNO1	0.512982	7.79967	2.07697	0.0575628	0.120877	-5.16883
1282	ADAR	0.513073	7.65344	1.74685	0.103527	0.186268	-5.64997
1279	CARM1	0.515203	8.40234	1.90793	0.078056	0.150383	-5.61096
1275	DSG1	0.516085	7.82094	0.799501	0.437941	0.560643	-6.84057
1273	CTNND1	0.516788	9.11712	3.06329	0.00879367	0.0309452	-3.61648
1272	TXLNA	0.518466	8.64297	2.10061	0.0551294	0.117474	-5.33677
1271	SYNCRIP	0.519037	10.6265	2.4832	0.0269646	0.0693462	-4.63255
1270	TUBB4B	0.52014	12.8833	1.58114	0.13715	0.234189	-5.93496
1269	GLS	0.520195	7.64998	2.02084	0.0637428	0.129488	-5.21019
1268	TUBB	0.521652	11.0255	2.02758	0.0629695	0.128912	-5.39304
1267	STX12	0.52173	6.94596	1.39436	0.185895	0.295184	-5.91895
1265	ZFYVE16	0.523827	6.68368	1.11519	0.284369	0.407315	-6.17828
1264	RPL35	0.524033	9.17799	1.4285	0.176037	0.28166	-6.40571
1261	RRBP1	0.525361	7.85462	2.02378	0.0634034	0.129039	-5.27404
1260	NAA15	0.526008	9.56285	2.56166	0.0232157	0.0615536	-4.56179
1259	NELFB	0.529492	6.54934	1.1245	0.280537	0.402858	-6.13022
1258	LARS2	0.529548	8.12479	2.55888	0.0233399	0.061812	-4.41509
1257	SPECC1	0.529917	5.65581	1.29747	0.216358	0.331931	-5.69622
1253	TJP1	0.535476	8.41166	2.5719	0.0227655	0.060708	-4.45971
1250	PPA2	0.536853	6.5657	1.55022	0.144374	0.243823	-5.60444
1249	TLN1	0.538841	8.17102	2.37928	0.0328328	0.0799048	-4.7479
1247	TST	0.54007	6.52611	1.4494	0.170221	0.274588	-5.73131
1246	PYCR2	0.540883	7.85116	2.00938	0.0650763	0.13137	-5.29541
1245	;ATP5MG;ATP5MG	0.542392	9.13396	2.09342	0.0558591	0.118374	-5.39019
1244	FKBP1A	0.543183	5.46071	1.17724	0.259585	0.378173	-5.78424
1238	ST13	0.545768	9.05358	2.5693	0.0228791	0.0609408	-4.54523
1236	NSUN4	0.546455	6.21688	1.0845	0.297268	0.419843	-6.08528
1231	MTG1	0.550257	5.49795	1.0509	0.311888	0.434388	-5.92885
1225	CLNS1A	0.552895	8.15445	1.54342	0.146007	0.245862	-6.09492
1224	RPL18A	0.553035	9.97349	2.81776	0.0141748	0.0437546	-4.06165
1223	PDCD6	0.553494	8.68347	2.39948	0.031604	0.0777323	-4.81857
1222	SUGP2	0.553674	7.51757	1.99405	0.0669022	0.134269	-5.21203
1218	DDX3X	0.555808	11.7357	3.02217	0.00952732	0.0325846	-3.52884
1217	LARP4	0.556108	8.8172	2.66978	0.0188652	0.0528683	-4.3412
1214	CRKL	0.557338	6.87622	0.973932	0.347342	0.471	-6.37576
1213	MRPL38	0.559166	7.18553	1.82131	0.090951	0.169034	-5.38033
1210	CLPP	0.559808	8.26211	2.67997	0.0184988	0.0521577	-4.2251
1208	ELAVL1	0.560891	9.20925	2.14865	0.0504766	0.110376	-5.29884
1203	PC	0.56433	12.1783	2.13438	0.0518191	0.112311	-5.1132
1201	VMP1	0.567044	6.43599	1.63546	0.125211	0.216845	-5.44838
1200	PABPC1	0.567765	11.1216	2.30326	0.0378763	0.0896615	-4.91249
1199	SLC25A20	0.568758	6.32544	1.79347	0.0954836	0.174789	-5.18657
1197	G3BP1	0.569631	10.4144	2.45551	0.0284217	0.0720515	-4.70001
1195	RAB3GAP2	0.570871	7.03265	1.98196	0.0683753	0.136632	-5.07885
1190	LUC7L	0.573145	6.91609	1.52165	0.151338	0.252913	-5.73993
1187	MRPS14	0.575194	6.46261	1.51309	0.153478	0.254566	-5.62889
1186	UQCRC2	0.576427	10.5046	3.59492	0.00312014	0.0146028	-2.52093
1184	YTHDF2	0.577014	9.94166	2.58985	0.021996	0.0592023	-4.48932
1183	RPAP3	0.577954	7.32031	1.02584	0.323126	0.446485	-6.46031
1182	NCAPH	0.578125	8.91626	3.23345	0.00630976	0.0245179	-3.27431
1181	NCBP1	0.578802	6.93198	1.73234	0.106149	0.190246	-5.43983
1179	MRPL14	0.57954	7.50378	1.65507	0.121128	0.211837	-5.73226
1176	TOR1AIP1	0.583195	6.76791	1.90187	0.0789009	0.151528	-5.13392
1175	RAI14	0.58418	7.5981	2.20563	0.0454333	0.10248	-4.88168
1171	COPG2	0.585518	7.65498	2.55268	0.0236181	0.0624687	-4.2802
1168	TNPO3	0.587273	8.33947	3.08085	0.00849783	0.0303225	-3.47861
1167	AK4	0.587596	6.9676	1.64732	0.122727	0.213986	-5.57609
1164	ACTN1	0.591278	8.7026	2.65236	0.0195084	0.0540848	-4.35788
1162	VPS18	0.592225	6.12953	1.79773	0.094777	0.173908	-5.12851
1160	YBX1	0.593377	7.52328	1.54104	0.146581	0.24647	-5.90671
1158	OAT	0.595076	9.56645	2.69059	0.0181242	0.0514529	-4.32191
1157	KRT8	0.596236	9.35422	1.94734	0.0727577	0.142074	-5.63436
1154	UBLCP1	0.601381	8.575	2.44544	0.0289701	0.0732812	-4.71838
1153	PGAM5	0.602393	9.79685	3.49703	0.00377426	0.0166211	-2.76157
1152	MCU	0.603607	6.11527	1.49985	0.156839	0.258087	-5.5512
1151	XPO1	0.605385	10.0348	2.76423	0.0157223	0.0466026	-4.15808
1150	DARS2	0.605541	8.6488	3.19344	0.0068221	0.0259583	-3.31922
1149	PPP5C	0.607245	7.36747	1.46163	0.166893	0.271157	-5.95891
1147	NEPRO	0.608248	7.05808	1.75042	0.102891	0.185633	-5.44972
1146	FKBP4	0.609166	9.16056	2.94183	0.0111403	0.0367423	-3.84731
1145	LUC7L2	0.611275	8.15563	3.12311	0.00782542	0.0284919	-3.35127
1143	TIMM44	0.611882	6.17504	1.951	0.0722817	0.141623	-4.899
1142	FAM120A	0.611943	8.54694	2.60831	0.0212313	0.0576812	-4.41414
1140	SLK	0.612735	6.87541	1.97677	0.0690165	0.137439	-5.04251
1137	HYOU1	0.613579	7.92253	2.68966	0.0181568	0.0514529	-4.10564
1136	ERLIN2	0.613757	8.81826	3.03291	0.00933009	0.0321958	-3.64973
1134	PDCD6IP	0.614914	10.711	2.85074	0.0132968	0.0419401	-3.94203
1133	MRPS15	0.615	6.77032	1.77212	0.0990956	0.180317	-5.33592
1132	RBM15	0.615322	7.34096	2.5825	0.0223079	0.0597254	-4.12737
1131	COQ5	0.61678	6.95025	1.80426	0.0937029	0.173036	-5.33581
1130	UFL1	0.616888	8.37274	3.01247	0.00970904	0.0330107	-3.61784
1129	RBM14	0.617752	9.94327	2.7275	0.0168787	0.0487683	-4.23294
1127	MRPL20	0.618663	6.13019	1.82796	0.0898974	0.16748	-5.08147
1126	TRA2A	0.618884	6.26625	1.13952	0.274443	0.395582	-6.03748
1125	CAND1	0.619417	10.1399	2.79167	0.0149093	0.0451182	-4.09882
1124	CGN	0.619746	6.57026	1.32072	0.208705	0.322544	-5.90597
1123	CPNE3	0.61981	8.57284	2.73786	0.0165443	0.0482959	-4.17752
1119	ODF2	0.622311	5.98922	1.79857	0.0946385	0.173815	-5.09023
1118	DSG2	0.623304	8.48866	2.34941	0.0347335	0.0838245	-4.87258
1117	MACF1	0.62331	7.18801	2.16731	0.0487704	0.107286	-4.81422
1116	PTK2	0.623561	7.32148	1.52111	0.151471	0.252913	-5.86167
1114	CIT	0.624799	6.29605	1.63838	0.124595	0.216264	-5.4084
1113	TRAPPC10	0.624825	5.72497	1.59689	0.133591	0.229494	-5.3182
1105	PRKAA1	0.633431	7.0006	2.13139	0.0521049	0.112586	-4.82163
1104	PIGU	0.634334	6.00588	1.34602	0.200624	0.313832	-5.72282
1103	ATP2A2	0.634968	8.67083	2.72697	0.016896	0.0487683	-4.21332
1100	C1QBP	0.63758	8.29789	2.2666	0.040563	0.0941583	-4.97679
1099	SSR3	0.637671	7.38828	2.28035	0.0395352	0.0925157	-4.68104
1097	BOD1L1	0.63819	7.35899	2.7601	0.0158484	0.0468562	-3.80263
1096	KIF5B	0.640149	8.15576	2.76725	0.0156307	0.0465699	-4.02383
1095	XPR1	0.641472	5.5479	0.895004	0.386577	0.510432	-6.08784
1094	SLC16A1	0.641633	9.31996	2.13412	0.0518436	0.112311	-5.32314
1090	PTCD3	0.64426	7.69505	2.53962	0.0242149	0.063547	-4.31223
1089	EPB41L5	0.644276	5.60929	0.727011	0.479727	0.600503	-6.24147
1088	FERMT2	0.64442	7.10241	1.0785	0.299839	0.421415	-6.33454
1087	FLNA	0.644635	10.6145	2.61502	0.0209596	0.0570773	-4.39141
1085	SLC27A4	0.645663	7.3908	1.63934	0.124394	0.216128	-5.71394
1083	TUBB2B	0.646314	6.45159	1.77258	0.0990166	0.180317	-5.25033
1082	EIF2B1	0.646912	8.49165	3.12821	0.00774806	0.0283256	-3.41739
1081	GARS1	0.648089	7.83898	2.68115	0.0184566	0.0521023	-4.09948
1079	YTHDF3	0.651086	8.78764	2.95421	0.0108752	0.0361257	-3.79549
1078	MTPAP	0.651137	7.32049	1.59682	0.133607	0.229494	-5.75414
1077	LIG3	0.651587	5.56442	1.10412	0.288971	0.411426	-5.88434
1076	MRI1	0.651975	8.02028	3.55398	0.00337845	0.0154367	-2.47502
1075	DYNC2I1	0.651997	7.08052	1.82934	0.0896796	0.167479	-5.33448
1074	AARS2	0.652348	7.09562	2.41055	0.0309497	0.0768347	-4.36222
1072	CAMK2D	0.656636	7.34402	1.6392	0.124423	0.216128	-5.70017
1070	DDX41	0.660855	7.9787	3.0542	0.00895086	0.0311831	-3.43292
1069	STRAP	0.663329	8.9224	3.92201	0.00165819	0.0092157	-1.92843
1068	RPS20	0.663403	10.452	1.92947	0.0751181	0.145904	-5.60159
1066	LONP1	0.664801	8.38375	3.28686	0.00568526	0.022871	-3.08531
1065	WIZ	0.665048	5.94235	1.67254	0.117588	0.206741	-5.26396
1063	CYFIP2	0.666191	5.45168	1.18223	0.257664	0.376799	-5.77536
1062	MCCC1	0.666971	11.2557	3.53588	0.00349951	0.0158243	-2.57427
1061	ZYX	0.668039	6.86271	2.53974	0.0242095	0.063547	-4.06523
1058	ZFX	0.671584	6.45786	1.51278	0.153555	0.254566	-5.62788
1056	EARS2	0.674002	6.65043	1.84576	0.0871301	0.164311	-5.18939
1055	DOLPP1	0.67487	6.52638	2.23036	0.0433951	0.09931	-4.52481
1050	DUSP11	0.679171	7.22198	2.41006	0.030978	0.0768347	-4.3989
1048	CLTC	0.681404	11.2472	3.05502	0.00893655	0.0311831	-3.50697
1047	LANCL1	0.682418	8.05878	2.2798	0.039576	0.0925174	-4.8882
1045	ABCB7	0.684176	7.1102	1.48251	0.161335	0.263609	-5.84654
1044	ABCE1	0.684762	9.99884	3.73374	0.00238396	0.0119043	-2.28641
1043	SLC25A4	0.684824	11.6218	1.65764	0.120601	0.211234	-5.92061
1041	CLASP2	0.687247	8.93397	4.49656	0.00055827	0.0040335	-0.819214
1038	PYCR1	0.689128	8.28529	2.99166	0.0101107	0.0340756	-3.63181
1037	IST1	0.690634	6.68542	2.18994	0.0467731	0.104483	-4.63618
1034	RAB5C	0.690812	9.73475	4.34102	0.000747138	0.00493538	-1.12284
1033	KTN1	0.691714	8.71412	3.77192	0.00221429	0.0113209	-2.19747
1032	IGF2BP3	0.691866	9.46984	3.52256	0.00359135	0.0160606	-2.72241
1030	LUC7L3	0.69359	8.2546	2.43419	0.0295945	0.0745343	-4.66162
1029	ACACA	0.695104	11.6575	2.74141	0.0164313	0.0480269	-4.06744
1028	TBL2	0.69515	7.91577	2.14723	0.0506087	0.110384	-5.0803
1027	NHLRC2	0.6953	5.81337	1.79885	0.0945927	0.173815	-5.04454
1023	SLC25A1	0.699973	8.83339	2.84157	0.0135352	0.0424031	-4.01281
1021	CEP350	0.700369	5.89637	1.89197	0.0802998	0.153387	-4.92231
1018	SLC1A5	0.702246	7.13922	2.05483	0.0599307	0.123825	-4.98571
1017	LCLAT1	0.703608	8.47887	3.77811	0.00218799	0.0112414	-2.1482
1016	RABL3	0.70488	6.78999	2.22445	0.0438747	0.0998408	-4.60352
1013	H1-2	0.707146	8.67537	1.65885	0.120354	0.210961	-6.02993
1012	RPL23A	0.707288	11.4093	1.98037	0.0685707	0.136785	-5.43705
1008	AIMP1	0.710904	9.41941	3.62047	0.00296911	0.0140668	-2.53162
1007	ALDH1B1	0.712293	6.63163	1.74515	0.103831	0.186669	-5.33683
1004	TIMM23	0.716392	6.9566	1.9399	0.0737322	0.143492	-5.12308
1003	REPIN1	0.717022	7.73917	1.83689	0.0884995	0.16608	-5.52382
1002	GLOD4	0.718301	6.28033	1.70352	0.111534	0.198052	-5.30582
1001	CHD3	0.718424	6.71301	1.74743	0.103423	0.186225	-5.35615
999	WDR6	0.719637	8.38967	4.40665	0.000660478	0.00453319	-0.912836
998	RPS9	0.719934	11.3926	3.09394	0.00828363	0.0297387	-3.41964
997	TTC28	0.720208	5.34631	1.24351	0.234993	0.349485	-5.67392
992	THRAP3	0.722136	8.28562	3.01976	0.00957221	0.0326415	-3.57978
990	GPHN	0.722638	5.64947	0.834554	0.418597	0.542183	-6.16568
989	TMEM214	0.722964	7.72538	2.17473	0.0481066	0.106341	-4.9619
988	MARS1	0.724682	9.90414	2.6368	0.0201008	0.0553252	-4.40313
986	GAPDH	0.726165	10.2286	2.90895	0.0118756	0.0385624	-3.86925
984	USO1	0.728017	8.37177	4.63729	0.000429905	0.00333537	-0.468139
983	TOMM22	0.728734	7.54134	2.8019	0.0146171	0.0445252	-3.77641
977	NaN	0.731172	8.00209	3.86426	0.00185299	0.0099863	-1.86612
976	FXR2	0.731802	8.5642	3.49066	0.00382133	0.0167012	-2.72246
975	MYCBP2	0.732829	6.83506	2.60233	0.0214759	0.0582089	-3.94318
974	IQGAP1	0.734635	8.53851	3.78629	0.00215367	0.0111145	-2.14062
971	SEC24B	0.736037	8.18361	2.72037	0.0171124	0.0491476	-4.11678
970	SLC25A10	0.736783	8.94831	4.40642	0.000660763	0.00453319	-0.99055
969	RARS2	0.737295	6.26905	1.36452	0.194877	0.306599	-5.77112
968	SASS6	0.737603	6.45945	1.33986	0.202568	0.316444	-5.85185
965	RPL19	0.738307	11.362	2.79409	0.0148396	0.0450887	-3.9935
964	ZNF326	0.73841	9.13274	2.32289	0.0365076	0.087406	-4.98745
963	UBAP2L	0.739519	10.2678	2.72308	0.0170231	0.0490129	-4.2174
961	RRAS2	0.7428	5.86268	1.72222	0.108014	0.19299	-5.17085
959	ALDOA	0.743728	10.8998	2.86222	0.0130038	0.0411845	-3.90384
957	SLC25A24	0.745106	8.59666	4.3922	0.000678632	0.00461369	-0.977864
954	MIF	0.746891	7.27449	2.07621	0.0576422	0.120893	-4.99238
948	ERBIN	0.751678	5.87961	1.50571	0.155342	0.25672	-5.4788
947	KIAA0930	0.75221	5.1543	1.24822	0.233318	0.348903	-5.61668
946	GSTK1	0.753669	7.96357	3.1354	0.00764012	0.0280826	-3.26267
945	ATG3	0.75491	6.9436	2.40258	0.0314192	0.0774426	-4.3325
944	RTN3	0.756816	6.85748	1.9608	0.0710236	0.140108	-5.06194
942	KDELR2	0.75851	6.74647	1.99116	0.0672516	0.134853	-4.98126
940	NCKAP1	0.759596	6.81548	1.99701	0.066546	0.133903	-4.99014
938	RPL32	0.760173	10.6676	3.57099	0.00326861	0.0151443	-2.55375
937	SEC24C	0.760805	8.30324	4.20471	0.000966571	0.00595784	-1.27954
934	G3BP2	0.761834	9.58274	3.81151	0.00205135	0.0107059	-2.15438
932	PLS3	0.763105	9.65782	4.71269	0.000374111	0.00311131	-0.41671
931	MSI2	0.764657	7.37158	1.80201	0.0940728	0.173442	-5.46354
928	RELA	0.770391	7.91861	3.65107	0.00279794	0.0134487	-2.25284
927	RTRAF	0.770442	9.06841	3.65944	0.00275294	0.0133155	-2.44573
926	TPP2	0.770475	6.11789	1.79638	0.0950004	0.17418	-5.12076
925	GALK1	0.771822	7.15372	2.70717	0.017554	0.0501666	-3.8377
924	OXA1L	0.77219	7.71347	3.49425	0.00379471	0.0166478	-2.49718
919	MYH14	0.777005	10.9459	2.99853	0.00997639	0.0337213	-3.64018
917	RPS29	0.779496	6.72926	2.3356	0.0356469	0.0856758	-4.39348
914	CTBP2	0.782443	6.54413	2.47691	0.0272895	0.0698601	-4.09483
913	PRDX4	0.782587	8.71536	4.32657	0.000767743	0.00504268	-1.11629
912	RPS13	0.78298	10.7501	3.85543	0.00188478	0.0100406	-1.99253
911	LSR	0.783553	7.47433	1.9123	0.0774518	0.149598	-5.32536
909	PRKCD	0.790042	6.59025	2.58223	0.0223195	0.0597254	-3.91527
904	STIP1	0.792245	8.94671	4.18117	0.00101072	0.00619836	-1.42202
903	NDC1	0.792486	7.59537	3.06075	0.00883736	0.0310516	-3.30239
902	TPM3	0.794023	8.82331	3.05394	0.0089554	0.0311831	-3.59987
901	SAMHD1	0.794803	8.82731	4.81855	0.000308142	0.00271917	-0.195255
897	MMS19	0.797141	7.1541	2.73197	0.0167335	0.0485419	-3.78885
894	GTPBP8	0.799739	7.30401	2.57954	0.0224346	0.059964	-4.11529
891	PIGT	0.801847	6.68605	2.47513	0.0273819	0.0698601	-4.13509
890	RPL22	0.801864	10.0574	1.70114	0.11199	0.198558	-5.98646
884	YIPF5	0.807525	6.59588	1.15382	0.268735	0.389294	-6.11033
883	MBD3	0.808866	5.67935	1.05415	0.310449	0.432645	-5.97336
880	GEMIN2	0.810657	7.85972	1.55701	0.142761	0.242159	-5.97386
879	PHC2	0.812133	6.8949	2.61106	0.0211194	0.0574447	-3.94135
876	ATXN2L	0.81425	9.19386	3.18629	0.00691791	0.0261343	-3.37077
[truncated: 313 more rows]
