# Supplementary material for: CRISPR screen for protein inclusion formation uncovers a role for SRRD in the regulation of intermediate filament dynamics and aggresome assembly
Source: PLoS Genet. 2024 Feb 5;20(2):e1011138. doi: 10.1371/journal.pgen.1011138 (PMC10868785; doi:10.1371/journal.pgen.1011138)
Supplement: S6 Table — (XLSX) [file pgen.1011138.s007.xlsx]

## Sheet: 2022_11_28_top_hits_KOAvsWT
	geneSymbol	logFC	AveExpr	t	P.Value	adj.P.Val	B
1	MAGEA1	-8.34303	2.51179	-29.3117	9.09786e-12	4.12224e-08	13.4013
2	GTSF1	-7.62423	1.1664	-16.635	3.97454e-09	2.25108e-06	9.46123
3	SAGE1	-6.56506	-2.70667	-14.7289	1.43194e-08	4.14137e-06	8.31921
4	LCP1	-6.24835	3.87295	-20.1442	5.18215e-10	7.82677e-07	12.9878
5	TCIM	-6.24484	0.368549	-16.4757	4.4004e-09	2.30056e-06	9.23869
6	ESRP2	-6.23966	-0.0292543	-9.83359	8.95856e-07	3.90753e-05	5.6955
7	NR2E1	-5.8721	-1.84386	-11.7931	1.43282e-07	1.34952e-05	6.88134
9	MYD88	-5.79411	1.43179	-20.8116	3.65546e-10	6.21108e-07	11.8981
10	PKP3	-5.7837	0.382723	-13.9085	2.60657e-08	5.53611e-06	8.75647
13	CLDN3	-5.43438	-2.47488	-9.8926	8.44129e-07	3.78688e-05	5.62294
17	FGFBP1	-5.33537	-1.43381	-9.37374	1.43852e-06	4.95215e-05	5.2557
18	MKRN3	-5.29579	0.838223	-14.8877	1.27969e-08	3.86551e-06	9.41347
19	ZNF334	-5.17802	-1.13748	-7.92137	7.31208e-06	0.000133122	3.954
20	RIOX1	-5.14599	0.181692	-11.0719	2.72383e-07	1.89872e-05	6.80357
22	KCNJ6	-4.94658	-1.5403	-8.00289	6.63625e-06	0.000124423	4.00093
24	GNRHR2P1	-4.7364	-2.63753	-3.41518	0.0057968	0.0162131	-2.10599
26	HSPE1-MOB4	-4.51353	-1.28745	-3.5114	0.00489375	0.0141489	-1.94317
28	HTR2C	-4.15684	-1.36634	-6.99058	2.33473e-05	0.000288509	2.90476
29	SYTL5	-4.14738	1.23538	-16.0323	5.87024e-09	2.5188e-06	10.303
31	CT45A10	-4.04088	-2.2244	-5.03775	0.000382895	0.00202478	0.434929
32	LRRC2	-4.01574	-1.3924	-5.48816	0.000191677	0.00121808	1.07352
36	SP110	-3.88166	0.302282	-10.6883	3.89023e-07	2.3713e-05	6.76989
37	DMRTA2	-3.8729	0.241664	-13.8581	2.70693e-08	5.66082e-06	8.93639
42	ADAM12	-3.69801	-0.799276	-7.35693	1.46055e-05	0.000208324	3.46641
43	GABRA3	-3.68324	0.72765	-12.074	1.12584e-07	1.25986e-05	7.84978
44	TGFB1I1	-3.67445	0.821185	-5.75137	0.00012964	0.000917324	1.43601
45	GOLGA3	-3.65743	1.46097	-5.7748	0.000125263	0.000897101	1.37567
46	TNFRSF10D	-3.63315	2.57157	-18.0923	1.63059e-09	1.47764e-06	12.0337
53	HHIPL2	-3.389	-0.663944	-6.665	3.59211e-05	0.000382362	2.66761
55	SAMD9	-3.37788	-1.06096	-8.93801	2.29277e-06	6.36033e-05	5.05215
57	MYO1A	-3.3353	-1.28633	-6.15631	7.23845e-05	0.000606985	1.98791
58	GUCY1B2	-3.31923	-0.129841	-6.48716	4.57132e-05	0.000448325	2.4321
60	FAAH2	-3.29584	0.469106	-10.593	4.25752e-07	2.46266e-05	6.71468
62	MLH3	-3.21266	-0.0992986	-5.93474	9.92905e-05	0.000751897	1.70498
64	IL13RA2	-3.13786	-1.56605	-6.83685	2.85669e-05	0.000327135	2.70388
65	CPXM1	-3.13093	-0.644276	-9.37323	1.43929e-06	4.95215e-05	5.47574
66	SLC2A3P1	-3.12295	-1.83915	-0.972438	0.351794	0.446989	-5.66341
67	SVEP1	-3.07658	-0.420244	-2.40471	0.0350033	0.0686977	-3.9349
68	MPZL2	-3.07557	0.0327332	-5.79546	0.000121535	0.000875016	1.50757
70	MANEAL	-3.03804	4.45697	-24.8384	5.45465e-11	1.85362e-07	15.5908
71	CTSZ	-3.02337	3.73251	-14.2862	1.97075e-08	4.69971e-06	10.0203
72	TRIM17	-3.00095	0.596259	-8.72819	2.88807e-06	7.26991e-05	5.04956
73	LIMS1	-2.97722	1.83489	-6.81472	2.94158e-05	0.000335163	2.78878
76	ZFP91-CNTF	-2.9464	1.21232	-6.75706	3.17579e-05	0.0003524	2.72362
78	CTBP2P10	-2.91867	-0.485923	-7.47456	1.26062e-05	0.000188097	3.6731
79	CCR6	-2.91487	-0.884928	-2.97884	0.0125844	0.0300526	-2.93549
83	SH3PXD2A	-2.83478	3.60546	-11.2376	2.34285e-07	1.74294e-05	7.5511
85	KLHDC9	-2.83128	0.15846	-5.31049	0.000250966	0.00148644	0.804672
86	DTX3	-2.81999	3.58594	-16.0551	5.7828e-09	2.5188e-06	11.1872
87	GARIN1A	-2.79494	-0.71879	-6.63552	3.73746e-05	0.000392304	2.63722
88	ALPK3	-2.79226	1.11157	-5.47902	0.000194332	0.00122635	0.958525
91	BICRAL	-2.75125	-3.2243	-0.726451	0.48278	0.574141	-5.71416
94	SNAI2	-2.70949	3.71523	-10.4855	4.71751e-07	2.61439e-05	6.87595
95	PDGFD	-2.6918	-0.246318	-6.33918	5.60442e-05	0.000511812	2.24975
96	PLP2	-2.66718	3.9255	-17.83	1.90446e-09	1.52279e-06	12.2656
97	BEX1	-2.66226	2.59244	-8.05166	6.2644e-06	0.000120783	4.32967
99	FAM133A	-2.64162	-0.550621	-6.8247	2.90297e-05	0.000331318	2.87042
100	BMPER	-2.64018	1.39331	-9.14311	1.83705e-06	5.61146e-05	5.55878
102	ACTA1	-2.61988	-1.13927	-8.71315	2.93674e-06	7.34656e-05	4.94201
103	EPDR1	-2.60926	3.1369	-11.325	2.16547e-07	1.64443e-05	7.65648
104	N4BP2L1	-2.60499	-0.764824	-5.40603	0.000216988	0.00133644	0.964966
106	MARVELD2	-2.59334	1.46133	-7.26797	1.63434e-05	0.000223497	3.39292
107	OAS3	-2.58972	1.41013	-8.6419	3.17962e-06	7.78748e-05	5.02405
110	H4C14	-2.57185	-0.090814	-2.54509	0.0272895	0.0560934	-3.72165
111	RNF103-CHMP3	-2.57132	-0.736475	-2.38707	0.0361118	0.0704233	-3.94696
112	SHISA2	-2.56746	2.9443	-6.2128	6.68511e-05	0.000572237	1.81044
117	HAS2	-2.51099	-0.359726	-4.99063	0.000412327	0.00213514	0.366104
118	INA	-2.50573	4.13114	-19.833	6.12117e-10	8.3205e-07	13.409
123	LYPD1	-2.4823	3.74505	-14.1114	2.24102e-08	4.96669e-06	9.90121
124	NAP1L2	-2.47729	0.601274	-8.75099	2.81595e-06	7.20851e-05	5.09619
128	IRF6	-2.45658	-0.475262	-5.96206	9.54607e-05	0.000730218	1.74163
131	DDN	-2.43572	2.2858	-14.149	2.1796e-08	4.96669e-06	9.85137
132	MAGED4	-2.43287	1.69611	-3.04	0.0112831	0.0274761	-3.3678
133	ANXA1	-2.43142	0.0447281	-7.45689	1.28868e-05	0.000191234	3.65182
135	ARL2-SNX15	-2.42375	-0.140033	-1.97096	0.0744897	0.12671	-4.71706
139	TM6SF2	-2.40983	-0.475174	-5.17443	0.000309435	0.00173235	0.622561
143	LRRC4	-2.38258	0.642817	-5.63365	0.000154231	0.0010394	1.20002
156	SPINT1	-2.31708	2.01795	-9.24851	1.64182e-06	5.28684e-05	5.66667
161	FERMT1	-2.27308	1.69672	-8.13823	5.65847e-06	0.000112614	4.43928
165	LRRC61	-2.25655	4.26623	-13.2395	4.35147e-08	7.46381e-06	9.22321
166	ZNF544	-2.25004	1.051	-4.17471	0.00156055	0.00582442	-1.10137
168	NUP160	-2.24055	2.73606	-8.14002	5.64659e-06	0.000112614	4.35161
171	RUBCNL	-2.20692	0.784422	-8.70051	2.97831e-06	7.42829e-05	5.07374
181	DMKN	-2.14638	5.63408	-17.2033	2.78463e-09	1.92455e-06	11.9561
183	BICDL1	-2.13457	1.60187	-10.3999	5.12189e-07	2.75868e-05	6.8085
187	ARHGAP19-SLIT1	-2.10787	-0.655818	-3.74257	0.00326866	0.010335	-1.70343
194	SHANK2	-2.06587	0.553106	-4.2927	0.00128025	0.00499498	-0.914359
195	AIFM2	-2.06386	1.99587	-12.5419	7.61507e-08	9.80828e-06	8.66426
199	COL14A1	-2.04912	1.99635	-7.10984	2.00052e-05	0.000257998	3.15528
205	ZBED10P	-2.03138	4.41324	-13.3873	3.87798e-08	7.02886e-06	9.32838
206	ZFP82	-2.02357	0.576546	-6.70958	3.38361e-05	0.000369129	2.70454
207	CYP26B1	-2.02222	3.00605	-9.73703	9.88031e-07	4.13439e-05	6.11924
208	MAPK13	-2.01906	3.02554	-7.73305	9.17367e-06	0.000152357	3.81953
209	SCIN	-2.00323	1.22042	-8.77161	2.7524e-06	7.1128e-05	5.16482
211	NEB	-1.99359	0.599838	-3.48366	0.00513816	0.0147473	-2.33292
213	MYO7A	-1.99141	0.828702	-9.47569	1.29308e-06	4.72188e-05	5.89197
214	AMOT	-1.98909	9.32785	-15.4358	8.75289e-09	3.30494e-06	10.6529
217	TGFA	-1.98035	0.391501	-6.89471	2.64687e-05	0.000311174	2.96395
218	THBD	-1.98016	-0.712055	-4.33092	0.0012012	0.00477004	-0.697978
222	ALDH1A2	-1.97367	6.07891	-23.912	8.21775e-11	1.87073e-07	15.4737
225	FLVCR2	-1.96957	1.02075	-3.64183	0.00389479	0.0118227	-2.05558
231	SEMA3C	-1.96359	2.58928	-7.34775	1.47753e-05	0.000209646	3.37403
238	NIN	-1.9475	6.19499	-14.971	1.20689e-08	3.81517e-06	10.3974
242	TNFAIP2	-1.93573	-0.376193	-4.99423	0.000409996	0.00212632	0.344013
247	CA8	-1.92681	4.85717	-16.3273	4.84212e-09	2.35068e-06	11.4086
248	ARMCX5	-1.92337	3.78627	-11.9225	1.28139e-07	1.2842e-05	8.14486
253	CMTR2	-1.90531	2.6103	-7.32033	1.52952e-05	0.000214558	3.35774
255	IRF8	-1.90216	2.27884	-11.1431	2.5525e-07	1.83577e-05	7.49738
256	FOXB1	-1.89281	3.0211	-11.1085	2.63428e-07	1.85532e-05	7.45429
257	ARMCX2	-1.89204	1.34929	-8.93381	2.30329e-06	6.36353e-05	5.3373
260	HLA-L	-1.88567	0.512343	-2.2157	0.0488018	0.0896195	-4.43283
262	GPRASP1	-1.88352	0.222944	-4.84132	0.000522459	0.00254389	0.046744
269	GPR75	-1.8702	-0.233604	-4.71655	0.000638267	0.00295503	-0.164708
271	PPP4R2	-1.86861	5.75927	-13.7841	2.86219e-08	5.70233e-06	9.52498
273	CYP26A1	-1.8676	3.44299	-12.8025	6.15947e-08	8.70876e-06	8.88368
276	SPRN	-1.85134	0.273764	-6.55061	4.19259e-05	0.000421523	2.51476
279	HIF1A	-1.84236	5.86844	-10.1552	6.50103e-07	3.17872e-05	6.23704
280	HBA1	-1.84176	0.768683	-5.1604	0.000316236	0.00176316	0.475858
289	LRRC43	-1.82367	-1.26298	-2.3868	0.0361293	0.0704233	-3.80525
290	SYT14	-1.82302	0.19766	-5.28644	0.000260381	0.00152427	0.759716
291	KLF8	-1.82144	1.63464	-5.96342	9.5274e-05	0.0007292	1.58632
292	ASDURF	-1.82005	-0.303067	-4.386	0.00109613	0.0044583	-0.682065
294	SRGAP1	-1.81559	1.52878	-1.48423	0.165912	0.242917	-5.82234
295	SP140L	-1.81171	0.278894	-4.80464	0.000554012	0.00265258	-0.0247562
296	FRMD6	-1.81129	3.97808	-9.73656	9.88506e-07	4.13439e-05	6.00156
300	EIF5	-1.80232	7.45085	-12.7534	6.40874e-08	8.79939e-06	8.57779
304	PAPLN	-1.79199	2.26382	-8.03699	6.37382e-06	0.00012207	4.28719
309	ETV1	-1.78198	0.792861	-3.57109	0.00440736	0.0130493	-2.16294
315	ZNF503	-1.76676	7.59182	-23.9013	8.25747e-11	1.87073e-07	15.4721
316	ZIC2	-1.76464	6.18623	-13.2464	4.32809e-08	7.46381e-06	9.05295
317	KLHL13	-1.75587	0.0899773	-1.04383	0.319029	0.41332	-5.91761
318	ABCC2	-1.75578	-0.0875705	-3.13457	0.00953323	0.0240106	-2.81311
326	NRXN3	-1.74095	3.58566	-12.5078	7.83178e-08	9.84185e-06	8.64236
327	VIPR1	-1.73882	2.76993	-8.69081	3.01067e-06	7.49525e-05	4.981
330	TCEAL3	-1.73268	2.49556	-9.12731	1.86842e-06	5.67957e-05	5.5064
331	TGM1	-1.73267	0.668887	-3.07138	0.0106691	0.0263107	-3.0468
337	ITGA11	-1.72579	0.0687519	-2.97091	0.0127637	0.0304061	-3.07559
346	VASN	-1.71208	1.41864	-8.09247	5.97043e-06	0.000116436	4.39378
347	SNTB2	-1.71157	1.28559	-5.59513	0.000163319	0.0010824	1.05522
348	EPSTI1	-1.70955	0.361297	-4.07744	0.00183963	0.00661712	-1.24667
353	WNT5A	-1.69973	4.19304	-6.4651	4.71142e-05	0.000459332	1.9194
359	LRP10	-1.68324	5.64051	-9.79937	9.27416e-07	4.00202e-05	5.87628
360	NEDD9	-1.67926	0.47655	-3.59465	0.00422934	0.0126135	-2.06371
362	B3GALNT1	-1.67642	1.54975	-6.4431	4.8558e-05	0.000466949	2.28226
370	FHDC1	-1.65914	1.37647	-7.27574	1.61831e-05	0.0002226	3.38791
375	FLT1	-1.65416	3.41028	-11.5536	1.76673e-07	1.47558e-05	7.83429
379	CA2	-1.64764	6.68192	-15.5603	8.04342e-09	3.12384e-06	10.8082
381	KIAA0040	-1.64434	3.70003	-11.9833	1.21631e-07	1.28165e-05	8.19448
383	TLX2	-1.64088	0.705838	-4.45217	0.000982495	0.00409459	-0.648971
384	TNC	-1.63928	1.21274	-3.95029	0.0022849	0.00781153	-1.52834
386	SEL1L	-1.63818	5.289	-9.96324	7.86429e-07	3.58912e-05	6.08546
388	PCYT1B	-1.6361	1.21774	-3.87971	0.00257915	0.00857384	-1.70132
392	DICER1	-1.63215	5.66449	-12.4981	7.89497e-08	9.84185e-06	8.45401
396	RYBP	-1.62012	4.71703	-14.1565	2.16771e-08	4.96669e-06	9.87796
399	EOGT	-1.61297	2.81509	-9.04324	2.04534e-06	5.92674e-05	5.37327
404	MUC20	-1.6046	-0.487583	-3.0543	0.010999	0.026953	-2.96453
405	WDR36	-1.60425	4.83844	-6.50271	4.47524e-05	0.000443059	1.83352
406	THRB	-1.60273	3.95149	-11.7225	1.52349e-07	1.37358e-05	7.93094
407	SPNS2	-1.60249	1.70734	-7.99622	6.68898e-06	0.000125066	4.22669
408	LTB4R2	-1.60239	3.2817	-9.74121	9.83844e-07	4.13439e-05	6.06285
409	PRR29	-1.60135	0.211022	-2.93009	0.0137291	0.032248	-3.13375
412	FOXP1	-1.59528	3.82851	-5.1008	0.000346946	0.0018939	-0.143904
413	PLEKHA6	-1.59148	1.76356	-4.19542	0.00150707	0.0056684	-1.23166
414	MME	-1.59097	1.58038	-3.45579	0.00539647	0.0153236	-2.51087
422	BAZ1A	-1.57735	6.37706	-13.0292	5.13699e-08	8.21496e-06	8.85712
425	SOCS2	-1.57136	3.07345	-11.0124	2.87677e-07	1.9552e-05	7.36495
428	PARP1	-1.56925	10.1371	-16.9218	3.31663e-09	2.04922e-06	11.6773
429	LUZP1	-1.56739	0.0581352	-4.87941	0.000491694	0.00243305	0.071007
430	TP53I3	-1.56617	2.11644	-5.52639	0.000180984	0.00116648	0.884211
432	CILP2	-1.56169	3.61578	-9.56452	1.17929e-06	4.50284e-05	5.84922
435	SRPK3	-1.56159	1.13117	-3.91965	0.0024081	0.00813452	-1.64015
436	TRIM62	-1.56069	3.67438	-7.83806	8.07991e-06	0.000141138	3.82285
438	FBXW10B	-1.56022	0.169563	-3.29735	0.00713934	0.0191271	-2.67066
448	XPO4	-1.53957	-0.431973	-4.61721	0.000749733	0.00332934	-0.310578
449	ZBTB38	-1.53784	4.13777	-7.35163	1.47033e-05	0.00020906	3.14174
450	RASSF9	-1.53757	-0.225528	-4.20302	0.00148792	0.00561189	-0.965517
455	PTGER2	-1.5308	1.2631	-6.02465	8.72679e-05	0.00068618	1.70974
457	CYBA	-1.52981	6.77495	-12.8046	6.14875e-08	8.70876e-06	8.66572
459	AGMAT	-1.52801	0.980497	-6.44738	4.8273e-05	0.000465178	2.33677
461	EMILIN2	-1.52294	4.21973	-12.5898	7.322e-08	9.66291e-06	8.65983
463	SHROOM2	-1.52056	0.192498	-2.96397	0.012923	0.0306888	-3.11788
466	DOK3	-1.51901	3.07579	-6.69004	3.47336e-05	0.000375305	2.34086
471	KIAA0513	-1.50968	-0.0234297	-1.95485	0.0765641	0.12959	-4.86981
472	CCKBR	-1.50912	0.310809	-5.23415	0.000282166	0.00161458	0.613424
474	HSP90AA1	-1.50544	10.2902	-16.1025	5.60576e-09	2.5188e-06	11.1307
478	FGF17	-1.50172	0.0397164	-5.67063	0.000146011	0.000997855	1.25995
479	FOXC1	-1.5015	7.49403	-18.4173	1.3491e-09	1.30988e-06	12.6177
481	CYP1B1	-1.49905	1.31187	-2.62776	0.0235545	0.0497709	-3.90277
483	TINCR	-1.49819	0.989082	-5.91136	0.000102698	0.000771807	1.5392
485	MAP1A	-1.4975	4.23825	-8.63662	3.19846e-06	7.80551e-05	4.71009
487	LHB	-1.49691	-0.898353	-4.584	0.000791418	0.00346465	-0.323533
488	TATDN2P2	-1.49333	1.4254	-6.86687	2.74569e-05	0.000319266	2.82704
493	PPP2R5E	-1.48582	5.14863	-9.34566	1.48162e-06	5.00986e-05	5.42635
496	SLC22A17	-1.48382	1.78168	-5.89393	0.00010532	0.000786173	1.46994
497	NEXMIF	-1.48329	-0.467902	-3.22605	0.00810196	0.0211666	-2.5887
498	ARID5B	-1.48266	3.38397	-5.90373	0.000103838	0.000778095	1.20047
502	EXOC5	-1.47906	5.65104	-9.37361	1.43872e-06	4.95215e-05	5.40211
505	DAB2IP	-1.47353	0.00940807	-3.18488	0.0087169	0.0224198	-2.74143
508	DTX3L	-1.46985	1.74926	-4.89493	0.00047971	0.00238941	-0.0779872
509	DAAM1	-1.4684	4.16169	-6.90858	2.59907e-05	0.000308685	2.53775
512	PI15	-1.46688	0.832504	-4.22576	0.00143214	0.00543982	-1.07237
515	KBTBD8	-1.46295	2.84551	-7.24151	1.69021e-05	0.000229136	3.14904
519	GALNT5	-1.46027	-0.436766	-4.16575	0.00158429	0.00589362	-0.967567
528	EPCAM	-1.45455	0.468445	-5.08089	0.000357898	0.00193255	0.384086
529	ABHD2	-1.45329	5.7221	-9.07204	1.98278e-06	5.85441e-05	5.04548
530	FLRT2	-1.45231	1.05005	-3.48847	0.00509496	0.0146295	-2.34972
536	FGD4	-1.44703	1.60916	-5.05558	0.000372348	0.00198337	0.140986
537	CHRNA10	-1.44567	-0.108588	-3.47229	0.005242	0.0149984	-2.22181
539	CLCN3	-1.44384	1.32976	-2.42513	0.0337616	0.0666842	-4.38652
546	CTNNB1	-1.43338	8.57813	-7.82976	8.16102e-06	0.000142039	3.38529
547	ZNF468	-1.42715	2.45807	-6.20323	6.77559e-05	0.000577071	1.7761
549	SPOPL	-1.42465	3.38976	-7.2117	1.75563e-05	0.000234193	3.03635
554	CMYA5	-1.42132	0.309398	-5.15343	0.000319675	0.00177651	0.500588
555	IL20RB	-1.42119	0.049021	-4.95977	0.000432889	0.00221815	0.191538
560	ENAH	-1.41603	7.4017	-12.835	6.00004e-08	8.70876e-06	8.63543
563	EFNB2	-1.41331	4.94648	-12.8032	6.15592e-08	8.70876e-06	8.78376
564	RPL22L1	-1.41296	4.69797	-5.53883	0.000177642	0.0011526	0.474343
570	DACT1	-1.40799	3.40492	-10.4901	4.69674e-07	2.61439e-05	6.82992
571	OXTR	-1.40784	0.459513	-3.33546	0.00667354	0.0181173	-2.56573
572	ZNF615	-1.40783	2.73659	-3.64606	0.00386615	0.0117541	-2.42169
573	JADE2	-1.40691	3.05039	-7.18227	1.8229e-05	0.000241508	3.08183
575	ELF1	-1.406	4.24331	-12.121	1.08183e-07	1.23124e-05	8.25525
577	PALM3	-1.40212	3.35536	-8.97886	2.19308e-06	6.18476e-05	5.21409
580	CPAMD8	-1.39858	0.0950479	-2.23636	0.0470705	0.0869332	-4.32155
581	SIDT1	-1.39629	-0.173257	-3.04914	0.0111007	0.0271486	-2.98074
583	ZNF30	-1.39503	2.53116	-9.70453	1.02133e-06	4.19423e-05	6.10108
584	DHCR24	-1.39486	8.28124	-10.9479	3.05313e-07	1.99525e-05	6.88928
592	TBL1XR1	-1.38658	5.02369	-5.4845	0.000192736	0.00122138	0.28555
594	PTPN6	-1.38558	1.24967	-4.64969	0.000711191	0.00319578	-0.392652
596	CARD6	-1.38508	0.599879	-5.61336	0.00015895	0.00106068	1.16471
599	LGR5	-1.38236	2.28918	-5.25576	0.000272936	0.00158008	0.432218
600	MCU	-1.38211	-0.364001	-1.58591	0.141152	0.212957	-5.23131
601	SIN3A	-1.38108	6.62564	-14.3885	1.82906e-08	4.43971e-06	9.92985
602	ZNF701	-1.37956	1.32305	-5.01646	0.000395912	0.00207225	0.154052
604	BBX	-1.37894	6.18927	-12.1595	1.04716e-07	1.20627e-05	8.11842
606	PDE4B	-1.37802	-0.0385611	-3.60406	0.0041603	0.0124534	-1.95432
607	PTPN9	-1.37613	3.30608	-3.38646	0.00609823	0.016886	-2.95216
609	IGFBP4	-1.37371	2.94479	-10.0164	7.45795e-07	3.50682e-05	6.38093
611	SERTM1	-1.36993	0.626915	-4.42643	0.00102516	0.00423426	-0.717784
612	HPSE	-1.3678	2.59834	-7.66839	9.92572e-06	0.000159625	3.76829
613	LIN52	-1.36753	0.348524	-2.67513	0.0216466	0.0464831	-3.67346
614	CAMSAP2	-1.3672	3.22638	-6.33577	5.63104e-05	0.000512677	1.85216
615	ITPKB	-1.36646	4.24569	-7.84063	8.05496e-06	0.00014109	3.74507
619	GALC	-1.36345	1.89978	-3.81853	0.00286594	0.00931979	-1.89659
620	REC8	-1.3633	0.593385	-4.06541	0.00187758	0.00670923	-1.33465
628	CCNE2	-1.35936	3.14162	-7.44508	1.3078e-05	0.000193648	3.40435
636	NAT1	-1.34981	1.40954	-6.35979	5.44668e-05	0.000505025	2.15898
637	PGM2L1	-1.34871	3.28788	-7.24198	1.68921e-05	0.000229136	3.10322
639	TLE3	-1.34631	7.0067	-6.58316	4.01147e-05	0.000409984	1.72999
641	ABCG2	-1.3441	1.48232	-5.2926	0.000257933	0.00151451	0.585875
643	OCLN	-1.3429	4.68917	-4.79845	0.000559531	0.00267098	-0.805122
644	NFKBIZ	-1.34278	2.11407	-4.56381	0.00081795	0.00355675	-0.72146
645	SLC43A2	-1.34217	3.8232	-10.1336	6.64088e-07	3.22391e-05	6.42555
649	COLQ	-1.33837	1.15612	-2.82307	0.0166213	0.0375492	-3.54704
653	OXGR1	-1.33402	-0.410155	-4.94154	0.00044555	0.00226239	0.240572
654	DEGS2	-1.33235	0.239629	-2.18361	0.0516128	0.093668	-4.54495
655	NACAD	-1.33146	1.6412	-6.22856	6.53898e-05	0.000563987	1.98114
659	ARMCX5-GPRASP2	-1.3295	1.78257	-3.02794	0.0115285	0.0279556	-3.31638
660	SSTR2	-1.3258	2.60629	-7.43813	1.3192e-05	0.000194912	3.40441
662	PDS5B	-1.323	4.91046	-6.80146	2.99374e-05	0.000339529	2.26421
664	TNPO1	-1.32106	7.29732	-11.7055	1.54626e-07	1.37375e-05	7.63202
675	PAMR1	-1.31351	-0.142668	-4.77644	0.000579628	0.00275197	-0.0548969
676	CREBBP	-1.31345	6.49472	-5.66172	0.000147948	0.0010058	0.390569
678	SH2D3A	-1.30985	2.70467	-7.57906	1.10759e-05	0.00017031	3.61984
679	FOXQ1	-1.30877	0.169423	-5.0818	0.000357388	0.0019316	0.347377
683	DNAH17	-1.30088	0.57384	-1.86612	0.0889755	0.14598	-5.07981
685	ITGA1	-1.3002	3.15135	-9.32552	1.51338e-06	5.06685e-05	5.63022
687	PGBD5	-1.29891	4.14866	-7.01094	2.27369e-05	0.000283652	2.70748
689	TGM2	-1.29823	2.81248	-8.25932	4.91445e-06	0.000102773	4.44752
690	NKX2-8	-1.29748	1.75636	-6.09347	7.91187e-05	0.000645178	1.7817
694	TECPR2	-1.29306	4.44957	-8.53681	3.57829e-06	8.34155e-05	4.59544
695	GRAMD2B	-1.2905	-0.145146	-2.55317	0.0269001	0.0554355	-3.77559
696	YTHDF3	-1.29005	5.73933	-9.62407	1.10909e-06	4.3572e-05	5.65342
698	MID2	-1.28927	4.72305	-9.41413	1.37888e-06	4.85575e-05	5.57994
700	KLHL28	-1.28895	2.90082	-6.20387	6.76954e-05	0.000576938	1.71829
705	CEP170B	-1.28671	6.09834	-11.5148	1.82831e-07	1.48292e-05	7.52936
706	IREB2	-1.28607	6.75954	-7.04601	2.1725e-05	0.000276246	2.4011
707	RRP15	-1.28607	5.36238	-9.56674	1.17658e-06	4.50284e-05	5.63124
709	CPSF2	-1.2852	6.28213	-10.007	7.52806e-07	3.50682e-05	6.02623
713	CD109	-1.28281	3.28229	-5.45439	0.000201682	0.00126568	0.541687
714	ABCF2	-1.28107	7.27493	-17.057	3.04858e-09	1.9733e-06	11.7663
715	COMMD3-BMI1	-1.28038	1.0559	-1.0781	0.304134	0.397283	-6.1517
720	IKBKE	-1.27665	2.58138	-7.53276	1.17278e-05	0.000177129	3.61865
721	SLC12A2	-1.27621	5.09537	-5.76941	0.000126256	0.000901675	0.696819
724	ZNF816	-1.27466	1.21217	-3.97566	0.00218786	0.00756539	-1.53324
725	SMARCC1	-1.27438	8.23277	-12.0338	1.16495e-07	1.26142e-05	7.91326
728	CCDC177	-1.27096	-0.214854	-3.99497	0.00211687	0.0073611	-1.30426
730	STRA6	-1.26902	-0.13835	-2.06359	0.0635487	0.111099	-4.55558
732	STRN3	-1.26884	4.85602	-7.54484	1.15538e-05	0.000175363	3.28961
739	IPO4	-1.26408	7.39593	-11.2539	2.3085e-07	1.73367e-05	7.20334
740	AGPS	-1.26301	6.19522	-9.22244	1.68792e-06	5.36073e-05	5.17655
741	RB1	-1.2615	5.09445	-11.9981	1.20102e-07	1.27543e-05	8.07033
743	ZNF320	-1.26085	2.92981	-4.01945	0.00203029	0.00714042	-1.77484
744	SPIB	-1.26083	-0.994267	-1.6345	0.130506	0.199974	-5.12333
745	GPRC5A	-1.26012	2.40233	-3.01815	0.0117318	0.0283502	-3.46939
746	FIBIN	-1.25854	0.545918	-4.20678	0.00147853	0.00558425	-1.0234
749	LDHD	-1.25601	0.591361	-3.46339	0.00532475	0.0151796	-2.26292
754	SPRED2	-1.25202	4.22621	-8.16236	5.501e-06	0.000111272	4.13028
757	FREM1	-1.24626	0.337053	-3.49396	0.00504602	0.0145165	-2.23782
759	RAPGEF2	-1.24517	5.0007	-7.23424	1.70593e-05	0.000230275	2.82459
760	NUMB	-1.24458	5.53939	-11.8507	1.36308e-07	1.31648e-05	7.89986
765	CSNK1D	-1.24036	5.59296	-11.7689	1.46317e-07	1.35299e-05	7.78712
767	GSPT2	-1.2401	3.387	-8.39068	4.22487e-06	9.2329e-05	4.56043
769	DOCK4	-1.23962	4.20296	-6.66111	3.6109e-05	0.000383534	2.17192
778	MBNL1	-1.23609	5.60834	-6.49256	4.53774e-05	0.000447501	1.72074
779	PAK6	-1.23553	-0.373892	-2.76182	0.0185433	0.0409509	-3.48444
783	CHD5	-1.23442	0.93331	-4.57283	0.000805987	0.0035171	-0.519435
784	CSNK1G3	-1.23401	3.36841	-7.61464	1.06015e-05	0.000166519	3.57926
785	MBNL3	-1.23397	4.77585	-4.23451	0.00141126	0.00537497	-1.74352
786	RAD18	-1.23301	5.02931	-9.43518	1.34888e-06	4.79927e-05	5.53877
794	TOX4	-1.23057	5.90436	-9.87125	8.62462e-07	3.81871e-05	5.91581
796	PREX2	-1.22928	2.72373	-3.12928	0.00962343	0.024184	-3.34583
797	FOXP2	-1.22902	3.89756	-9.63838	1.09291e-06	4.33116e-05	5.89308
798	OTX2	-1.22792	2.42847	-7.14813	1.90441e-05	0.000248671	3.09998
800	HECTD1	-1.22619	5.78543	-5.72775	0.000134216	0.000941382	0.573275
801	FBXO28	-1.22545	5.6434	-11.6916	1.56514e-07	1.37525e-05	7.72731
807	HIPK3	-1.22124	4.56497	-4.12503	0.00169709	0.00620457	-1.94455
808	SPRED1	-1.22113	2.97149	-3.42836	0.00566365	0.0159226	-2.89758
809	IBA57	-1.22083	5.42891	-9.2407	1.65548e-06	5.28684e-05	5.26477
813	ATF5	-1.22033	4.16288	-10.6429	4.06051e-07	2.40416e-05	6.87261
815	SALL2	-1.21669	6.00059	-9.48213	1.28445e-06	4.71379e-05	5.49189
816	FGF5	-1.21611	0.899823	-2.426	0.0337095	0.0666008	-4.18927
817	PRDM16	-1.21605	4.16676	-8.93912	2.28998e-06	6.36033e-05	5.07394
818	CDH11	-1.2154	-0.512068	-1.80053	0.0993115	0.159927	-4.94145
824	BAHCC1	-1.21289	5.56408	-6.72969	3.29386e-05	0.000362538	2.07834
825	COL7A1	-1.21061	3.87295	-4.72046	0.000634253	0.00294437	-0.805056
826	DPF3	-1.20949	2.64878	-4.59872	0.000772653	0.00340002	-0.781404
834	NRDE2	-1.20334	4.71722	-8.83699	2.5609e-06	6.77245e-05	4.89078
836	NSD1	-1.20255	5.8422	-6.90925	2.59678e-05	0.000308685	2.29308
837	ZNF268	-1.20254	3.64411	-6.49931	4.49604e-05	0.000444147	2.03582
839	IRF7	-1.20185	-0.456705	-3.37046	0.00627301	0.0172261	-2.35028
841	EIF4G2	-1.20101	9.31809	-12.9821	5.33317e-08	8.4295e-06	8.74792
842	RCOR1	-1.20046	5.22469	-10.9938	2.92643e-07	1.95795e-05	7.12052
844	ZNF35	-1.19907	2.88683	-7.5952	1.0858e-05	0.000169355	3.6113
847	ZNF510	-1.1975	3.4191	-7.91228	7.39187e-06	0.000133972	3.92017
853	DAPK1	-1.1938	5.85347	-12.4875	7.96442e-08	9.84185e-06	8.42926
855	PRMT5	-1.19324	7.54324	-17.5195	2.2953e-09	1.73333e-06	12.0616
858	TCTA	-1.19311	-0.33445	-3.72621	0.00336279	0.0105542	-1.77989
859	YAP1	-1.19239	5.52106	-6.87583	2.71345e-05	0.000317145	2.29922
860	LTB4R	-1.19234	3.97089	-6.80311	2.98721e-05	0.000339463	2.3872
862	FANCM	-1.19144	3.57579	-5.6402	0.000152741	0.00103098	0.761256
864	ALDH8A1	-1.19111	0.792412	-2.85507	0.0156979	0.0358882	-3.45889
866	RNF34	-1.18743	4.07255	-6.17957	7.00492e-05	0.000591783	1.48568
870	PER2	-1.18496	3.11853	-6.44565	4.83878e-05	0.000465818	2.01661
871	CCDC85C	-1.18457	6.80519	-7.70548	9.48659e-06	0.000155011	3.2778
873	ZNF107	-1.18434	3.21778	-5.23281	0.000282752	0.00161693	0.157452
874	UNCX	-1.18343	2.08118	-4.69319	0.000662805	0.00302942	-0.400033
877	MAP3K9	-1.181	4.27023	-7.7143	9.38528e-06	0.000154261	3.55602
878	ZC3H4	-1.18088	5.90536	-3.79828	0.00296801	0.00956931	-2.68346
879	ZNF235	-1.18081	2.01783	-4.70136	0.000654116	0.00300182	-0.45152
880	BDH1	-1.18036	0.751221	-3.46289	0.00532945	0.0151809	-2.28369
881	ZFYVE26	-1.17996	4.81554	-7.37203	1.43309e-05	0.000207234	3.0664
882	MYSM1	-1.17899	4.99482	-9.44851	1.33024e-06	4.76532e-05	5.53774
884	GPR146	-1.17871	0.630321	-4.23577	0.00140827	0.00536509	-1.04708
886	G2E3	-1.17792	4.82874	-9.1093	1.90488e-06	5.72986e-05	5.18314
887	PAX1	-1.17783	-0.563578	-2.3066	0.0416142	0.0788049	-4.1049
889	ZNF502	-1.17664	0.538709	-4.57451	0.000803779	0.00351066	-0.446619
891	TMF1	-1.17511	4.94181	-7.37734	1.42357e-05	0.000206076	3.04701
893	HSPH1	-1.17416	6.94434	-9.78164	9.44237e-07	4.03617e-05	5.71992
894	HOXA3	-1.17412	4.4531	-9.35562	1.46617e-06	4.98202e-05	5.50794
896	SLC36A4	-1.17397	4.46922	-7.88813	7.60855e-06	0.000136262	3.76102
898	RBM12	-1.17373	7.11254	-9.63532	1.09634e-06	4.33214e-05	5.55376
902	CCNT2	-1.17062	4.27168	-4.5906	0.000782945	0.00343309	-1.08043
903	CACHD1	-1.16984	5.37264	-9.66206	1.06668e-06	4.29108e-05	5.73745
904	FOXC2	-1.1696	-0.131865	-3.63485	0.0039425	0.0119328	-1.90856
907	ARHGEF7	-1.16638	4.93127	-8.97206	2.20935e-06	6.21775e-05	5.01571
908	SIX4	-1.16498	4.62867	-7.01956	2.24837e-05	0.000282223	2.59858
909	SIK1	-1.16476	1.14587	-2.46816	0.0312837	0.0627012	-4.19176
910	PRDM11	-1.16415	2.7135	-7.75851	8.89459e-06	0.000150192	3.8655
917	KLHL18	-1.16029	5.44356	-5.65002	0.000150532	0.00101834	0.47841
918	SELENOI	-1.15997	5.60326	-7.28673	1.59592e-05	0.000220461	2.81741
920	DUSP2	-1.15843	2.74943	-6.20384	6.76978e-05	0.000576938	1.74268
923	MNAT1	-1.15716	4.27798	-5.93961	9.85963e-05	0.000748308	1.1143
931	UTP20	-1.15319	5.34074	-6.93374	2.51471e-05	0.000301637	2.37452
932	FILIP1L	-1.15228	-0.395252	-2.67234	0.0217546	0.0466714	-3.55193
934	LYNX1	-1.15136	-0.487348	-1.2229	0.246997	0.335878	-5.74174
935	WDR7	-1.15123	3.78233	-7.6755	9.83989e-06	0.000158852	3.59437
937	ZNF559-ZNF177	-1.15086	0.134787	-2.60189	0.0246656	0.0516258	-3.7637
939	ZNF619	-1.1505	2.36283	-4.74327	0.000611369	0.00286869	-0.443362
942	PARP9	-1.14927	1.25621	-5.07161	0.000363127	0.00195021	0.266617
945	ROBO2	-1.14774	2.79383	-5.37466	0.000227573	0.00138198	0.519809
947	SLC41A1	-1.14582	5.57848	-14.0983	2.26294e-08	4.96669e-06	9.76606
952	IFI27L2	-1.14398	2.45048	-4.70849	0.000646622	0.00298051	-0.474513
953	URB2	-1.14394	6.0563	-6.40492	5.11757e-05	0.000484128	1.54472
955	PCNX1	-1.14348	5.73028	-6.51938	4.37463e-05	0.000435609	1.75594
957	BZW1P2	-1.14317	2.93619	-6.07175	8.15989e-05	0.000657483	1.49454
962	IL10RA	-1.13912	0.150815	-2.40453	0.0350146	0.0687099	-4.11453
964	EFL1	-1.13857	4.62012	-2.43556	0.0331442	0.0657418	-4.94851
965	UHRF1	-1.13821	7.56042	-7.30287	1.56366e-05	0.000218221	2.70321
966	MAPK1IP1L	-1.13806	6.56843	-8.2859	4.76571e-06	0.000100904	4.03375
967	CHMP2B	-1.13626	5.36746	-12.3375	9.01879e-08	1.07537e-05	8.34321
968	LRP6	-1.13604	5.43821	-9.0922	1.94022e-06	5.78973e-05	5.08951
973	GCNA	-1.13345	0.71498	-3.36776	0.00630303	0.017291	-2.58418
979	TRIM5	-1.13048	1.89232	-5.00119	0.000405532	0.00211041	0.0522074
980	PDZRN3	-1.12931	3.9497	-8.98845	2.17037e-06	6.17193e-05	5.15167
982	CD44	-1.12909	0.202172	-2.31315	0.041138	0.0780664	-4.1981
984	PTCH1	-1.12901	5.15176	-6.6723	3.55704e-05	0.000381015	2.04161
985	HNRNPM	-1.12874	9.24603	-14.0968	2.26539e-08	4.96669e-06	9.65255
987	SON	-1.12718	8.34324	-5.54928	0.000174886	0.001141	0.126439
988	ZNF134	-1.12696	3.51527	-4.99024	0.000412584	0.00213567	-0.288499
989	BDKRB2	-1.12632	0.00503591	-2.91262	0.014164	0.0330413	-3.18889
991	ARNTL	-1.1248	2.45687	-4.7794	0.000576878	0.00274179	-0.401899
999	OSBPL7	-1.1217	2.30825	-3.6556	0.00380238	0.011593	-2.27625
1000	COG6	-1.12124	4.57702	-8.44348	3.9778e-06	8.80622e-05	4.45021
1004	KCNAB3	-1.11893	1.5367	-3.22713	0.0080864	0.0211422	-2.96719
1007	DHX37	-1.11769	7.09546	-11.7734	1.45752e-07	1.35299e-05	7.69374
1009	HUNK	-1.11203	3.43862	-6.79235	3.03014e-05	0.000342339	2.46541
1011	ARID4B	-1.11067	5.65021	-9.2626	1.61747e-06	5.24731e-05	5.26194
1013	NUP133	-1.10974	7.19407	-8.79852	2.67176e-06	6.95733e-05	4.60884
1017	TCAF1P1	-1.10872	3.8801	-8.52889	3.61044e-06	8.37487e-05	4.64292
1019	UNC5C	-1.1075	3.84867	-6.028	8.68518e-05	0.000684392	1.30452
1022	TLE4	-1.1063	6.81882	-10.8924	3.21397e-07	2.0434e-05	6.87813
1026	TC2N	-1.10351	3.21337	-5.48038	0.000193935	0.00122612	0.587346
1029	RFX6	-1.1019	0.929232	-4.66617	0.000692435	0.0031322	-0.421662
1030	STXBP5	-1.10135	3.55693	-5.6398	0.00015283	0.00103098	0.713346
1031	WNK4	-1.10059	1.47399	-4.8091	0.000550067	0.00263944	-0.21923
1032	ST8SIA5	-1.09984	0.811394	-3.07834	0.0105376	0.0260242	-3.09199
1033	KPNA1	-1.09978	6.30126	-11.5583	1.75941e-07	1.47558e-05	7.55627
1036	PRKAR1B	-1.09916	4.72466	-8.74696	2.82853e-06	7.21216e-05	4.77332
1037	PBRM1	-1.09823	6.16336	-6.1736	7.06407e-05	0.0005953	1.20089
1040	CLSPN	-1.0968	5.74369	-4.39483	0.00108019	0.00441197	-1.62646
1041	GCH1	-1.09673	3.79895	-9.46622	1.30589e-06	4.73361e-05	5.7013
1048	CDH3	-1.09494	1.78848	-2.70604	0.0204849	0.0444204	-3.87337
1050	SLC7A8	-1.09449	4.0087	-6.5992	3.92533e-05	0.000403914	2.12153
1056	SMAD6	-1.09221	6.07236	-12.9315	5.55291e-08	8.55637e-06	8.79095
1057	L2HGDH	-1.09192	5.05503	-8.58354	3.39475e-06	8.09558e-05	4.55984
1058	KPNA5	-1.09144	5.05305	-6.05133	8.40069e-05	0.000670133	1.13578
1060	VCAN	-1.09132	6.04024	-9.0395	2.05363e-06	5.92674e-05	4.98214
1062	SLMAP	-1.09098	6.02225	-9.46292	1.3104e-06	4.73729e-05	5.44394
1067	FOXN3	-1.08744	5.28027	-4.30786	0.00124828	0.00490825	-1.69744
1072	TRIP12	-1.08409	7.09762	-9.45032	1.32772e-06	4.76532e-05	5.34819
1076	L3MBTL4	-1.08201	0.953911	-4.64472	0.000716951	0.00321757	-0.385418
1077	ART5	-1.08195	3.00209	-5.53778	0.000177921	0.00115276	0.74463
1082	GUCY1A1	-1.08035	3.08318	-7.50729	1.21039e-05	0.000182035	3.46971
1084	RUNX1T1	-1.08007	3.36723	-4.9473	0.000441505	0.00224855	-0.301539
1085	SNAP47	-1.08	6.51801	-12.1154	1.08695e-07	1.23124e-05	8.05749
1090	PPP1R13B	-1.07798	4.61915	-6.77664	3.09408e-05	0.000346114	2.27064
1091	COL2A1	-1.07705	5.52043	-6.35101	5.51328e-05	0.000508426	1.54599
1095	STARD13	-1.07613	2.49547	-4.61412	0.000753507	0.00334064	-0.708622
1096	FAM83B	-1.07574	0.787525	-2.62509	0.0236669	0.0499928	-3.87009
1098	TRIM71	-1.07531	2.90197	-2.65933	0.0222652	0.0475418	-4.21629
1101	SEMA6A	-1.07311	5.28411	-4.67078	0.000687286	0.00311513	-1.08617
1104	POP1	-1.0717	5.15315	-8.58556	3.38701e-06	8.09133e-05	4.51577
1105	TMEM19	-1.07122	4.5773	-7.17347	1.84354e-05	0.000243498	2.80365
1106	HOXC11	-1.07079	3.29822	-8.04654	6.30238e-06	0.000121172	4.14015
1110	WDR20	-1.06846	4.25612	-6.67292	3.55409e-05	0.000380999	2.1751
1111	TNRC18	-1.06803	7.14864	-6.79029	3.03845e-05	0.000342339	2.01357
1112	MED12L	-1.06743	3.53785	-5.09274	0.000351333	0.00191103	-0.143025
1113	UBR7	-1.06728	5.9187	-9.60782	1.12779e-06	4.36752e-05	5.62923
1123	ARID4A	-1.0637	4.08261	-5.07875	0.000359095	0.0019358	-0.208031
1124	ADCYAP1R1	-1.06368	3.17614	-4.70752	0.000647643	0.00298421	-0.633534
1126	LPAR2	-1.06317	2.80004	-5.77024	0.000126103	0.000901675	1.07823
1128	ARID3B	-1.06302	6.09421	-11.4226	1.98437e-07	1.54053e-05	7.44686
1129	ZNF518A	-1.06257	1.87155	-3.76576	0.00313987	0.00999537	-2.05746
1132	RALGAPA1	-1.06212	4.82419	-6.64167	3.70661e-05	0.00039007	2.05155
1134	GMFB	-1.06192	5.40611	-6.28135	6.07374e-05	0.000535215	1.45642
1137	CRISPLD2	-1.06128	0.188622	-2.61669	0.0240236	0.0505734	-3.76731
1138	PIK3C2A	-1.06126	5.87811	-4.75665	0.000598354	0.00282313	-1.02792
1139	SP4	-1.06125	3.32408	-3.22969	0.00804979	0.0210668	-3.33194
1142	DRP2	-1.06041	0.572048	-3.44948	0.00545679	0.0154497	-2.42054
1144	MYO5C	-1.06014	3.78969	-5.65213	0.000150063	0.00101685	0.739311
1146	AQP1	-1.05928	-0.453506	-1.65861	0.125493	0.193821	-5.18582
1147	CCDC91	-1.05922	3.67272	-2.109	0.0587539	0.104085	-5.30507
1148	WDR26	-1.0592	7.24788	-10.8054	3.4854e-07	2.17326e-05	6.76862
1149	GPRASP2	-1.05906	3.14172	-3.40675	0.00588362	0.0164054	-2.92092
1151	IGF1R	-1.05872	6.58035	-5.14701	0.000322873	0.00178916	-0.453222
1152	ABCB9	-1.05829	4.13715	-7.28364	1.60218e-05	0.000221101	3.04027
1156	AP3B2	-1.05724	1.85323	-4.92902	0.000454463	0.00229306	-0.0337178
1161	CCDC78	-1.05472	3.53225	-4.8942	0.000480271	0.00239102	-0.418597
1162	WDR47	-1.05453	4.23903	-10.1044	6.83471e-07	3.29448e-05	6.32107
1164	HOXA10	-1.05392	6.58552	-13.7692	2.89459e-08	5.70233e-06	9.44093
1165	LANCL2	-1.05348	4.54612	-6.49104	4.54715e-05	0.00044757	1.86365
1166	TXLNB	-1.05341	0.0276474	-2.43749	0.033031	0.0655533	-3.99155
1169	NHLH1	-1.05294	0.499396	-4.05178	0.00192159	0.0068349	-1.34388
1173	LYG1	-1.05283	-0.421972	-2.31727	0.0408408	0.0776432	-4.20564
1175	GLS2	-1.05216	1.81714	-4.25558	0.00136227	0.00522645	-1.16483
1178	FLVCR1	-1.05109	4.91271	-7.02854	2.22229e-05	0.000280479	2.55941
1180	CCDC80	-1.05099	2.98923	-5.0247	0.000390817	0.00205253	-0.0886591
1182	GOLIM4	-1.05026	6.74921	-10.5614	4.38756e-07	2.52713e-05	6.55107
1184	CASP10	-1.04993	0.995653	-1.30693	0.217978	0.303833	-5.90155
1185	RAB43	-1.04973	3.10955	-5.50159	0.000187846	0.00120046	0.638862
1188	LARS2	-1.04866	6.30998	-13.946	2.5343e-08	5.46805e-06	9.60142
1190	GSK3B	-1.04838	5.46335	-7.94399	7.11743e-06	0.000131354	3.7038
1191	PUM1	-1.04808	7.04209	-9.48055	1.28656e-06	4.71379e-05	5.39366
1193	PANO1	-1.04743	0.809004	-4.58468	0.00079054	0.00346192	-0.485315
1194	KIAA1522	-1.04674	6.213	-8.06554	6.16268e-06	0.000119309	3.79024
1195	STRN	-1.04646	5.47334	-7.68752	9.69654e-06	0.000157098	3.37352
1199	FAM222A	-1.04525	3.34337	-7.36753	1.44121e-05	0.000207791	3.21263
1200	NRG1	-1.04517	-0.188861	-2.9845	0.0124578	0.0298026	-3.01073
1204	BRI3BP	-1.04403	6.08469	-9.24117	1.65465e-06	5.28684e-05	5.19384
1205	USP12	-1.04384	4.38553	-10.5474	4.44644e-07	2.55023e-05	6.7524
1209	MAP4K4	-1.04289	5.73179	-9.10909	1.90532e-06	5.72986e-05	5.08012
1210	ZNF10	-1.04262	2.26512	-3.90385	0.00247431	0.00830082	-1.85407
1213	ACBD3	-1.03945	6.1255	-8.99768	2.14874e-06	6.1361e-05	4.91327
1214	TLR5	-1.03936	-0.0911976	-2.02119	0.0683549	0.118137	-4.68393
1215	PRDM8	-1.03921	1.48019	-5.28069	0.000262689	0.00153316	0.558588
1221	GATAD2A	-1.03789	7.19534	-3.90209	0.00248181	0.00831942	-2.62686
1223	NEMF	-1.03743	5.15535	-7.94964	7.06967e-06	0.000130746	3.77511
1224	TSPAN12	-1.03714	4.03257	-6.63073	3.76171e-05	0.000393467	2.15663
1227	APC	-1.03655	5.44781	-7.26294	1.64479e-05	0.000224323	2.8093
1228	SPPL3	-1.036	5.87822	-7.89979	7.50308e-06	0.000135085	3.61808
1230	SDE2	-1.03518	5.63198	-4.17856	0.00155046	0.00579791	-1.98165
1232	PLSCR4	-1.03494	0.430905	-3.59414	0.00423313	0.0126186	-2.10204
1234	EOMES	-1.03319	1.9516	-5.49009	0.000191121	0.00121647	0.790536
1236	EPHA7	-1.03293	5.15211	-8.31458	4.61062e-06	9.83863e-05	4.20199
1237	MED13	-1.03252	5.90585	-6.4513	4.80141e-05	0.000463693	1.63126
1239	KCND1	-1.03241	0.558677	-2.4243	0.0338115	0.0667345	-4.17804
1241	ACTG1P25	-1.03096	0.740587	-3.34324	0.00658228	0.0178946	-2.57146
1244	ZBTB18	-1.03027	5.36786	-5.77413	0.000125387	0.000897141	0.683639
1245	NEK7	-1.03024	4.94995	-6.96916	2.40087e-05	0.000293748	2.47809
1249	SMG1P5	-1.02928	0.106846	-3.08144	0.0104794	0.0259136	-2.98492
1251	ATAD2B	-1.02793	4.01838	-6.33984	5.59934e-05	0.000511812	1.72677
1252	EEA1	-1.02705	4.44125	-4.99598	0.00040887	0.00212169	-0.436569
1253	SLC16A5	-1.02649	-0.117529	-1.91085	0.0825036	0.137284	-4.83237
1254	KLHL26	-1.02606	4.28498	-5.42586	0.000210567	0.00130786	0.301068
1260	PHTF2	-1.02515	4.82111	-8.94828	2.26725e-06	6.3299e-05	4.99662
1262	NOTCH2	-1.02501	7.39166	-4.86832	0.00050045	0.00246829	-0.963871
1263	U2SURP	-1.02491	7.56068	-13.0913	4.89e-08	7.98566e-06	8.842
1265	BRMS1L	-1.02301	4.338	-7.54057	1.16149e-05	0.000176011	3.35026
1266	MBP	-1.02288	1.90341	-3.59553	0.00422282	0.0126045	-2.33714
1267	FN3K	-1.02234	0.0187426	-3.23904	0.00791723	0.020804	-2.65036
1268	ESAM	-1.02234	0.2517	-3.7087	0.00346665	0.010793	-1.93929
1270	MEIS2	-1.02218	4.59706	-8.00967	6.58316e-06	0.00012394	3.91867
1273	HEATR1	-1.02	7.34746	-6.3185	5.7677e-05	0.000521102	1.32182
1277	MYO10	-1.0173	5.77203	-7.02072	2.24498e-05	0.000282223	2.45351
1282	ETV5	-1.0142	-0.303022	-1.89633	0.0845553	0.140063	-4.87745
1290	DLC1	-1.01048	4.48077	-4.21179	0.00146615	0.00554671	-1.7652
1293	ZNF850	-1.0098	2.20265	-2.34373	0.0389814	0.0747566	-4.62891
1297	KCTD10	-1.00837	5.84643	-7.76367	8.83916e-06	0.000149441	3.44066
1301	DLG3	-1.00656	5.09192	-7.01065	2.27456e-05	0.000283652	2.53619
1302	SOX15	-1.00647	-0.0916385	-3.89203	0.00252507	0.00843117	-1.55195
1303	HOXA9	-1.00589	6.01372	-9.08123	1.96326e-06	5.81406e-05	5.01313
1305	HOXB6	-1.00579	5.33241	-7.9725	6.87999e-06	0.000127939	3.75512
1308	FAM83G	-1.00562	3.78164	-4.96836	0.000427062	0.00219473	-0.366918
1309	EDC3	-1.00546	6.52706	-13.3217	4.08108e-08	7.20443e-06	9.08268
1311	CYLD	-1.00525	4.47071	-8.13855	5.65632e-06	0.000112614	4.07787
1315	TGFB3	-1.00336	1.73709	-4.45296	0.000981218	0.00409155	-0.8397
1317	ARHGAP5	-1.00254	5.53435	-6.13406	7.46957e-05	0.000618732	1.21735
1318	PAPOLA	-1.00252	7.69209	-10.9984	2.914e-07	1.95795e-05	6.94327
1323	GBX1	-1.00077	2.11029	-4.77105	0.000584668	0.00277106	-0.379728
1330	PPL	-0.999618	0.0850829	-2.73325	0.0195139	0.0426862	-3.53863
1333	TGFBR3L	-0.999019	0.253021	-2.4763	0.0308357	0.0619861	-3.99612
1335	NAA50	-0.997619	6.96897	-9.77034	9.55122e-07	4.05757e-05	5.70838
1338	TMEM179	-0.996561	1.34715	-2.5356	0.0277537	0.0568757	-4.05744
1340	NFKB1	-0.996018	4.93742	-9.87834	8.56327e-07	3.81641e-05	6.01211
1342	TMEM63C	-0.995521	3.32739	-4.69155	0.000664573	0.00303343	-0.723885
1343	S1PR3	-0.995503	3.27946	-6.22703	6.55305e-05	0.000564484	1.66585
1344	ALDH3A1	-0.995384	0.549871	-2.84587	0.015958	0.0363346	-3.40594
1346	GATA6	-0.994073	5.58643	-10.6324	4.10121e-07	2.41333e-05	6.72007
1347	SLC26A10	-0.99387	1.99022	-3.96687	0.00222098	0.00765461	-1.7325
1352	TRAPPC6B	-0.99303	4.51894	-6.67486	3.54482e-05	0.000380653	2.15917
1353	TRIM21	-0.993016	2.65419	-6.55126	4.18889e-05	0.000421462	2.24949
1355	LARP4	-0.991844	5.97881	-7.07462	2.09353e-05	0.000268465	2.50043
1361	GTF2A1	-0.990709	4.95685	-4.49956	0.000908765	0.00385665	-1.33463
1362	NAV1	-0.989653	4.92467	-4.88566	0.000486828	0.00241601	-0.67714
1364	SYNJ2BP	-0.989364	5.16206	-8.84074	2.55037e-06	6.77245e-05	4.83648
1365	RBM25	-0.989031	7.3481	-10.0299	7.35905e-07	3.48157e-05	5.96807
1366	PAX9	-0.988809	3.01033	-5.71081	0.000137604	0.00095724	0.955555
1367	CIP2A	-0.988579	5.40115	-9.33529	1.49787e-06	5.03975e-05	5.37309
1368	NCOA2	-0.988387	5.16335	-5.15226	0.000320254	0.00177828	-0.289146
1370	ELL2	-0.988061	4.22867	-4.51681	0.00088339	0.00377726	-1.21548
1379	ARL6	-0.98598	3.39491	-6.1077	7.7537e-05	0.000636804	1.48212
1388	RBM14-RBM4	-0.983937	4.57356	-8.48177	3.80837e-06	8.63345e-05	4.4681
1390	TRIM6	-0.98383	3.19547	-4.52817	0.000867084	0.00372042	-0.95022
1391	MORC3	-0.983266	4.08111	-7.8843	7.64356e-06	0.00013635	3.80728
1393	ZNF512B	-0.982892	6.75166	-9.38938	1.4151e-06	4.93216e-05	5.30224
1396	ZC3H14	-0.982459	6.32933	-11.4895	1.8698e-07	1.50391e-05	7.4961
1401	BAZ2A	-0.981349	7.63248	-9.75911	9.66083e-07	4.09095e-05	5.66512
1402	ADGRG1	-0.980786	-0.367838	-1.96864	0.0747858	0.127058	-4.72192
1407	PALS1	-0.979272	4.95683	-7.55468	1.14141e-05	0.000174102	3.29537
1408	GDAP1	-0.979231	4.34336	-7.93016	7.23578e-06	0.000132734	3.85205
1409	ANGEL1	-0.979176	5.81857	-9.99478	7.6205e-07	3.52331e-05	6.05999
1411	PSMD11	-0.978934	6.72868	-8.54935	3.52802e-06	8.31133e-05	4.3317
1413	DCAF5	-0.978334	5.76797	-11.1216	2.60298e-07	1.84283e-05	7.19987
1415	RBM47	-0.978152	2.69464	-3.1393	0.00945323	0.0238577	-3.34817
1419	CRY2	-0.97665	4.14863	-6.04067	8.52947e-05	0.000678018	1.27888
1423	CDK2AP1	-0.975059	6.00277	-9.21112	1.70838e-06	5.41305e-05	5.17145
1426	ATP11A	-0.9746	5.05676	-5.96928	9.44752e-05	0.00072431	1.02044
1427	VILL	-0.974529	2.13637	-4.59086	0.000782617	0.00343276	-0.651114
1428	ST8SIA2	-0.973949	-0.581518	-2.10412	0.0592526	0.104859	-4.41316
1429	SEC23IP	-0.973245	5.93301	-5.31778	0.000248187	0.00147577	-0.10406
1438	FAM76A	-0.970749	3.55203	-4.74282	0.000611809	0.00286869	-0.688903
1440	TCF4	-0.970226	4.83249	-3.4768	0.00520059	0.0148976	-3.13432
1441	SORD2P	-0.97013	1.6567	-4.41155	0.0010507	0.00432241	-0.934212
1444	ZNF276	-0.969082	5.81157	-10.8194	3.43986e-07	2.16473e-05	6.87027
1446	TRMT61A	-0.969029	5.57053	-6.93968	2.49523e-05	0.000300688	2.36674
1448	CYP2J2	-0.968833	1.61218	-5.02296	0.00039189	0.00205674	0.13655
1451	BZW1	-0.967334	7.36216	-9.29919	1.55602e-06	5.10862e-05	5.16765
1452	KDM5B	-0.967174	6.12085	-7.09867	2.02952e-05	0.00026149	2.53898
1459	AREL1	-0.964977	5.57152	-7.79633	8.49676e-06	0.000145462	3.51771
1460	ZIK1	-0.964823	1.02617	-3.41713	0.00577686	0.0161713	-2.51411
1461	CNTF	-0.964819	-0.522122	-3.06332	0.0108235	0.0266191	-2.94444
1462	GOLGA4	-0.964504	3.556	-3.73075	0.0033364	0.0104981	-2.4771
1466	ZNF845	-0.962878	2.90536	-4.33334	0.00119635	0.0047522	-1.27788
1467	MECOM	-0.962675	4.4785	-9.02031	2.0967e-06	6.02545e-05	5.12461
1468	LSR	-0.962271	5.30569	-9.2377	1.66077e-06	5.28684e-05	5.2647
1469	SYT9	-0.962015	1.53881	-4.8538	0.000512161	0.00251238	-0.117067
1472	UBASH3B	-0.961249	3.43712	-4.86146	0.000505948	0.00249089	-0.475645
1473	RAB8B	-0.96106	3.3645	-3.54004	0.00465385	0.0136013	-2.77782
1475	ROBO1	-0.960696	5.46726	-6.29045	5.99719e-05	0.000532624	1.45393
1476	MTHFS	-0.960524	3.54979	-5.33045	0.000243429	0.00145515	0.298948
1477	DACH1	-0.960384	5.42243	-6.05975	8.30048e-05	0.000666441	1.10707
1478	ETNPPL	-0.96038	0.695216	-2.4775	0.0307698	0.061881	-4.12734
1479	CFAP157	-0.960347	1.35477	-4.37709	0.00111245	0.00449875	-0.934271
1484	SCN2B	-0.959226	-0.355057	-2.68033	0.0214469	0.0461351	-3.45748
1485	MIER3	-0.958812	4.56523	-6.57098	4.07826e-05	0.000415249	1.96502
1487	FRRS1L	-0.957993	1.01509	-3.73251	0.00332618	0.0104748	-1.942
1495	BUB1	-0.956224	6.56712	-12.0394	1.15941e-07	1.26142e-05	7.97753
1498	LAMP1	-0.955858	6.33498	-12.2627	9.60121e-08	1.13486e-05	8.19395
1499	HOXC9	-0.955713	4.42547	-8.47937	3.81875e-06	8.63697e-05	4.49751
1500	GGA2	-0.955671	7.33888	-10.6735	3.94484e-07	2.38475e-05	6.62798
1504	EDARADD	-0.954412	3.56437	-5.76779	0.000126556	0.00090256	0.966017
1505	KTN1	-0.954264	7.14301	-8.7364	2.86186e-06	7.24419e-05	4.53173
1512	TNIK	-0.951594	5.67697	-8.34228	4.46599e-06	9.61602e-05	4.19133
1516	SLC9A2	-0.950532	0.797883	-2.64059	0.0230218	0.0488331	-3.86595
1517	GCC2	-0.950389	5.15665	-7.73785	9.12042e-06	0.000152357	3.49
1519	SECTM1	-0.949962	1.41037	-3.20559	0.0084019	0.0217703	-2.91153
1520	SLC26A6	-0.949894	5.58332	-7.61531	1.05927e-05	0.000166519	3.27847
1521	SAV1	-0.949892	5.38837	-7.16979	1.85225e-05	0.000243498	2.71973
1524	TFDP1	-0.949503	6.90145	-6.62996	3.76562e-05	0.000393467	1.79768
1525	PIP5K1A	-0.949366	7.33667	-7.58344	1.10162e-05	0.000170263	3.08394
1529	ZNF292	-0.948161	4.74916	-2.20945	0.0493373	0.0903221	-5.34607
1531	ZNF614	-0.948038	3.90847	-4.90891	0.000469183	0.0023473	-0.476118
1533	DCP1A	-0.947902	5.91153	-6.05554	8.35048e-05	0.000666895	1.05799
1534	RET	-0.947667	2.05085	-3.4179	0.0057691	0.0161556	-2.7126
1535	ZNF592	-0.947626	6.19448	-8.13316	5.69214e-06	0.000112954	3.8762
1539	SPATA13	-0.946453	3.7434	-5.44966	0.000203127	0.00127357	0.403386
1540	ANKRD28	-0.945982	5.54441	-6.27364	6.13942e-05	0.000539171	1.41479
1541	VDR	-0.945516	3.87107	-7.33465	1.50212e-05	0.000212029	3.1269
1543	TTLL5	-0.945313	4.65944	-6.19908	6.8152e-05	0.000578994	1.43022
1546	TMEM104	-0.944286	4.90246	-8.45723	3.91604e-06	8.75864e-05	4.39127
1547	ABCF2-H2BK1	-0.944252	5.67732	-7.81514	8.3061e-06	0.000143828	3.51751
1548	ZNF772	-0.944154	2.28107	-3.12638	0.00967312	0.024284	-3.2926
1555	TMEM131L	-0.941071	4.79837	-7.74098	9.08581e-06	0.000152247	3.53337
1556	PPP4R1	-0.941042	5.28925	-6.60294	3.90554e-05	0.000402257	1.92512
1558	TMSB15A	-0.940537	2.09191	-3.79022	0.00300968	0.00967382	-2.00371
1560	KIAA1217	-0.940263	2.51028	-5.37239	0.000228359	0.00138328	0.525421
1561	STMND1	-0.940238	0.0669296	-2.76106	0.0185683	0.0409738	-3.49696
1564	SUPT20H	-0.938245	4.92326	-7.64015	1.02748e-05	0.00016278	3.39786
1568	DLK2	-0.936276	2.16432	-5.1571	0.000317858	0.0017693	0.241491
1570	SATB2	-0.936002	5.4534	-5.91328	0.000102414	0.000771256	0.887026
1572	ZNF239	-0.935884	2.79448	-4.3792	0.00110856	0.00449141	-1.14202
1577	ERICH5	-0.934929	1.92053	-4.0244	0.00201326	0.00709891	-1.62703
1583	SPDYE6	-0.933285	0.718393	-2.44744	0.0324538	0.0646167	-4.16322
1586	RASGEF1A	-0.933154	3.83081	-6.26337	6.22815e-05	0.000545198	1.66596
1587	DDX24	-0.932849	7.37338	-12.6544	6.94519e-08	9.34712e-06	8.47678
1588	SNRK	-0.932822	4.25867	-5.51553	0.000183955	0.00118227	0.43963
1592	GAS1	-0.932425	5.49104	-9.40518	1.39187e-06	4.87621e-05	5.4416
1594	TFAP2A	-0.932073	5.93842	-9.74906	9.7601e-07	4.12016e-05	5.77166
1595	HERC2P2	-0.931577	2.34451	-4.74971	0.000605067	0.00284788	-0.491341
1596	CEP170	-0.931341	6.46383	-8.02018	6.50178e-06	0.000123202	3.70675
1598	FCF1	-0.930905	5.4582	-8.09794	5.93221e-06	0.000116134	3.915
1601	STX16-NPEPL1	-0.93013	1.77009	-3.62125	0.00403722	0.0121465	-2.28819
1602	RREB1	-0.930021	5.65436	-3.7738	0.00309645	0.0098919	-2.70705
1603	SMOC1	-0.929999	5.67315	-9.36937	1.44513e-06	4.95215e-05	5.39962
1605	POMC	-0.929588	-0.0589531	-3.13623	0.00950503	0.0239662	-2.78503
1606	LUM	-0.929526	0.726912	-2.19943	0.0502082	0.0916327	-4.53391
1607	CYP51A1	-0.928647	6.5678	-6.28633	6.03178e-05	0.000533789	1.32894
1611	ZNF267	-0.927824	3.59077	-7.65349	1.01083e-05	0.000161089	3.59412
1614	BTBD7	-0.926101	4.83798	-4.67636	0.000681102	0.00309743	-1.02359
1618	ATXN7	-0.924668	4.47916	-6.09353	7.91116e-05	0.000645178	1.29113
1620	NAA30	-0.923624	4.84219	-5.62598	0.000155997	0.00104685	0.532834
1622	SMAD9	-0.923563	4.77881	-5.13118	0.000330915	0.00182184	-0.243844
1623	CDK12	-0.92342	6.78314	-6.59322	3.95722e-05	0.000406272	1.75111
1627	HOXA1	-0.922375	3.91231	-9.0508	2.02872e-06	5.92674e-05	5.21411
1628	WDR75	-0.921793	5.96747	-4.14405	0.0016434	0.00605552	-2.06827
1629	SLC10A7	-0.92128	3.209	-4.60322	0.000767003	0.00338392	-0.849743
1630	NNAT	-0.920721	1.1067	-2.7017	0.0206443	0.0446985	-3.76359
1631	ZNF678	-0.920455	4.10446	-3.23539	0.00796862	0.0209107	-3.42886
1633	HYAL3	-0.920364	3.05445	-5.68214	0.000143548	0.000985481	0.891488
1634	CNTN2	-0.920333	-0.0966971	-1.88774	0.0857918	0.141714	-4.90831
1635	FBXO34	-0.920112	4.95178	-7.28169	1.60614e-05	0.000221199	2.92328
1637	HOXA6	-0.920054	3.76	-7.79733	8.48651e-06	0.000145462	3.74894
1639	RBM19	-0.919658	5.69188	-11.4269	1.97683e-07	1.54053e-05	7.46726
1641	JMJD4	-0.918953	6.65743	-10.3474	5.38858e-07	2.81719e-05	6.34556
1644	MINAR1	-0.918161	2.49154	-5.23427	0.000282115	0.00161458	0.274881
1645	USP47	-0.918094	5.80164	-6.64225	3.70375e-05	0.00039007	1.92119
1648	ERC1	-0.917409	5.51043	-5.14483	0.000323972	0.00179233	-0.344759
1649	TP53BP2	-0.916682	6.34768	-9.65967	1.0693e-06	4.29108e-05	5.63781
1651	GAPVD1	-0.91657	6.35963	-4.93084	0.000453153	0.002289	-0.795439
1652	NKAIN1	-0.916565	1.98788	-3.86049	0.00266591	0.00881268	-1.88117
1653	QTRT2	-0.916369	5.77761	-6.05669	8.3368e-05	0.000666706	1.04781
1661	VAV1	-0.915394	2.69844	-4.70873	0.000646376	0.00298039	-0.58017
1663	ZFP36L1	-0.914196	4.55623	-7.92529	7.27788e-06	0.000132873	3.81221
1665	CACNA1D	-0.913652	1.95682	-3.33371	0.00669426	0.0181663	-2.81738
1666	LIMD1	-0.912897	5.98124	-4.59734	0.000774393	0.00340547	-1.31872
1670	NFATC2IP	-0.912625	3.41972	-5.97487	9.37197e-05	0.00072055	1.25744
1671	DDX46	-0.912601	7.26209	-9.82927	8.9977e-07	3.90753e-05	5.75542
1672	ZNF45	-0.912508	3.83024	-6.44717	4.82871e-05	0.000465178	1.92648
1674	ACVR2A	-0.912037	3.5982	-4.49058	0.000922283	0.00389941	-1.15385
1675	RTEL1-TNFRSF6B	-0.911794	4.38256	-6.01118	8.89654e-05	0.000695804	1.16245
1676	ANKRD36B	-0.911429	0.200485	-1.11239	0.28976	0.381953	-5.93566
1677	AOC2	-0.911282	1.74608	-4.54453	0.000844157	0.00364853	-0.761656
1678	HOXD11	-0.910907	5.30427	-9.20513	1.71931e-06	5.43502e-05	5.23714
1680	SREK1	-0.910486	6.01401	-9.14964	1.82425e-06	5.61018e-05	5.09891
1683	ZHX1-C8orf76	-0.909764	0.843665	-3.83494	0.00278591	0.00911185	-1.75591
1688	KLHL14	-0.908336	2.38698	-3.49674	0.00502141	0.0144573	-2.63337
1689	DMRT3	-0.908227	0.408821	-4.18743	0.00152746	0.00572607	-1.1183
1692	SETD1B	-0.907894	5.48018	-4.32108	0.00122106	0.00482882	-1.73451
1693	TNRC6A	-0.907415	6.12941	-4.93215	0.000452215	0.00228605	-0.764057
1695	H2BC11	-0.907188	0.772072	-3.40459	0.00590612	0.0164546	-2.52738
1696	HOXD4	-0.907146	1.89696	-3.68447	0.00361587	0.0111452	-2.2333
1697	SUPT16H	-0.907138	8.1612	-12.5952	7.28966e-08	9.66291e-06	8.40876
1699	PRKAR2A	-0.905245	7.04004	-3.74549	0.00325212	0.0102948	-2.89759
1701	AUTS2	-0.90486	6.11119	-9.09122	1.94226e-06	5.78973e-05	5.02989
1704	SEC23A	-0.904676	6.50082	-6.6028	3.90627e-05	0.000402257	1.80482
1707	DCAF11	-0.904585	5.97401	-9.90166	8.36485e-07	3.76502e-05	5.9442
1708	PIK3R3	-0.904512	5.17801	-7.84315	8.03059e-06	0.00014109	3.6197
1710	EPB41	-0.904148	6.6748	-6.02976	8.66335e-05	0.000683465	0.933882
1711	POMT2	-0.904066	5.60649	-6.16074	7.1933e-05	0.000604317	1.24666
1716	GREB1L	-0.903453	2.42155	-3.6427	0.00388887	0.01181	-2.40478
1717	ZC3HAV1L	-0.903085	2.97792	-2.56813	0.0261932	0.0542419	-4.40033
1718	GPX3	-0.902279	3.98585	-3.9494	0.00228841	0.00781762	-2.13278
1721	CHRM4	-0.901641	-0.44801	-2.90324	0.0144034	0.0335133	-3.13726
1723	RASGRP3	-0.901262	-0.0500585	-2.72646	0.0197518	0.0430888	-3.56017
1725	CACNG5	-0.901055	0.193149	-2.65809	0.0223145	0.0476396	-3.71857
1726	PLXNC1	-0.900938	1.3649	-2.82416	0.0165891	0.0374888	-3.71417
1730	CERT1	-0.899449	4.88556	-6.51574	4.39639e-05	0.000435888	1.84688
1735	FRMD4B	-0.898125	3.20835	-4.51818	0.000881401	0.0037709	-0.984936
1736	YJEFN3	-0.898006	3.89055	-4.90504	0.000472076	0.00236003	-0.486717
1738	SPRTN	-0.897653	5.88129	-6.8942	2.64863e-05	0.000311174	2.26367
1739	FLI1	-0.897565	2.58987	-5.01866	0.00039454	0.00206636	-0.0124754
1741	PRUNE2	-0.897128	2.72779	-5.76287	0.000127472	0.000907185	1.09646
1745	TTPAL	-0.896621	4.58579	-5.83314	0.000115037	0.000842961	0.868111
1747	EME2	-0.896157	5.89455	-4.17311	0.00156477	0.00583695	-2.04863
1750	POLR1B	-0.895446	6.42031	-7.91997	7.32431e-06	0.000133122	3.58351
1752	VAMP8	-0.894595	4.16184	-5.4691	0.000197257	0.00124078	0.392627
1754	AGAP1	-0.894391	5.2158	-7.64986	1.01533e-05	0.000161089	3.35248
1758	KRT222	-0.893779	0.780165	-2.43485	0.033186	0.0658055	-4.11593
1759	TASOR2	-0.893736	7.05723	-6.93858	2.49882e-05	0.00030076	2.21552
1762	RNF144B	-0.892906	1.26498	-2.78624	0.0177519	0.0395318	-3.65668
1763	RNF40	-0.892542	8.81631	-12.4663	8.10499e-08	9.92533e-06	8.29985
1764	SLC24A4	-0.892417	1.77745	-3.49772	0.00501277	0.0144484	-2.49849
1766	NR2F1	-0.891998	6.05912	-6.71979	3.33771e-05	0.000365528	2.00185
1767	KLC1	-0.891816	6.8011	-11.9608	1.23994e-07	1.2842e-05	7.89296
1768	IL6ST	-0.891519	5.39444	-4.77295	0.000582882	0.00276452	-0.939009
1770	CTDSPL2	-0.8911	5.32083	-4.88345	0.000488548	0.00242189	-0.728273
1774	CTTNBP2NL	-0.890659	4.6021	-6.56394	4.11738e-05	0.000417606	1.95484
1775	SIPA1L1	-0.890645	5.05514	-5.70972	0.000137826	0.000957805	0.633239
1784	GCDH	-0.887813	5.30747	-7.71941	9.32704e-06	0.00015349	3.45238
1785	RASSF10	-0.887614	-0.0334846	-3.22043	0.00818324	0.0213175	-2.68824
1788	SLC16A8	-0.886901	0.58655	-1.60797	0.136227	0.206851	-5.38477
1791	CENPI	-0.886475	5.05992	-5.52665	0.000180914	0.00116648	0.350945
1794	TRMT5	-0.886238	4.79388	-8.47263	3.84809e-06	8.67448e-05	4.46044
1795	RASGEF1B	-0.886152	2.69924	-4.49115	0.000921421	0.00389697	-0.951661
1796	ATP2B3	-0.88612	0.183623	-2.75549	0.0187542	0.0413035	-3.52196
1798	PPP4R3A	-0.885599	6.18633	-7.7099	9.43571e-06	0.000154716	3.33486
1800	IPO7	-0.885319	7.792	-6.93255	2.51864e-05	0.000301637	2.18835
1802	CUL5	-0.884951	5.56553	-8.11055	5.84503e-06	0.000114828	3.89673
1805	USP24	-0.884175	6.69359	-8.01869	6.51329e-06	0.000123202	3.68093
1806	HDX	-0.884069	1.64444	-3.0229	0.0116327	0.0281498	-3.32306
1808	NXPE3	-0.883631	4.82036	-8.37543	4.2993e-06	9.38048e-05	4.31963
1810	EBF2	-0.883371	1.84405	-4.28844	0.00128941	0.00501771	-1.14019
1811	MAF	-0.883341	5.97047	-8.73177	2.87661e-06	7.2545e-05	4.62286
1813	ADAMTS9	-0.882915	2.97993	-4.80927	0.000549917	0.00263944	-0.434728
1816	SLC45A4	-0.882469	4.28273	-6.37863	5.30664e-05	0.000495243	1.71268
1819	USP1	-0.881795	7.01157	-7.77311	8.73871e-06	0.000148581	3.35217
1820	RBM14	-0.881561	6.97299	-8.65454	3.13499e-06	7.74289e-05	4.4328
1823	VWA5A	-0.88124	-0.322927	-2.82817	0.0164706	0.0372643	-3.25802
1825	SHD	-0.88079	-0.151654	-1.85271	0.0910058	0.148702	-4.94579
1827	HLA-DQB1	-0.88069	2.6004	-3.13892	0.0094597	0.0238696	-3.32801
1828	CRAMP1	-0.880676	5.98476	-5.81139	0.000118741	0.000864024	0.664136
1831	SLFNL1	-0.880018	-0.0410426	-2.14878	0.0548372	0.098429	-4.57369
1832	DSP	-0.879912	7.58946	-6.82782	2.891e-05	0.000330785	2.04207
1833	SNX6	-0.879819	6.10063	-8.26872	4.86131e-06	0.000102449	4.06504
1836	GLYCTK	-0.878741	2.94324	-5.08596	0.000355071	0.00192443	-0.0144952
1839	KPNB1	-0.878152	9.3306	-9.42943	1.357e-06	4.80356e-05	5.30524
1842	PRORP	-0.877825	4.47752	-5.12288	0.000335214	0.00184327	-0.208622
1843	BTN2A1	-0.877789	5.27648	-8.11485	5.81563e-06	0.000114734	3.94466
1844	ZHX2	-0.877612	4.03808	-3.85652	0.00268421	0.00886455	-2.3048
1848	SOX18	-0.876475	2.58701	-5.66407	0.000147434	0.00100405	0.9638
1850	PLPP3	-0.875731	3.90854	-7.05626	2.14386e-05	0.000273331	2.77832
1852	UBE3A	-0.875443	5.89223	-6.46366	4.72072e-05	0.000459332	1.65318
1854	SLC7A6	-0.875243	6.20045	-7.8701	7.77477e-06	0.00013822	3.52192
1855	RPP14	-0.875071	5.56896	-6.13549	7.45451e-05	0.000617861	1.20686
1858	TRPC1	-0.874258	3.23966	-3.38613	0.00610181	0.0168925	-2.9763
1860	LIPE	-0.873407	2.2009	-3.47612	0.00520676	0.0149064	-2.61989
1861	PPP2R1B	-0.873347	5.71225	-6.45866	4.75318e-05	0.0004615	1.66573
1862	B3GNT4	-0.87306	2.3292	-3.75602	0.00319329	0.010144	-2.15285
1866	GBE1	-0.872541	3.35328	-5.47936	0.000194232	0.00122635	0.562461
1869	BCL11B	-0.871468	1.09515	-1.62917	0.131637	0.201367	-5.49067
1874	RXRG	-0.868942	2.01713	-4.35837	0.00114757	0.00460689	-1.03851
1875	ATP6V1A	-0.868858	6.30234	-3.29399	0.00718194	0.0192287	-3.63618
1877	SALL4	-0.868819	1.2721	-2.69951	0.0207251	0.0448194	-3.79819
1879	MIDEAS	-0.868054	5.09338	-6.39445	5.19199e-05	0.000487401	1.64895
1880	ITPRID2	-0.867739	5.85194	-3.27204	0.00746693	0.0198355	-3.63781
1881	MAGEA6	-0.8676	0.36462	-2.59021	0.0251839	0.0525038	-3.80018
1887	EPHA4	-0.865202	4.46911	-5.02117	0.000392988	0.00206171	-0.374397
1888	CNIH2	-0.865093	1.65866	-3.30223	0.00707786	0.0189987	-2.8029
1889	TBC1D24	-0.865053	4.93944	-4.92054	0.000460612	0.00231674	-0.636535
1893	STAP2	-0.864343	0.230424	-3.21241	0.00830064	0.0215458	-2.76219
1894	BNC1	-0.864226	0.181067	-2.97041	0.0127752	0.0304211	-3.13385
1895	ATP6V0A2	-0.864073	5.35094	-4.32447	0.00121417	0.00480753	-1.70013
1902	ACTR8	-0.862991	5.29878	-9.08886	1.9472e-06	5.79173e-05	5.1048
1903	CAPN7	-0.86286	5.21083	-8.00042	6.65573e-06	0.000124616	3.80819
1908	GOLGA7B	-0.862247	-0.315537	-1.89611	0.0845876	0.140083	-4.87237
1909	ANKHD1-EIF4EBP3	-0.862145	4.18801	-5.47906	0.00019432	0.00122635	0.403283
1910	UNC13D	-0.862013	0.23772	-1.27924	0.227217	0.313814	-5.77915
1911	GPD2	-0.86178	4.87558	-5.05081	0.000375139	0.0019958	-0.389422
1912	SLC16A14	-0.861147	2.61821	-4.25579	0.00136179	0.00522645	-1.3016
1914	SPRING1	-0.860655	5.88048	-8.59364	3.35642e-06	8.04652e-05	4.45738
1916	PTPN12	-0.860171	4.828	-6.78795	3.04793e-05	0.000342339	2.24358
1918	NANOS1	-0.859782	2.26017	-4.14089	0.00165221	0.00607974	-1.49733
1919	SLC26A1	-0.859662	0.346459	-1.35858	0.201569	0.284976	-5.72425
1922	ASB1	-0.859476	5.33071	-7.1151	1.98702e-05	0.000256989	2.63828
1923	PDE3B	-0.858924	4.7747	-7.92693	7.26365e-06	0.000132873	3.76575
1924	MAN1A2	-0.858806	5.65623	-3.51572	0.00485671	0.0140582	-3.17562
1925	NKX1-2	-0.8588	3.20273	-5.80866	0.000119215	0.000866108	1.02453
1928	FREM2	-0.857465	4.35232	-3.68132	0.00363576	0.0111888	-2.6854
1929	TBC1D4	-0.857446	7.16124	-5.55357	0.000173769	0.00113724	0.164048
1930	DNAJC6	-0.857175	4.62302	-7.58365	1.10135e-05	0.000170263	3.34472
1931	IGSF1	-0.856655	2.79731	-3.53649	0.00468291	0.0136657	-2.59791
1934	EXO1	-0.856162	6.54124	-9.61502	1.11946e-06	4.36752e-05	5.57794
1937	BRPF3	-0.855811	5.70274	-8.44374	3.97662e-06	8.80622e-05	4.29977
1940	NOP9	-0.854723	6.13524	-7.12099	1.972e-05	0.000255532	2.55049
1941	SKIL	-0.854461	4.3679	-3.54711	0.00459647	0.0134887	-2.93211
1942	NCOA1	-0.854444	5.02057	-5.28169	0.000262286	0.0015319	-0.0564272
1943	YLPM1	-0.854346	6.82537	-6.98051	2.36559e-05	0.000291293	2.30838
1945	TCP11L2	-0.853982	2.20268	-1.30217	0.219542	0.305606	-6.20998
1947	PIK3CB	-0.853783	4.12562	-4.39108	0.00108693	0.00443018	-1.39972
1949	WDR3	-0.853461	6.88403	-6.90494	2.61153e-05	0.000309476	2.19058
1950	CSPG4P5	-0.853361	0.00358799	-1.72984	0.111665	0.176208	-5.19418
1953	IL18BP	-0.852512	2.52678	-3.68985	0.00358218	0.0110581	-2.35162
1954	LEMD3	-0.852174	5.55799	-7.07251	2.09925e-05	0.00026857	2.54499
1957	RIMBP3	-0.851396	1.74758	-3.13217	0.00957391	0.0240818	-3.12512
1959	CTRL	-0.850985	0.725955	-1.96005	0.0758884	0.128735	-4.99423
1961	HEATR6	-0.85085	5.20782	-6.19368	6.86716e-05	0.000581953	1.35222
1965	CALCB	-0.850153	3.91429	-5.32193	0.000246615	0.00146963	0.223407
1967	GEMIN2	-0.849244	4.32203	-6.59745	3.9346e-05	0.000404313	2.07249
1970	NOL11	-0.848669	6.55187	-10.3306	5.47692e-07	2.84152e-05	6.32622
1974	PSMC6	-0.848126	5.77704	-8.46155	3.89683e-06	8.74086e-05	4.32466
1976	RTEL1	-0.848032	5.4959	-9.55944	1.1855e-06	4.51387e-05	5.59981
1978	AP4S1	-0.847614	2.46026	-4.53616	0.0008558	0.00368925	-0.818586
1979	PLPPR2	-0.847475	5.13122	-7.63524	1.03368e-05	0.000163306	3.34811
1981	EMC3	-0.847237	0.959862	-2.5668	0.0262555	0.0543297	-3.96451
1984	ATP6V1D	-0.847073	5.11733	-7.05624	2.1439e-05	0.000273331	2.59895
1986	TMEM151A	-0.847048	-0.190314	-3.23921	0.00791486	0.0208018	-2.62217
1990	COL11A2	-0.846307	1.69489	-3.4473	0.00547778	0.0154963	-2.61026
1992	DNAJC3	-0.8446	4.84079	-3.75628	0.00319186	0.0101419	-2.62265
1993	EVI5	-0.844228	2.45179	-1.43508	0.179165	0.258589	-6.06546
1994	PAFAH1B1	-0.844138	6.85769	-8.21909	5.14922e-06	0.00010573	3.91864
1998	MR1	-0.84323	3.15445	-5.92158	0.000101194	0.000764184	1.28213
1999	MTMR9	-0.843224	3.66084	-5.17674	0.00030833	0.00172901	-0.0124872
2002	PPP1R3G	-0.842306	0.925252	-2.77471	0.0181213	0.0401766	-3.56444
2004	PAX7	-0.842204	1.66428	-3.77176	0.00310737	0.0099128	-1.95489
2009	NFIA	-0.840937	3.44934	-4.11196	0.00173505	0.00630672	-1.77698
2010	E2F7	-0.840858	4.50602	-5.48997	0.000191156	0.00121647	0.370369
2011	ANKLE1	-0.840774	0.941633	-2.12562	0.0570859	0.101633	-4.79684
2013	CYP27B1	-0.840668	1.94767	-3.19522	0.00855808	0.0221118	-3.14016
2017	SAFB2	-0.839259	6.89912	-9.51371	1.24299e-06	4.66306e-05	5.41856
2019	TULP4	-0.838968	4.17219	-2.31214	0.0412107	0.0781934	-5.1041
2021	DHRS2	-0.838789	1.66875	-2.98061	0.0125447	0.0299842	-3.3977
2022	ZNF100	-0.838384	3.1573	-3.03598	0.0113645	0.0276395	-3.57354
2025	HEY1	-0.837547	7.30395	-11.7118	1.53781e-07	1.37375e-05	7.6444
2026	ADAMTS19	-0.837449	2.60779	-2.36997	0.0372189	0.0721254	-4.66616
2027	DEPDC1	-0.837302	6.14247	-7.2213	1.73427e-05	0.000232227	2.68993
2028	ZNF136	-0.837153	2.40636	-4.21289	0.00146343	0.00553952	-1.38142
2029	KNL1	-0.837101	5.09547	-3.18602	0.0086992	0.0223913	-3.69815
2030	MCC	-0.836717	3.19283	-3.55615	0.00452421	0.0133056	-2.71887
2031	SPTLC2	-0.836666	5.74558	-8.09045	5.98466e-06	0.000116546	3.86937
2035	ZNF675	-0.83548	2.45449	-2.92485	0.0138581	0.0324837	-3.64445
2037	SHQ1	-0.835229	5.01569	-3.07422	0.0106153	0.0261877	-3.87477
2040	AP5M1	-0.835051	4.70811	-8.81182	2.63288e-06	6.90902e-05	4.86461
2041	PCDHGC4	-0.83483	1.10304	-1.15244	0.273642	0.365313	-6.04883
2043	STAM2	-0.834806	3.71327	-5.83053	0.000115475	0.000844804	1.02353
2045	APPBP2	-0.83475	5.00899	-3.9102	0.00244751	0.00823011	-2.35957
2048	AP1G1	-0.834272	6.42511	-5.24163	0.000278934	0.00160048	-0.280265
2049	FNDC5	-0.83415	0.821018	-3.13269	0.0095651	0.0240775	-2.94037
2050	FOXO1	-0.83389	4.29064	-5.29764	0.000255952	0.00150527	0.0811162
2051	RDH5	-0.833635	-0.192764	-2.65643	0.0223809	0.0477512	-3.63254
2056	HEATR3	-0.832885	5.54248	-3.81283	0.00289433	0.00938518	-2.62791
2057	AK2	-0.832563	8.11427	-9.03971	2.05318e-06	5.92674e-05	4.85394
2061	ARNT2	-0.832265	3.94018	-5.06225	0.000368479	0.00196962	-0.20675
2067	JPT2	-0.830717	7.80137	-11.2359	2.34649e-07	1.74294e-05	7.16916
2069	TUBGCP4	-0.83058	5.88606	-8.22322	5.12459e-06	0.00010573	4.00529
2072	MCF2L	-0.829888	3.53515	-4.98143	0.000418346	0.0021594	-0.289963
2076	CRY1	-0.829342	5.30136	-7.95714	7.00685e-06	0.000129937	3.73349
2078	SORD	-0.829209	6.51225	-10.0859	6.96111e-07	3.3317e-05	6.07693
2079	MXD1	-0.829159	2.78244	-3.86652	0.00263837	0.00874076	-2.10394
2081	UNKL	-0.828847	5.17042	-5.62441	0.000156362	0.00104739	0.468477
2082	NEO1	-0.828772	6.25131	-5.17128	0.000310948	0.00173796	-0.368732
2084	STIMATE	-0.828519	5.32284	-6.1392	7.41546e-05	0.000615751	1.23463
2086	FBN2	-0.82833	6.21675	-3.53952	0.00465806	0.0136107	-3.17911
2089	NCKIPSD	-0.827744	6.02256	-7.46502	1.27569e-05	0.000189929	3.02974
2090	HEATR5A	-0.827589	4.66084	-4.33865	0.00118583	0.00472698	-1.59099
2092	OBSCN	-0.827533	4.49436	-4.33908	0.00118498	0.00472698	-1.52019
2093	RUNDC1	-0.827475	1.29604	-2.60685	0.0244486	0.0512697	-4.00572
2097	ANAPC1	-0.826814	6.88434	-5.73062	0.00013365	0.000939675	0.450702
2100	ZNF440	-0.8267	2.99122	-2.90244	0.0144242	0.0335445	-3.83186
2102	WNK3	-0.826192	3.13711	-3.00183	0.0120785	0.0290076	-3.71095
2106	SCAP	-0.825324	7.11076	-6.51889	4.37756e-05	0.000435609	1.62815
2107	C3orf18	-0.825222	1.62281	-2.39529	0.0355914	0.0696107	-4.35595
2108	TXNDC16	-0.825221	4.44882	-5.77877	0.000124538	0.000892849	0.822601
2109	POLR2A	-0.825069	8.61554	-6.29636	5.94809e-05	0.000529832	1.27028
2110	GPR156	-0.825059	0.615116	-3.16614	0.0090123	0.0230141	-2.8783
2112	ASXL2	-0.824976	5.57341	-4.23821	0.00140253	0.00535222	-1.88078
2113	RNF152	-0.82483	2.19997	-3.79452	0.00298737	0.00961804	-2.12018
2116	ZC3H13	-0.824589	6.48814	-5.62584	0.000156029	0.00104685	0.328924
2118	SSPN	-0.824388	1.61158	-1.41811	0.183944	0.26444	-5.83596
2119	SYNCRIP	-0.824339	7.71094	-10.2095	6.16379e-07	3.08031e-05	6.14147
2120	JAK1	-0.824254	5.94807	-8.26693	4.87134e-06	0.000102502	4.073
2124	ACOT2	-0.823674	5.55816	-6.69934	3.43033e-05	0.000372676	2.06445
2127	INTS7	-0.82346	5.8265	-7.05565	2.14555e-05	0.000273331	2.50181
2130	LRRC17	-0.823298	0.289588	-2.19978	0.0501778	0.0916017	-4.46923
2137	FRS2	-0.822074	3.96279	-4.62971	0.00073465	0.00328166	-0.983421
2138	MEF2A	-0.822042	4.76236	-5.86188	0.000110329	0.000815497	0.908348
2139	ATL2	-0.821592	5.90249	-7.22995	1.71526e-05	0.000231076	2.72503
2142	TMX1	-0.820607	5.92151	-6.67324	3.55254e-05	0.000380999	1.95804
2143	TSNAX	-0.820052	5.99794	-5.47621	0.000195157	0.00123099	0.153144
2148	CCDC68	-0.819504	0.609222	-3.18029	0.00878838	0.0225354	-2.8483
2152	SLC4A7	-0.818873	4.63555	-3.97876	0.00217631	0.00753697	-2.20252
2153	TSHZ1	-0.818696	5.58899	-6.29567	5.95379e-05	0.000529992	1.44248
2154	CD101	-0.818684	1.05839	-2.0051	0.0702665	0.120872	-4.94434
2155	TGFBR1	-0.818461	5.3281	-2.73555	0.0194338	0.0425452	-4.52042
2161	UHRF1BP1L	-0.817234	4.66898	-6.25744	6.27997e-05	0.000548031	1.48148
2162	CHURC1-FNTB	-0.817162	0.430875	-1.36401	0.199906	0.282936	-5.69101
2163	ATG16L1	-0.817043	4.92633	-5.73036	0.000133703	0.000939675	0.664118
2165	ZDHHC20	-0.816548	5.50012	-4.20688	0.0014783	0.00558425	-1.92435
2166	PKM	-0.816221	10.5736	-12.0606	1.13869e-07	1.25986e-05	7.95484
2167	SHISA4	-0.815603	-0.0302163	-3.02182	0.0116551	0.028195	-3.07607
2169	KCNB2	-0.815091	1.08862	-3.05532	0.0109792	0.0269094	-3.12306
2171	ZNF180	-0.814739	2.82257	-4.42761	0.00102316	0.00422732	-1.09287
2173	ZNF148	-0.814553	4.85156	-4.60681	0.00076253	0.00336966	-1.14758
2176	CEP128	-0.813902	3.77127	-3.99643	0.00211161	0.00734854	-2.00285
2178	ADAP2	-0.813719	3.48607	-7.32752	1.5157e-05	0.000213146	3.168
2180	SLC27A6	-0.813346	1.07825	-2.98434	0.0124613	0.0298035	-3.25715
2181	OLIG1	-0.813345	0.764166	-3.21299	0.00829203	0.0215349	-2.83567
2183	ARHGAP35	-0.813123	6.59407	-3.28507	0.00729649	0.0194664	-3.68792
2184	COL5A2	-0.81264	3.08787	-4.83657	0.000526432	0.00255838	-0.42812
2185	STYX	-0.812386	3.85201	-4.33471	0.00119363	0.00474575	-1.42764
2186	NAA15	-0.812315	6.82586	-4.06788	0.00186972	0.0066933	-2.31407
2188	ABLIM1	-0.811986	6.18248	-8.25458	4.94151e-06	0.00010318	4.01212
2190	SEMA3G	-0.811917	3.61744	-6.28284	6.06119e-05	0.000534998	1.68947
2192	AP3D1	-0.811794	7.87966	-9.6416	1.0893e-06	4.3295e-05	5.53054
2193	SLC35D1	-0.811681	4.13035	-4.39926	0.0010723	0.00438864	-1.37439
2201	NUP58	-0.810833	5.88344	-7.91984	7.32546e-06	0.000133122	3.62767
2203	RAPGEFL1	-0.810801	2.92346	-5.90731	0.000103301	0.000774932	1.239
2209	KAT6A	-0.809883	6.21433	-5.01379	0.000397577	0.00208016	-0.638193
2211	WNT9A	-0.809613	1.83383	-4.784	0.000572638	0.0027264	-0.345426
2213	ADAMTS5	-0.809279	0.891224	-1.99178	0.0718869	0.123037	-4.84223
2215	KALRN	-0.809201	3.02532	-3.68817	0.00359266	0.0110838	-2.41502
2217	ANKEF1	-0.809112	2.84611	-5.69083	0.000141718	0.000975382	0.963215
2219	CYP46A1	-0.808438	-0.348058	-2.18258	0.0517054	0.0937859	-4.39985
2223	ATXN3	-0.807657	3.32193	-3.23408	0.0079872	0.0209473	-3.26365
2226	AOC3	-0.807125	1.58708	-2.95856	0.0130484	0.0309054	-3.52672
2227	AMH	-0.806705	5.29882	-5.91141	0.000102692	0.000771807	0.891488
2228	CHDH	-0.806487	5.37117	-4.91159	0.000467191	0.00234007	-0.686544
2230	CALM1	-0.805905	7.5445	-10.8914	3.217e-07	2.0434e-05	6.84053
2232	POM121	-0.805615	6.73505	-7.40834	1.36927e-05	0.000200349	2.8801
2234	WDR48	-0.805107	6.02404	-7.80688	8.38923e-06	0.000144473	3.47915
2236	MLLT11	-0.804644	3.65093	-7.32802	1.51475e-05	0.000213146	3.16674
2242	ORAI3	-0.804136	2.357	-4.15469	0.00161415	0.00598015	-1.39544
2243	POLG	-0.803669	7.02328	-10.7541	3.65687e-07	2.24922e-05	6.71925
2246	NPEPPS	-0.802656	7.11644	-5.94902	9.72686e-05	0.000739883	0.779937
2247	RAP2C	-0.802648	5.55306	-5.07278	0.000362458	0.00194816	-0.453898
2250	TRIM14	-0.802466	5.09405	-9.18063	1.76481e-06	5.51122e-05	5.22577
2251	USP15	-0.802341	5.29079	-7.87562	7.7235e-06	0.000137596	3.63585
2254	DERPC	-0.801786	4.62046	-4.95724	0.000434627	0.00222341	-0.50166
2255	CAV1	-0.801786	3.3628	-5.57905	0.000167282	0.00110221	0.700227
2257	RAB20	-0.801309	1.88723	-4.34882	0.00116595	0.00465864	-1.05147
2258	ZEB2	-0.801284	4.18591	-2.87364	0.0151855	0.0349739	-4.10477
2263	MCL1	-0.800582	7.32668	-10.6164	4.16397e-07	2.42922e-05	6.5701
2264	SUSD6	-0.800568	3.58928	-6.14527	7.35212e-05	0.000613113	1.5163
2265	SULT1C4	-0.800284	2.1657	-3.30052	0.00709937	0.0190414	-2.85468
2266	TTC4	-0.80023	5.67666	-9.03959	2.05343e-06	5.92674e-05	5.01243
2267	ZNF765	-0.80007	2.78063	-2.93535	0.0136005	0.0320124	-3.704
2271	ZMIZ1	-0.799433	5.98247	-4.79816	0.000559788	0.00267098	-0.96191
2272	GPAM	-0.799199	4.66461	-6.82678	2.89498e-05	0.000330818	2.33228
2274	SPOCK2	-0.798751	1.89954	-4.14907	0.00162953	0.00601745	-1.4018
2277	PLCL2	-0.798075	4.00662	-6.27502	6.12764e-05	0.000538765	1.63189
2279	DCAF4	-0.797845	4.40305	-5.06931	0.000364435	0.00195415	-0.269669
2280	MIGA2	-0.797765	5.36232	-6.66562	3.58908e-05	0.000382338	1.99158
2282	FNDC3B	-0.797578	4.0901	-4.13296	0.00167449	0.00613844	-1.84996
2283	THSD1	-0.797465	1.65526	-3.91327	0.00243464	0.00819973	-1.77234
2287	TEX14	-0.796743	0.302505	-2.61071	0.0242812	0.0510052	-3.82006
2290	HOXB5	-0.795929	2.70231	-5.24826	0.000276106	0.00158828	0.257257
2293	NR4A3	-0.795263	1.32098	-4.02271	0.00201907	0.00711385	-1.53882
2296	ZNF525	-0.794895	0.438261	-1.66891	0.123402	0.191153	-5.31162
2298	NOL6	-0.79474	6.6368	-6.33472	5.63925e-05	0.000512738	1.37708
2299	ZDHHC22	-0.794712	4.45533	-6.50044	4.48913e-05	0.000443842	1.9226
2303	SSBP3	-0.794338	6.40726	-8.4442	3.97451e-06	8.80622e-05	4.24266
2304	DDX3X	-0.794235	8.79905	-6.30358	5.88856e-05	0.000526254	1.28475
2307	CABLES1	-0.794053	5.99477	-8.50893	3.69291e-06	8.49185e-05	4.33994
2311	HOXA11	-0.793507	5.61644	-7.9382	7.16666e-06	0.000131822	3.68098
2312	MET	-0.793347	5.56926	-6.19493	6.85508e-05	0.000581292	1.3058
2313	BMS1	-0.792796	6.67382	-9.37931	1.43013e-06	4.95215e-05	5.29319
2314	ARL6IP5	-0.792695	6.15444	-7.08461	2.06668e-05	0.000265774	2.51734
2320	ALKAL1	-0.791387	1.98102	-3.87355	0.00260664	0.00864769	-1.82887
2323	ZNF445	-0.79076	5.40761	-2.94985	0.0132529	0.0313408	-4.15887
2324	GOSR1	-0.790695	5.72489	-8.23534	5.05296e-06	0.000104703	4.05015
2326	IDH3A	-0.790505	6.23365	-7.36253	1.45031e-05	0.000208324	2.87232
2331	SPRED3	-0.790219	1.09937	-1.98022	0.0733217	0.125114	-5.05753
2334	ADAT1	-0.78985	4.514	-3.66888	0.00371534	0.0113765	-2.72509
2338	NACC1	-0.789721	6.87731	-4.46521	0.000961603	0.00402502	-1.62946
2339	MIER1	-0.789512	5.12244	-6.355	5.48296e-05	0.000507006	1.58473
2344	RBBP5	-0.788776	5.07163	-4.55104	0.00083521	0.00361791	-1.27282
2345	INTS6	-0.788687	4.21888	-4.61361	0.000754137	0.00334235	-1.03903
2349	EPS8L2	-0.787781	1.16333	-2.31865	0.0407417	0.0774874	-4.47832
2350	FAM214A	-0.78773	3.2065	-4.46502	0.000961916	0.00402502	-1.10311
2351	PSMD12	-0.787232	6.36418	-7.80808	8.37707e-06	0.000144473	3.444
2352	DTX2P1	-0.786767	0.249489	-2.86396	0.0154504	0.03544	-3.37059
2354	PALS2	-0.786543	5.35389	-5.98164	9.2813e-05	0.000715603	1.00426
2355	GCN1	-0.785946	8.27467	-5.25464	0.000273408	0.00158146	-0.347791
2356	HR	-0.785658	0.381678	-2.31388	0.0410848	0.0779763	-4.32284
2357	SCFD1	-0.785555	5.4767	-8.51379	3.67263e-06	8.46137e-05	4.42593
2358	UBN1	-0.785421	6.47708	-5.6024	0.000161562	0.00107367	0.289559
2359	ARHGAP39	-0.785313	2.31156	-3.62632	0.00400163	0.0120661	-2.39998
2361	TCAIM	-0.785163	4.45902	-8.11286	5.82916e-06	0.000114828	4.0506
2365	TENT4B	-0.784721	4.56192	-2.74325	0.0191684	0.0420743	-4.40842
2369	LNX2	-0.783648	3.99603	-5.54968	0.000174782	0.001141	0.524229
2371	PHLDB2	-0.783489	3.82188	-5.76918	0.0001263	0.000901675	0.924563
2378	KMT5A	-0.782156	6.58512	-9.17908	1.76774e-06	5.51122e-05	5.07672
2383	COL25A1	-0.781065	4.48483	-4.19442	0.0015096	0.00567477	-1.78791
2384	TLNRD1	-0.781036	6.01955	-7.1111	1.99727e-05	0.000257998	2.56427
2385	CENPE	-0.78081	5.8827	-4.67254	0.000685332	0.00310915	-1.16785
2388	ZNF416	-0.78057	1.81376	-3.9127	0.002437	0.00820285	-1.77338
2391	LMBR1	-0.779965	6.379	-7.86966	7.77887e-06	0.00013822	3.51505
2392	BCL6B	-0.779936	3.46883	-4.80684	0.000552064	0.00264605	-0.589862
2393	DIP2B	-0.77993	5.83259	-5.83735	0.000114334	0.000838716	0.718112
2394	ZNF177	-0.779878	0.921838	-2.50348	0.0293832	0.0596752	-4.08645
2395	URB1	-0.779259	6.29666	-5.02669	0.000389602	0.0020479	-0.616889
2396	RAI14	-0.779157	6.25135	-5.28949	0.000259166	0.00151918	-0.183787
2398	FUS	-0.778656	9.67115	-8.12146	5.77071e-06	0.000114346	3.76494
2400	KIF26A	-0.778547	6.19526	-6.57611	4.04996e-05	0.000412677	1.79814
2403	SMAD5	-0.777797	6.18387	-4.95308	0.000437488	0.00223144	-0.725501
2405	DYNC1LI2	-0.777444	6.49889	-8.33807	4.48763e-06	9.62151e-05	4.08682
2409	SUSD1	-0.777201	2.43442	-5.16614	0.000313433	0.00175041	0.213423
2416	RBM5	-0.775957	6.61722	-7.49145	1.23443e-05	0.000185001	3.01211
2419	CISH	-0.775766	1.92151	-4.48916	0.000924442	0.00390368	-0.809965
2421	CEP85L	-0.775238	3.70501	-6.07953	8.07009e-05	0.000653815	1.37772
2422	NFATC3	-0.775235	5.77742	-4.82565	0.000535696	0.00258768	-0.905776
2423	DHRS4	-0.775203	5.00834	-6.55373	4.17486e-05	0.000420674	1.92536
2425	NOTCH2NLA	-0.775114	1.67972	-4.14546	0.0016395	0.00605096	-1.40994
2426	IFITM2	-0.775036	1.30075	-1.66555	0.124081	0.191968	-5.4156
2427	SLC41A2	-0.775029	2.79122	-4.6054	0.000764291	0.00337427	-0.812316
2428	ASPM	-0.774892	6.717	-6.79061	3.03718e-05	0.000342339	2.03006
2429	OSBPL8	-0.774579	5.90581	-3.90019	0.00248994	0.00834012	-2.51912
2430	SEMA3A	-0.774302	2.87056	-3.32331	0.00681861	0.0184411	-3.04002
2431	SLC6A6	-0.774248	5.38141	-4.61138	0.000756882	0.00335015	-1.2506
2443	C6orf141	-0.771907	0.693698	-1.89892	0.0841862	0.139588	-5.01015
2446	HMX2	-0.771616	-0.0223243	-2.41893	0.0341341	0.0672442	-4.05254
2448	ASB7	-0.771597	4.48568	-7.03366	2.20757e-05	0.00027966	2.65395
2451	CDCA2	-0.771355	4.50315	-4.55314	0.000832344	0.0036078	-1.19864
2452	TANC1	-0.771354	5.35432	-6.93607	2.50705e-05	0.000301312	2.3847
2455	WDHD1	-0.771134	5.48174	-6.37275	5.34989e-05	0.000497749	1.59645
2456	SLIT2	-0.771112	8.10741	-8.00425	6.62556e-06	0.000124394	3.60328
2457	ARF6	-0.770872	6.66237	-8.2391	5.03095e-06	0.000104406	3.97117
2459	KIF1C	-0.770631	7.86934	-6.86264	2.76104e-05	0.000319959	2.08341
2462	SH3D21	-0.769958	2.75119	-4.034	0.0019806	0.00700553	-1.72674
2468	DPP8	-0.768911	5.12095	-5.78195	0.00012396	0.000889648	0.709616
2470	HCFC2	-0.768516	3.11102	-4.68624	0.000670302	0.0030567	-0.719918
2471	WIPF2	-0.768448	5.67738	-6.6293	3.76893e-05	0.000393467	1.91159
2473	CDH1	-0.767011	2.71724	-2.26626	0.0446687	0.083301	-4.8443
2475	TMOD3	-0.766861	4.98972	-3.91261	0.00243738	0.00820285	-2.36867
2476	CAND2	-0.766728	5.25607	-5.25334	0.000273954	0.00158193	-0.114422
2477	ZNF322	-0.766453	5.51275	-4.09618	0.00178207	0.00644417	-2.11667
2478	LRBA	-0.766176	5.47242	-5.49173	0.000190651	0.00121647	0.213835
2479	GNAQ	-0.765701	5.67082	-5.67609	0.000144836	0.000990819	0.491264
2482	FAM91A1	-0.765017	5.85201	-5.32842	0.000244182	0.00145641	-0.0968065
2483	IQGAP1	-0.764856	7.07306	-5.20493	0.000295176	0.00167581	-0.387474
2486	RPS6KB1	-0.764262	5.9231	-6.58257	4.0147e-05	0.000410006	1.82339
2487	ITSN1	-0.763899	5.96765	-6.09085	7.94128e-05	0.000645996	1.07865
2488	ETNK1	-0.763372	5.71976	-5.53834	0.000177773	0.00115276	0.26216
2489	KIAA0586	-0.763306	4.71981	-4.45453	0.00097869	0.00408328	-1.37223
2490	STAT3	-0.763289	5.96413	-7.90941	7.41727e-06	0.000134073	3.61267
2492	CHRNA5	-0.763212	5.20919	-6.91381	2.58129e-05	0.000307785	2.37932
2493	LRIF1	-0.763174	3.76279	-6.40486	5.11802e-05	0.000484128	1.85895
2496	ZIC1	-0.762897	0.999228	-1.36102	0.200821	0.284024	-5.83121
2497	DLGAP5	-0.762817	6.14107	-7.27239	1.6252e-05	0.00022292	2.76681
2498	MORF4L1	-0.762318	8.06166	-11.5159	1.82652e-07	1.48292e-05	7.43178
2500	PATZ1	-0.762072	6.14579	-8.16605	5.47734e-06	0.000110959	3.92786
2501	CLCN4	-0.762022	0.714018	-1.44942	0.175207	0.254286	-5.73252
2502	ZNF234	-0.761705	3.19639	-4.44385	0.000996078	0.00413931	-1.16898
2503	DBNL	-0.761255	7.04282	-8.09591	5.94638e-06	0.000116134	3.7613
2507	GRWD1	-0.760805	7.10724	-7.18671	1.81259e-05	0.000240807	2.557
2510	SMURF2	-0.760569	5.06239	-7.41847	1.35202e-05	0.000198483	3.07466
2511	ITSN2	-0.760481	4.90363	-4.01382	0.00204989	0.0071926	-2.18814
2513	RGMA	-0.760334	5.03516	-7.7332	9.17205e-06	0.000152357	3.49909
2519	ZNF197	-0.759573	4.20699	-5.51903	0.000182993	0.00117665	0.470925
2522	NUFIP2	-0.758586	7.07513	-6.53479	4.28378e-05	0.000428473	1.63745
2530	SPDYE9	-0.757716	-0.369107	-2.00585	0.0701766	0.120748	-4.70969
2531	RELCH	-0.757668	4.77079	-5.48329	0.000193086	0.00122303	0.304143
2534	HYAL2	-0.757274	5.3847	-6.27876	6.09575e-05	0.000536655	1.44202
2538	FOXD4	-0.757045	1.4156	-4.01689	0.00203918	0.00716798	-1.57297
2541	VEZF1	-0.756739	4.93253	-4.97025	0.00042579	0.00218902	-0.544011
2542	POLR1A	-0.756686	7.12035	-4.75696	0.000598048	0.00282266	-1.13844
2544	BCL9	-0.756541	5.66844	-7.01183	2.27105e-05	0.000283652	2.45558
2548	ICE1	-0.754661	6.07393	-6.9468	2.47208e-05	0.000298424	2.312
2550	CDK5R2	-0.754454	-0.284881	-2.21187	0.0491297	0.0900449	-4.33128
2551	PNMA1	-0.754418	6.53013	-9.30539	1.54586e-06	5.10862e-05	5.23884
2552	APH1B	-0.754253	2.5627	-3.61819	0.00405889	0.0121955	-2.42106
2555	GAL	-0.753902	6.52072	-6.41916	5.01819e-05	0.000478011	1.52043
2556	FOXO3B	-0.753462	4.50683	-4.93087	0.000453131	0.002289	-0.557618
2557	KDM6A	-0.753259	5.47412	-7.78562	8.60743e-06	0.000146986	3.50108
2558	TRIM11	-0.753254	6.5892	-8.93551	2.29901e-06	6.36353e-05	4.80024
2559	IGF2BP1	-0.752925	7.96872	-3.37687	0.00620237	0.0170906	-3.59504
2561	USP11	-0.752478	7.19607	-10.5311	4.51616e-07	2.56854e-05	6.50798
2562	CXADR	-0.752214	4.68212	-5.01171	0.000398874	0.00208481	-0.443957
2563	TCF7L2	-0.752212	4.01601	-3.20187	0.00845761	0.0218938	-3.49065
2565	VPS41	-0.751968	5.34136	-6.31764	5.77454e-05	0.000521204	1.5088
2569	CFL2	-0.751499	5.9644	-4.48122	0.000936587	0.00394638	-1.49014
2570	ANKRD44	-0.751496	2.71516	-2.28753	0.0430325	0.0808838	-4.82526
2571	ISM1	-0.751379	0.578382	-2.67735	0.0215612	0.046337	-3.71434
2573	KRR1	-0.751264	6.07378	-9.14502	1.8333e-06	5.61146e-05	5.08681
2575	ZFTA	-0.750956	5.96313	-9.04693	2.03723e-06	5.92674e-05	4.9746
2579	PTPN14	-0.750466	5.79464	-3.06313	0.0108272	0.0266234	-4.00603
2581	CSPG4P10	-0.750361	1.35293	-3.25755	0.00766138	0.0202886	-2.85657
2583	PANX1	-0.750225	3.74371	-6.59735	3.93516e-05	0.000404313	2.12571
2586	STK38L	-0.749901	4.78438	-5.93111	9.98129e-05	0.000755432	0.994779
2589	TOGARAM1	-0.749379	3.72165	-3.04564	0.0111702	0.0272841	-3.69345
2590	TMEM191A	-0.749368	-0.222692	-1.85198	0.0911179	0.148812	-4.92815
2593	FBXL3	-0.749152	6.33072	-9.35332	1.46972e-06	4.98202e-05	5.29875
2594	ZNF540	-0.749044	0.319625	-1.52839	0.154732	0.229379	-5.53034
2598	NKX2-4	-0.748603	3.39123	-4.66762	0.000690813	0.00312799	-0.798426
2600	TAP2	-0.74798	6.01873	-2.89505	0.0146157	0.0339204	-4.34663
2601	SLC46A1	-0.747838	5.50489	-7.34816	1.47678e-05	0.000209646	2.93217
2602	TIAM1	-0.747683	5.1271	-4.26407	0.00134303	0.00517017	-1.78014
2603	ZFYVE1	-0.747659	3.69906	-3.44166	0.00553243	0.0156313	-2.96921
2604	TPP2	-0.747507	4.6998	-5.60421	0.000161126	0.00107257	0.52155
2608	FGFR2	-0.746041	5.04424	-6.10253	7.81074e-05	0.000639429	1.23754
2610	PGBD1	-0.745846	3.6827	-6.39798	5.16677e-05	0.000486432	1.85578
2611	HIPK1	-0.745772	6.09911	-4.78188	0.00057459	0.00273378	-1.01473
2615	VPS50	-0.744986	3.85262	-4.95679	0.000434934	0.00222341	-0.40014
2618	AGAP4	-0.744127	-0.203426	-1.68493	0.120213	0.187199	-5.18527
2619	ARRDC3	-0.743875	2.619	-2.87465	0.0151581	0.0349405	-3.74769
2621	SEC24A	-0.74333	4.95711	-4.71707	0.000637738	0.00295358	-0.990226
2624	DCTN5	-0.742499	6.77864	-9.6837	1.04331e-06	4.24601e-05	5.62464
2625	DNAJC2	-0.742278	5.82485	-6.2119	6.69357e-05	0.000572237	1.27679
2626	GLCE	-0.741887	4.84712	-8.03648	6.37772e-06	0.00012207	3.89469
2627	ATG2B	-0.741858	5.14908	-4.53564	0.000856531	0.00369028	-1.30171
2628	G3BP2	-0.741145	7.19423	-3.39038	0.00605612	0.0167899	-3.54662
2631	RBM23	-0.741024	6.81301	-7.00153	2.3017e-05	0.000285466	2.33668
2633	TBC1D23	-0.740629	4.8392	-6.5903	3.97285e-05	0.00040757	1.96789
2634	NR6A1	-0.740497	4.70584	-4.65638	0.000703511	0.00316919	-1.06556
2635	PGAP4	-0.740314	4.87286	-8.09731	5.93661e-06	0.000116134	3.99973
2636	CCDC138	-0.740269	4.83761	-6.12195	7.59872e-05	0.000625617	1.29672
2637	FAM126B	-0.740237	4.1096	-3.63073	0.00397097	0.011995	-2.75292
2639	SYN1	-0.73947	-0.182886	-2.37596	0.0368275	0.071524	-4.08865
2640	PRKD3	-0.739467	6.24718	-5.95245	9.67906e-05	0.000737547	0.860763
2641	ELAC2	-0.739457	7.62225	-8.6401	3.18604e-06	7.78919e-05	4.38948
2642	LDHAP4	-0.739412	-0.0139419	-2.61125	0.0242575	0.0509632	-3.71702
2644	BEND3	-0.739096	3.83951	-2.65569	0.0224102	0.0478031	-4.44478
2645	GNG13	-0.738881	0.536973	-1.78997	0.101074	0.16217	-5.21995
2646	NFYA	-0.738868	5.91187	-8.572	3.43909e-06	8.14417e-05	4.43129
2650	IRS2	-0.73827	3.83688	-3.75034	0.00322487	0.01023	-2.4783
2651	L1CAM	-0.738105	2.25368	-3.6347	0.00394353	0.0119333	-2.37026
2652	COL3A1	-0.737901	2.17778	-3.04283	0.0112265	0.027386	-3.29877
2653	MTF2	-0.737873	6.27687	-8.0051	6.61892e-06	0.000124394	3.69488
2654	RHOBTB2	-0.737821	4.02546	-4.55631	0.00082804	0.00359258	-1.11013
2655	ACSL3	-0.737806	6.44025	-8.28938	4.74661e-06	0.000100656	4.04512
2659	TTC27	-0.737166	4.79199	-5.39317	0.000221261	0.00135417	0.149997
2664	PPM1A	-0.736769	5.22891	-6.73456	3.27251e-05	0.00036048	2.121
2667	WDR4	-0.736126	5.63906	-7.07213	2.10027e-05	0.00026857	2.53988
2669	SMARCA1	-0.736019	6.05446	-8.65048	3.14925e-06	7.75503e-05	4.54172
2671	ADAMTS3	-0.73566	3.45285	-4.4244	0.0010286	0.00424589	-1.20985
2676	SCN4A	-0.734823	2.23619	-2.83249	0.0163439	0.037058	-3.78964
2677	C1orf198	-0.734729	5.742	-4.32455	0.00121402	0.00480753	-1.72893
2678	ZFP1	-0.73449	3.80282	-3.31002	0.00698086	0.0188052	-3.23918
2680	PIK3AP1	-0.734194	2.75864	-3.72228	0.00338583	0.010591	-2.33309
2681	ZFYVE21	-0.733974	4.63832	-5.37418	0.000227738	0.00138198	0.148113
2683	PTP4A2	-0.733533	7.23939	-5.08114	0.000357756	0.00193255	-0.605641
2684	DND1P1	-0.732996	0.341183	-2.77749	0.0180314	0.0400231	-3.50819
2687	PIAS1	-0.73276	5.40185	-6.31327	5.80972e-05	0.000522215	1.49173
2688	LCLAT1	-0.732746	4.64071	-2.05778	0.0641875	0.111988	-5.583
2689	ZNF230	-0.732487	2.33775	-2.76836	0.018328	0.0405357	-3.9104
2694	CDX2	-0.731943	5.55226	-7.41101	1.3647e-05	0.000199897	3.01291
2695	CCNT1	-0.73185	5.92107	-5.32938	0.000243825	0.00145557	-0.0919058
2696	PXMP4	-0.731718	2.87933	-3.43958	0.00555271	0.0156691	-2.84284
2697	BMPR1B	-0.731629	2.47397	-3.56028	0.00449159	0.0132381	-2.58447
2699	DHX16	-0.731418	6.59263	-7.54446	1.15593e-05	0.000175363	3.07871
2700	PTPRG	-0.731341	4.97482	-3.61436	0.0040861	0.0122583	-2.87982
2701	PSEN1	-0.73131	5.36565	-7.47195	1.26472e-05	0.000188502	3.13008
2704	TENM3	-0.731167	5.30101	-4.91199	0.000466894	0.00234007	-0.692054
2706	SCAF11	-0.731049	6.22317	-6.87116	2.73021e-05	0.000318342	2.20138
2709	HOXB2	-0.730856	3.65077	-4.50542	0.00090006	0.00382687	-1.11548
2712	RNF19B	-0.730575	4.50847	-6.70135	3.42113e-05	0.000372437	2.18164
2713	PELI2	-0.730459	3.68266	-2.12262	0.0573838	0.102057	-5.29594
2714	ANP32A	-0.730432	8.49439	-10.3029	5.62674e-07	2.89713e-05	6.2339
2716	PCDH7	-0.730308	6.04016	-6.15748	7.22647e-05	0.000606354	1.17035
2718	SATB1	-0.730194	5.07642	-5.98502	9.23643e-05	0.000713357	1.04213
2720	SMAD3	-0.729741	5.29313	-6.05552	8.35071e-05	0.000666895	1.13115
2725	NCOA7	-0.729059	4.47378	-3.70585	0.00348385	0.0108267	-2.65152
2727	ZNF326	-0.728592	5.88823	-8.72153	2.90952e-06	7.29689e-05	4.60237
2733	PGF	-0.727782	4.35575	-6.21955	6.6221e-05	0.000568631	1.52149
2735	UBAP1L	-0.727672	0.255242	-1.94111	0.0783746	0.131964	-4.96147
2736	HYOU1	-0.727585	7.7597	-6.61967	3.81826e-05	0.00039606	1.74055
2740	SNRPF	-0.727192	1.98314	-1.62534	0.132458	0.202303	-5.71771
2742	ZNF786	-0.727156	4.10737	-6.37381	5.34209e-05	0.000497364	1.75436
2745	PUS7	-0.72634	5.48177	-4.57434	0.000803993	0.00351066	-1.2984
2746	ULK1	-0.72629	6.40653	-8.53545	3.5838e-06	8.34155e-05	4.34233
2748	TARS3	-0.725999	4.83338	-6.48777	4.56753e-05	0.000448278	1.82222
2751	KIF14	-0.725816	5.2996	-5.76636	0.000126821	0.000903498	0.674543
2754	EAF1	-0.725667	5.47729	-4.90059	0.000475419	0.00236961	-0.73949
2755	ACTN1	-0.725603	7.03036	-8.54745	3.53558e-06	8.31473e-05	4.31488
2756	ATF7IP	-0.725292	5.76717	-4.50138	0.000906057	0.00384636	-1.45637
2757	ANKRD12	-0.725278	4.04271	-2.88375	0.0149138	0.0344827	-4.09197
2758	TDP1	-0.724949	5.16144	-6.51605	4.39453e-05	0.000435888	1.83101
2761	XPO1	-0.72485	8.13684	-7.29284	1.58362e-05	0.000219207	2.67401
2762	LIPG	-0.724776	0.862884	-2.08378	0.0613726	0.10795	-4.79799
2764	FNDC3A	-0.72467	5.20935	-4.61182	0.000756344	0.00334995	-1.1781
2769	CASP2	-0.724249	6.29184	-3.37874	0.00618189	0.0170482	-3.48634
2771	FAR1	-0.724108	6.34619	-6.21626	6.65281e-05	0.000570546	1.24028
2773	AP1G2	-0.723919	5.89416	-4.91992	0.000461065	0.00231734	-0.738186
2774	ZNF609	-0.723918	0.716897	-2.50801	0.0291478	0.0592502	-4.03931
2778	MAPK6	-0.723728	5.30051	-7.39549	1.3915e-05	0.000202946	3.01627
2779	PRIMA1	-0.72361	2.283	-3.03305	0.011424	0.0277447	-3.38827
2780	RAD54L2	-0.723513	5.757	-2.45614	0.0319575	0.0638352	-5.07944
2781	AFF1	-0.723185	5.01214	-3.06836	0.0107268	0.0264291	-3.90422
2785	SETD2	-0.722606	6.5275	-6.14339	7.37167e-05	0.000613656	1.11419
2788	KIT	-0.722225	3.87708	-2.84707	0.0159237	0.0362746	-4.09539
2789	ADGRL2	-0.722179	6.28621	-5.89199	0.000105616	0.000787084	0.753939
2793	RPS6KA5	-0.721259	3.72824	-4.05811	0.00190101	0.00677692	-1.88811
2795	STAG1	-0.721147	5.29814	-7.84852	7.97889e-06	0.000140853	3.60329
2798	VGLL4	-0.720644	5.30666	-7.59473	1.08642e-05	0.000169355	3.27775
2799	PIAS2	-0.720634	4.24077	-5.98188	9.27811e-05	0.000715603	1.16673
2800	GCOM1	-0.720432	-0.105855	-1.78343	0.102181	0.163627	-5.10159
2801	KANSL2	-0.720387	4.96682	-4.29168	0.00128244	0.00499632	-1.6896
2802	NYNRIN	-0.720379	5.15599	-5.4069	0.000216701	0.00133588	0.170995
2803	TRIM36	-0.720145	2.41477	-3.25479	0.00769901	0.0203723	-3.05184
2806	RCHY1	-0.719865	4.8494	-6.84027	2.8438e-05	0.000326485	2.31862
2809	CKAP2	-0.719184	6.79184	-7.82449	8.21298e-06	0.000142577	3.43275
2810	TRAF3	-0.719029	6.13893	-6.05853	8.3149e-05	0.000666541	1.03146
2811	CPSF6	-0.718934	7.26037	-8.4636	3.88778e-06	8.73498e-05	4.19478
2812	NRROS	-0.718863	1.07555	-2.92588	0.0138325	0.0324349	-3.41568
2814	BNIP2	-0.718551	4.21006	-5.70663	0.000138455	0.000960214	0.729344
2817	MTR	-0.718393	6.88644	-2.60184	0.0246678	0.0516258	-4.92963
2818	SH3RF1	-0.71824	3.9523	-3.03481	0.0113882	0.0276873	-3.78054
2819	TACC1	-0.718094	5.22995	-5.53681	0.00017818	0.00115334	0.326113
2820	TNS1	-0.71782	2.44479	-1.94893	0.0773397	0.13061	-5.26453
2826	JARID2	-0.717363	5.79158	-5.56621	0.000170516	0.00112081	0.312097
2827	AKAP5	-0.717147	2.67221	-3.66793	0.00372153	0.0113909	-2.42277
2829	MIS18BP1	-0.71701	4.76662	-6.42227	4.99682e-05	0.000476605	1.74866
2830	TFRC	-0.716923	7.55928	-4.72711	0.000627489	0.0029248	-1.21722
2835	DCAF4L1	-0.716077	-0.418118	-2.86722	0.0153609	0.0352882	-3.33247
2836	RASL11A	-0.716003	3.28374	-2.87115	0.0152532	0.0350942	-3.93811
2839	ATXN1	-0.715632	4.23093	-4.71262	0.000642328	0.00297079	-0.887277
2840	OTUB2	-0.714555	3.55118	-5.26694	0.000268287	0.00155981	0.186343
2841	BTBD1	-0.714528	6.47253	-9.68918	1.03748e-06	4.239e-05	5.65343
2845	SFMBT1	-0.713736	4.35925	-5.03151	0.000386664	0.00203955	-0.346934
2848	FTSJ3	-0.713243	7.16734	-9.96957	7.81468e-07	3.58912e-05	5.90183
2850	BRPF1	-0.712726	6.06947	-9.40564	1.3912e-06	4.87621e-05	5.37779
2852	FSD1L	-0.712666	2.26269	-3.70713	0.0034761	0.0108125	-2.26116
2853	BRWD3	-0.712647	4.98551	-4.95046	0.000439309	0.0022382	-0.594008
2854	CXCL16	-0.712336	3.33408	-5.76703	0.000126698	0.000903095	0.967059
2858	CUL3	-0.711739	6.31467	-6.29809	5.93376e-05	0.000529073	1.36435
2862	NDOR1	-0.71146	6.1756	-7.26269	1.64533e-05	0.000224323	2.73418
2863	PLA2G15	-0.711382	4.27342	-3.96953	0.00221093	0.00763158	-2.15135
2865	C1orf216	-0.710707	3.29689	-3.45285	0.00542442	0.0153837	-2.90186
2871	MTDH	-0.709167	7.4082	-4.36487	0.00113525	0.00456824	-1.82843
2873	ARHGAP29	-0.708894	4.48086	-5.66123	0.000148055	0.0010058	0.618943
2874	ZNF317	-0.708317	5.47314	-8.78305	2.71779e-06	7.03674e-05	4.72489
2875	ATP6V1C1	-0.708292	5.86195	-5.54871	0.000175037	0.00114114	0.256434
2876	DAGLA	-0.707851	4.49816	-6.13559	7.4534e-05	0.000617861	1.36104
2877	SPATA5	-0.707834	3.31365	-3.14034	0.00943572	0.0238312	-3.48193
2879	PNCK	-0.707542	1.41476	-2.5304	0.0280113	0.0573303	-4.16111
2880	UBA3	-0.707536	5.5978	-5.65387	0.000149677	0.00101525	0.47204
2882	HOXD10	-0.707246	4.8692	-6.31965	5.75844e-05	0.000520789	1.5659
2883	TATDN2	-0.707204	6.67187	-5.54784	0.000175264	0.00114152	0.181634
2886	HAS3	-0.706596	1.46639	-2.13857	0.0558182	0.0999481	-4.84469
2888	EGLN1	-0.706535	6.48997	-4.98257	0.000417597	0.00215669	-0.706
2891	MLXIP	-0.706238	6.96257	-5.6612	0.000148062	0.0010058	0.33513
2892	CLDN23	-0.706225	0.66822	-2.90109	0.0144588	0.0336021	-3.33516
2894	TMEM100	-0.705933	1.91369	-3.28486	0.00729909	0.0194695	-2.8769
2896	PHC3	-0.705679	4.7764	-5.74488	0.000130881	0.000922752	0.702633
2900	FZD8	-0.705282	5.00224	-7.94346	7.12188e-06	0.000131354	3.77376
2903	POM121B	-0.704848	0.42398	-2.5879	0.0252875	0.0527037	-3.89561
2905	MCPH1	-0.704682	4.24961	-4.80522	0.000553496	0.00265181	-0.715679
2907	RTN1	-0.704487	2.7839	-4.17982	0.00154717	0.00578719	-1.49475
2908	GTF3C4	-0.70446	6.60839	-4.36834	0.00112871	0.00454866	-1.77041
2909	MARK1	-0.704353	4.67241	-5.33474	0.000241838	0.00144784	0.0999937
2911	ZNF17	-0.704323	2.61878	-2.75012	0.0189346	0.0416401	-4.05001
2916	DYNC1LI1	-0.703731	6.11713	-7.84591	8.004e-06	0.00014109	3.51716
2917	ARHGEF3	-0.703519	3.80109	-4.84401	0.000520223	0.00253637	-0.572278
2920	GPATCH4	-0.703143	7.08213	-8.03444	6.39311e-06	0.00012207	3.66067
2921	RINT1	-0.702874	4.89646	-6.49485	4.52354e-05	0.000446539	1.81485
2925	SLC25A25	-0.702527	4.75141	-7.00347	2.29589e-05	0.000285196	2.55272
2926	EMP1	-0.702375	0.25462	-1.52308	0.156041	0.230977	-5.40692
2932	PKNOX1	-0.701956	4.53979	-4.71128	0.000643725	0.00297333	-0.917594
2938	NEK11	-0.700626	0.561452	-2.96367	0.0129299	0.030689	-3.22546
2939	SLC6A15	-0.700282	6.3306	-8.1505	5.5778e-06	0.000112073	3.87946
2941	VSIG1	-0.700009	0.0480672	-2.23246	0.0473926	0.0874213	-4.41007
2943	RAB35	-0.699659	6.79666	-6.6424	3.703e-05	0.00039007	1.82427
2946	PDCD6IP	-0.699459	7.38194	-6.98966	2.33754e-05	0.000288594	2.27678
2947	PSMC1P1	-0.69945	4.26981	-4.35866	0.00114703	0.00460606	-1.45725
2948	WDR90	-0.699343	6.2522	-6.28945	6.00559e-05	0.000532624	1.35552
2949	SGK3	-0.699312	3.66161	-3.71385	0.00343579	0.010719	-2.50847
2950	ZNF221	-0.699234	1.06231	-2.41261	0.0345177	0.0678719	-4.28119
2954	NCKAP5L	-0.698866	5.77222	-5.60555	0.000160807	0.00107104	0.378894
2955	SFMBT2	-0.698564	5.01478	-4.99835	0.000407347	0.00211662	-0.513202
2957	SIRT1	-0.698238	5.42437	-7.0257	2.23049e-05	0.000281253	2.50233
2958	KLHL36	-0.69819	5.36913	-6.70974	3.38291e-05	0.000369129	2.0667
2959	TMTC3	-0.698119	4.97029	-2.88615	0.01485	0.0343643	-4.21322
2960	ZNF146	-0.698075	6.89751	-7.72511	9.26264e-06	0.000152874	3.28982
2962	CARMIL2	-0.69748	4.50665	-4.62392	0.00074159	0.00330073	-1.04478
2965	SIX1	-0.696831	5.78814	-7.98042	6.81555e-06	0.000127083	3.7341
2966	TET3	-0.696569	4.96445	-3.02625	0.0115633	0.0280129	-3.97376
2968	ANKRD52	-0.696285	7.11699	-5.86516	0.000109806	0.000812073	0.643013
2969	EML1	-0.695871	5.20372	-4.40158	0.00106818	0.00437739	-1.55001
2972	RO60	-0.6953	5.65732	-4.33469	0.00119368	0.00474575	-1.73511
2974	ZNF792	-0.695079	2.00477	-2.78084	0.0179239	0.0398298	-3.80607
2976	KLF7	-0.694955	3.01461	-2.94287	0.0134192	0.0316515	-3.73299
2977	KIF7	-0.694686	6.42394	-8.2109	5.19844e-06	0.000106259	3.94421
2979	TMEM135	-0.694584	4.48313	-4.99947	0.000406629	0.00211369	-0.40316
2980	PAN3	-0.694425	4.60847	-3.55577	0.00452727	0.0133115	-2.95231
2983	VPS18	-0.694321	5.08787	-6.37886	5.30492e-05	0.000495243	1.61096
2986	ARIH2	-0.693545	7.39606	-7.74825	9.00594e-06	0.00015132	3.29
2988	MPP2	-0.692919	6.00651	-7.01884	2.25045e-05	0.000282223	2.43571
2991	UBA6	-0.692578	5.61575	-2.80636	0.0171253	0.0384131	-4.44076
2992	H2BC12	-0.692533	4.93112	-5.94514	9.78136e-05	0.000742783	1.00863
2993	GLMN	-0.69223	4.04789	-5.16461	0.00031418	0.00175386	-0.0817243
2994	CD34	-0.692214	0.227704	-1.97505	0.0739718	0.125971	-4.814
3005	NXF1	-0.690342	6.34575	-7.72939	9.21457e-06	0.000152562	3.3332
3006	KRBA1	-0.690307	4.14606	-4.78325	0.000573327	0.00272872	-0.759228
3007	SGPP1	-0.690136	4.48181	-6.39496	5.18832e-05	0.000487401	1.74454
3011	CCDC88C	-0.689393	5.00607	-5.77633	0.000124984	0.000895575	0.712318
3012	IKZF5	-0.689383	4.40253	-3.35984	0.00639191	0.0174995	-3.28777
3015	HOXD1	-0.689055	1.1616	-2.85952	0.0155734	0.035668	-3.55786
3016	BCLAF1	-0.688929	8.08519	-7.27407	1.62174e-05	0.00022267	2.64841
3018	HERC5	-0.688513	4.29214	-5.05515	0.000372597	0.00198383	-0.334557
3020	PGAM5	-0.688396	7.31763	-4.83338	0.000529124	0.00256871	-1.02903
3023	CSPG5	-0.688302	4.78392	-6.46264	4.72734e-05	0.000459436	1.79523
3026	THUMPD3	-0.687845	5.70204	-7.83243	8.13481e-06	0.000141765	3.53939
3028	BROX	-0.687666	4.90196	-2.89667	0.0145735	0.0338396	-4.19
3032	FAM161B	-0.687375	1.84105	-2.92059	0.0139638	0.0326696	-3.49842
3034	TMEM221	-0.686998	0.471371	-2.29842	0.0422168	0.0797129	-4.3062
3036	SLC30A1	-0.686838	4.53097	-4.81291	0.000546727	0.00262881	-0.756482
3040	PCDH17	-0.686103	3.10234	-3.16011	0.0091096	0.0231755	-3.422
3045	PIP4K2B	-0.685609	6.25549	-4.91402	0.000465396	0.00233522	-0.795219
3047	AFF4	-0.685091	6.3298	-3.37376	0.00623656	0.0171537	-3.50738
3049	PRRX1	-0.684901	1.09301	-1.12423	0.28492	0.377147	-6.08846
3051	APCDD1	-0.684485	2.34296	-1.31713	0.214654	0.300061	-6.14644
3052	ZNF561	-0.684351	4.67087	-4.83446	0.000528209	0.00256518	-0.735527
3056	NAA25	-0.683944	5.96162	-5.44499	0.000204565	0.00128082	0.0876178
3057	PRSS23	-0.683574	4.16638	-5.8726	0.000108626	0.000804664	1.01235
3065	RAB15	-0.682362	4.76253	-6.72152	3.33002e-05	0.000365528	2.17377
3067	TNRC6B	-0.682266	5.46852	-5.83577	0.000114597	0.000840189	0.771737
3069	TMEM184C	-0.682102	4.80882	-4.06789	0.00186968	0.0066933	-2.07445
3072	NMI	-0.681604	0.20942	-2.40412	0.0350398	0.0687395	-4.10942
3073	BARX2	-0.681596	4.1773	-6.03587	8.58809e-05	0.000680688	1.22882
3075	ZNF644	-0.680968	5.48513	-5.24254	0.000278546	0.00159961	-0.171074
3076	LGR4	-0.680694	5.5462	-6.13045	7.5078e-05	0.000621519	1.19872
3077	DTWD2	-0.680641	3.79461	-2.84879	0.015875	0.036194	-4.08685
3081	ZNF778	-0.680381	4.87577	-4.71966	0.000635076	0.0029453	-0.97363
3083	MAPK1	-0.680181	7.01129	-7.13274	1.94243e-05	0.000252422	2.49205
3085	PEDS1-UBE2V1	-0.679872	2.76982	-1.52211	0.156282	0.231308	-6.00525
3086	ARHGAP27	-0.679855	3.73728	-3.04551	0.0111729	0.0272858	-3.71793
3088	NUP188	-0.679126	7.85686	-6.09204	7.9279e-05	0.000645315	0.962312
3092	MGAT2	-0.678369	6.0005	-8.60518	3.31318e-06	7.99931e-05	4.47133
3094	PPP1R12A	-0.678029	5.635	-4.12987	0.00168327	0.00616398	-2.07394
3095	MAP3K1	-0.678024	4.13712	-2.8187	0.0167518	0.0377499	-4.18747
3097	RIF1	-0.677198	6.50868	-3.38342	0.00613108	0.0169459	-3.50519
3099	DNAJC10	-0.677083	6.28404	-7.22133	1.73421e-05	0.000232227	2.67229
3102	MEF2D	-0.676523	5.43011	-6.62378	3.7971e-05	0.000394904	1.93063
3104	DAG1	-0.676232	6.36159	-2.10743	0.0589142	0.104287	-5.72826
3105	REPIN1	-0.676091	7.67667	-9.11037	1.9027e-06	5.72986e-05	4.93666
3106	BACH1	-0.67601	4.56231	-3.77561	0.00308677	0.00987257	-2.54345
3108	ZDHHC11	-0.675686	2.34012	-3.84211	0.0027517	0.0090435	-2.07021
3110	C1orf56	-0.675261	2.88429	-3.34568	0.00655398	0.0178462	-2.97431
3111	KCNK6	-0.675087	1.68561	-3.78691	0.00302698	0.00971284	-1.96406
3114	ACTRT3	-0.674983	1.00022	-2.41672	0.0342676	0.0674584	-4.28318
3116	ERVK3-1	-0.674784	4.05567	-3.5232	0.00479337	0.013914	-2.92417
3117	PSMA4	-0.674534	7.8043	-5.72829	0.00013411	0.000941125	0.407485
3119	ZHX1	-0.674406	6.05498	-5.59921	0.000162331	0.0010769	0.324121
3123	PSME3	-0.673607	7.67755	-6.95469	2.44669e-05	0.000297447	2.21563
3125	POLR1G	-0.673065	5.2542	-3.41987	0.0057491	0.0161096	-3.31753
3127	WLS	-0.672959	6.96495	-8.304	4.66718e-06	9.92818e-05	4.0316
3128	ZNF181	-0.672674	2.57971	-2.77181	0.0182153	0.0403588	-3.93773
3129	FZD1	-0.672556	4.40404	-5.43773	0.000206823	0.00128961	0.289667
3130	ACIN1	-0.672288	8.44325	-9.61	1.12526e-06	4.36752e-05	5.49482
3131	EIF2AK2	-0.672247	5.44794	-3.72991	0.00334127	0.0105085	-2.75885
3132	KPNA3	-0.672156	5.60169	-3.91154	0.00244187	0.00821592	-2.45902
3133	BRD4	-0.671659	7.23097	-3.03382	0.0114083	0.0277163	-4.19189
3134	PPIP5K2	-0.671477	5.15528	-5.17263	0.000310297	0.00173517	-0.24226
3135	HOXA2	-0.671431	0.944531	-2.66568	0.0220145	0.047116	-3.8547
3137	DDX18	-0.670938	7.11115	-6.69966	3.42886e-05	0.000372676	1.87941
3139	DLX2	-0.670924	5.7923	-4.6787	0.000678533	0.00308781	-1.13429
3140	ZFR	-0.670883	6.7935	-6.62535	3.78909e-05	0.000394373	1.79498
3141	NOTCH3	-0.670733	6.65132	-4.10069	0.00176849	0.00640189	-2.22866
3143	CHSY1	-0.670724	5.39633	-4.63866	0.000724046	0.00324389	-1.16623
3145	MBIP	-0.670648	4.05659	-4.93213	0.000452232	0.00228605	-0.448429
3147	MED1	-0.670425	6.5859	-6.90736	2.60322e-05	0.000308775	2.20832
3148	MPZL1	-0.670225	6.54632	-4.00376	0.00208534	0.0072898	-2.39753
3150	ORAI2	-0.670096	5.31257	-4.9836	0.000416923	0.00215484	-0.565428
3151	PWP2	-0.669991	5.51339	-5.50807	0.000186028	0.00119277	0.242216
3153	CACUL1	-0.669676	5.87052	-3.58103	0.00433133	0.0128494	-3.08739
3156	BAG4	-0.669531	5.20439	-2.31493	0.0410089	0.077854	-5.23291
3162	NBPF19	-0.669097	5.434	-4.64469	0.000716988	0.00321757	-1.17758
3163	POLN	-0.668284	2.73499	-2.74632	0.0190636	0.04189	-4.0657
3166	DPH2	-0.667693	6.14622	-4.91153	0.000467235	0.00234007	-0.812321
3169	ZC3H12C	-0.6667	2.78118	-3.31745	0.00688967	0.018606	-3.07089
3170	STIMATE-MUSTN1	-0.666486	3.61746	-4.17766	0.00155282	0.00580512	-1.68047
3171	TRIM25	-0.666398	6.07308	-6.33709	5.62072e-05	0.000512501	1.44682
3172	DENND5B	-0.666364	4.55095	-5.48514	0.000192552	0.00122078	0.338692
3173	SLC1A3	-0.666256	5.39865	-4.8905	0.000483104	0.00240049	-0.762008
3175	CAPZA2	-0.666021	5.72611	-4.94117	0.000445805	0.00226282	-0.686482
3176	GPR27	-0.665901	4.83842	-5.33588	0.000241419	0.00144692	0.0789724
3177	LHX9	-0.665587	1.77529	-2.85194	0.0157857	0.036051	-3.63633
3178	GOLGA7	-0.665576	2.02175	-3.25442	0.00770408	0.0203818	-3.02339
3179	FAM117A	-0.665542	4.38587	-5.89476	0.000105195	0.000786173	1.00149
3180	RIPK1	-0.665383	4.98473	-6.68793	3.48321e-05	0.000376071	2.0915
3185	SLC25A44	-0.664749	5.50671	-6.2052	6.75687e-05	0.000576561	1.29991
3187	DUSP7	-0.664647	5.38812	-5.14128	0.000325763	0.00179931	-0.334219
3191	DIAPH3	-0.664224	5.11988	-4.51009	0.000893186	0.0038036	-1.33185
3192	MALT1	-0.664203	4.26104	-6.07646	8.10539e-05	0.000654826	1.30017
3194	ZNF81	-0.663961	3.62272	-2.78046	0.017936	0.0398437	-4.18806
3195	YRDC	-0.663888	5.08165	-4.41472	0.00104521	0.00430661	-1.51587
3196	KCNC1	-0.663346	3.28494	-4.9004	0.00047556	0.00236961	-0.363551
3197	SPDYE16	-0.663115	1.43607	-2.00371	0.070435	0.121085	-4.99901
3198	OLIG2	-0.663104	3.14993	-4.98307	0.000417269	0.00215581	-0.239509
3199	HEYL	-0.662982	3.66348	-5.0706	0.000363698	0.00195173	-0.182922
3203	NES	-0.662648	3.523	-4.92546	0.000457033	0.00230176	-0.380974
3204	VANGL1	-0.662636	5.30084	-3.82838	0.00281766	0.00919358	-2.56968
3205	KIF26B	-0.662575	2.17588	-2.78974	0.0176411	0.0393184	-3.84583
3210	PHLPP2	-0.662315	4.32634	-2.75314	0.0188328	0.0414632	-4.34416
3211	LMTK2	-0.662235	5.48988	-2.91809	0.0140264	0.0327885	-4.23811
3213	STAC2	-0.662028	2.61995	-4.5966	0.000775328	0.00340738	-0.739546
3214	ULBP3	-0.661805	4.40599	-2.49437	0.0298624	0.0604081	-4.80217
3215	TDRP	-0.661673	0.202448	-1.67651	0.12188	0.189296	-5.30009
3220	ATRX	-0.661563	6.06587	-2.69015	0.0210742	0.0454774	-4.70987
3222	PDPK1	-0.661265	6.07188	-7.23271	1.70926e-05	0.000230495	2.70995
3226	RBSN	-0.660833	5.82895	-3.72222	0.00338618	0.010591	-2.81582
3227	LHFPL6	-0.660691	3.65517	-5.4385	0.000206582	0.0012887	0.422181
3232	EXOC7	-0.660264	7.11781	-8.57877	3.41298e-06	8.11061e-05	4.34061
3234	PRR12	-0.660164	5.97623	-3.89286	0.0025215	0.00842752	-2.52898
3235	NUP155	-0.660078	6.88267	-3.43801	0.00556818	0.0156932	-3.43812
3237	FMN2	-0.659967	4.91496	-4.46449	0.000962747	0.00402502	-1.39241
3238	HDAC4	-0.659824	3.80808	-3.35653	0.0064294	0.0175774	-3.17488
3241	CPNE8	-0.659429	3.51741	-4.83108	0.000531071	0.00257431	-0.526409
3242	FAM98A	-0.659416	6.38271	-6.00187	9.01597e-05	0.000701667	0.907621
3243	LRRC3	-0.659329	4.32117	-5.83131	0.000115344	0.000844303	0.930789
3244	FAM117B	-0.659326	4.60508	-3.67224	0.00369367	0.0113209	-2.74786
3245	HOXC8	-0.659269	2.53597	-3.49427	0.00504323	0.0145116	-2.67321
3246	FAM3C	-0.659255	5.46921	-6.85992	2.77095e-05	0.000320285	2.26018
3247	MARCHF6	-0.659222	6.97804	-6.54063	4.24989e-05	0.000426023	1.66419
3248	RFWD3	-0.659197	6.81309	-5.73497	0.000132799	0.000935173	0.465833
3251	CHORDC1	-0.658998	6.3329	-4.66652	0.000692041	0.00313146	-1.24153
3252	MTMR4	-0.658803	5.76422	-3.72852	0.00334934	0.0105242	-2.80092
3254	SP9	-0.658703	4.27663	-6.24912	6.35343e-05	0.000552188	1.5422
3255	ALG11	-0.658663	5.06608	-5.98815	9.19506e-05	0.000711374	1.04276
3256	HOXD13	-0.658562	6.90548	-9.3274	1.51039e-06	5.06685e-05	5.21931
3257	WDR82	-0.658287	7.49893	-6.50035	4.48969e-05	0.000443842	1.57649
3259	CDC42BPA	-0.657901	6.15363	-3.8886	0.00254001	0.00846856	-2.55352
3260	STX11	-0.657865	-0.175782	-2.28292	0.0433823	0.0814291	-4.33921
3262	SLC2A6	-0.657686	4.28131	-5.54333	0.000176451	0.00114651	0.460768
3263	SOS2	-0.657639	3.87276	-5.37346	0.000227986	0.00138218	0.301805
3264	HOXB8	-0.657606	4.21315	-4.7391	0.000615484	0.00288095	-0.809371
3265	NR2F2	-0.657561	6.58861	-5.43641	0.000207235	0.00129159	0.0167373
3266	CIPC	-0.657555	4.76628	-4.19757	0.00150162	0.00565258	-1.83702
3267	ZNF219	-0.657545	4.81862	-6.19661	6.83897e-05	0.00058065	1.40226
3268	CLMP	-0.657396	2.06691	-2.5024	0.0294399	0.0597546	-4.28492
3270	ITPK1	-0.657276	6.38449	-8.78772	2.70382e-06	7.01393e-05	4.65006
3273	WDR77	-0.656894	7.32295	-6.53706	4.27055e-05	0.000427464	1.63351
3274	SLC25A30	-0.656722	4.11426	-6.03385	8.61289e-05	0.000681858	1.25677
3275	ZBTB10	-0.656556	5.47041	-2.32821	0.0400615	0.0765041	-5.25151
3278	CCAR1	-0.656301	6.75319	-7.52141	1.18938e-05	0.000179436	3.02511
3280	THUMPD1	-0.656235	5.43348	-4.67674	0.000680685	0.00309657	-1.10842
3283	KHNYN	-0.655875	6.08902	-5.69612	0.000140617	0.000970752	0.488807
3285	PELI1	-0.655781	4.35414	-4.66122	0.000698018	0.00315116	-0.979354
3286	KATNAL1	-0.655753	3.71577	-4.3112	0.00124133	0.00488619	-1.47816
3287	HERC2P3	-0.655599	3.85003	-3.12445	0.00970659	0.024357	-3.61654
3289	SBNO1	-0.655318	6.01511	-2.89272	0.0146768	0.0340293	-4.33897
3291	LIMD2	-0.655178	4.88915	-5.56288	0.000171368	0.00112423	0.449203
3293	ZNF551	-0.655124	3.03149	-2.68083	0.0214276	0.0461228	-4.21202
3296	ZNF823	-0.654737	2.00099	-2.34781	0.0387022	0.0743469	-4.56144
3297	CHIC1	-0.654715	2.50208	-2.86994	0.0152863	0.0351584	-3.83518
3301	ZHX3	-0.654173	5.76515	-7.36736	1.44153e-05	0.000207791	2.89469
3302	TUT7	-0.654149	4.30822	-5.1869	0.000303518	0.00170908	-0.0960499
3303	MYH14	-0.654125	5.35744	-3.56149	0.00448212	0.0132159	-3.03803
3304	CHRNA3	-0.654058	2.21976	-2.69961	0.0207215	0.0448194	-4.10195
3305	DDX52	-0.653986	6.02898	-6.24972	6.34808e-05	0.000552076	1.32877
3307	HERC3	-0.653871	4.07153	-3.84228	0.0027509	0.0090435	-2.33877
3308	ZMPSTE24	-0.65373	5.76583	-4.60076	0.000770083	0.00339311	-1.28188
3309	MAX	-0.653585	6.16278	-7.82344	8.22337e-06	0.000142577	3.48613
3311	ZNF618	-0.653428	5.53886	-4.26596	0.00133879	0.00515968	-1.83029
3312	IDE	-0.653295	5.5085	-4.83794	0.000525283	0.00255462	-0.856998
3313	C20orf204	-0.652803	1.30557	-2.26836	0.0445048	0.0830638	-4.58394
3314	ZMYM4	-0.652633	6.37231	-4.23951	0.00139947	0.00534504	-1.95928
3315	IRAK2	-0.652515	2.55211	-3.91392	0.00243192	0.0081926	-1.94494
3316	LRIG1	-0.652403	6.19568	-6.40706	5.10252e-05	0.000483672	1.54299
3317	KIF3A	-0.652322	4.92278	-2.97888	0.0125836	0.0300526	-4.03615
3320	KPNA4	-0.652299	6.08349	-4.11947	0.00171313	0.00624472	-2.14536
3321	C3orf38	-0.652273	4.39229	-5.80663	0.00011957	0.000867294	0.871954
3322	PPP6R3	-0.652168	6.74469	-4.19155	0.00151692	0.00569441	-2.08807
3328	ZNF641	-0.651786	4.14193	-3.81772	0.00286998	0.00932846	-2.41568
3329	DIS3	-0.651729	7.43639	-7.46234	1.27995e-05	0.000190146	2.91336
3330	PSD2	-0.651682	-0.649708	-0.909901	0.382438	0.477495	-5.99665
3331	OSBPL6	-0.651468	4.85436	-4.55167	0.000834341	0.0036153	-1.23744
3334	H1-2	-0.651222	3.25422	-3.92075	0.00240359	0.00812129	-2.07989
3337	WASHC2A	-0.65101	5.40485	-7.75577	8.92422e-06	0.000150318	3.47562
3339	GPR137C	-0.650891	2.43812	-3.22741	0.00808245	0.021136	-3.12401
3340	NCAPG2	-0.650888	7.28673	-8.6551	3.13302e-06	7.74289e-05	4.41935
3342	MBD2	-0.650574	4.76969	-2.00299	0.0705218	0.121219	-5.69432
3343	DDX31	-0.650516	0.353117	-0.55523	0.589883	0.67324	-6.6429
3344	NBPF12	-0.650494	2.95512	-3.23264	0.00800766	0.0209928	-3.22356
3345	CAND1	-0.650455	7.51845	-5.8418	0.000113597	0.000834209	0.590137
3346	CBX6	-0.650333	7.8825	-4.62013	0.000746184	0.00331792	-1.40364
3351	TMED10	-0.649962	7.27852	-6.79383	3.0242e-05	0.000342339	2.01642
3357	PWP1	-0.649394	6.75863	-6.99821	2.31167e-05	0.00028618	2.32751
3360	SHROOM3	-0.649151	4.64281	-3.63181	0.00396347	0.0119776	-2.82892
3361	PPFIBP1	-0.649098	4.76719	-3.78201	0.00305271	0.00978438	-2.57429
3362	KDM2A	-0.648796	6.66099	-5.99164	9.14917e-05	0.00071025	0.863199
3365	SEH1L	-0.648433	5.48405	-3.38272	0.00613861	0.0169598	-3.39438
3366	PCM1	-0.648381	4.98857	-4.24055	0.00139703	0.00534086	-1.7958
3367	SERTAD1	-0.648226	3.04363	-4.07389	0.00185074	0.00664652	-1.77229
3369	NOMO3	-0.648138	6.72038	-4.1217	0.00170669	0.00622792	-2.21071
3371	INTS14	-0.647884	5.47203	-5.54281	0.000176588	0.00114685	0.331008
3372	SMPD1	-0.647841	3.32799	-3.42266	0.00572089	0.0160495	-2.93813
3373	SFXN5	-0.647421	4.31806	-3.90093	0.00248675	0.00833186	-2.30626
3374	EHD4	-0.647121	5.689	-5.80795	0.000119339	0.000866543	0.69087
3376	TDG	-0.646695	6.12992	-8.42314	4.07106e-06	8.96886e-05	4.22601
3378	RNF138	-0.64666	6.94775	-7.17019	1.8513e-05	0.000243498	2.55006
3380	FBXO21	-0.646632	5.09006	-4.79456	0.000563022	0.00268344	-0.847708
3381	MT1F	-0.646501	1.30015	-2.73041	0.019613	0.0428616	-3.73272
3382	FLCN	-0.6462	4.92109	-5.26067	0.000270884	0.00157021	-0.0624381
3383	IGLON5	-0.646185	-0.15792	-2.21551	0.0488184	0.0896378	-4.36239
3387	ZNF404	-0.645986	0.498606	-1.8177	0.0965058	0.156019	-5.09455
3388	RRP9	-0.645591	5.97995	-5.51948	0.00018287	0.00117641	0.208386
3391	PPFIA1	-0.645371	6.65781	-8.54538	3.54386e-06	8.31787e-05	4.32896
3395	ZNF420	-0.644932	2.7444	-1.91947	0.0813078	0.135726	-5.42096
3397	SLC5A3	-0.644861	4.88919	-3.02714	0.0115451	0.0279736	-3.95169
3400	GSKIP	-0.644604	3.70638	-4.79958	0.000558513	0.00266809	-0.626148
3404	EDC4	-0.644233	7.52297	-7.69023	9.66461e-06	0.000156997	3.20691
3405	ABCA1	-0.644074	1.51412	-1.78576	0.101786	0.1631	-5.37366
3406	ETF1	-0.644043	7.62765	-6.93457	2.51197e-05	0.000301636	2.18852
3409	ERO1A	-0.643848	5.92312	-4.23399	0.0014125	0.00537804	-1.91732
3410	ARHGEF26	-0.643632	4.88773	-6.23518	6.47858e-05	0.000560913	1.44334
3411	DNAAF8	-0.643615	-0.028387	-1.92606	0.080404	0.134614	-4.8803
3412	LRRC26	-0.643605	0.538372	-2.67849	0.0215172	0.0462644	-3.79571
3413	UBR3	-0.643301	5.02082	-3.74968	0.00322858	0.010237	-2.66671
3415	PRPF4	-0.643126	6.38773	-8.36128	4.36962e-06	9.5034e-05	4.12981
3416	ZBED1	-0.64304	5.54568	-6.2428	6.40991e-05	0.000556287	1.37018
3420	CLIP3	-0.642633	0.785559	-1.16153	0.270085	0.361487	-6.0375
3421	TRIM33	-0.642243	6.20843	-4.32244	0.00121828	0.00482098	-1.80464
3422	ZNF782	-0.641942	2.69112	-2.0712	0.0627201	0.109865	-5.21065
3426	EIF2S1	-0.641753	6.26943	-5.75524	0.000128906	0.000912616	0.534938
3427	CDC27	-0.64174	6.63457	-5.89006	0.000105912	0.000788855	0.721895
3428	DNASE1L2	-0.641592	1.38393	-2.79654	0.0174281	0.0389541	-3.69112
3429	EFTUD2	-0.64146	7.99118	-6.96721	2.40699e-05	0.000294229	2.22821
3430	LINS1	-0.641452	3.71669	-4.86423	0.000503722	0.00248173	-0.523203
3431	VAV3	-0.641226	2.61881	-3.3358	0.0066695	0.0181136	-2.96288
3433	FAM83D	-0.641142	5.29083	-6.7198	3.33766e-05	0.000365528	2.06927
3434	CBFB	-0.641105	5.84701	-3.68304	0.00362485	0.0111603	-2.90159
3435	MARCHF7	-0.640962	5.80837	-6.86868	2.73913e-05	0.000319048	2.24673
3437	WT1	-0.640736	3.2356	-3.34482	0.00656393	0.0178638	-3.10202
3441	CCDC136	-0.640316	3.51576	-3.67931	0.0036485	0.0112153	-2.55015
3442	TCF3	-0.640075	7.48509	-8.06995	6.13081e-06	0.000119052	3.6965
3447	AKAP9	-0.639603	5.23395	-3.46975	0.00526552	0.0150524	-3.19623
3448	DLX1	-0.639603	4.709	-4.83291	0.000529519	0.00256971	-0.726897
3450	RPAP1	-0.639469	5.73129	-5.31843	0.000247939	0.00147494	-0.0878465
3451	NEK4	-0.639466	5.59875	-5.2536	0.000273847	0.00158193	-0.160723
3454	GSC	-0.639274	1.74958	-3.18667	0.00868916	0.0223697	-3.02179
3455	NDRG2	-0.639247	5.19352	-5.62732	0.000155688	0.00104569	0.497694
3456	ASTE1	-0.639191	3.13502	-3.32229	0.00683091	0.0184671	-3.10298
3457	CDC25A	-0.63907	7.2481	-6.39923	5.1579e-05	0.000486432	1.44083
3458	SEPTIN11	-0.63905	7.13161	-2.89288	0.0146724	0.0340293	-4.43658
3459	DPYSL5	-0.638877	6.93372	-5.9888	9.18642e-05	0.000711111	0.845907
3464	CCDC24	-0.63841	2.17157	-3.10624	0.0100265	0.0249753	-3.27356
3465	CLMN	-0.638406	3.62868	-2.80576	0.0171436	0.0384288	-4.08289
3466	CEP350	-0.638386	5.60508	-5.15376	0.000319507	0.0017763	-0.348719
3470	NGDN	-0.638036	5.35922	-5.11651	0.000338557	0.00185922	-0.360018
3471	PIGW	-0.63795	4.70133	-6.63589	3.73563e-05	0.000392304	2.032
3474	NUDT4P2	-0.637416	1.86635	-3.06088	0.0108708	0.0267161	-3.32291
3475	PIP5K1C	-0.637385	5.92753	-1.69527	0.118196	0.184642	-6.31003
3479	RANBP10	-0.637023	5.01727	-6.41407	5.05348e-05	0.000480363	1.69462
3480	EN2	-0.636922	6.83417	-7.8933	7.56159e-06	0.000135959	3.50185
3482	RAB2B	-0.636577	4.09729	-2.82765	0.016486	0.0372932	-4.1362
3483	FPGT-TNNI3K	-0.636441	0.596234	-0.5011	0.626206	0.704929	-6.43911
3484	DUSP5	-0.636379	2.0476	-3.59165	0.00425159	0.012657	-2.43517
3486	TRIM38	-0.636307	2.7984	-3.82592	0.00282964	0.00922824	-2.11769
3487	TUBB2A	-0.636231	6.45455	-6.7471	3.21822e-05	0.000356072	1.99993
3488	PRPF4B	-0.636224	6.70496	-7.15364	1.89099e-05	0.000247632	2.53933
3489	RAET1G	-0.63621	0.61704	-2.69341	0.0209519	0.0452636	-3.74806
3491	TEDC1	-0.635461	5.67098	-5.43536	0.000207565	0.00129305	0.121062
3492	BMT2	-0.635403	3.14508	-3.69015	0.00358033	0.0110581	-2.4478
3493	TGFBR3	-0.635302	4.9861	-3.1172	0.00983261	0.0246024	-3.80584
3494	PRTG	-0.635294	3.49959	-2.25705	0.0453957	0.0844505	-5.06063
3496	CARD9	-0.63518	0.996431	-2.34461	0.0389211	0.0746724	-4.42551
3497	CGN	-0.634974	5.53957	-6.28883	6.01077e-05	0.000532624	1.43345
3502	ESCO2	-0.633986	3.83247	-3.8923	0.00252392	0.00842941	-2.22788
3503	EIF5A2	-0.633845	2.70425	-2.22661	0.0478799	0.0881409	-4.93434
3504	CFAP44	-0.633838	2.7397	-3.42012	0.00574654	0.016106	-2.89422
3505	GPR137B	-0.633578	3.09997	-4.32104	0.00122112	0.00482882	-1.33677
3506	NSF	-0.633407	6.15729	-6.97204	2.39188e-05	0.000293702	2.35044
3507	KCTD2	-0.633358	5.29516	-6.69512	3.44977e-05	0.000374244	2.05591
3508	ABCF1	-0.633129	7.77756	-6.86745	2.74359e-05	0.000319266	2.0904
3509	FOXJ3	-0.633065	5.53828	-4.4384	0.00100508	0.00416909	-1.52986
3514	CANT1	-0.632686	6.17651	-4.08056	0.0018299	0.00658734	-2.21721
3516	RBAK	-0.632528	4.61963	-4.19281	0.00151371	0.0056855	-1.84032
3518	NCALD	-0.632171	1.55325	-2.03403	0.0668651	0.11596	-4.97425
3521	ZMYM2	-0.631738	5.4523	-5.28333	0.000261626	0.00152959	-0.102041
3522	NAA16	-0.631442	4.10518	-3.38048	0.00616299	0.0170098	-3.19665
3524	IRF2BP2	-0.631201	7.14489	-4.39036	0.00108823	0.00443416	-1.76182
3526	OSBPL10	-0.631088	3.2443	-2.42489	0.033776	0.0666933	-4.6973
3527	APOE	-0.631006	2.71572	-4.15616	0.00161014	0.00596692	-1.52464
3528	IRF9	-0.63083	1.84003	-2.41978	0.034083	0.067163	-4.39438
3529	AVL9	-0.630725	5.55927	-5.14539	0.000323688	0.00179193	-0.334699
3531	OSGIN2	-0.630572	3.99088	-4.90197	0.000474382	0.00236808	-0.50102
3535	ROCK2	-0.629618	5.36959	-3.25713	0.0076671	0.0202958	-3.5977
3536	PRKD1	-0.629547	3.934	-4.09181	0.00179531	0.00648172	-1.8522
3537	CRACD	-0.629538	4.32416	-4.33506	0.00119294	0.00474558	-1.54496
3539	IVD	-0.629484	6.20384	-6.20926	6.71844e-05	0.000574002	1.25373
3540	USB1	-0.629477	5.9811	-6.65429	3.64419e-05	0.00038579	1.90841
3541	PAPOLG	-0.629026	4.22354	-2.27339	0.0441137	0.0825278	-5.14113
3542	MITF	-0.628811	3.04761	-3.56503	0.00445437	0.0131569	-2.64649
3544	ORC4	-0.628776	5.63799	-3.52813	0.00475208	0.0138201	-3.14122
3547	SGK1	-0.628568	2.08968	-2.15717	0.0540437	0.0972357	-4.93762
3549	WASH5P	-0.628344	5.80515	-5.19144	0.000301394	0.00170135	-0.312417
3551	DPP9	-0.627381	6.56332	-5.91087	0.000102771	0.000771807	0.746372
3552	ITIH4	-0.627328	1.1699	-2.18343	0.0516283	0.0936836	-4.67162
3553	CUL4A	-0.627148	5.34153	-6.89919	2.63131e-05	0.000310326	2.34319
3554	SUMO3	-0.627049	6.96756	-7.11789	1.97989e-05	0.000256311	2.48481
3555	ZNF620	-0.626528	3.96395	-4.69735	0.000658373	0.00301728	-0.851714
3556	STARD5	-0.626177	2.64786	-3.32112	0.00684505	0.0184943	-3.02007
3558	OXSR1	-0.625632	6.1756	-6.58943	3.97759e-05	0.000407748	1.8064
3560	BEX3	-0.625167	8.26125	-4.95394	0.000436896	0.00222925	-0.842245
3561	BCOR	-0.625052	8.19732	-6.30471	5.87929e-05	0.000526117	1.27797
3563	HOXA5	-0.625005	5.64002	-6.53122	4.30462e-05	0.000430241	1.78427
3565	TJP3	-0.62494	1.50983	-2.94741	0.0133108	0.0314558	-3.47042
3567	PROSER1	-0.624778	6.20636	-4.59698	0.000774841	0.00340635	-1.32649
3569	SMC1A	-0.624547	9.03948	-7.31669	1.53656e-05	0.000214891	2.715
3570	ATL3	-0.624447	4.93788	-4.66545	0.00069325	0.00313484	-1.04645
3571	TRAF3IP1	-0.624318	5.30416	-4.73666	0.000617906	0.00288597	-0.990125
3574	MCM10	-0.624155	6.46363	-4.27676	0.00131482	0.0050991	-1.90977
3575	TRMT13	-0.623991	1.39604	-2.07521	0.0622876	0.109211	-4.91532
3576	DNAJA1	-0.623982	7.94876	-5.72187	0.000135381	0.000948089	0.393685
3578	BCAR1	-0.62367	6.16775	-7.95775	7.00178e-06	0.000129937	3.64721
3579	DNAJC22	-0.623541	2.7983	-3.45362	0.0054171	0.0153694	-2.79134
3582	SARM1	-0.623442	4.72817	-3.12843	0.00963789	0.0242114	-3.70948
3584	PCNX4	-0.623317	5.45779	-5.27648	0.000264388	0.00153977	-0.0999298
3585	CYP27C1	-0.623276	2.46672	-3.20069	0.00847539	0.0219315	-3.20291
3586	MTARC1	-0.623159	5.77124	-6.33351	5.64868e-05	0.000513252	1.47693
3589	CHAMP1	-0.622765	4.11963	-3.86345	0.00265233	0.00877323	-2.28534
3592	GMIP	-0.622731	4.31326	-4.84821	0.000516743	0.00252665	-0.660972
3595	FAM126A	-0.622113	5.57175	-4.04063	0.00195838	0.0069396	-2.22659
3597	PIAS4	-0.621941	5.84895	-4.81585	0.00054416	0.00262018	-0.922909
3599	CRYBG3	-0.62189	4.39202	-2.64269	0.0229357	0.0486904	-4.55194
3600	EML5	-0.621679	2.85386	-2.39797	0.0354232	0.0693814	-4.71803
3605	TARBP1	-0.621357	6.20739	-7.24541	1.68185e-05	0.000228842	2.72242
3606	HELZ	-0.621144	5.31162	-2.52124	0.0284708	0.0581037	-4.91799
3607	NOP2	-0.621112	7.2303	-5.02745	0.000389137	0.00204624	-0.702785
3608	RRN3	-0.62097	5.71734	-6.94672	2.47233e-05	0.000298424	2.363
3611	SPTB	-0.620817	4.76177	-5.28564	0.000260702	0.00152549	-0.0246565
3612	MYO1E	-0.620786	4.91512	-3.82563	0.00283106	0.00923064	-2.52408
3613	RHOU	-0.620782	4.64665	-5.68015	0.00014397	0.000986883	0.651835
3614	SOWAHA	-0.620738	3.52529	-4.20695	0.00147811	0.00558425	-1.62575
3619	DACT3	-0.620142	2.98543	-4.62704	0.000737845	0.00328945	-0.778799
3620	SLC2A1	-0.619954	6.07188	-4.69158	0.000664541	0.00303343	-1.13893
3621	GLOD4	-0.619888	4.55819	-3.67718	0.00366204	0.0112468	-2.71716
3623	SYNJ2BP-COX16	-0.61937	1.76913	-2.95238	0.0131933	0.0312051	-3.46215
3626	UBE2H	-0.619215	6.09191	-6.76011	3.16291e-05	0.000351854	2.05871
3627	RC3H1	-0.619174	3.88668	-1.71024	0.115326	0.180873	-6.00121
3630	ADAMTS17	-0.619059	3.57692	-4.13345	0.00167311	0.00613503	-1.76573
3632	PDE12	-0.61881	5.88408	-3.16226	0.00907469	0.023117	-3.84344
3633	SETD1A	-0.618604	7.53117	-5.74259	0.000131322	0.000925381	0.433856
3637	ZNF316	-0.618284	6.48654	-6.21222	6.69057e-05	0.000572237	1.21434
3638	TJP1	-0.617895	5.71274	-2.38503	0.0362421	0.0705888	-5.19542
3639	ZNF594	-0.617826	2.9293	-3.14387	0.00937663	0.0237283	-3.38357
3640	OTUD4	-0.617332	5.88206	-4.38447	0.00109892	0.00446164	-1.67726
3642	PSMC1	-0.617193	6.60002	-6.86208	2.76308e-05	0.000319959	2.15891
3643	PRKAA1	-0.616862	2.93416	-3.5161	0.00485348	0.0140518	-2.73647
3647	SECISBP2L	-0.616632	4.13641	-3.83841	0.00276931	0.0090794	-2.36907
3648	GTF2IRD2B	-0.616567	2.30619	-1.7148	0.114465	0.179835	-5.6256
3650	INF2	-0.616095	6.53219	-6.69366	3.45653e-05	0.000374379	1.93351
3651	CC2D1B	-0.61606	5.67796	-3.4091	0.00585935	0.0163569	-3.37593
3654	DHX30	-0.615551	8.33231	-8.44574	3.96758e-06	8.80622e-05	4.15007
3658	CHD8	-0.615316	7.03263	-5.84691	0.000112755	0.000829368	0.625939
3659	LMAN1	-0.615218	6.8613	-5.81816	0.000117575	0.000857399	0.591758
3660	PIGA	-0.61516	4.36417	-4.84695	0.000517782	0.00253016	-0.667961
3664	FHIP2A	-0.614517	3.64163	-3.40031	0.00595089	0.0165488	-3.07629
3665	TMEM67	-0.614414	3.60692	-3.02055	0.0116815	0.0282439	-3.72347
3668	TLX3	-0.613799	0.549317	-2.36786	0.0373579	0.0723163	-4.25702
3670	TPM3P9	-0.613358	3.17727	-2.17524	0.05237	0.0947134	-5.11966
3672	PTBP3	-0.613189	5.66275	-2.29664	0.0423491	0.0798739	-5.3385
3674	SHPK	-0.613182	5.39767	-6.45105	4.80306e-05	0.000463693	1.69083
3675	PPP2R2A	-0.6129	6.03313	-6.02652	8.70355e-05	0.000685442	0.992044
3678	C12orf43	-0.612722	5.52411	-5.92037	0.000101371	0.000765093	0.890913
3679	MSI2	-0.612239	6.13262	-5.38425	0.000224279	0.00136648	-0.0372157
3680	SLC27A3	-0.612173	3.67693	-3.9235	0.00239224	0.00809101	-2.12768
3681	ZNF774	-0.612132	3.06428	-2.7806	0.0179314	0.0398401	-4.02094
3686	ZNF613	-0.611716	1.54034	-2.15856	0.0539125	0.0970511	-4.78267
3687	FOXA1	-0.611695	3.65464	-5.71703	0.000136351	0.000952423	0.803212
3689	SPTY2D1	-0.611583	4.9412	-4.63066	0.000733508	0.00327872	-1.13091
3690	CORO1C	-0.611553	7.28661	-8.06086	6.19682e-06	0.00011965	3.69349
3691	INSM1	-0.611322	2.95905	-3.92492	0.00238644	0.0080808	-1.98677
3693	KIRREL1	-0.611217	5.55204	-6.25688	6.28486e-05	0.000548031	1.39556
3696	NUP98	-0.610767	6.83161	-5.4064	0.000216867	0.0013363	-0.0559939
3698	LIN28B	-0.610661	6.10131	-3.83758	0.00277328	0.00909022	-2.65564
3701	ENPP1	-0.610519	4.92376	-2.72439	0.019825	0.0432346	-4.48688
3702	RDH11	-0.610477	6.36863	-6.96204	2.42333e-05	0.000295649	2.32299
3703	USP7	-0.610096	7.38749	-6.35914	5.45156e-05	0.000505133	1.37261
3704	TEX261	-0.610062	6.91086	-8.53924	3.56851e-06	8.34155e-05	4.29705
3708	PIK3R1	-0.609477	4.17833	-3.29328	0.00719099	0.0192416	-3.35435
3709	CSNK2A1	-0.609299	7.49047	-6.62896	3.77069e-05	0.000393467	1.76224
3712	MTMR10	-0.609126	3.25623	-3.30175	0.00708397	0.0190113	-3.1545
3713	CEP97	-0.609103	4.38396	-3.25897	0.00764215	0.0202514	-3.44315
3714	RRP1B	-0.60897	7.55831	-3.69127	0.0035733	0.0110466	-3.02576
3715	ZNF282	-0.608745	7.38792	-6.78769	3.04896e-05	0.000342339	1.99276
3716	ATP2A2	-0.608671	8.46472	-6.60444	3.89761e-05	0.000401975	1.71715
3717	SORBS2	-0.608578	1.794	-2.08778	0.0609507	0.107347	-4.95803
3721	INTS5	-0.607825	5.59189	-4.44848	0.000988507	0.00411162	-1.51433
3722	SRP68	-0.607716	7.38666	-4.21511	0.00145798	0.00552221	-2.08547
3723	PHC2	-0.607623	6.23624	-6.99086	2.33391e-05	0.000288509	2.37919
3724	SYCP2	-0.607576	1.78046	-2.19674	0.0504441	0.0919398	-4.82249
3725	ZBTB2	-0.607516	4.7413	-5.40799	0.000216344	0.00133489	0.184272
3726	LBR	-0.607506	7.58316	-4.65815	0.000701496	0.00316266	-1.33116
3727	PAK2	-0.607285	6.30964	-3.69188	0.00356955	0.0110425	-2.93322
3728	KITLG	-0.607138	4.07662	-4.46888	0.000955805	0.00400696	-1.24692
3729	FAM3C2P	-0.607126	1.78481	-2.22811	0.0477547	0.087984	-4.76538
3730	ZNF252P	-0.606904	1.01168	-1.97253	0.0742902	0.126434	-5.0152
3731	AGFG2	-0.606872	3.63004	-3.72888	0.00334722	0.0105199	-2.45847
3734	CACNA2D1	-0.606748	3.99572	-3.35115	0.00649084	0.0177169	-3.21218
3735	EML4	-0.606686	6.42305	-3.91638	0.00242166	0.00816843	-2.54478
3736	SART3	-0.606559	6.74665	-5.81973	0.000117305	0.000855893	0.603923
3737	MARCHF8	-0.606551	4.91917	-5.08521	0.000355489	0.00192593	-0.353121
3738	CDYL	-0.60648	5.17611	-6.05514	8.35519e-05	0.000666895	1.14069
3739	SYNDIG1	-0.606165	1.89732	-3.40563	0.00589532	0.0164346	-2.66975
3740	LRRC8E	-0.606145	3.76305	-2.64619	0.0227933	0.0484411	-4.43129
3741	METTL7B	-0.606099	2.84771	-4.29182	0.00128215	0.00499632	-1.35255
3743	TEKTIP1	-0.605684	0.34008	-2.05569	0.0644189	0.112363	-4.76924
3744	CCDC134	-0.605663	4.91703	-2.73656	0.019399	0.0424895	-4.46878
3746	NUP50	-0.605146	7.14783	-7.34043	1.49122e-05	0.000211148	2.76019
3751	CNOT7	-0.60474	6.03381	-6.51243	4.41629e-05	0.000437541	1.7116
3752	DDHD1	-0.604716	4.99572	-4.51803	0.000881625	0.0037709	-1.31316
3753	BAZ2B	-0.604575	3.65704	-3.63705	0.00392741	0.0119004	-2.66682
3754	BRCC3	-0.604356	5.65898	-7.83718	8.08844e-06	0.000141138	3.54277
3757	TET2	-0.60371	4.28949	-3.62574	0.00400572	0.0120758	-2.78524
3758	MON1B	-0.603633	5.88348	-5.20798	0.000293788	0.00166951	-0.281241
3760	CAPRIN1	-0.603277	8.24916	-4.92043	0.00046069	0.00231674	-0.898174
3761	TEAD1	-0.603201	5.8954	-5.36297	0.000231654	0.00140012	-0.0288397
3762	CYTH1	-0.603119	3.51218	-2.34692	0.0387628	0.0744279	-4.89496
3763	DNAAF2	-0.603022	4.72483	-6.62678	3.78178e-05	0.000394216	2.04102
3767	MBOAT2	-0.602359	5.67776	-5.6975	0.00014033	0.000969456	0.523893
3770	ALKBH1	-0.601892	4.08567	-5.08846	0.000353693	0.00192006	-0.217878
3775	WDR43	-0.601464	6.95468	-5.71645	0.000136467	0.000952745	0.423589
3776	RANBP2	-0.601394	7.30323	-5.28947	0.000259175	0.00151918	-0.272194
3778	B4GALT6	-0.601334	4.76166	-2.97275	0.0127218	0.0303383	-4.02566
3779	TMEM63A	-0.601269	5.27004	-5.95239	9.67987e-05	0.000737547	0.97621
3781	KIF11	-0.60123	6.80098	-5.14596	0.0003234	0.00179135	-0.46744
3782	SETX	-0.601105	5.76145	-3.90849	0.00245466	0.00824876	-2.48887
3783	KDM3A	-0.6008	5.47776	-5.07079	0.000363592	0.00195173	-0.45021
3786	EPN2	-0.600497	5.34372	-5.39646	0.00022016	0.00135047	0.0939996
3793	MTMR1	-0.599621	6.35039	-6.15529	7.24884e-05	0.000607482	1.14637
3795	CICP15	-0.599308	-0.019655	-1.97793	0.0736085	0.125462	-4.79767
3796	SUFU	-0.599303	5.40523	-5.38695	0.000223363	0.00136334	0.0688431
3802	RC3H2	-0.59884	5.70472	-4.68493	0.000671719	0.00306193	-1.13747
3804	MRPL46	-0.598448	4.79186	-4.30137	0.00126185	0.00494731	-1.66824
3806	DSG2	-0.598109	7.82895	-5.91805	0.000101711	0.000767029	0.702005
3809	AAGAB	-0.597954	6.13228	-7.73626	9.13796e-06	0.000152357	3.36806
3815	BTBD6	-0.597362	5.79266	-6.00691	8.95117e-05	0.000698068	0.997075
3816	CAVIN1	-0.597283	4.83457	-4.17068	0.00157119	0.0058577	-1.89964
3817	ASF1A	-0.597187	4.83732	-3.14792	0.00930924	0.0235819	-3.72663
3818	CDH26	-0.597029	-0.228526	-1.82392	0.0955074	0.1546	-5.05235
3820	PI4KAP2	-0.596982	6.26678	-1.58095	0.14228	0.214295	-6.53239
3824	PABPN1	-0.59587	7.98499	-7.63467	1.03441e-05	0.000163306	3.12848
3826	C15orf39	-0.595693	6.85365	-4.08674	0.00181083	0.00652735	-2.27959
3827	SYNJ1	-0.595653	4.23633	-3.1829	0.0087477	0.0224611	-3.56087
3830	NSUN2	-0.595549	7.35782	-7.84971	7.96744e-06	0.000140834	3.41761
3831	CCNK	-0.595312	6.19576	-4.05171	0.0019218	0.0068349	-2.27231
3832	CAPN3	-0.595262	-0.0947515	-1.3521	0.203568	0.287283	-5.70266
3833	ABHD5	-0.595222	3.84251	-5.25188	0.000274571	0.00158213	0.0766929
3834	SFPQ	-0.595111	8.90272	-5.96996	9.43828e-05	0.000724009	0.784653
3839	CTSK	-0.595013	0.369027	-1.91661	0.0817028	0.1362	-4.97834
3844	SWAP70	-0.594357	5.1825	-4.95942	0.000433133	0.00221838	-0.597848
3845	PPARG	-0.594296	4.63986	-4.90354	0.000473199	0.00236391	-0.603297
3848	PKN2	-0.594099	6.1697	-4.04507	0.00194364	0.00689814	-2.28855
3851	TWIST2	-0.593756	3.08044	-3.45732	0.00538193	0.0153015	-2.84962
3852	NLN	-0.593692	5.49481	-4.62845	0.000736149	0.00328512	-1.18874
3853	MED6	-0.593663	4.98453	-5.79845	0.000121006	0.000873984	0.774154
3854	ZBTB44	-0.593412	5.77147	-3.40525	0.00589923	0.0164421	-3.38531
3855	NSFP1	-0.593275	2.43028	-3.252	0.00773712	0.0204413	-3.09563
3856	MARK3	-0.592981	6.5055	-7.50786	1.20953e-05	0.000182035	3.04547
3860	TIPIN	-0.592136	5.22423	-4.57516	0.000802921	0.00350936	-1.24296
3863	SHCBP1	-0.591701	5.12817	-4.52156	0.000876537	0.00375505	-1.33858
3864	CCDC86	-0.591643	7.27761	-5.01298	0.000398083	0.00208201	-0.733572
3868	WDR44	-0.591406	5.23861	-5.92587	0.00010057	0.000759892	0.933671
3872	RBM33	-0.591022	6.86866	-5.54911	0.000174932	0.001141	0.159688
3875	AKAP11	-0.590653	5.09775	-2.90554	0.0143445	0.0333935	-4.19551
3878	SNIP1	-0.590629	4.34786	-4.88212	0.000489576	0.00242522	-0.609593
3879	USP14	-0.590617	6.49999	-5.81528	0.000118069	0.00086008	0.618841
3882	VANGL2	-0.590096	5.50778	-2.41442	0.0344073	0.0676941	-5.09812
3886	MRS2	-0.589346	5.76776	-7.60942	1.06697e-05	0.000167282	3.24397
3887	TP53BP1	-0.589315	6.04955	-5.87839	0.000107718	0.000798803	0.757114
3888	ACOXL	-0.589273	1.53315	-2.80888	0.0170481	0.0382653	-3.67272
3891	PPP6R1	-0.588861	7.76874	-7.76597	8.81455e-06	0.000149397	3.29927
3893	RTKN	-0.588766	5.31023	-6.03537	8.59415e-05	0.000680771	1.08458
3894	HOXD9	-0.588713	4.25615	-3.9077	0.002458	0.00825197	-2.28203
3897	TOP1	-0.588347	7.70548	-7.41562	1.35685e-05	0.00019896	2.84032
3898	DCBLD2	-0.588066	4.90572	-2.36534	0.0375244	0.0725148	-5.11103
3899	SYT13	-0.587977	1.54725	-2.81042	0.0170014	0.0381983	-3.66936
3901	DSE	-0.587858	5.39625	-5.31425	0.000249527	0.0014805	-0.0438043
3902	YES1	-0.587809	5.43466	-4.816	0.000544024	0.00262018	-0.875347
3904	SEMA3D	-0.587746	2.87087	-3.24883	0.00778082	0.0205375	-3.20032
3905	RARA	-0.587691	4.99465	-4.74304	0.0006116	0.00286869	-0.942711
3908	RERE	-0.587495	6.13326	-4.14188	0.00164944	0.00607446	-2.11761
3912	SETD3	-0.587283	5.86073	-7.35862	1.45746e-05	0.000208324	2.91424
3914	IRAK1	-0.587145	9.00618	-8.11044	5.84575e-06	0.000114828	3.74514
3916	RASSF8	-0.586998	4.32265	-3.33319	0.00670031	0.0181791	-3.28386
3917	LPCAT1	-0.586985	6.81307	-5.23406	0.000282206	0.00161458	-0.326152
3918	CITED2	-0.586914	5.74761	-7.05708	2.14158e-05	0.000273331	2.50897
3922	SUGT1	-0.586802	5.38295	-4.24034	0.00139753	0.00534086	-1.84974
3923	H2AC6	-0.586776	1.33701	-1.41772	0.184055	0.264551	-5.84567
3924	DCP2	-0.586774	5.83578	-2.56624	0.0262815	0.0543669	-4.89099
3925	ITPR3	-0.58669	6.20016	-5.52204	0.000182167	0.00117355	0.199608
3927	RAB29	-0.586526	5.03168	-5.24284	0.000278417	0.00159954	-0.122587
3928	NEK10	-0.5864	0.963474	-2.52096	0.028485	0.0581115	-4.04301
3929	PSMA3	-0.586364	6.1767	-4.45113	0.000984193	0.00409744	-1.5713
3931	RNF150	-0.586324	4.71804	-4.39758	0.00107528	0.00439589	-1.485
3932	FAM13C	-0.586309	0.679732	-1.847	0.0918831	0.149684	-5.0419
3934	SERP2	-0.58623	1.24026	-2.58663	0.0253449	0.0527666	-4.00133
3935	BMI1	-0.586154	6.46936	-3.72558	0.00336645	0.0105609	-2.88002
3937	TRAPPC10	-0.585715	5.47939	-5.98695	9.21092e-05	0.000712196	0.982526
3939	VAX1	-0.585684	0.962579	-1.87329	0.0879086	0.144543	-5.08406
3943	SERINC2	-0.585116	4.73298	-5.42833	0.000209783	0.00130567	0.232355
3946	ZNF714	-0.584763	4.70172	-3.38429	0.00612167	0.0169267	-3.26017
3949	FZR1	-0.584658	6.93202	-5.36971	0.000229291	0.00138769	-0.118206
3951	ADAMTS15	-0.584455	3.00869	-3.22656	0.00809456	0.0211513	-3.23182
3952	KIF5C	-0.584455	4.0456	-4.94287	0.000444611	0.00226098	-0.448162
3954	SCAMP2	-0.584126	6.34752	-5.98378	9.25286e-05	0.00071422	0.900478
3955	IFNAR1	-0.584053	4.98236	-3.45349	0.00541838	0.0153698	-3.19154
3957	VGLL3	-0.583472	2.70413	-1.31585	0.215069	0.300449	-6.29722
3959	WDR89	-0.583222	3.67888	-4.37253	0.00112091	0.00452389	-1.34179
3962	SEMA4B	-0.582907	2.85488	-1.72358	0.112823	0.177583	-5.75857
3963	UMPS	-0.582675	6.15322	-2.79772	0.0173916	0.038895	-4.51567
3964	DDX55	-0.582218	5.75163	-6.1464	7.34036e-05	0.000612508	1.19589
3966	PAWR	-0.582128	5.92837	-4.85137	0.000514146	0.00251861	-0.875505
3968	TBX18	-0.581885	4.45256	-5.37321	0.000228075	0.00138218	0.187064
3969	PPM1K	-0.581801	4.8344	-3.17112	0.00893288	0.0228456	-3.68673
3970	VPS33A	-0.58178	6.24133	-5.31112	0.000250724	0.00148565	-0.142063
3971	WDR86	-0.581769	0.0247884	-1.64488	0.128326	0.197122	-5.18563
3972	SCYL2	-0.581678	5.29839	-3.16304	0.00906215	0.0231019	-3.7516
3974	ZNF106	-0.58157	6.18786	-3.68062	0.00364017	0.0111922	-2.93947
3976	ATP11B	-0.581475	5.81171	-4.87857	0.000492349	0.00243541	-0.81825
3978	NPR2	-0.581457	0.0934655	-1.23189	0.243752	0.332296	-5.82436
3981	TFCP2L1	-0.581333	3.2998	-4.1895	0.00152216	0.00571062	-1.62788
3983	TSPAN13	-0.581148	5.16034	-6.27259	6.14845e-05	0.000539548	1.45324
3985	FADS1	-0.580918	6.79455	-6.72043	3.33487e-05	0.000365528	1.93598
3986	NDC80	-0.580888	4.88128	-3.70327	0.0034995	0.0108654	-2.71562
3989	ZNF630	-0.580679	0.493842	-1.46429	0.171186	0.249456	-5.57348
3990	GCNT1	-0.580605	3.552	-3.80002	0.00295909	0.00954732	-2.34359
3992	MT-ND2	-0.580601	9.00185	-4.20087	0.00149332	0.00562913	-2.11668
3994	HDAC1	-0.580489	8.13945	-6.58552	3.99869e-05	0.000409149	1.68726
3997	HSPA8	-0.579885	10.0441	-2.52582	0.0282402	0.0576986	-5.08997
3998	TCAF1	-0.579808	7.05171	-4.61884	0.00074775	0.00332162	-1.36517
3999	CKAP2L	-0.579655	4.6668	-5.11068	0.000341644	0.00187171	-0.260796
4003	WDR6	-0.579404	8.12813	-6.09284	7.91887e-05	0.000645315	0.961595
4004	LMNB2	-0.57923	8.97339	-5.11046	0.000341764	0.00187171	-0.575149
4005	ATP7B	-0.579209	5.09789	-5.04997	0.000375632	0.00199764	-0.435205
4006	PCYOX1	-0.57918	5.70145	-4.49546	0.000914902	0.00387495	-1.45064
4009	AKT1	-0.579105	7.34704	-7.90077	7.4943e-06	0.000135085	3.49609
4010	PAK1IP1	-0.579087	5.01438	-4.94437	0.000443556	0.00225801	-0.612082
4014	CDK2	-0.578812	6.82088	-6.517	4.38885e-05	0.000435888	1.64687
4016	F2RL1	-0.57852	4.20316	-5.15505	0.000318869	0.00177348	-0.132915
4017	NT5DC2	-0.578501	8.17693	-6.95282	2.45268e-05	0.000297673	2.20719
4020	UBE3C	-0.578151	7.44577	-6.78723	3.05082e-05	0.000342339	1.98426
4023	SEMA6D	-0.577978	2.33411	-2.07578	0.0622263	0.109141	-5.08321
4025	IGF2	-0.577828	2.26086	-2.63439	0.0232777	0.0492766	-4.13779
4027	VPS9D1	-0.577624	3.5724	-4.24453	0.00138775	0.0053152	-1.5507
4028	HNRNPU	-0.577527	10.1739	-6.64797	3.6753e-05	0.000388781	1.8
4030	CHD3	-0.577512	7.41735	-4.61502	0.000752412	0.00333688	-1.39614
4032	SUZ12	-0.577419	6.17217	-3.72277	0.00338295	0.0105882	-2.86056
4036	DPF1	-0.577265	4.04963	-3.79758	0.00297163	0.00957644	-2.39812
4038	ENGASE	-0.576835	6.05927	-4.65136	0.000709268	0.00318868	-1.22157
4040	ZNF324B	-0.576727	3.69831	-3.72416	0.00337478	0.0105699	-2.50663
4048	SRCAP	-0.575833	6.1221	-2.58417	0.0254561	0.0529333	-4.89755
4049	PAFAH1B2	-0.575601	6.48024	-2.11593	0.0580528	0.103044	-5.72985
4050	DISC1	-0.575473	3.29755	-3.61931	0.00405091	0.0121796	-2.58582
4054	BAHD1	-0.575224	5.87277	-6.64172	3.70638e-05	0.00039007	1.90711
4056	TLK1	-0.574921	5.39799	-5.17835	0.000307562	0.00172671	-0.267051
4057	ABCE1	-0.574592	7.13481	-4.82055	0.000540084	0.00260609	-1.04171
4058	CMIP	-0.574579	5.39271	-3.67611	0.0036689	0.0112576	-2.84295
4060	XIAP	-0.574454	5.14691	-1.39653	0.190179	0.271772	-6.582
4061	USPL1	-0.57442	4.33877	-4.39319	0.00108314	0.00441918	-1.42383
4066	QRICH1	-0.574024	6.81316	-7.30896	1.55165e-05	0.000216769	2.74423
4068	APPL1	-0.573836	6.09581	-3.59209	0.00424836	0.0126515	-3.08397
4069	KRBOX5	-0.573629	1.94422	-2.64793	0.0227224	0.0483342	-4.0715
4072	ZNF664	-0.573255	8.16864	-6.58522	4.00029e-05	0.000409149	1.68746
4073	TRIM26	-0.573204	6.06471	-7.26836	1.63353e-05	0.000223497	2.75307
4075	GTF2H2C_2	-0.573173	4.34775	-5.4185	0.000212927	0.001318	0.269634
4076	ZFHX4	-0.573102	4.9799	-2.05853	0.0641052	0.111902	-5.65169
4079	NRP1	-0.57283	4.61253	-2.43064	0.0334343	0.0661724	-4.95072
4083	ANKRD9	-0.572537	5.57538	-3.6231	0.0040242	0.01211	-2.95616
4084	AGO2	-0.572495	7.03264	-4.45293	0.000981273	0.00409155	-1.66623
4085	PUS1	-0.572329	6.76337	-5.63032	0.000154995	0.00104351	0.299844
4086	PPP2CA	-0.572212	7.14193	-5.34552	0.000237895	0.00143021	-0.172481
4087	ITGA8	-0.572191	2.88427	-2.52637	0.0282126	0.0576769	-4.43029
4089	LETM1	-0.572078	7.24624	-5.48208	0.000193439	0.00122355	0.0360903
4092	SLC44A1	-0.571822	5.58375	-3.9893	0.00213748	0.0074233	-2.31387
4093	PHETA1	-0.571464	4.25169	-3.61664	0.00406989	0.0122166	-2.78093
4096	TICRR	-0.571127	6.34569	-5.42637	0.000210405	0.00130784	0.0217998
4098	PIKFYVE	-0.570704	5.34116	-4.86199	0.000505523	0.0024897	-0.792162
4099	ZNF708	-0.570655	2.42724	-2.48787	0.0302087	0.060942	-4.42944
4101	SLIRP	-0.570534	5.07718	-2.34804	0.0386862	0.0743267	-5.15682
4102	PHAF1	-0.570526	4.60373	-3.87706	0.00259095	0.00860464	-2.38393
4109	RORA	-0.569873	2.89163	-1.8803	0.086875	0.143173	-5.5453
4110	KIDINS220	-0.569793	6.36695	-6.98691	2.34594e-05	0.000289368	2.3406
4111	SLC16A13	-0.569783	3.31419	-2.81884	0.0167475	0.0377499	-4.01535
4112	LIMK2	-0.56976	4.68751	-4.66282	0.000696204	0.00314402	-1.01536
4116	RPAP3	-0.569314	5.46326	-5.79569	0.000121495	0.000875016	0.688953
4119	KIF23	-0.569085	6.15774	-5.68072	0.000143849	0.000986883	0.442222
4120	RAB11FIP4	-0.568957	6.13029	-5.158	0.000317416	0.00176757	-0.386472
4122	GLRX5	-0.568859	6.78623	-3.4511	0.00544124	0.0154121	-3.40113
4125	ARHGEF18	-0.568225	6.07443	-5.6792	0.000144173	0.000987774	0.443673
4126	CTCF	-0.568141	6.60537	-6.97743	2.37511e-05	0.000292033	2.3087
4127	RPP40	-0.568085	3.39828	-3.20855	0.00835779	0.0216725	-3.34619
4128	MCM9	-0.568081	4.65579	-4.82711	0.000534452	0.0025835	-0.749046
4130	SPART	-0.568034	6.00293	-5.56066	0.000171937	0.00112723	0.277072
4131	METTL8	-0.567949	4.38585	-2.86271	0.0154851	0.0355075	-4.15986
4133	PHIP	-0.567704	6.00577	-3.29732	0.00713979	0.0191271	-3.60627
4135	HSPA4L	-0.56744	6.283	-5.71532	0.000136693	0.000952953	0.467358
4139	SAMHD1	-0.567092	5.93235	-5.10237	0.000346096	0.00189011	-0.469808
4141	PCID2	-0.566903	4.51131	-4.70919	0.000645901	0.0029802	-0.90769
4144	ZFPM2	-0.566573	3.05229	-2.85129	0.0158042	0.0360688	-3.94396
4147	TBX3	-0.566124	5.98587	-4.96097	0.000432073	0.00221629	-0.697582
4148	ALDH5A1	-0.56607	5.35873	-5.36776	0.000229972	0.00139057	0.0556031
4150	YTHDC1	-0.565975	6.5024	-5.08301	0.00035671	0.00192947	-0.552921
4152	HOXA4	-0.565799	2.92386	-3.72721	0.00335693	0.0105407	-2.3626
4153	MAP1LC3C	-0.565666	-0.161439	-1.85176	0.0911505	0.148848	-4.93632
4155	SF3A1	-0.565494	8.07763	-7.17186	1.84735e-05	0.000243498	2.50888
4156	HTD2	-0.565336	3.34941	-2.96842	0.0128208	0.0305046	-3.76587
4158	AGFG1	-0.565253	5.70414	-4.5193	0.000879784	0.0037654	-1.4199
4159	IQSEC1	-0.565123	6.23689	-4.61956	0.000746866	0.00331987	-1.29273
4161	HLX	-0.565078	3.71638	-5.11605	0.000338799	0.00185922	-0.0864633
4162	NUB1	-0.56506	6.73309	-7.22212	1.73246e-05	0.000232227	2.63967
4163	LATS1	-0.564815	5.68431	-5.1915	0.000301366	0.00170135	-0.286821
4164	RND1	-0.564805	2.10468	-3.72673	0.00335976	0.0105472	-2.20555
4169	BAMBI	-0.563938	4.25563	-5.68864	0.000142177	0.00097804	0.717436
4171	NFIB	-0.563706	3.79954	-2.50251	0.0294342	0.0597546	-4.70647
4174	HOXA13	-0.563666	5.02574	-5.06455	0.000367153	0.00196485	-0.402889
4176	USP6	-0.563403	-0.118704	-1.6929	0.118656	0.185198	-5.20853
4183	NKX2-1	-0.562419	2.51564	-3.12107	0.00976503	0.024463	-3.31369
4184	MBD1	-0.562386	5.8191	-7.17453	1.84106e-05	0.000243439	2.65853
4185	CHGA	-0.562345	0.927885	-1.90359	0.0835243	0.138677	-5.06119
4186	EIF1AX	-0.562332	8.03563	-7.86396	7.83226e-06	0.000138625	3.42362
4189	SLC39A9	-0.562271	5.87991	-3.54119	0.00464444	0.0135797	-3.14501
4191	CDC73	-0.562194	5.74211	-4.90149	0.000474744	0.00236901	-0.76938
4196	SLC5A6	-0.56141	6.63183	-5.50471	0.000186967	0.00119654	0.108944
4199	ARIH1	-0.561185	6.62562	-6.82648	2.89615e-05	0.000330818	2.09774
4200	SMG8	-0.561175	5.20339	-5.66561	0.000147099	0.00100277	0.5345
4201	JSRP1	-0.561145	3.22934	-1.19494	0.257312	0.347176	-6.49724
4205	AP3S2	-0.560552	5.51285	-4.36322	0.00113837	0.00457715	-1.63904
4206	SMC4	-0.560482	7.86424	-6.34953	5.5246e-05	0.000509125	1.34557
4207	ZBED9	-0.560355	3.00333	-2.66645	0.0219844	0.0470753	-4.22429
4208	INTS2	-0.56029	4.5385	-2.55123	0.0269931	0.0556104	-4.71682
4209	TIMM17A	-0.560277	6.37782	-4.97867	0.000420171	0.00216435	-0.713595
4210	ARL5A	-0.560261	5.49377	-4.97968	0.000419501	0.00216323	-0.613791
4212	PIF1	-0.559719	4.21727	-4.37931	0.00110836	0.00449141	-1.47494
4213	TMEM256-PLSCR3	-0.559622	-0.0981588	-0.780594	0.451562	0.544108	-6.17295
4214	CLVS2	-0.559587	0.753463	-0.995075	0.341149	0.436364	-6.17231
4215	PLXNB1	-0.559565	3.52626	-3.42631	0.00568415	0.0159605	-2.98608
4220	PTPN1	-0.559062	6.43628	-6.37487	5.33426e-05	0.000496974	1.46716
4225	B4GALT5	-0.55894	5.53156	-3.13231	0.00957165	0.0240806	-3.85646
4226	PSEN2	-0.558763	5.45754	-5.69529	0.000140788	0.000971439	0.552892
4229	TSR1	-0.558525	7.31582	-6.73995	3.24906e-05	0.000358769	1.92499
4230	OSBPL11	-0.558285	5.23354	-4.59874	0.000772624	0.00340002	-1.22004
4232	TRIM23	-0.558106	3.80247	-2.87367	0.0151848	0.0349739	-4.03632
4235	SPATA20	-0.557951	4.89581	-4.3886	0.00109141	0.00444579	-1.49018
4242	CLTC	-0.557396	8.0306	-3.24966	0.00776938	0.0205146	-3.82601
4243	SCARF2	-0.557345	5.96634	-5.8459	0.00011292	0.000830138	0.728909
4245	UTP23	-0.557252	4.50799	-5.38372	0.000224461	0.00136698	0.17272
4246	TMC5	-0.557222	0.336807	-2.02917	0.0674257	0.116813	-4.79257
4247	COPS4	-0.557201	5.74831	-6.22222	6.59736e-05	0.000567223	1.32296
4248	GCLM	-0.557197	4.99405	-6.34407	5.56662e-05	0.000510918	1.57515
4249	DNAL1	-0.557189	3.53268	-2.77605	0.018078	0.0401002	-4.13759
4256	CDC42BPB	-0.556622	6.74817	-6.48911	4.55916e-05	0.000448103	1.61261
4258	PRKAR1A	-0.556499	6.64459	-3.22889	0.00806114	0.0210924	-3.7906
4259	DSTYK	-0.556475	4.93357	-3.48151	0.00515763	0.0147844	-3.13313
4263	YY1	-0.555975	7.57871	-6.24247	6.41287e-05	0.000556287	1.19453
4266	DDX58	-0.555736	0.10533	-1.88191	0.0866394	0.142879	-4.99773
4271	METTL13	-0.555034	6.27211	-5.46962	0.000197103	0.00124044	0.0944331
4272	PTPN3	-0.554912	4.6739	-4.72314	0.000631519	0.00293649	-0.921655
4274	ZNF225	-0.554774	2.13696	-2.39537	0.0355863	0.0696107	-4.53147
4275	C2orf15	-0.554672	0.746056	-2.2865	0.0431105	0.0810065	-4.44157
4276	NIPA2	-0.554666	5.93632	-6.63596	3.73527e-05	0.000392304	1.89229
4277	ADCY5	-0.554663	1.96651	-1.49721	0.162557	0.239139	-5.85621
4278	CARS2	-0.554581	5.12727	-3.5279	0.00475405	0.0138228	-3.072
4281	DOP1A	-0.554546	4.39197	-4.6844	0.000672296	0.00306353	-0.958678
4282	SAP130	-0.554464	6.00832	-6.1498	7.30527e-05	0.000611058	1.17474
4284	PPM1L	-0.554309	4.77142	-3.13234	0.00957104	0.0240806	-3.75038
4286	EZH2	-0.554092	6.4631	-6.01791	8.81129e-05	0.000691313	0.929212
4287	ARHGAP17	-0.554055	6.13692	-6.00534	8.97132e-05	0.000698838	0.942365
4289	CD2AP	-0.553807	5.64436	-4.6114	0.000756854	0.00335015	-1.25454
4295	ZDHHC14	-0.553632	3.70192	-4.23578	0.00140825	0.00536509	-1.58403
4296	DGKH	-0.553493	4.13284	-3.41653	0.00578306	0.0161814	-3.14611
4297	LRRC37A4P	-0.553351	0.93655	-2.30055	0.042059	0.0794591	-4.4363
4301	DNAH11	-0.553058	3.00191	-2.3976	0.035446	0.0694061	-4.7317
4302	PNMA8A	-0.552862	5.98356	-4.07552	0.00184562	0.00663515	-2.20881
4303	ADCY1	-0.552822	5.20399	-4.15306	0.0016186	0.00599013	-1.95181
4305	GTF2I	-0.552777	8.18587	-7.01878	2.25064e-05	0.000282223	2.29859
4306	PRPF8	-0.552701	9.50211	-4.70355	0.000651804	0.00299627	-1.24712
4307	CD47	-0.552699	5.50574	-5.25195	0.00027454	0.00158213	-0.161734
4308	ZNF302	-0.552677	4.5034	-4.54402	0.000844856	0.00365039	-1.17421
4310	NLGN3	-0.552597	0.918912	-1.4154	0.184717	0.265138	-5.80187
4311	DBF4	-0.552539	5.27843	-4.74316	0.000611473	0.00286869	-0.968504
4312	SCARB1	-0.552477	7.10346	-5.24131	0.000279071	0.0016006	-0.340416
4313	SF1	-0.552436	8.40175	-4.94209	0.000445161	0.00226208	-0.860843
4315	RFX7	-0.552176	4.72421	-4.01224	0.00205541	0.0072064	-2.15526
4316	HOOK1	-0.552095	5.1536	-2.20836	0.0494319	0.0904709	-5.41751
4317	PPP1R12B	-0.551816	4.6087	-2.18182	0.0517738	0.0938773	-5.3821
4318	PRICKLE1	-0.551595	3.58898	-2.66251	0.0221394	0.0473252	-4.36212
[truncated: 11,594 more rows]

## Sheet: up
	geneSymbol	logFC	AveExpr	t	P.Value	adj.P.Val	B
75	ASS1	2.9702	6.96617	37.3588	6.52078e-13	8.8637e-09	20.0191
47	ABCD1	3.59898	6.3275	33.7452	1.9721e-12	1.34034e-08	18.9034
108	ASNS	2.5765	8.27631	22.5759	1.52604e-10	2.96335e-07	14.8534
158	FAM78A	2.31239	4.24823	18.9301	1.0068e-09	1.24413e-06	12.9619
340	ADGRA2	1.71894	6.2863	18.4289	1.34007e-09	1.30988e-06	12.6643
12	SPOCK3	5.57082	2.00148	18.4656	1.312e-09	1.30988e-06	11.5558
151	C1QTNF6	2.33951	3.75027	17.8993	1.82753e-09	1.52279e-06	12.3431
510	MELTF	1.46783	5.80341	17.1761	2.83168e-09	1.92455e-06	11.9135
126	GALNT13	2.47135	3.86669	16.6735	3.87864e-09	2.25108e-06	11.6295
15	NUPR1	5.4095	2.75085	16.526	4.26096e-09	2.30056e-06	11.0088
186	RAB26	2.11664	4.02063	16.3988	4.62353e-09	2.32769e-06	11.4679
179	KCNH3	2.16647	3.32082	16.017	5.92964e-09	2.5188e-06	11.1986
155	GPR50	2.32013	3.90041	15.7989	6.85174e-09	2.82229e-06	11.0777
538	RNASET2	1.44415	6.18232	15.5922	7.87191e-09	3.12384e-06	10.8349
403	SERPINF1	1.60585	6.89301	15.3889	9.03786e-09	3.32031e-06	10.662
263	CDHR1	1.87968	4.40034	15.3274	9.42643e-09	3.33386e-06	10.738
219	EIF4EBP1	1.97828	8.29341	15.3061	9.56527e-09	3.33386e-06	10.5667
21	PRR16	5.11981	-0.0110204	15.2616	9.86262e-09	3.35157e-06	9.1837
574	THEM6	1.40618	6.56282	15.052	1.14042e-08	3.6909e-06	10.4188
27	ZNF804A	4.17041	0.805761	15.0809	1.11767e-08	3.6909e-06	9.66326
210	TPTEP1	2.00298	4.00048	14.9052	1.26402e-08	3.86551e-06	10.4626
681	PHGDH	1.30319	10.042	14.8119	1.35007e-08	3.98945e-06	10.2032
1433	EIF3D	0.971857	8.6861	14.6988	1.46295e-08	4.14289e-06	10.109
1102	NIPSNAP1	1.07238	7.55557	14.3992	1.81489e-08	4.43971e-06	9.89591
722	TSPAN7	1.27541	5.5293	14.512	1.67258e-08	4.43971e-06	10.1019
490	ADAMTS2	1.49153	4.79719	14.3942	1.82147e-08	4.43971e-06	10.0589
267	MAFA	1.87717	3.66951	14.5343	1.64589e-08	4.43971e-06	10.1965
204	ALDH1L2	2.03342	5.93859	14.4367	1.76615e-08	4.43971e-06	10.0353
159	BCHE	2.27897	3.16441	14.5221	1.66052e-08	4.43971e-06	10.1869
81	TTLL1	2.88175	3.3275	14.4817	1.70957e-08	4.43971e-06	10.1424
224	RPRM	1.97055	2.93403	13.8195	2.78687e-08	5.70233e-06	9.686
176	CSAG3	2.18048	3.71663	13.7693	2.89447e-08	5.70233e-06	9.64389
1094	DEAF1	1.07625	7.68487	13.6832	3.08988e-08	5.98142e-06	9.32485
54	CDH7	3.3808	1.38044	13.6686	3.12426e-08	5.98142e-06	9.23597
591	TMEM143	1.3867	4.51608	13.5093	3.52946e-08	6.66333e-06	9.40255
302	HSD11B1L	1.79621	3.87599	13.4763	3.62029e-08	6.74119e-06	9.41007
629	S100A11	1.35804	5.94324	13.3873	3.87821e-08	7.02886e-06	9.18807
1326	EIF3L	1.00054	8.69322	13.3385	4.02779e-08	7.20391e-06	9.0387
1014	NOP53	1.10948	8.58969	13.2275	4.39274e-08	7.46381e-06	8.94649
1255	PLD3	1.02593	7.55066	13.0798	4.93486e-08	7.98566e-06	8.83746
378	ADA	1.64924	4.69009	13.0853	4.91346e-08	7.98566e-06	9.05303
264	EXD3	1.879	3.87666	13.0916	4.889e-08	7.98566e-06	9.11067
635	BASP1	1.35013	5.54658	12.9204	5.60227e-08	8.55637e-06	8.83414
415	TSPO	1.59024	7.38926	12.9307	5.55642e-08	8.55637e-06	8.72362
178	BICDL2	2.168	2.80733	12.897	5.70853e-08	8.62178e-06	8.97573
994	PRAF2	1.12374	5.53088	12.8694	5.83642e-08	8.62331e-06	8.78144
341	IFITM1	1.71682	4.29841	12.8716	5.82601e-08	8.62331e-06	8.899
127	CAPG	2.46032	3.22668	12.7914	6.2146e-08	8.70876e-06	8.89171
1179	BABAM2	1.05102	5.66229	12.7536	6.40749e-08	8.79939e-06	8.67875
1700	PCIF1	0.904941	6.31928	12.7	6.69217e-08	9.09667e-06	8.57523
49	DPYD	3.51764	0.644807	12.564	7.47831e-08	9.7743e-06	8.30454
201	JAKMIP1	2.04581	2.60336	12.5366	7.64863e-08	9.80828e-06	8.68363
1248	SUMF2	1.02964	7.03919	12.4996	7.88493e-08	9.84185e-06	8.36823
469	SNHG32	1.51692	6.78256	12.4049	8.52768e-08	1.02581e-05	8.3033
433	PSAT1	1.56169	8.51233	12.4154	8.45331e-08	1.02581e-05	8.25687
1063	MEIS3	1.09045	5.01913	12.1842	1.02562e-07	1.19156e-05	8.24948
588	CUEDC2	1.3916	6.17862	12.1854	1.02453e-07	1.19156e-05	8.15341
492	RAB32	1.486	4.197	12.0593	1.14002e-07	1.25986e-05	8.22372
1171	RUSF1	1.05291	6.37521	12.0295	1.16927e-07	1.26142e-05	7.99931
188	PLPP7	2.10341	3.00184	12.0023	1.19675e-07	1.27543e-05	8.24433
1882	EEF1A2	0.866675	8.50902	11.9271	1.27635e-07	1.2842e-05	7.81418
1790	RTL8C	0.886783	7.15466	11.9483	1.25331e-07	1.2842e-05	7.85905
828	PGLS	1.20756	6.09173	11.9162	1.28837e-07	1.2842e-05	7.91583
827	CCNB1IP1	1.20784	6.19299	11.9441	1.25787e-07	1.2842e-05	7.93972
228	LRRC23	1.96567	2.73825	11.9258	1.27779e-07	1.2842e-05	8.18066
153	TRHDE	2.32952	2.55021	11.9108	1.2943e-07	1.2842e-05	8.16622
527	C1QL4	1.45511	4.42688	11.8943	1.31286e-07	1.29317e-05	8.04878
1012	NDRG1	1.11061	7.51183	11.8699	1.34068e-07	1.31107e-05	7.77832
1189	SLC25A6	1.04843	10.0424	11.8486	1.36558e-07	1.31648e-05	7.75621
712	MACROD1	1.28336	6.05969	11.8195	1.40041e-07	1.34054e-05	7.82182
342	ZNF524	1.7157	3.45075	11.8037	1.41971e-07	1.34952e-05	8.04062
465	STK32C	1.5191	5.38709	11.7876	1.43957e-07	1.34952e-05	7.86561
1153	NXPH4	1.05781	5.36583	11.742	1.49778e-07	1.37358e-05	7.80471
951	MRPL24	1.14465	6.53858	11.7207	1.52587e-07	1.37358e-05	7.6984
657	NUDCD2	1.33034	5.64259	11.7304	1.513e-07	1.37358e-05	7.77467
1392	TSPYL4	0.983015	6.00923	11.6893	1.56819e-07	1.37525e-05	7.69987
452	CSTF3	1.53484	6.37449	11.6453	1.62979e-07	1.42011e-05	7.62607
608	FLNA	1.37468	9.84823	11.6062	1.6867e-07	1.45217e-05	7.53096
246	LGALS3BP	1.92875	4.54856	11.5982	1.69863e-07	1.45217e-05	7.80352
232	ZP3	1.95865	2.23416	11.6013	1.69408e-07	1.45217e-05	7.90236
258	FHIT	1.8891	2.92586	11.5838	1.72038e-07	1.46157e-05	7.88457
1008	HIGD2A	1.11676	6.8803	11.5449	1.78029e-07	1.47558e-05	7.50802
650	GALNT14	1.33811	3.83999	11.5486	1.7745e-07	1.47558e-05	7.7778
1962	BIN1	0.850605	6.079	11.5121	1.83279e-07	1.48292e-05	7.53713
174	NOTUM	2.20437	2.06503	11.5254	1.81135e-07	1.48292e-05	7.83565
157	RDM1	2.31321	3.96372	11.473	1.89733e-07	1.51509e-05	7.72767
34	SCHIP1	3.94424	0.956147	11.4679	1.90599e-07	1.51509e-05	7.57634
646	SIGIRR	1.34033	5.17838	11.4213	1.98664e-07	1.54053e-05	7.52332
605	TMBIM4	1.37848	4.12387	11.4296	1.97213e-07	1.54053e-05	7.64549
141	PCK2	2.39826	6.51921	11.4168	1.99465e-07	1.54053e-05	7.47734
495	SHC2	1.48506	4.39868	11.4104	2.00614e-07	1.54065e-05	7.61291
1292	KHDRBS3	1.00998	5.20213	11.3622	2.09444e-07	1.59942e-05	7.47675
336	HBQ1	1.72647	3.4966	11.2661	2.28339e-07	1.72434e-05	7.55841
1320	LDOC1	1.00185	5.87932	11.2057	2.41152e-07	1.77033e-05	7.26115
1079	ADRA2C	1.0813	5.5535	11.2007	2.42244e-07	1.77033e-05	7.28935
424	SNCB	1.57363	3.86717	11.2113	2.3993e-07	1.77033e-05	7.48717
114	ACAP1	2.54284	1.04228	11.191	2.44392e-07	1.77648e-05	7.4688
1436	FUZ	0.971495	6.19471	11.175	2.47947e-07	1.79274e-05	7.20862
1530	NRN1	0.948091	6.21046	11.1337	2.57436e-07	1.8381e-05	7.17109
513	PCYOX1L	1.46535	4.74743	11.1302	2.58279e-07	1.8381e-05	7.33538
1035	ALDH2	1.09933	6.624	11.0721	2.72345e-07	1.89872e-05	7.08039
895	PAAF1	1.17399	4.62489	11.0434	2.79598e-07	1.93907e-05	7.24633
61	CHODL	3.24439	0.107689	11.0377	2.81061e-07	1.93932e-05	7.11153
1963	EFHD1	0.850272	5.80995	11.0149	2.87028e-07	1.9552e-05	7.08156
307	PTP4A3	1.78687	4.64536	11.0164	2.86623e-07	1.9552e-05	7.23145
668	ADAMTS13	1.31927	4.86006	10.9894	2.93844e-07	1.95795e-05	7.14964
338	TMEM80	1.72116	5.46169	10.9999	2.90993e-07	1.95795e-05	7.11686
1140	RACK1	1.06121	11.7493	10.9734	2.98206e-07	1.95822e-05	6.95133
567	ZNF76	1.40999	6.00734	10.9739	2.98066e-07	1.95822e-05	7.03679
272	KCNJ4	1.86834	3.63806	10.9774	2.97088e-07	1.95822e-05	7.27384
986	NPTX2	1.12742	4.66262	10.9097	3.16284e-07	2.03781e-05	7.09565
919	ABCA3	1.15886	6.68927	10.9096	3.16322e-07	2.03781e-05	6.88842
410	ZBED8	1.60127	3.1415	10.9169	3.14178e-07	2.03781e-05	7.27016
1055	TMEM219	1.09233	5.95862	10.9031	3.18224e-07	2.04039e-05	6.96929
98	RAPGEF3	2.64423	2.34935	10.8409	3.37155e-07	2.13161e-05	7.2241
1416	MMP24OS	0.977826	5.99855	10.8069	3.48027e-07	2.17326e-05	6.85325
182	CHRM3	2.14103	2.42928	10.7826	3.56034e-07	2.20985e-05	7.16727
84	FBXL7	2.83222	0.962409	10.7661	3.61592e-07	2.23415e-05	7.03466
915	GNB1L	1.16148	5.70979	10.7253	3.757e-07	2.3004e-05	6.80575
522	FER	1.4574	4.82323	10.6728	3.9474e-07	2.38475e-05	6.84921
2606	RAD23A	0.747028	7.89121	10.6539	4.01861e-07	2.39897e-05	6.59477
1414	SOX21	0.978164	4.72746	10.6525	4.02388e-07	2.39897e-05	6.82558
16	ASNSP1	5.37746	1.5288	10.6568	4.00765e-07	2.39897e-05	6.82298
2253	STXBP1	0.802046	6.01315	10.641	4.06796e-07	2.40416e-05	6.69173
1294	TMEM101	1.0096	5.68796	10.6188	4.15436e-07	2.42922e-05	6.71463
822	LTBR	1.21345	4.15169	10.5944	4.25172e-07	2.46266e-05	6.85354
727	HSPA2	1.27174	4.36103	10.537	4.49046e-07	2.56466e-05	6.73745
1298	CTSH	1.00821	5.37127	10.5155	4.58363e-07	2.59605e-05	6.65198
1381	RNF130	0.98589	6.54577	10.4862	4.71401e-07	2.61439e-05	6.49487
969	SIAE	1.13572	4.45291	10.4782	4.75065e-07	2.61439e-05	6.70897
561	ACBD4	1.41567	3.9979	10.482	4.73324e-07	2.61439e-05	6.76409
344	GPR37	1.71473	2.7602	10.4917	4.68958e-07	2.61439e-05	6.88515
322	ERMARD	1.74519	4.19774	10.4988	4.6575e-07	2.61439e-05	6.7611
1242	SMIM10L2A	1.03068	4.36167	10.463	4.82028e-07	2.64202e-05	6.69965
216	C16orf86	1.98247	2.51734	10.4497	4.88213e-07	2.66517e-05	6.85599
1599	FBXO17	0.930567	6.10351	10.416	5.04316e-07	2.73372e-05	6.46108
475	GALNTL6	1.50531	3.72061	10.415	5.04793e-07	2.73372e-05	6.7171
993	FCGRT	1.12398	5.01528	10.3933	5.1549e-07	2.75868e-05	6.54924
245	PADI2	1.92988	3.01147	10.3965	5.13899e-07	2.75868e-05	6.77077
766	RGS10	1.24031	4.8921	10.3813	5.21478e-07	2.77979e-05	6.55767
427	TCEA2	1.5693	5.5311	10.3702	5.27103e-07	2.7879e-05	6.48489
119	CHRDL1	2.50396	1.95348	10.3737	5.25346e-07	2.7879e-05	6.7751
464	SYT3	1.51946	3.31533	10.3575	5.33638e-07	2.81153e-05	6.67695
2064	SLC25A1	0.831582	7.93055	10.3494	5.37825e-07	2.81719e-05	6.28587
1197	GAMT	1.04571	6.50649	10.3391	5.43227e-07	2.82915e-05	6.3468
2588	JUN	0.749457	8.77034	10.325	5.50707e-07	2.8463e-05	6.25883
543	SFRP1	1.43745	3.96115	10.2961	5.66406e-07	2.90534e-05	6.58053
1685	SEPTIN3	0.909039	5.70564	10.277	5.77004e-07	2.92657e-05	6.34391
1643	PYCR1	0.918635	8.37923	10.2795	5.75634e-07	2.92657e-05	6.21047
950	LARS1	1.14479	8.22482	10.2822	5.74111e-07	2.92657e-05	6.21548
374	TIGD1	1.65557	4.24142	10.268	5.82073e-07	2.94131e-05	6.52365
673	ABHD14B	1.31567	6.01589	10.2413	5.97466e-07	3.00791e-05	6.30973
1997	SNRPA	0.84345	7.72531	10.2358	6.00678e-07	3.01292e-05	6.17348
559	RASGEF1C	1.41644	2.89731	10.1934	6.26154e-07	3.1177e-05	6.56286
1422	TMEM69	0.975365	5.30257	10.1809	6.33906e-07	3.13334e-05	6.29245
630	NCBP2AS2	1.35736	5.19402	10.1832	6.32431e-07	3.13334e-05	6.30946
282	SMIM45	1.83976	2.50883	10.1734	6.38576e-07	3.14499e-05	6.5856
2281	REEP2	0.797762	6.15668	10.1609	6.46484e-07	3.17244e-05	6.18638
387	MAGEA2	1.63677	5.27992	10.1483	6.5454e-07	3.18895e-05	6.27047
380	SPACA9	1.64685	3.5337	10.1163	6.75516e-07	3.26772e-05	6.4616
1554	BRSK2	0.942148	6.04608	10.0953	6.89672e-07	3.31262e-05	6.1127
1952	EEF2	0.852626	12.7463	10.0824	6.98548e-07	3.3317e-05	6.06618
1154	CRAT	1.05767	5.5653	10.0276	7.37558e-07	3.48157e-05	6.11892
672	JRKL	1.31688	3.48919	10.0275	7.37653e-07	3.48157e-05	6.3401
3212	RCN1	0.662097	7.80267	10.0063	7.53323e-07	3.50682e-05	5.92639
494	ABRAXAS1	1.48531	3.61553	10.007	7.52843e-07	3.50682e-05	6.31408
1065	RPL13A	1.08865	11.6939	9.99712	7.60278e-07	3.52331e-05	5.95385
1760	SMTN	0.893181	5.69893	9.96271	7.86845e-07	3.58912e-05	6.01133
1018	SH3KBP1	1.10834	5.63751	9.96456	7.8539e-07	3.58912e-05	6.03874
1655	SARS1	0.91593	8.51107	9.92792	8.14725e-07	3.69152e-05	5.84013
524	FBLN2	1.45599	3.72199	9.92942	8.13503e-07	3.69152e-05	6.22384
642	CDK19	1.34375	4.62448	9.91359	8.2652e-07	3.73252e-05	6.07998
2721	COL6A1	0.729552	7.72223	9.88087	8.54151e-07	3.81641e-05	5.79682
1331	SERGEF	0.99961	5.16457	9.8746	8.59557e-07	3.81829e-05	5.98411
193	STAC	2.06894	2.38957	9.85888	8.73281e-07	3.85406e-05	6.27385
137	DPP4	2.41698	1.51117	9.84931	8.81745e-07	3.87882e-05	6.26544
1917	MPST	0.859836	7.444	9.82969	8.99391e-07	3.90753e-05	5.74898
385	TRAPPC6A	1.63902	4.61422	9.83747	8.92352e-07	3.90753e-05	6.05032
733	MORN1	1.26791	3.96754	9.80802	9.19323e-07	3.97973e-05	6.05806
1906	ALG3	0.862611	6.48635	9.79461	9.31892e-07	4.00861e-05	5.76731
394	SH3YL1	1.62801	3.09527	9.78905	9.37164e-07	4.01857e-05	6.15453
2308	MPP1	0.793747	6.15639	9.77025	9.55214e-07	4.05757e-05	5.78051
1737	TXNRD2	0.897687	6.34578	9.71478	1.0107e-06	4.17583e-05	5.69067
1528	BHLHE40	0.948285	5.51694	9.71528	1.01019e-06	4.17583e-05	5.81398
1196	CAMLG	1.04632	6.2252	9.71728	1.00812e-06	4.17583e-05	5.721
542	MAGEH1	1.43811	3.26551	9.72338	1.00188e-06	4.17583e-05	6.06392
550	RRAS	1.42452	3.66131	9.7069	1.01886e-06	4.19423e-05	6.01299
1021	NELL2	1.10719	4.66456	9.68825	1.03847e-06	4.239e-05	5.85206
1356	NEFM	0.991635	6.36122	9.68031	1.04693e-06	4.24804e-05	5.7459
2467	STMP1	0.76907	5.74003	9.6634	1.06521e-06	4.29108e-05	5.70643
1183	MAPT	1.05017	5.39594	9.65677	1.07248e-06	4.29108e-05	5.7169
470	THBS3	1.51466	4.01221	9.656	1.07332e-06	4.29108e-05	5.90432
288	PRSS30P	1.82634	3.69953	9.64499	1.08552e-06	4.3271e-05	5.95473
1755	FXYD6	0.894349	5.40508	9.63196	1.10014e-06	4.33454e-05	5.70953
1349	TMEM132E	0.993423	5.40047	9.61171	1.12328e-06	4.36752e-05	5.67229
693	ZMAT5	1.29367	4.74542	9.60985	1.12543e-06	4.36752e-05	5.76432
946	DGCR6L	1.14667	6.81023	9.60245	1.13404e-06	4.37928e-05	5.54779
416	CD40	1.5899	2.27368	9.59412	1.14382e-06	4.40451e-05	6.00177
382	CRYL1	1.64134	3.40958	9.58132	1.15901e-06	4.45041e-05	5.91876
840	BBLN	1.20137	5.66489	9.55378	1.19246e-06	4.52768e-05	5.59799
491	GEMIN8	1.49074	4.17598	9.52943	1.22289e-06	4.6303e-05	5.74199
240	DENND6B	1.94448	3.06782	9.52085	1.23382e-06	4.65869e-05	5.88309
2144	ZNF358	0.82004	6.34844	9.49616	1.26585e-06	4.66306e-05	5.45534
1116	LETMD1	1.06688	5.82264	9.50471	1.25466e-06	4.66306e-05	5.52337
911	RSL24D1	1.16368	6.82376	9.5012	1.25924e-06	4.66306e-05	5.4368
795	NFKBIL1	1.22962	5.48156	9.50408	1.25548e-06	4.66306e-05	5.56772
688	C1QL1	1.29873	4.41399	9.51616	1.23983e-06	4.66306e-05	5.68729
501	KYAT1	1.48073	4.39153	9.49707	1.26465e-06	4.66306e-05	5.68219
376	OLFM2	1.65228	3.71283	9.49938	1.26162e-06	4.66306e-05	5.79193
200	ASTN1	2.04693	1.48372	9.50726	1.25134e-06	4.66306e-05	5.93336
913	CHMP2A	1.16183	6.05535	9.47374	1.29571e-06	4.72188e-05	5.47232
328	SLC22A31	1.73355	3.12919	9.46761	1.30401e-06	4.73361e-05	5.81878
2210	TOP1MT	0.809791	6.60637	9.45018	1.32792e-06	4.76532e-05	5.37499
975	EMX1	1.13194	4.02977	9.44712	1.33217e-06	4.76532e-05	5.65062
883	PMM1	1.17879	5.16976	9.44157	1.33991e-06	4.78042e-05	5.53994
750	SLC13A3	1.25583	2.93996	9.43278	1.35225e-06	4.79927e-05	5.77667
793	PDZD7	1.23077	3.40825	9.42058	1.36961e-06	4.83563e-05	5.69645
120	SYN3	2.50118	2.83535	9.3923	1.41078e-06	4.92974e-05	5.76142
2288	SQLE	0.796471	7.89939	9.37861	1.43118e-06	4.95215e-05	5.24097
1158	METTL25B	1.05692	5.32097	9.36659	1.44936e-06	4.95215e-05	5.4253
145	PRRX2	2.37678	2.23669	9.36618	1.44998e-06	4.95215e-05	5.77466
867	CEBPG	1.18729	6.36822	9.35923	1.46061e-06	4.97597e-05	5.31523
2133	PTMS	0.823131	8.68375	9.33572	1.49719e-06	5.03975e-05	5.19276
1584	STUM	0.933187	4.12277	9.31633	1.52812e-06	5.09111e-05	5.49312
1016	PLEKHG4	1.10875	5.97748	9.31802	1.5254e-06	5.09111e-05	5.29792
1078	SMYD3	1.08134	4.39137	9.31398	1.53191e-06	5.09126e-05	5.46667
177	CBLN1	2.17257	1.85682	9.31157	1.53581e-06	5.09177e-05	5.70372
1988	EIF3F	0.84676	8.39144	9.29404	1.56452e-06	5.10862e-05	5.1438
652	EFEMP1	1.33554	3.68726	9.29566	1.56184e-06	5.10862e-05	5.56254
445	IQSEC2	1.54284	4.27016	9.29617	1.56101e-06	5.10862e-05	5.47639
184	AGAP11	2.13274	1.59817	9.29769	1.55849e-06	5.10862e-05	5.71816
51	BST2	3.45509	-0.522205	9.29242	1.5672e-06	5.10862e-05	5.41188
582	CLEC11A	1.3957	3.97239	9.28426	1.58079e-06	5.14058e-05	5.47721
2128	KLHL9	0.823458	6.10827	9.25079	1.63784e-06	5.28684e-05	5.20601
900	CD302	1.17288	4.34641	9.24691	1.6446e-06	5.28684e-05	5.41403
418	MTHFD2L	1.58181	4.07838	9.24429	1.64919e-06	5.28684e-05	5.42408
400	PLAAT1	1.61108	2.65518	9.2388	1.65883e-06	5.28684e-05	5.60753
189	LYRM9	2.09617	2.41356	9.19897	1.73062e-06	5.45809e-05	5.60839
259	ZNF250	1.88795	3.67808	9.19491	1.73813e-06	5.46908e-05	5.43955
2935	TMED4	0.700829	6.97091	9.18972	1.74779e-06	5.48676e-05	5.06462
1609	HCFC1R1	0.927897	5.18793	9.1853	1.75604e-06	5.49997e-05	5.22857
1664	TRIB1	0.914036	5.99707	9.17516	1.77515e-06	5.52166e-05	5.12779
48	LMO3	3.5687	-0.163248	9.17248	1.78024e-06	5.52484e-05	5.40686
1734	ATP5MC2	0.898327	8.3274	9.17024	1.78451e-06	5.52548e-05	5.00375
520	PLXND1	1.45833	5.91899	9.16111	1.80201e-06	5.56697e-05	5.11679
1397	SELENOP	0.982242	5.12726	9.15721	1.80955e-06	5.57759e-05	5.20344
129	ZNF814	2.45289	2.42283	9.14337	1.83654e-06	5.61146e-05	5.48464
1471	MATK	0.961481	6.13209	9.13583	1.85144e-06	5.64274e-05	5.07663
2529	DUSP9	0.757766	6.83978	9.12558	1.87188e-06	5.67957e-05	4.99406
1686	COL6A2	0.908459	6.1895	9.12324	1.8766e-06	5.68121e-05	5.07457
1865	EXOC4	0.872608	6.12298	9.10429	1.91516e-06	5.74675e-05	5.03771
366	FAM43B	1.66743	2.14436	9.1012	1.92153e-06	5.75315e-05	5.49031
456	EPHX2	1.53009	3.55446	9.08432	1.95674e-06	5.80742e-05	5.37003
113	VEGFC	2.5671	1.93233	9.07077	1.98549e-06	5.85441e-05	5.47977
771	RPL9	1.23748	9.58374	9.06017	2.00832e-06	5.9089e-05	4.88909
623	USH1C	1.36259	3.95115	9.05763	2.01383e-06	5.9123e-05	5.25858
2823	ATXN10	0.717505	7.14474	9.05115	2.02796e-06	5.92674e-05	4.90054
1145	LYRM1	1.05993	4.19872	9.04931	2.03199e-06	5.92674e-05	5.20566
323	MSH5-SAPCD1	1.7444	3.41563	9.03654	2.06022e-06	5.93316e-05	5.31531
2229	IER2	0.806178	6.45121	9.01516	2.10842e-06	6.04637e-05	4.89797
1995	SLC41A3	0.843808	5.63234	8.99948	2.14454e-06	6.1361e-05	4.97733
531	C11orf96	1.45171	2.7993	8.99324	2.15912e-06	6.15282e-05	5.30901
949	JUND	1.14491	6.89574	8.98346	2.18216e-06	6.17961e-05	4.83375
460	GPM6A	1.527	3.28874	8.98412	2.18058e-06	6.17961e-05	5.26301
1515	REEP6	0.950542	5.15319	8.97898	2.19279e-06	6.18476e-05	5.00474
2063	HNRNPUL2	0.831891	7.54759	8.96138	2.23515e-06	6.27735e-05	4.77456
1728	DRAM2	0.900343	5.00173	8.95749	2.24462e-06	6.29094e-05	5.00436
711	ENHO	1.28342	4.79885	8.94804	2.26783e-06	6.3299e-05	5.01415
335	SLC1A4	1.72734	4.76486	8.93907	2.29012e-06	6.36033e-05	5.03698
2212	RPL28	0.809415	9.73256	8.92555	2.32412e-06	6.40806e-05	4.73507
2160	NRM	0.817334	4.93571	8.92279	2.33114e-06	6.41442e-05	4.97723
971	FAM149B1	1.13379	4.03589	8.91807	2.34319e-06	6.43455e-05	5.08129
285	DDR2	1.8309	5.72408	8.91188	2.35907e-06	6.46509e-05	4.90882
1507	MCRIP1	0.953906	6.52367	8.9058	2.3748e-06	6.48207e-05	4.78846
142	AFF2	2.3836	3.79121	8.90761	2.37011e-06	6.48207e-05	5.16408
243	ABLIM3	1.93499	1.88421	8.89779	2.3957e-06	6.52599e-05	5.28711
990	CHCHD6	1.12579	5.26499	8.88923	2.41824e-06	6.56164e-05	4.88361
708	TLE2	1.28554	4.46289	8.88916	2.41844e-06	6.56164e-05	4.98087
2930	NUDT11	0.702158	5.41797	8.87801	2.44814e-06	6.62104e-05	4.85195
90	ADM2	2.77892	4.53848	8.87729	2.45007e-06	6.62104e-05	5.0612
198	HHIP	2.05174	3.14105	8.87253	2.46289e-06	6.64248e-05	5.15259
1698	SLC1A5	0.906631	9.13116	8.86981	2.47025e-06	6.64912e-05	4.6625
633	TRIM7	1.35195	3.53731	8.86529	2.48254e-06	6.66901e-05	5.07184
2539	QPRT	0.756885	7.27625	8.85992	2.49719e-06	6.69514e-05	4.66986
616	A4GALT	1.3645	2.96268	8.85485	2.51113e-06	6.70605e-05	5.11241
610	MISP3	1.37183	2.70218	8.85654	2.50648e-06	6.70605e-05	5.12841
1690	FGF13	0.908138	4.69853	8.84861	2.52842e-06	6.73898e-05	4.91414
627	HMGCL	1.3595	4.52582	8.83821	2.55748e-06	6.77245e-05	4.94686
252	HES5	1.90782	2.27754	8.83968	2.55335e-06	6.77245e-05	5.20416
1176	ST7L	1.05199	4.81289	8.82628	2.59127e-06	6.83944e-05	4.85815
2465	RTL8A	0.769391	6.94368	8.82002	2.60918e-06	6.87336e-05	4.6456
441	HSD17B6	1.55317	2.32549	8.81367	2.6275e-06	6.90825e-05	5.16297
371	IFI6	1.65869	3.60024	8.80583	2.65032e-06	6.94139e-05	5.0105
1486	TCTN1	0.958501	4.62159	8.79979	2.66802e-06	6.95733e-05	4.89008
89	GABRQ	2.78905	0.61714	8.80116	2.66399e-06	6.95733e-05	5.19666
1279	METRNL	1.01651	4.34963	8.79646	2.67785e-06	6.95985e-05	4.88921
1219	TMEM266	1.03811	4.09251	8.76931	2.75942e-06	7.11741e-05	4.89597
1325	FBXL5	1.00076	4.93899	8.76386	2.77611e-06	7.14689e-05	4.77771
1632	KCNAB2	0.920388	4.72811	8.75544	2.80209e-06	7.18656e-05	4.79309
149	PTCHD1	2.34815	0.471201	8.75658	2.79855e-06	7.18656e-05	5.13539
776	HSPG2	1.2368	4.75175	8.74811	2.82494e-06	7.21216e-05	4.80352
548	SAMD5	1.42528	3.19856	8.74545	2.83329e-06	7.21216e-05	4.96774
1119	KCNQ2	1.06597	5.52018	8.73688	2.86036e-06	7.24419e-05	4.69603
578	DHRS3	1.40132	3.86314	8.73933	2.85257e-06	7.24419e-05	4.90557
297	DPM3	1.80963	5.5422	8.732	2.87589e-06	7.2545e-05	4.68551
2554	GABARAP	0.753976	7.09275	8.72361	2.90278e-06	7.29343e-05	4.52094
940	EPB41L4A	1.15015	3.29428	8.71211	2.94014e-06	7.34656e-05	4.90918
1776	EOLA1	0.890452	5.83543	8.68627	3.02592e-06	7.51944e-05	4.60294
1944	ZNF581	0.854083	5.53357	8.68032	3.04608e-06	7.55572e-05	4.6105
2447	SRA1	0.771604	5.66923	8.65351	3.13862e-06	7.74289e-05	4.55731
684	ADGRG2	1.30057	2.11305	8.64561	3.16645e-06	7.77639e-05	4.96691
303	NMNAT1	1.79362	3.00766	8.64479	3.16937e-06	7.77639e-05	4.91683
1389	DBNDD2	0.983936	5.55632	8.62726	3.23216e-06	7.86943e-05	4.53638
704	CCDC74B	1.28675	4.76723	8.62478	3.24117e-06	7.86943e-05	4.6518
431	HES4	1.5623	7.95506	8.62454	3.24202e-06	7.86943e-05	4.38187
1807	ACAD11	0.88372	5.96231	8.60759	3.30425e-06	7.99931e-05	4.4884
367	SMIM19	1.66685	3.91335	8.60591	3.31046e-06	7.99931e-05	4.75606
2114	SREBF2	0.824744	8.47344	8.59904	3.3361e-06	8.02513e-05	4.33633
861	PIGV	1.19202	3.37618	8.59909	3.33592e-06	8.02513e-05	4.81102
532	TRIM58	1.45117	3.28415	8.59758	3.34159e-06	8.02513e-05	4.76889
2220	PCSK1N	0.808179	6.36622	8.58778	3.37857e-06	8.08537e-05	4.41599
1395	ZFP62	0.982593	5.24517	8.57967	3.40952e-06	8.11061e-05	4.52509
2857	NOA1	0.712084	6.2476	8.57268	3.43648e-06	8.14417e-05	4.4021
3356	DAP	0.649426	6.5232	8.55136	3.52003e-06	8.30691e-05	4.35165
1497	COX7A2L	0.955896	6.46505	8.55244	3.51575e-06	8.30691e-05	4.36981
624	RAB4B	1.3623	3.32944	8.54405	3.54915e-06	8.31787e-05	4.74732
603	NIBAN1	1.37908	3.94498	8.53572	3.58269e-06	8.34155e-05	4.64497
77	NPR1	2.93917	-0.51592	8.53299	3.59376e-06	8.35041e-05	4.77524
352	RBMS3	1.70015	2.84178	8.52561	3.62387e-06	8.39169e-05	4.78749
1569	GRHPR	0.936164	7.27627	8.51712	3.65881e-06	8.44383e-05	4.2693
356	UNC5A	1.69187	2.38468	8.51777	3.65615e-06	8.44383e-05	4.83337
1510	GMDS	0.952528	5.59206	8.50613	3.7046e-06	8.49185e-05	4.40325
1120	DNAJC4	1.06516	4.60108	8.50684	3.70165e-06	8.49185e-05	4.52745
1226	FKBP7	1.03672	3.52324	8.49579	3.74829e-06	8.56402e-05	4.65606
851	SLC43A1	1.19574	5.34724	8.49569	3.74869e-06	8.56402e-05	4.43354
719	C12orf57	1.27711	5.42411	8.49395	3.7561e-06	8.56656e-05	4.40167
1122	C2CD4C	1.06395	3.14713	8.49075	3.76974e-06	8.58327e-05	4.6779
169	HAPLN2	2.23313	2.57981	8.48603	3.78999e-06	8.61495e-05	4.79245
1679	RBCK1	0.910724	6.0972	8.4812	3.81084e-06	8.63345e-05	4.31008
250	RYR2	1.9173	3.41983	8.47777	3.82568e-06	8.63829e-05	4.63144
1579	NSMCE1	0.934591	5.35504	8.46911	3.86348e-06	8.69475e-05	4.39151
343	CDH23	1.71481	3.78963	8.45687	3.91764e-06	8.75864e-05	4.59935
2450	MVB12A	0.771403	6.43019	8.45404	3.93026e-06	8.77241e-05	4.24638
518	SYNPO	1.46038	3.15688	8.444	3.97542e-06	8.80622e-05	4.65652
121	MS4A15	2.48846	0.522311	8.43448	4.0188e-06	8.88252e-05	4.78488
1522	ATF4	0.949865	10.0667	8.43079	4.03572e-06	8.90545e-05	4.15023
2231	PHYHD1	0.805858	4.97117	8.40933	4.13576e-06	9.09666e-05	4.356
1724	CLGN	0.90121	3.92962	8.40434	4.15941e-06	9.10685e-05	4.47613
339	NT5M	1.72028	3.02315	8.40411	4.16049e-06	9.10685e-05	4.63213
93	POTEM	2.71615	-0.729436	8.40571	4.15292e-06	9.10685e-05	4.64278
857	ZNF595	1.19312	2.94964	8.36374	4.35732e-06	9.49184e-05	4.56237
1812	NPAS1	0.883058	5.73279	8.35117	4.42059e-06	9.5531e-05	4.18781
1218	SLC16A2	1.03843	5.44309	8.34979	4.42761e-06	9.5531e-05	4.25511
790	RPH3AL	1.23241	2.86972	8.35211	4.41583e-06	9.5531e-05	4.5671
373	COL23A1	1.6585	2.3597	8.35221	4.41535e-06	9.5531e-05	4.64778
38	CDRT15P9	3.84959	-1.28431	8.35216	4.41558e-06	9.5531e-05	4.46075
1186	ST3GAL3	1.04966	4.0408	8.34132	4.47092e-06	9.61602e-05	4.41092
666	SPAG16	1.3205	3.93687	8.33871	4.48437e-06	9.62151e-05	4.41761
2463	AARS1	0.769799	8.68414	8.33435	4.5069e-06	9.6476e-05	4.01619
286	PLPP4	1.82963	2.07746	8.32847	4.53746e-06	9.69774e-05	4.63007
350	EID2B	1.70474	3.36975	8.30791	4.64619e-06	9.89901e-05	4.45067
2837	CDC42EP1	0.715911	7.65637	8.29543	4.71358e-06	0.000100112	3.9769
1100	GVQW3	1.07444	4.35925	8.27398	4.83178e-06	0.000102144	4.27527
2838	EIF3E	0.715838	8.54312	8.2718	4.84399e-06	0.000102243	3.93918
2953	PRAME	0.698893	6.39244	8.26444	4.88542e-06	0.000102525	4.0221
1509	CNTFR	0.953053	3.72543	8.26407	4.88751e-06	0.000102525	4.34293
4015	TPM4	0.578788	7.76964	8.25949	4.91346e-06	0.000102773	3.92629
1815	NUDT10	0.882664	4.47303	8.25107	4.96167e-06	0.000103283	4.22609
1544	RELL2	0.945114	4.74463	8.25164	4.95836e-06	0.000103283	4.17865
1537	ATP5F1D	0.947159	7.94897	8.24695	4.98537e-06	0.000103618	3.91055
329	CELF4	1.73274	2.24749	8.2319	5.07318e-06	0.000104962	4.50611
1319	C11orf68	1.00208	5.19241	8.21945	5.14708e-06	0.00010573	4.09503
1174	RPL3	1.05222	11.6216	8.22054	5.14055e-06	0.00010573	3.91574
401	RASGRP2	1.60817	2.54079	8.22219	5.1307e-06	0.00010573	4.44742
576	LIAS	1.4058	3.47776	8.21555	5.17043e-06	0.000106005	4.34233
1729	BCKDHA	0.900096	6.11045	8.21163	5.19407e-06	0.000106259	3.99174
1034	ESPNL	1.09953	3.94929	8.20657	5.2247e-06	0.000106636	4.25776
3348	NRGN	0.650181	5.91984	8.19668	5.28522e-06	0.000107709	3.9716
283	AKNA	1.83356	3.24092	8.18638	5.34899e-06	0.000108845	4.33172
1127	FAM131C	1.06307	3.78171	8.18198	5.37651e-06	0.000109242	4.22676
293	DSEL	1.81663	0.561732	8.16912	5.45779e-06	0.000110728	4.49755
2179	DERA	0.81348	4.57066	8.1595	5.51946e-06	0.00011148	4.10927
2375	UPK3BL1	0.783125	5.44437	8.15597	5.54226e-06	0.000111774	3.97952
14	CSMD3	5.41558	-0.63081	8.15303	5.56129e-06	0.000111992	4.29279
236	RPL7P50	1.95546	0.32013	8.14989	5.58179e-06	0.000112073	4.47182
1996	RGS16	0.843639	4.62932	8.14547	5.61068e-06	0.000112487	4.05826
2847	PRKAG1	0.713507	5.789	8.14217	5.63241e-06	0.000112614	3.93084
1797	FAAP20	0.886061	5.81004	8.1392	5.65203e-06	0.000112614	3.92658
2861	BTBD2	0.711577	7.94221	8.13346	5.69011e-06	0.000112954	3.76946
443	RPS6KA2	1.54597	5.39825	8.11914	5.7864e-06	0.00011449	3.96583
319	AHNAK2	1.75402	4.38596	8.11689	5.80174e-06	0.000114626	4.09979
872	UBE2QL1	1.18454	3.07729	8.09704	5.93851e-06	0.000116134	4.23036
2424	PTPN18	0.775178	5.43237	8.07453	6.09778e-06	0.00011858	3.88996
2300	SLC35E2B	0.794707	7.00166	8.06588	6.16025e-06	0.000119309	3.7221
1896	DYNLRB1	0.863845	6.60657	8.06448	6.17039e-06	0.000119309	3.74876
1585	TNNT1	0.933179	5.4857	8.04715	6.29787e-06	0.000121172	3.83113
1781	IFT27	0.888578	5.83046	8.03432	6.39402e-06	0.00012207	3.80342
136	PRKN	2.4207	1.79849	8.03634	6.37875e-06	0.00012207	4.32354
1625	ST3GAL1	0.922541	4.93289	8.03193	6.41206e-06	0.000122118	3.88351
589	TSPAN2	1.39113	2.77938	8.03161	6.41452e-06	0.000122118	4.22901
1915	HEBP1	0.860587	5.55703	8.02719	6.44808e-06	0.000122586	3.8272
553	CLYBL	1.42331	2.2455	8.02531	6.46247e-06	0.000122688	4.25933
2309	LARP1B	0.793678	4.7142	8.01737	6.52347e-06	0.000123202	3.89082
1322	COMT	1.00111	7.29366	8.01706	6.52583e-06	0.000123202	3.65042
845	MSH5	1.19891	4.58209	8.00975	6.58255e-06	0.00012394	3.90885
56	KCTD8	3.33773	-0.604028	7.9909	6.7313e-06	0.000125685	4.15297
1987	ALKBH2	0.846928	5.83508	7.97247	6.88025e-06	0.000127939	3.70236
144	IFIH1	2.38183	0.168549	7.95079	7.06002e-06	0.000130745	4.2359
812	CRLF1	1.22042	3.14963	7.94	7.1513e-06	0.000131718	3.97495
2276	KAZALD1	0.798318	4.17157	7.9327	7.21388e-06	0.000132511	3.85553
2767	VPS11	0.724424	5.44906	7.92477	7.28244e-06	0.000132873	3.69518
1385	MANBA	0.984176	4.12294	7.9273	7.26046e-06	0.000132873	3.85874
1804	HAX1	0.88423	7.35887	7.91227	7.39196e-06	0.000133972	3.5103
1913	VPS28	0.861038	6.69649	7.90967	7.41499e-06	0.000134073	3.5542
1483	PSKH1	0.959382	5.76412	7.90391	7.46618e-06	0.000134778	3.63805
2221	PALM	0.807906	6.08273	7.89137	7.57909e-06	0.000136093	3.58426
2717	PLCXD1	0.730257	6.90585	7.89011	7.59053e-06	0.000136119	3.51204
2289	DTD1	0.79626	5.70775	7.88556	7.63198e-06	0.000136323	3.61577
1337	TMBIM1	0.997144	3.84891	7.88563	7.63138e-06	0.000136323	3.83401
2330	HLA-B	0.79028	7.41236	7.86712	7.80258e-06	0.00013846	3.45316
325	LMTK3	1.74128	3.85994	7.86532	7.81945e-06	0.000138579	3.82213
3071	HADH	0.681786	6.65431	7.8396	8.06494e-06	0.00014109	3.46754
1873	GPC3	0.868992	5.98217	7.8415	8.04655e-06	0.00014109	3.5425
876	TSEN15	1.18157	5.75917	7.84477	8.01497e-06	0.00014109	3.56972
421	XNDC1N	1.57904	1.98568	7.84231	8.0387e-06	0.00014109	4.05405
1713	MAGEF1	0.903731	6.4716	7.82649	8.19322e-06	0.000142417	3.45886
4654	UBE2V1	0.520065	7.70046	7.80695	8.38849e-06	0.000144473	3.35396
868	RAMP1	1.18671	4.36522	7.80965	8.36119e-06	0.000144473	3.6817
63	KLK8	3.14646	1.37784	7.80616	8.39652e-06	0.000144473	4.07352
2360	BBS10	0.785292	4.3966	7.80282	8.43043e-06	0.000144873	3.67604
2617	RPLP2	0.744417	10.0929	7.79894	8.47003e-06	0.00014537	3.36043
925	PCDHGA11	1.15621	2.96748	7.79385	8.52223e-06	0.000145714	3.87002
2890	ZBTB5	0.706344	5.31166	7.77404	8.72885e-06	0.000148581	3.50333
1109	DNAL4	1.07004	4.34039	7.77171	8.75347e-06	0.000148581	3.6659
1043	GNAZ	1.09628	4.89202	7.77449	8.72406e-06	0.000148581	3.57904
180	MPZ	2.15672	1.02846	7.77152	8.75549e-06	0.000148581	4.02614
3284	DNAJC1	0.65586	5.61519	7.76397	8.83596e-06	0.000149441	3.4667
130	DCST2	2.44802	-0.284966	7.75695	8.91148e-06	0.00015029	3.95523
446	LMF1	1.54094	4.4145	7.75337	8.95018e-06	0.000150569	3.62896
738	ARAP3	1.26435	3.12028	7.74577	9.03312e-06	0.000151589	3.80629
393	SCART1	1.63135	3.28965	7.74017	9.09473e-06	0.000152247	3.77227
2401	EIF2D	0.77813	6.22865	7.73376	9.16581e-06	0.000152357	3.37231
1938	EYA2	0.855335	4.53665	7.73382	9.16515e-06	0.000152357	3.55003
1615	ATG16L2	0.925715	4.44367	7.73222	9.18296e-06	0.000152357	3.56899
854	C16orf74	1.19339	3.46028	7.7315	9.19099e-06	0.000152357	3.7323
699	HSD17B8	1.28919	3.5213	7.72671	9.24462e-06	0.000152874	3.75961
3352	GLB1L2	0.649798	5.77397	7.72471	9.26715e-06	0.000152874	3.3821
517	FSTL5	1.46185	1.01913	7.7205	9.31471e-06	0.000153473	3.95242
3393	SLC30A9	0.644994	6.63216	7.71021	9.43213e-06	0.000154716	3.29495
2913	STRADB	0.703877	5.60995	7.70553	9.48599e-06	0.000155011	3.40308
312	TOX	1.78067	0.777361	7.70537	9.48791e-06	0.000155011	3.96033
944	C22orf39	1.14827	5.76216	7.70243	9.52189e-06	0.000155379	3.37901
2207	FUT4	0.810147	4.16709	7.69521	9.60601e-06	0.000156564	3.53723
2693	BRD1	0.732011	5.57254	7.6942	9.61794e-06	0.000156571	3.39548
499	PNPLA4	1.48195	3.94243	7.69	9.66724e-06	0.000156997	3.62633
3183	MPND	0.664878	5.30699	7.68791	9.69197e-06	0.000157098	3.40913
697	ATP8A1	1.28989	4.88149	7.68052	9.77977e-06	0.000158258	3.45162
4759	VAT1	0.512565	8.04762	7.67873	9.80122e-06	0.000158416	3.18479
954	RASSF4	1.1436	3.37885	7.67332	9.86616e-06	0.000159087	3.67158
3024	FAM210B	0.688189	5.88718	7.66915	9.91661e-06	0.000159625	3.31905
1803	RAB28	0.884864	4.08863	7.66765	9.9347e-06	0.000159625	3.55095
1264	NOMO2	1.02461	7.70921	7.66561	9.95953e-06	0.000159776	3.17749
8	EIF4EBP3	5.79502	0.0797273	7.66495	9.96762e-06	0.000159776	3.79409
1563	PKIG	0.939243	4.48155	7.66377	9.98194e-06	0.000159817	3.4848
444	FMC1	1.54466	5.78173	7.65926	1.00372e-05	0.000160512	3.32639
2485	LONP1	0.764648	8.40095	7.6555	1.00835e-05	0.000161064	3.15612
2791	TMEM222	0.721988	5.80431	7.64963	1.01562e-05	0.000161089	3.29479
2060	CHMP1B	0.832432	5.29699	7.65059	1.01443e-05	0.000161089	3.35688
2007	PHYKPL	0.841605	5.6349	7.65128	1.01357e-05	0.000161089	3.32417
916	CDPF1	1.16118	4.04735	7.65176	1.01298e-05	0.000161089	3.54974
2690	MLST8	0.732445	7.54188	7.63736	1.031e-05	0.000163147	3.14219
1719	WWOX	0.902177	4.64459	7.62993	1.04043e-05	0.000164067	3.41431
736	PLA2G6	1.26532	4.66013	7.62799	1.04291e-05	0.000164268	3.43974
1304	SMIM26	1.00587	5.1983	7.61408	1.06088e-05	0.000166519	3.32453
1418	RTN4RL2	0.977432	5.18094	7.60671	1.07053e-05	0.000167646	3.30427
2719	KRTCAP2	0.729842	6.665	7.60266	1.07587e-05	0.000168096	3.14856
2630	SHARPIN	0.741084	5.87844	7.6034	1.07489e-05	0.000168096	3.23265
1222	LRRC4B	1.03788	4.70167	7.59341	1.08819e-05	0.000169436	3.37018
2075	SIDT2	0.829465	5.25257	7.58887	1.09429e-05	0.000170008	3.28096
1005	FAM50B	1.11875	3.83999	7.58739	1.09628e-05	0.000170008	3.47644
473	PRRT2	1.50683	3.49284	7.58696	1.09687e-05	0.000170008	3.51267
2509	ATP1A3	0.760588	5.75321	7.58297	1.10227e-05	0.000170263	3.22475
2904	STK39	0.704781	4.95163	7.57977	1.10663e-05	0.00017031	3.31562
1380	CYFIP2	0.985946	6.82001	7.58016	1.1061e-05	0.00017031	3.10862
1042	BBC3	1.09651	5.07101	7.58024	1.10598e-05	0.00017031	3.31324
2336	BCAS3	0.789795	5.71356	7.57518	1.1129e-05	0.000170934	3.22235
936	CBY1	1.15109	3.71939	7.57228	1.11689e-05	0.000171354	3.50188
1727	ZFYVE28	0.900344	3.10023	7.57133	1.1182e-05	0.00017136	3.52077
2515	KLHL5	0.760249	5.10961	7.56749	1.12351e-05	0.00017198	3.27141
2553	PEMT	0.754074	5.27875	7.56603	1.12553e-05	0.000172096	3.26369
227	HMCN1	1.96623	2.69209	7.55664	1.13865e-05	0.000173907	3.64532
162	PLPPR4	2.26527	0.644419	7.5536	1.14294e-05	0.000174102	3.77504
552	MGAT5B	1.42392	3.04639	7.55128	1.14622e-05	0.000174279	3.56803
1258	CMC1	1.02552	4.49489	7.53917	1.16351e-05	0.00017612	3.33232
1115	CAMTA1	1.06692	5.5388	7.53819	1.16492e-05	0.000176137	3.18553
1285	EMID1	1.01222	3.78827	7.50713	1.21062e-05	0.000182035	3.40683
447	STC1	1.54054	1.74261	7.50511	1.21366e-05	0.00018229	3.69217
562	CRIP3	1.41432	2.36804	7.49655	1.22664e-05	0.000184036	3.54603
1150	ETHE1	1.05891	3.89897	7.48947	1.23746e-05	0.000185251	3.35065
1951	MRC2	0.852903	6.01369	7.4828	1.24777e-05	0.000186588	3.08961
468	NUDT7	1.51797	2.49867	7.48085	1.2508e-05	0.000186837	3.56509
773	TMEM163	1.23706	1.90166	7.46392	1.27744e-05	0.00018998	3.56051
59	MCMDC2	3.31586	-1.02207	7.44843	1.30236e-05	0.000193053	3.57887
1420	APOBEC3C	0.976544	5.86962	7.43902	1.31773e-05	0.000194907	3.02894
2578	CDT1	0.750679	8.2256	7.43462	1.32501e-05	0.000195557	2.86521
1398	WDR27	0.982213	5.43363	7.43234	1.32878e-05	0.000195902	3.04717
434	RAB38	1.56168	1.19536	7.42724	1.33728e-05	0.000196941	3.61028
2006	GSTP1	0.84171	8.62091	7.41841	1.35213e-05	0.000198483	2.84435
1921	CCNG1	0.859594	7.99993	7.4071	1.3714e-05	0.000200446	2.83119
761	ARHGAP4	1.24427	2.50875	7.40156	1.38096e-05	0.000201626	3.42897
1960	C21orf58	0.850905	5.31543	7.38999	1.40113e-05	0.000204132	3.01275
1001	SEL1L3	1.12044	4.68408	7.38795	1.40473e-05	0.000204438	3.10653
1321	PREX1	1.00136	4.80174	7.38394	1.4118e-05	0.000205247	3.05845
1977	EGFL7	0.848028	5.60989	7.3816	1.41597e-05	0.000205633	2.98973
2001	ACSF2	0.843107	4.86291	7.3806	1.41774e-05	0.000205671	3.06407
1289	PLEKHB1	1.01089	4.09144	7.37846	1.42155e-05	0.000206004	3.15145
1350	PPOX	0.993375	5.13136	7.37043	1.43597e-05	0.00020743	3.02035
3468	MGME1	0.638152	5.97944	7.3571	1.46024e-05	0.000208324	2.88234
3107	COL18A1	0.675997	7.24387	7.36077	1.45352e-05	0.000208324	2.79107
2585	EID1	0.749915	7.26745	7.35711	1.46022e-05	0.000208324	2.78544
2083	KCNMB4	0.828714	4.03985	7.36356	1.44842e-05	0.000208324	3.15308
1883	GET1	0.866673	5.32281	7.36188	1.45149e-05	0.000208324	2.97748
1658	LAMA1	0.915691	5.52547	7.35842	1.45782e-05	0.000208324	2.95467
1616	PAQR8	0.925552	4.6375	7.35943	1.45598e-05	0.000208324	3.08819
1740	SNX24	0.897186	3.43665	7.3534	1.46706e-05	0.000208814	3.23997
1901	RPL18	0.863086	10.4045	7.34491	1.48284e-05	0.00021018	2.76747
3501	ACOT7	0.634179	6.88005	7.33594	1.49969e-05	0.000211906	2.77898
2249	MMD	0.802487	4.16974	7.33658	1.49848e-05	0.000211906	3.09591
970	C3orf80	1.13561	3.31689	7.33379	1.50377e-05	0.00021204	3.22814
3282	MZF1	0.655945	5.04884	7.3272	1.51631e-05	0.000213146	2.93687
3155	RNF128	0.669599	4.96377	7.32091	1.52841e-05	0.000214558	2.96377
1049	PGBD4	1.09465	2.46994	7.31884	1.5324e-05	0.000214741	3.31127
770	MSRB2	1.2377	4.07253	7.31666	1.53663e-05	0.000214891	3.12756
2248	ANKH	0.802647	5.95936	7.29853	1.57226e-05	0.000218536	2.81737
1927	SULT4A1	0.858076	4.16594	7.29868	1.57197e-05	0.000218536	3.03994
1038	TMEM218	1.09822	4.5256	7.29735	1.57461e-05	0.000218536	3.02287
976	ECI1	1.13149	7.42258	7.29687	1.57556e-05	0.000218536	2.70406
535	RBM24	1.44873	1.48577	7.29769	1.57393e-05	0.000218536	3.40961
35	NDUFA4L2	3.92924	0.203644	7.29721	1.57489e-05	0.000218536	3.45078
1948	ABCA2	0.853481	6.83541	7.294	1.5813e-05	0.000219109	2.72142
140	BMS1P3	2.39965	-0.837208	7.28814	1.59308e-05	0.000220292	3.41704
2464	SERPINB6	0.769752	5.95508	7.28235	1.6048e-05	0.000221199	2.80857
3078	BCL2L13	0.680592	6.35685	7.27511	1.6196e-05	0.0002226	2.74968
3349	FH	0.650076	6.45071	7.26914	1.63192e-05	0.000223497	2.72869
2412	PCDHGC3	0.776302	5.50841	7.26597	1.63849e-05	0.000223839	2.82682
3706	LTBP4	0.609735	6.99674	7.25567	1.66007e-05	0.000226105	2.66776
1406	CAMK2N1	0.979362	3.90407	7.24126	1.69075e-05	0.000229136	3.00803
92	RHOXF1P1	2.73052	-0.379361	7.24236	1.68839e-05	0.000229136	3.38024
4105	CHD1L	0.570061	6.87331	7.23801	1.69775e-05	0.000229811	2.6536
480	ZNF695	1.50064	3.11423	7.23738	1.69911e-05	0.000229811	3.12181
929	SLC12A5	1.15396	2.50693	7.2343	1.7058e-05	0.000230275	3.21087
1932	TUBE1	0.856422	4.84291	7.22588	1.72417e-05	0.000232046	2.86986
747	DENND1C	1.25789	2.08358	7.22462	1.72695e-05	0.00023219	3.24908
3532	TNIP1	0.630471	6.57945	7.2204	1.73626e-05	0.000232227	2.65671
1329	FAM200B	0.999894	3.90872	7.21908	1.73918e-05	0.000232227	2.97726
831	PLXDC2	1.20683	3.55928	7.21985	1.73749e-05	0.000232227	3.05752
2174	MYCL	0.814363	3.93786	7.20887	1.762e-05	0.000234812	2.95471
1425	STK33	0.974662	3.05656	7.19918	1.78392e-05	0.000237501	3.09154
3635	ACTR1B	0.618362	6.85072	7.1964	1.79027e-05	0.000238113	2.6026
1859	KCTD11	0.874009	3.49488	7.18421	1.81837e-05	0.000241143	3.00909
237	ADAMTSL4	1.95199	2.28704	7.17481	1.84038e-05	0.000243439	3.19349
1511	EBF4	0.952313	4.13856	7.17141	1.84841e-05	0.000243498	2.90417
477	MYL5	1.5044	3.39258	7.17034	1.85096e-05	0.000243498	3.03553
2915	HPF1	0.703763	4.81109	7.16783	1.85692e-05	0.00024364	2.79967
1668	B3GAT2	0.912691	2.79252	7.16842	1.85551e-05	0.00024364	3.05309
1841	PMVK	0.877901	5.39539	7.1612	1.87274e-05	0.000245479	2.70345
1114	METRN	1.06727	5.16343	7.14951	1.90104e-05	0.000248671	2.72941
442	HFM1	1.55106	1.46501	7.14863	1.9032e-05	0.000248671	3.23438
2363	NFKB2	0.785066	5.69226	7.14026	1.92375e-05	0.000250715	2.63273
1991	SYF2	0.845954	4.9127	7.14026	1.92375e-05	0.000250715	2.7266
1052	WDR72	1.09312	3.27939	7.13862	1.9278e-05	0.000251002	2.97139
244	HS3ST5	1.93056	0.0822978	7.13468	1.93759e-05	0.000252035	3.26834
2074	TRIM52	0.829815	5.18545	7.12853	1.95298e-05	0.000253552	2.65905
869	GAP43	1.18516	2.62058	7.12285	1.96729e-05	0.000255166	3.06723
1053	STIM2	1.0931	4.822	7.11046	1.99893e-05	0.000257998	2.69629
164	CCDC85A	2.25736	-1.0472	7.09757	2.03241e-05	0.000261615	3.18742
4019	PIGT	0.578281	6.78649	7.08055	2.07756e-05	0.000266921	2.43898
625	SLC6A9	1.36225	5.09482	7.07809	2.08417e-05	0.000267517	2.66117
888	CCDC74A	1.17693	4.65068	7.07275	2.09859e-05	0.00026857	2.6928
3190	SORBS3	0.664443	6.13082	7.0489	2.16437e-05	0.000275471	2.45663
2975	OCIAD1	0.695003	6.44493	7.04359	2.17931e-05	0.000276854	2.42904
2786	GSS	0.722363	6.31498	7.04162	2.18489e-05	0.000277303	2.44548
2233	ECH1	0.805135	6.76651	7.04034	2.18854e-05	0.000277507	2.40094
1203	CA11	1.0442	4.9065	7.03293	2.20967e-05	0.000279665	2.5737
3138	CDKN2AIPNL	0.670932	5.67459	7.0297	2.21894e-05	0.000280317	2.48534
2612	EPC1	0.745487	4.30344	7.0298	2.21866e-05	0.000280317	2.65503
3112	SH3BGRL	0.675015	5.41565	7.0208	2.24474e-05	0.000282223	2.50234
41	LGR6	3.74698	-0.433583	7.01957	2.24833e-05	0.000282223	3.06006
1551	GMPR	0.942795	3.19255	7.01652	2.25725e-05	0.000282791	2.79303
5397	TUBB2B	0.459605	7.69369	7.01404	2.26455e-05	0.000283444	2.29815
5055	CERS2	0.488632	7.85235	7.01147	2.27212e-05	0.000283652	2.29091
4188	MASTL	0.562275	5.70668	7.0083	2.28149e-05	0.000283996	2.4526
3182	DELE1	0.665191	5.94304	7.0085	2.2809e-05	0.000283996	2.43864
1373	U2AF1L4	0.987396	3.64588	7.00468	2.29227e-05	0.000285077	2.73769
3677	ATXN7L3B	0.612822	7.32797	7.00296	2.29743e-05	0.000285196	2.29985
1287	HTRA3	1.01127	3.51931	6.99849	2.31082e-05	0.00028618	2.77574
3590	DHRS13	0.622755	5.17754	6.98043	2.36583e-05	0.000291293	2.47963
1246	NAALAD2	1.02998	2.94154	6.9771	2.37614e-05	0.000292033	2.79861
1780	ERFE	0.889026	5.34369	6.97006	2.39806e-05	0.000293748	2.45392
1310	CERS4	1.0054	4.37782	6.96916	2.4009e-05	0.000293748	2.59064
3733	CPNE2	0.606773	5.18625	6.96165	2.42454e-05	0.000295649	2.44727
2931	STRADA	0.702035	4.89259	6.96146	2.42514e-05	0.000295649	2.49288
3525	GPSM1	0.631189	6.62846	6.95727	2.43847e-05	0.000297009	2.28207
398	FAM131B	1.61327	2.09472	6.9561	2.44221e-05	0.000297197	2.89588
306	TRAM1L1	1.78707	1.59086	6.95409	2.44863e-05	0.000297447	2.98191
1980	MID1IP1	0.847246	6.227	6.9506	2.45981e-05	0.000298005	2.32696
1582	POLR3GL	0.933298	4.68425	6.95119	2.45794e-05	0.000298005	2.52417
1437	RPL39L	0.971336	4.37365	6.949	2.46496e-05	0.000298364	2.56192
2524	FIBP	0.758465	6.21143	6.94613	2.47424e-05	0.000298424	2.32018
928	LRP1	1.15401	6.87478	6.94758	2.46955e-05	0.000298424	2.2638
821	EDIL3	1.21387	3.25871	6.93814	2.50025e-05	0.00030076	2.69983
2834	YIPF3	0.716089	6.53178	6.93315	2.51664e-05	0.000301637	2.26752
1636	RPS19	0.920091	10.3616	6.92349	2.54872e-05	0.000304972	2.19086
1892	PDLIM3	0.864514	4.59395	6.9218	2.55436e-05	0.000305377	2.45981
1211	TMEM68	1.04153	3.78438	6.91751	2.5688e-05	0.000306833	2.58241
160	TMEM271	2.27313	0.150706	6.91404	2.58051e-05	0.000307785	2.99231
2122	FBXO44	0.823975	5.4432	6.913	2.58402e-05	0.000307841	2.34893
3953	FKBP8	0.584229	8.73945	6.91187	2.58785e-05	0.000308027	2.15427
1125	TRAPPC9	1.06329	5.04665	6.90825	2.60019e-05	0.000308685	2.39061
5063	ZNF768	0.487796	7.90268	6.90431	2.61369e-05	0.000309476	2.14096
3417	RMND1	0.642771	4.75797	6.90185	2.62212e-05	0.000310205	2.42482
2157	ZFAND2B	0.817914	4.85801	6.89996	2.62865e-05	0.000310326	2.39498
1307	RNPEPL1	1.00568	5.80798	6.89983	2.62912e-05	0.000310326	2.29384
1168	TIGD6	1.05312	2.66168	6.89891	2.63228e-05	0.000310326	2.74928
1074	DNPH1	1.08271	7.90569	6.89576	2.6432e-05	0.000311074	2.14001
2376	RAC3	0.78283	7.20364	6.89321	2.65209e-05	0.000311311	2.15528
2978	FAHD2B	0.694649	5.02773	6.88995	2.66349e-05	0.00031238	2.37076
1324	ACOT8	1.00077	5.26877	6.88621	2.67664e-05	0.000313651	2.33365
2322	RPL7A	0.791102	11.2456	6.88504	2.68076e-05	0.000313864	2.15081
2525	NBL1	0.758273	5.30108	6.88001	2.69854e-05	0.000315674	2.31838
1141	MZT2A	1.06118	7.34076	6.87332	2.72242e-05	0.00031792	2.12714
2543	PSMG2	0.756565	4.69913	6.87101	2.73072e-05	0.000318342	2.39582
1003	NTAQ1	1.12005	3.34394	6.8659	2.7492e-05	0.000319401	2.61054
2982	FNDC10	0.694336	5.23579	6.8641	2.75572e-05	0.000319885	2.31354
2540	DNASE2	0.756874	5.64115	6.86198	2.76342e-05	0.000319959	2.26543
5127	ACO2	0.482317	7.49274	6.8603	2.76955e-05	0.000320285	2.0925
277	SORCS2	1.84572	1.00477	6.85816	2.77739e-05	0.000320757	2.88732
2218	USE1	0.808963	4.59123	6.85353	2.79441e-05	0.000322449	2.38442
2867	STK16	0.710305	5.36312	6.85014	2.80696e-05	0.000323347	2.27668
1024	RPS14	1.10486	10.706	6.85025	2.80654e-05	0.000323347	2.0936
3109	MYC	0.675492	7.83263	6.84302	2.83346e-05	0.000326123	2.05764
454	C11orf71	1.53295	3.33262	6.84073	2.84205e-05	0.000326485	2.58019
1201	DPH6	1.04498	3.60482	6.83942	2.84699e-05	0.000326575	2.52019
3142	FXYD5	0.670724	4.88583	6.83738	2.85467e-05	0.000327135	2.31763
805	MXD3	1.22148	4.52427	6.81599	2.93664e-05	0.00033488	2.34975
172	POTEC	2.20596	-0.640098	6.80677	2.97275e-05	0.00033843	2.85417
2328	FAM20C	0.79038	3.56094	6.80581	2.97651e-05	0.000338575	2.42742
1377	PIGP	0.986544	4.06795	6.80258	2.98931e-05	0.000339463	2.40787
2763	IFT52	0.724735	5.29166	6.80117	2.99489e-05	0.000339529	2.21475
3577	MSX1	0.623699	5.46964	6.79152	3.03348e-05	0.000342339	2.17421
2728	LRSAM1	0.728547	5.10657	6.78768	3.04901e-05	0.000342339	2.20874
2580	MAP3K13	0.7504	4.8238	6.79155	3.03337e-05	0.000342339	2.25179
2278	TIMM17B	0.797876	7.08344	6.78639	3.05425e-05	0.000342339	2.01787
1778	NUDT3	0.889809	6.57659	6.78928	3.04255e-05	0.000342339	2.05309
1316	SYNGR3	1.00278	3.80444	6.78622	3.05494e-05	0.000342339	2.40156
1269	POU3F1	1.02218	2.34582	6.79125	3.03457e-05	0.000342339	2.62756
1868	KNDC1	0.871596	4.05665	6.77893	3.08469e-05	0.000345388	2.36727
2433	CEP43	0.773744	4.37989	6.77611	3.09626e-05	0.000346114	2.27758
1885	MIF4GD	0.866163	4.80401	6.77204	3.11308e-05	0.000347423	2.24837
311	PEX11G	1.78075	1.9438	6.76881	3.12647e-05	0.000348631	2.71828
2663	TSPAN4	0.736811	5.00182	6.76005	3.16314e-05	0.000351854	2.18186
4103	DARS2	0.570367	7.40785	6.75902	3.1675e-05	0.000352051	1.95904
1646	FZD4	0.917746	4.77167	6.75705	3.17583e-05	0.0003524	2.2118
5029	MRPS18B	0.49051	6.57091	6.7532	3.19214e-05	0.000353633	2.00043
2533	LCMT1	0.757395	5.43326	6.75369	3.19006e-05	0.000353633	2.12744
1278	LOXL2	1.01708	4.19023	6.74682	3.21939e-05	0.000356072	2.32283
2499	IGBP1	0.76228	5.72766	6.7438	3.23239e-05	0.000357218	2.08809
597	KCNQ1	1.38454	2.11038	6.73817	3.25678e-05	0.00035933	2.61926
4178	SELENOO	0.563247	6.13115	6.7371	3.26144e-05	0.000359552	2.0114
829	ACTA2	1.20708	2.12214	6.72866	3.29841e-05	0.000362745	2.64996
2389	COMMD7	0.780382	4.75523	6.71931	3.33985e-05	0.000365528	2.16347
150	SCN2A	2.34239	1.19423	6.72186	3.3285e-05	0.000365528	2.67514
1143	SHANK1	1.06029	2.95538	6.71724	3.34913e-05	0.000366249	2.44085
1654	VEGFA	0.916171	6.41847	6.71125	3.37605e-05	0.000368895	1.97327
391	IMMP2L	1.63506	2.59804	6.70112	3.42215e-05	0.000372437	2.51779
274	SDHAF4	1.86176	2.903	6.70218	3.4173e-05	0.000372437	2.49446
1814	ATOX1	0.882815	5.70583	6.69885	3.43257e-05	0.000372676	2.02495
3323	HMG20B	0.651997	7.9415	6.69413	3.45438e-05	0.000374379	1.84545
349	ATP6V1G2	1.70926	1.73884	6.69231	3.4628e-05	0.00037476	2.60616
1565	CCDC167	0.937841	5.77924	6.69123	3.46781e-05	0.000375003	1.99558
80	KCNV1	2.89872	0.219047	6.68175	3.5122e-05	0.000378899	2.69742
3098	NMRAL1	0.677159	5.29545	6.68081	3.51664e-05	0.000379077	2.05157
1020	ARHGEF10L	1.10719	3.57027	6.67802	3.52984e-05	0.000379726	2.31937
703	FBXO4	1.28743	2.69073	6.67477	3.54526e-05	0.000380653	2.46164
2665	AP1S1	0.736722	6.38058	6.66958	3.57006e-05	0.00038178	1.90552
2411	ZNHIT1	0.776371	6.53563	6.66875	3.57403e-05	0.00038178	1.88718
1172	MORN4	1.05286	3.83416	6.66846	3.57541e-05	0.00038178	2.25789
670	SLC25A35	1.31832	4.03988	6.66972	3.56939e-05	0.00038178	2.20567
2549	DXO	0.754613	5.8323	6.66742	3.58044e-05	0.000382016	1.95653
2705	C17orf58	0.731135	4.73368	6.66344	3.59962e-05	0.000382861	2.0983
4356	LRP11	0.548164	5.93906	6.66097	3.61159e-05	0.000383534	1.94831
3158	ERCC1	0.669396	6.16537	6.65788	3.62666e-05	0.000384833	1.9072
2545	UBR4	0.756019	7.65185	6.6566	3.63289e-05	0.000385194	1.79875
2024	C17orf49	0.837957	5.71285	6.6558	3.63678e-05	0.000385306	1.97345
4660	CTBP1	0.519689	7.65315	6.64188	3.70557e-05	0.00039007	1.77607
482	ZNF596	1.49858	1.67423	6.64244	3.70281e-05	0.00039007	2.50299
270	C5	1.8691	0.528186	6.6335	3.74766e-05	0.000392899	2.62761
266	CNBD2	1.87821	2.26306	6.63325	3.74892e-05	0.000392899	2.4471
885	TMEM116	1.17867	2.89561	6.63204	3.75505e-05	0.000393239	2.35636
275	PLPPR3	1.85424	5.25599	6.62876	3.7717e-05	0.000393467	2.02375
4777	GLDC	0.511363	6.31308	6.626	3.78578e-05	0.00039433	1.83049
1715	DHFR2	0.903541	3.25914	6.62149	3.80886e-05	0.000395824	2.26834
2760	N4BP3	0.724886	3.75414	6.62057	3.81363e-05	0.000396017	2.16675
1496	GFPT2	0.956192	4.90791	6.61935	3.81987e-05	0.00039606	2.02847
1849	SPG11	0.876126	5.21935	6.61624	3.83596e-05	0.000397426	1.9602
1358	ZNF862	0.991237	3.86318	6.61318	3.85183e-05	0.000398766	2.15312
3580	STMN1	0.623489	7.94804	6.6113	3.86164e-05	0.000399173	1.72624
1647	TBC1D1	0.917637	5.35351	6.60703	3.88401e-05	0.000401181	1.92992
2292	ANAPC16	0.795324	5.64272	6.60593	3.88976e-05	0.000401469	1.9005
1314	RFTN1	1.0038	3.27636	6.58829	3.98371e-05	0.000408068	2.22461
2332	RPL13	0.790008	11.3798	6.57837	4.03762e-05	0.000412037	1.71733
2592	GARS1	0.749153	8.24192	6.57756	4.04201e-05	0.000412176	1.67766
5396	MAF1	0.459676	7.43869	6.57013	4.08294e-05	0.000415414	1.67867
2005	DHRS11	0.84178	5.09317	6.56697	4.1005e-05	0.000416889	1.91982
2033	NAT14	0.836049	6.55435	6.56501	4.11144e-05	0.000417377	1.73612
729	CPS1	1.26979	4.43481	6.56521	4.1103e-05	0.000417377	2.01875
2686	TOR2A	0.732762	5.26611	6.5635	4.11984e-05	0.000417606	1.88295
1600	GSTA4	0.930391	4.74277	6.56206	4.12793e-05	0.000418115	1.96996
2087	HRK	0.828312	4.39806	6.55952	4.14218e-05	0.000418975	1.98911
541	CCR10	1.44107	2.34005	6.55945	4.14259e-05	0.000418975	2.35504
3615	MTFR1L	0.620737	5.66031	6.55787	4.15147e-05	0.00041956	1.81389
1494	CYP2R1	0.956544	3.31466	6.55662	4.15852e-05	0.000419587	2.17277
1208	CTBS	1.04301	3.59612	6.55618	4.16099e-05	0.000419587	2.13702
215	TLL1	1.98426	0.799104	6.55665	4.15836e-05	0.000419587	2.50434
105	NALCN	2.60281	0.0302293	6.55297	4.17921e-05	0.0004208	2.53033
2494	LINC01145	0.763049	4.19826	6.54383	4.23142e-05	0.000424798	1.99698
4582	AMZ2	0.525772	6.13104	6.54156	4.24452e-05	0.000425799	1.76029
1705	TRNP1	0.904623	4.01709	6.53802	4.26497e-05	0.00042722	2.01783
2844	SSBP4	0.713835	6.64328	6.52593	4.33579e-05	0.000433037	1.66763
3009	SLC6A11	0.689588	4.36335	6.52459	4.34368e-05	0.000433507	1.94782
2140	ZFPL1	0.82126	5.13702	6.52381	4.34832e-05	0.000433652	1.8365
321	BHLHE22	1.74683	0.00886859	6.52111	4.36435e-05	0.000434931	2.48531
2103	DGAT1	0.826139	6.3432	6.51637	4.39262e-05	0.000435888	1.6805
4709	NKX2-5	0.515989	6.62045	6.49221	4.53987e-05	0.000447501	1.62067
1969	ITPKA	0.848685	3.36312	6.49145	4.54458e-05	0.00044757	2.02061
3358	YIF1B	0.649293	6.63027	6.49006	4.55327e-05	0.000447848	1.62452
1457	PDLIM2	0.966098	4.58144	6.48789	4.56675e-05	0.000448278	1.87364
1360	TRIM45	0.99085	4.1624	6.48559	4.58115e-05	0.000448966	1.96559
1626	PLLP	0.922507	3.44036	6.4776	4.6315e-05	0.000453574	2.0407
1470	STX8	0.961872	4.36258	6.47584	4.64265e-05	0.000454338	1.88657
2952	RPL18A	0.69904	10.5931	6.46449	4.71541e-05	0.000459332	1.53903
2572	ZCRB1	0.75136	5.64259	6.46367	4.72068e-05	0.000459332	1.68737
1789	ENDOV	0.886848	4.11882	6.4639	4.71919e-05	0.000459332	1.90823
1786	HAGH	0.887172	6.03687	6.46601	4.70555e-05	0.000459332	1.64727
1491	OARD1	0.957104	4.13995	6.46717	4.69809e-05	0.000459332	1.9122
4298	MGAT1	0.55332	7.22176	6.46246	4.72854e-05	0.000459436	1.53697
3800	ARHGAP44	0.598872	4.87109	6.45755	4.76044e-05	0.000461545	1.76484
451	LRRC27	1.53629	2.53213	6.45762	4.76e-05	0.000461545	2.16053
5756	NECTIN2	0.433585	6.94035	6.45521	4.77575e-05	0.000462618	1.54309
1771	C11orf54	0.891046	3.89901	6.45482	4.77831e-05	0.000462618	1.915
453	ATF7IP2	1.53311	3.26935	6.45365	4.78598e-05	0.000462701	1.99281
1075	GSDME	1.08211	2.98165	6.44873	4.81839e-05	0.000464843	2.07978
50	DOK6	3.47576	2.10716	6.44286	4.85739e-05	0.000466949	2.29827
439	HLA-DPB1	1.55823	2.6961	6.43648	4.90014e-05	0.00047006	2.10207
4898	IGFBP2	0.502462	7.04808	6.43572	4.90522e-05	0.000470216	1.50935
5185	NELFA	0.477553	6.62196	6.42806	4.95712e-05	0.00047467	1.5276
3201	TAFAZZIN	0.662939	6.4582	6.42759	4.96037e-05	0.00047467	1.55117
1243	TMEM198	1.03054	3.77408	6.42733	4.96216e-05	0.00047467	1.91733
2187	RPL8	0.812068	12.1119	6.42609	4.97062e-05	0.000475145	1.51337
2070	GJD3	0.830571	4.68702	6.42438	4.98233e-05	0.00047593	1.75038
357	C1GALT1C1L	1.6876	0.816997	6.42342	4.98891e-05	0.000476223	2.31468
4670	EML3	0.518758	5.98453	6.42182	4.99991e-05	0.000476605	1.5766
4663	TLE5	0.519552	7.65356	6.41706	5.03277e-05	0.000479064	1.45073
3596	TSPAN15	0.6221	4.91369	6.40928	5.08697e-05	0.000482871	1.69911
814	TNFRSF13C	1.21793	2.98015	6.408	5.0959e-05	0.000483381	2.03167
5418	HNRNPA1	0.458502	11.4546	6.40536	5.11446e-05	0.000484128	1.46902
926	PARM1	1.15532	3.52006	6.40424	5.12242e-05	0.000484207	1.88997
1501	PSMG4	0.955472	5.48471	6.40352	5.1275e-05	0.000484351	1.61792
3054	EIF4A2	0.684156	7.56441	6.39882	5.16077e-05	0.000486432	1.42845
2936	GSTM2	0.70075	5.44989	6.39789	5.16742e-05	0.000486432	1.62227
2546	RPL14	0.755361	10.3939	6.39807	5.16616e-05	0.000486432	1.44038
3938	CPE	0.585707	6.63473	6.39444	5.19206e-05	0.000487401	1.48338
3370	UBLCP1	0.648109	4.99044	6.39573	5.18283e-05	0.000487401	1.6691
1744	CZIB	0.896682	5.1046	6.39043	5.22088e-05	0.000489431	1.66179
437	LOXL1	1.56027	3.12034	6.38802	5.23826e-05	0.000490721	2.01367
4500	BCAP31	0.533461	8.5979	6.38706	5.24519e-05	0.000490928	1.40203
2885	CREM	0.70687	4.37516	6.37839	5.30839e-05	0.000495243	1.72236
1456	TMCO4	0.96621	2.92316	6.37631	5.32368e-05	0.000496329	1.98549
3745	HPCAL1	0.605368	5.38174	6.37191	5.35613e-05	0.000497988	1.58443
1371	MLC1	0.987659	2.54101	6.36029	5.44289e-05	0.000505018	1.99819
3288	EML2	0.655553	5.52677	6.35848	5.45661e-05	0.000505257	1.55587
3113	PPP1R15A	0.675008	5.37002	6.35793	5.46073e-05	0.000505294	1.57897
420	PPP1R32	1.57979	0.476789	6.35366	5.49309e-05	0.000507598	2.23281
3573	ID2	0.624171	7.69386	6.35209	5.50503e-05	0.00050801	1.35665
2859	ARL2	0.711736	7.03387	6.35216	5.50454e-05	0.00050801	1.3979
3027	PORCN	0.687669	4.13669	6.34752	5.54005e-05	0.000510203	1.73457
11	SGCZ	5.72478	-1.77124	6.34623	5.54991e-05	0.000510419	2.17907
2268	ZNF449	0.800064	3.79385	6.34513	5.5584e-05	0.000510509	1.79004
249	STXBP6	1.91849	1.81418	6.34549	5.55564e-05	0.000510509	2.10934
402	ABCC6P2	1.6075	0.773478	6.34277	5.5766e-05	0.000511489	2.20029
3000	VKORC1	0.691388	7.08488	6.34205	5.58217e-05	0.000511655	1.37338
5405	UBE2L3	0.459338	7.43047	6.34092	5.59092e-05	0.000511794	1.34376
3046	CTSF	0.685225	4.67183	6.33892	5.60648e-05	0.000511812	1.63592
278	RENBP	1.84401	2.78243	6.3365	5.62533e-05	0.000512501	2.00867
2776	BPHL	0.723796	4.61963	6.33522	5.63529e-05	0.000512721	1.66015
5348	GRINA	0.46341	7.63858	6.32837	5.68915e-05	0.000516184	1.3186
1068	CBX7	1.08696	3.9246	6.32797	5.69234e-05	0.000516184	1.73757
3719	FUCA1	0.608174	4.76021	6.32544	5.71233e-05	0.000517652	1.60532
2256	SHMT2	0.801679	9.01297	6.32432	5.72122e-05	0.000518112	1.31298
933	LHX2	1.15211	2.76675	6.31826	5.76957e-05	0.000521102	1.92934
1660	IRAK1BP1	0.915403	3.20605	6.31689	5.78061e-05	0.000521406	1.83487
2321	UXT	0.791318	5.79323	6.31554	5.79145e-05	0.000522037	1.4555
1985	RPL22	0.84707	8.95287	6.31499	5.79584e-05	0.000522087	1.30072
3233	TXN2	0.660222	6.85808	6.31351	5.80781e-05	0.000522215	1.34846
3218	AGTRAP	0.661626	5.73882	6.31426	5.80179e-05	0.000522215	1.45833
417	HNRNPA1P16	1.58807	1.05574	6.31291	5.81263e-05	0.000522215	2.12239
656	EGFLAM	1.33073	2.81873	6.31173	5.82223e-05	0.000522731	1.90312
4536	HINT3	0.52984	5.7211	6.30847	5.84868e-05	0.000524414	1.44773
3512	RNASEH2A	0.632797	7.17768	6.30681	5.86218e-05	0.000525278	1.31783
4742	G6PC3	0.514346	6.37619	6.30572	5.87105e-05	0.000525726	1.3821
2922	RAB9A	0.702725	5.24418	6.30368	5.88774e-05	0.000526254	1.50778
1792	PTTG1	0.886434	6.48348	6.30277	5.89526e-05	0.000526506	1.36311
2614	RPS23	0.745213	9.95008	6.30111	5.90885e-05	0.000527373	1.29196
3115	AKR1A1	0.674936	6.33654	6.29786	5.93568e-05	0.000529073	1.37192
3843	ARFGAP3	0.594368	5.36675	6.28959	6.00439e-05	0.000532624	1.46607
2197	SRRM3	0.811157	3.58957	6.2907	5.99514e-05	0.000532624	1.735
1443	PMS1	0.969423	4.45596	6.28925	6.00725e-05	0.000532624	1.59938
4095	PKN1	0.571341	8.2261	6.2872	6.02441e-05	0.000533484	1.25242
5931	HSF1	0.421116	7.56914	6.28458	6.04649e-05	0.000534395	1.25459
2998	PIGL	0.69164	4.51324	6.28469	6.04554e-05	0.000534395	1.5632
170	TRPM6	2.21221	2.02311	6.28396	6.05168e-05	0.000534506	2.00464
2353	MPLKIP	0.786701	5.6973	6.28215	6.06703e-05	0.000535166	1.40963
4715	MXRA7	0.515803	7.09819	6.28115	6.07545e-05	0.000535215	1.27879
4661	POLD2	0.519666	7.86936	6.27734	6.10787e-05	0.000537374	1.24067
2616	C1orf159	0.744926	5.27728	6.27355	6.1402e-05	0.000539171	1.44157
1276	MEGF6	1.01842	3.85101	6.26497	6.21424e-05	0.000544969	1.64462
4051	PIM1	0.575452	5.02145	6.2629	6.23219e-05	0.000545198	1.47517
3279	RPS2	0.656289	12.8404	6.26298	6.23156e-05	0.000545198	1.28987
2291	SIL1	0.79558	4.97043	6.26282	6.23289e-05	0.000545198	1.48802
2449	RTN2	0.771566	4.69803	6.25932	6.2635e-05	0.000547522	1.52802
5531	RHOB	0.449262	7.31553	6.25681	6.28544e-05	0.000548031	1.22921
3386	MRPL34	0.646112	5.92885	6.25689	6.2848e-05	0.000548031	1.33909
2337	OTUD3	0.78979	5.41503	6.25547	6.29727e-05	0.000548359	1.37074
1714	LHPP	0.903654	3.72677	6.25569	6.29536e-05	0.000548359	1.69038
1261	CARS1	1.02512	6.79762	6.25024	6.34348e-05	0.000552029	1.26982
1619	SRPX	0.924372	3.07891	6.24294	6.40861e-05	0.000556287	1.76713
5048	CD99	0.489203	7.89871	6.24125	6.42377e-05	0.000556877	1.1864
4973	UBE2C	0.494991	7.1802	6.23929	6.44147e-05	0.000558055	1.20538
3324	RCOR2	0.651938	4.34953	6.23354	6.49349e-05	0.000561846	1.53307
1532	WDR5B	0.947902	3.39401	6.23168	6.51043e-05	0.000562595	1.68828
1359	TMEM52	0.991146	3.14209	6.23206	6.50696e-05	0.000562595	1.70155
3332	PDCD2	0.651442	7.16577	6.23022	6.52378e-05	0.000563391	1.19274
3771	NDUFS7	0.601881	7.3919	6.22898	6.53519e-05	0.000563987	1.18899
2402	SPSB3	0.777824	5.25377	6.22445	6.57674e-05	0.000566166	1.38747
4930	TAB1	0.499196	6.60799	6.22163	6.60281e-05	0.000567333	1.23147
5329	EEF1A1	0.464708	13.2514	6.21237	6.68918e-05	0.000572237	1.22288
220	CCT6B	1.97493	0.602628	6.21257	6.68729e-05	0.000572237	2.0461
4980	SCML1	0.494547	6.57095	6.2087	6.72374e-05	0.000574094	1.20861
4737	GPAA1	0.514702	6.84889	6.20066	6.80015e-05	0.000578368	1.18289
4625	BSG	0.522431	9.76195	6.2003	6.80358e-05	0.000578368	1.14028
3697	TIGD5	0.610736	5.53051	6.20047	6.80197e-05	0.000578368	1.29958
2066	TMEM255A	0.830982	4.28566	6.19591	6.84565e-05	0.000580854	1.49849
4585	MAPK3	0.5256	7.17045	6.18973	6.90548e-05	0.000584836	1.14429
1821	PPIL3	0.881278	4.13136	6.18547	6.94699e-05	0.000587619	1.49718
2386	STPG1	0.780771	4.07435	6.17985	7.00218e-05	0.000591783	1.48999
116	AK8	2.51825	0.866362	6.17603	7.0399e-05	0.000594369	1.98958
1202	C11orf1	1.04495	2.73146	6.17557	7.04446e-05	0.000594384	1.71812
4693	SLC18B1	0.516954	5.96096	6.17417	7.05842e-05	0.000595193	1.21968
4952	HMGN4	0.497087	6.01794	6.16986	7.10139e-05	0.000598074	1.21611
4034	RAD17	0.577369	4.90184	6.16825	7.11753e-05	0.000599063	1.34579
2970	EFNA3	0.695447	4.80667	6.16736	7.12643e-05	0.00059944	1.36299
476	KCNK15	1.50504	0.936683	6.1625	7.17551e-05	0.000603195	1.92798
3870	PIGU	0.591231	4.78224	6.15761	7.22515e-05	0.000606354	1.33639
3684	SNTA1	0.611866	5.65653	6.15372	7.26494e-05	0.000608456	1.23585
5489	CACNA1H	0.452118	6.67841	6.15027	7.3004e-05	0.000611048	1.11594
2526	TPD52L1	0.757882	6.18091	6.14939	7.3095e-05	0.000611058	1.16272
2062	WDSUB1	0.83208	3.20433	6.1475	7.32906e-05	0.000612317	1.59098
1590	OXLD1	0.932765	5.96	6.14664	7.33792e-05	0.000612508	1.19894
2989	RHOC	0.692639	6.56033	6.14383	7.36712e-05	0.000613656	1.12522
1240	NGEF	1.0321	3.9107	6.14334	7.37218e-05	0.000613656	1.51058
2766	RFC4	0.724439	6.23904	6.14208	7.38532e-05	0.000614373	1.1475
3587	GPR160	0.623087	4.03961	6.14098	7.39686e-05	0.000614958	1.43071
634	CNFN	1.3516	2.50724	6.13972	7.41e-05	0.000615673	1.68639
4008	MAGEA3	0.579117	6.00826	6.12916	7.52149e-05	0.000621895	1.14322
2730	ELAPOR2	0.728195	4.55872	6.12928	7.52023e-05	0.000621895	1.33253
1612	H2AW	0.926741	4.94725	6.1278	7.53604e-05	0.00062272	1.2622
3200	CAPNS1	0.662942	7.6957	6.12508	7.56513e-05	0.000624744	1.01923
4426	RAB34	0.540918	6.02613	6.12393	7.57746e-05	0.000625002	1.14924
2723	SLC39A13	0.729213	5.67939	6.12403	7.57634e-05	0.000625002	1.18713
4486	EIF3C	0.534859	10.1123	6.12232	7.59474e-05	0.000625617	1.02797
758	RORB	1.24553	3.19395	6.12246	7.59325e-05	0.000625617	1.55445
3096	CYC1	0.677987	8.72519	6.11887	7.63188e-05	0.000627967	1.00609
2971	FBXO32	0.695373	4.10385	6.11314	7.69408e-05	0.000632702	1.36212
3849	C4orf3	0.593961	5.70132	6.11201	7.7065e-05	0.00063334	1.16475
3909	ASMTL	0.587401	5.75853	6.1048	7.78563e-05	0.000638299	1.15805
3710	ZEB1	0.609245	4.96717	6.10489	7.78468e-05	0.000638299	1.23116
1447	ADGRB1	0.968854	3.44496	6.10162	7.82089e-05	0.000639647	1.5139
2514	FSCN1	0.760256	8.04626	6.10118	7.82567e-05	0.000639654	0.976489
735	SLC22A18	1.26585	2.9401	6.09368	7.90944e-05	0.000645178	1.60195
2750	ALDOC	0.725921	4.27787	6.09202	7.92816e-05	0.000645315	1.35477
1597	PLGRKT	0.931196	3.6993	6.08833	7.96983e-05	0.00064793	1.44387
2672	ZNF428	0.735556	6.35047	6.08641	7.99157e-05	0.000649309	1.05686
4751	TMUB1	0.513108	7.59067	6.08516	8.00575e-05	0.000650073	0.958609
521	GSTM3P1	1.45751	2.33122	6.08382	8.02105e-05	0.000650926	1.62184
372	SH3BGR	1.65856	1.47156	6.08139	8.04879e-05	0.000652788	1.78679
3473	FAM234A	0.637606	6.48216	6.07903	8.07589e-05	0.000653815	1.03778
1650	FN1	0.916597	6.25147	6.07907	8.07539e-05	0.000653815	1.05988
1235	FBXO2	1.033	2.86845	6.07786	8.08933e-05	0.000654513	1.5466
752	MMP16	1.25372	3.10628	6.07715	8.09742e-05	0.000654778	1.50541
820	SMIM27	1.21403	2.47304	6.07627	8.10765e-05	0.000654826	1.60344
2397	NRTN	0.778833	3.92905	6.07549	8.11658e-05	0.000655158	1.34071
789	IGSF11	1.23244	1.05757	6.07298	8.14561e-05	0.000656722	1.7304
533	RBP7	1.45085	1.27109	6.0732	8.14307e-05	0.000656722	1.75562
1291	COMMD3	1.01	4.73486	6.06544	8.23348e-05	0.000663019	1.22664
3432	BOD1	0.64122	6.77133	6.06387	8.25199e-05	0.000664117	0.984538
3601	CSTPP1	0.62156	5.01229	6.06345	8.25692e-05	0.00066412	1.17901
212	GGACT	1.99184	2.95884	6.06175	8.27686e-05	0.00066533	1.56231
856	ELOVL6	1.19317	5.52372	6.05997	8.29797e-05	0.000666441	1.1103
6181	HADHA	0.404474	7.99688	6.0583	8.31769e-05	0.000666541	0.909743
1673	OSGEPL1	0.912151	3.65664	6.05873	8.31258e-05	0.000666541	1.38511
558	SVIL-AS1	1.41661	1.39539	6.05799	8.32134e-05	0.000666541	1.72462
1299	HCN2	1.00775	3.18758	6.05724	8.33019e-05	0.000666706	1.44444
751	SLIT3	1.25527	3.70126	6.05658	8.33812e-05	0.000666706	1.41563
981	NUDT6	1.12921	2.74634	6.04977	8.41942e-05	0.000671233	1.5349
4799	KAT8	0.509786	5.83791	6.04908	8.42769e-05	0.000671498	1.04593
2059	PI4K2B	0.832526	5.26802	6.0484	8.43589e-05	0.000671758	1.12207
3910	ZIC3	0.587371	5.79656	6.04735	8.44848e-05	0.000672366	1.05967
5234	RNASEK	0.472609	7.45782	6.04431	8.48518e-05	0.000674892	0.903372
2777	SRD5A3	0.72377	5.52604	6.03986	8.53926e-05	0.0006784	1.08796
3641	MFAP2	0.617299	4.39275	6.03856	8.55511e-05	0.000678865	1.22398
1206	ACHE	1.04383	2.21461	6.03887	8.55134e-05	0.000678865	1.55765
2214	AGAP2	0.809223	3.96191	6.03302	8.62308e-05	0.000682268	1.27969
1482	ZNF251	0.959538	4.7561	6.03033	8.65633e-05	0.000683381	1.14447
1464	ING4	0.963621	4.33864	6.03088	8.64951e-05	0.000683381	1.24452
995	IQCG	1.12351	2.56126	6.03085	8.64985e-05	0.000683381	1.54364
163	RPL23AP49	2.25869	-0.0838604	6.03025	8.65726e-05	0.000683381	1.82571
921	MAN1C1	1.15758	2.87109	6.02557	8.71538e-05	0.000685976	1.45942
1756	PRDX5	0.894114	7.93372	6.02455	8.72806e-05	0.00068618	0.865724
5179	OBSL1	0.47823	7.91639	6.01735	8.81843e-05	0.000691313	0.850892
1905	ZFAND1	0.862726	4.97216	6.01771	8.81387e-05	0.000691313	1.11872
4389	ISYNA1	0.544421	7.85934	6.01681	8.82522e-05	0.000691419	0.849041
4332	BTF3	0.550344	9.19695	6.01307	8.87254e-05	0.000694726	0.852303
5020	IDH3G	0.491285	7.25731	6.01184	8.8882e-05	0.000695551	0.863273
4506	ELOVL5	0.532998	6.93414	6.01021	8.909e-05	0.000696377	0.883655
2000	DHRS7B	0.843141	4.80482	6.00866	8.92872e-05	0.000697517	1.11578
1722	NPTXR	0.901473	3.59209	6.00698	8.9502e-05	0.000698068	1.30655
1159	NUDT2	1.05614	4.22341	6.00725	8.94675e-05	0.000698068	1.23616
2923	SIMC1	0.702604	5.88061	6.00172	9.01797e-05	0.000701667	0.973374
355	SARDH	1.69396	1.62743	6.00105	9.02663e-05	0.000701939	1.68783
1513	MZT2B	0.951368	8.15016	5.99698	9.07935e-05	0.000705635	0.8213
3250	DRAP1	0.65914	6.90211	5.99212	9.14285e-05	0.000710164	0.862319
3646	DHPS	0.616639	6.43843	5.99101	9.15746e-05	0.000710487	0.904866
3048	F12	0.685003	4.83202	5.98948	9.17751e-05	0.000711111	1.07746
1257	SHISA8	1.02573	3.72887	5.98889	9.18536e-05	0.000711111	1.23814
4223	TOMM34	0.558968	6.67302	5.97951	9.3098e-05	0.00071735	0.851493
748	SLC25A27	1.25705	3.27058	5.97915	9.31452e-05	0.00071735	1.33055
4702	CAPZB	0.516517	7.30106	5.97865	9.32125e-05	0.000717462	0.81102
2111	BCAT1	0.825006	6.4772	5.9741	9.38234e-05	0.000720939	0.873899
4479	SDHB	0.535751	6.69184	5.97255	9.40333e-05	0.000722144	0.841239
3414	HDAC6	0.64316	5.98999	5.97129	9.42026e-05	0.000723035	0.931514
3780	COPS7A	0.601247	6.3072	5.96795	9.46568e-05	0.000725293	0.882971
4090	MAN1B1	0.572009	6.3839	5.96374	9.52307e-05	0.0007292	0.868807
2566	ERP29	0.751841	7.38839	5.95976	9.57774e-05	0.000731817	0.785015
3634	BBS1	0.618553	5.22733	5.95659	9.6215e-05	0.000734748	0.983574
3124	AIP	0.673295	6.74869	5.95255	9.67759e-05	0.000737547	0.817747
792	PPP2R2C	1.23121	2.05186	5.9527	9.67547e-05	0.000737547	1.47631
3803	ADAM15	0.598819	6.98047	5.95125	9.6958e-05	0.000738347	0.788061
320	LRRC29	1.75258	1.14089	5.94936	9.72221e-05	0.000739883	1.63688
2149	BARX1	0.819204	4.60724	5.9475	9.74829e-05	0.000741099	1.0612
351	SEMA4A	1.70121	1.75033	5.94555	9.77563e-05	0.000742762	1.59751
1250	SEPTIN4	1.02802	2.62848	5.93502	9.92511e-05	0.000751897	1.36926
2432	RPS16	0.773825	10.5417	5.93053	9.98957e-05	0.000755638	0.74211
1372	SMIM29	0.987566	3.87233	5.91785	0.00010174	0.000767029	1.15555
3030	SGF29	0.687503	4.72076	5.91383	0.000102334	0.000771075	0.985607
2055	TTC30B	0.832937	3.23742	5.91118	0.000102725	0.000771807	1.24588
345	PTPRO	1.71404	-0.154425	5.91193	0.000102614	0.000771807	1.66343
2520	FOXO6	0.759049	4.02446	5.90833	0.00010315	0.00077422	1.05981
4424	C1orf174	0.541206	5.1344	5.90542	0.000103584	0.000776622	0.908666
737	HSD3B7	1.26483	2.15285	5.90248	0.000104025	0.00077907	1.38498
4192	INO80E	0.561848	7.30442	5.89752	0.000104775	0.000784252	0.686977
2902	GPR153	0.705063	4.42152	5.8955	0.000105081	0.000786115	1.00877
1073	ZNF333	1.08388	2.85988	5.89434	0.000105258	0.000786173	1.29678
4795	MFSD3	0.510039	6.84517	5.88422	0.000106813	0.000794872	0.6969
2770	WBP1	0.724222	6.20746	5.88273	0.000107043	0.000795972	0.766754
1417	SHISA3	0.977461	2.38744	5.88078	0.000107346	0.000797354	1.32847
1474	RPS11	0.960919	10.6142	5.87871	0.000107668	0.000798803	0.665372
254	XKR5	1.90274	0.252466	5.87874	0.000107664	0.000798803	1.61484
2436	BNIP1	0.773383	4.41175	5.87748	0.000107861	0.000799428	0.988634
1108	HOPX	1.07035	1.85988	5.87052	0.000108954	0.000806653	1.40765
3290	CKS1B	0.655276	7.04575	5.86633	0.000109618	0.000811128	0.657042
4877	RMND5B	0.503934	6.45551	5.85894	0.000110802	0.000818438	0.695383
203	STKLD1	2.03406	0.577035	5.85865	0.000110847	0.000818438	1.53476
2682	GALE	0.733538	4.87066	5.85671	0.000111161	0.00082031	0.873997
4570	RHOT1	0.527272	5.30959	5.85365	0.000111656	0.000823513	0.822038
2658	VPS29	0.737419	5.65324	5.85271	0.000111808	0.000824191	0.77134
5404	EIF2S2	0.45944	7.85621	5.8514	0.000112022	0.00082487	0.595295
1383	LSM11	0.985391	5.29005	5.85155	0.000111997	0.00082487	0.821218
3581	DTNB	0.623484	4.86317	5.84804	0.000112571	0.000828463	0.868915
3768	YIF1A	0.602246	6.78228	5.84551	0.000112984	0.000830157	0.646324
3258	COPG1	0.658006	7.40863	5.83779	0.00011426	0.000838628	0.592576
2044	PRR7	0.83475	4.52906	5.83255	0.000115135	0.000843226	0.897122
6218	POLR2J3	0.401551	6.9711	5.83005	0.000115556	0.000844946	0.602743
2560	WDR13	0.75274	6.45459	5.82756	0.000115975	0.000847552	0.655724
5502	RBL2	0.451262	6.13935	5.82375	0.000116621	0.000851817	0.672786
4503	SLF2	0.533221	4.94733	5.82334	0.00011669	0.000851863	0.796199
4972	HS1BP3	0.494997	5.75611	5.81688	0.000117794	0.000858535	0.706733
2945	CERS5	0.699505	5.14658	5.81239	0.000118568	0.000863256	0.770678
774	ZNF726	1.23704	1.69881	5.81105	0.000118801	0.000864024	1.33218
849	MND1	1.19714	3.81791	5.80688	0.000119526	0.000867294	0.992141
2685	KIAA0319L	0.732767	6.20231	5.80615	0.000119653	0.000867436	0.646557
1834	GRID1	0.879792	3.49038	5.80051	0.000120642	0.000873208	1.04922
4687	TALDO1	0.517207	7.72722	5.79964	0.000120796	0.000873395	0.519986
2547	RPS3A	0.755091	10.4599	5.79984	0.00012076	0.000873395	0.540375
3206	PITPNM1	0.662557	6.14185	5.79872	0.000120958	0.000873984	0.620133
3389	MAP3K15	0.645582	4.03413	5.79756	0.000121163	0.000874648	0.88448
1410	MYT1	0.978937	3.00603	5.79714	0.000121237	0.000874724	1.08764
1339	ADPRM	0.99634	2.2953	5.79591	0.000121455	0.000875016	1.23469
938	C7orf25	1.15068	2.97909	5.79224	0.000122109	0.000878679	1.09626
5162	BBS2	0.479644	5.52091	5.79081	0.000122363	0.000879933	0.704382
1403	SRR	0.980262	3.50036	5.79054	0.000122412	0.000879933	1.06892
2099	PRDM13	0.826723	3.63498	5.78886	0.000122714	0.000881633	0.965165
4528	NUBP2	0.531184	7.10446	5.78421	0.00012355	0.000887169	0.525384
3840	LRRC20	0.595004	5.1872	5.78046	0.000124231	0.000891116	0.72696
4843	DBNDD1	0.506621	6.41792	5.77405	0.0001254	0.000897141	0.546573
803	SYCE2	1.22244	1.41793	5.76964	0.000126214	0.000901675	1.31347
4269	NAA20	0.555054	5.75054	5.76879	0.00012637	0.000901706	0.621772
3857	LTO1	0.592871	4.94196	5.76292	0.000127462	0.000907185	0.703467
3306	PABIR3	0.653903	4.43315	5.76122	0.000127781	0.000907482	0.792735
1765	BLVRB	0.892048	5.21726	5.76157	0.000127714	0.000907482	0.716447
1212	MAPK11	1.04003	3.18074	5.76169	0.000127693	0.000907482	1.00782
500	GAL3ST1	1.48079	1.35104	5.76204	0.000127627	0.000907482	1.36095
3790	EXTL2	0.600046	4.63652	5.75957	0.00012809	0.000908731	0.76726
1638	SLC66A3	0.919682	2.99035	5.75967	0.000128071	0.000908731	1.08226
1817	KIF17	0.882318	3.93223	5.75794	0.000128396	0.000910425	0.912059
3881	PDLIM7	0.590099	6.84683	5.75627	0.00012871	0.000911818	0.505437
361	FAM53A	1.67724	1.46449	5.75619	0.000128726	0.000911818	1.30488
4648	SIRT2	0.520361	5.95236	5.75102	0.000129706	0.000917324	0.578191
1753	RPS18	0.894491	11	5.74824	0.000130237	0.000920602	0.468969
1553	RPL11	0.942203	9.76047	5.74661	0.000130548	0.000921837	0.450505
2262	CDK5RAP3	0.800713	7.03774	5.74549	0.000130763	0.000922752	0.475629
1284	ATG10	1.01334	3.24051	5.74513	0.000130832	0.000922752	1.00562
2715	RPL12	0.730391	10.1892	5.73436	0.000132918	0.000935173	0.434928
115	CPNE5	2.524	-0.293723	5.73463	0.000132865	0.000935173	1.42844
2649	GPR108	0.738535	4.86524	5.73004	0.000133765	0.000939675	0.678638
1463	ARSG	0.963921	2.8362	5.72836	0.000134096	0.000941125	1.02647
723	CSDC2	1.27538	1.38594	5.72547	0.000134667	0.000944061	1.25987
2058	ALKBH7	0.832556	5.47777	5.72265	0.000135227	0.000947498	0.612069
4465	EEF1G	0.537391	11.6087	5.7202	0.000135715	0.000949448	0.437193
2744	COQ8B	0.726349	5.32329	5.72042	0.000135671	0.000949448	0.62674
1092	RASD2	1.07696	1.86275	5.71792	0.000136172	0.00095193	1.15889
3122	MAD2L2	0.673855	6.47774	5.71563	0.00013663	0.000952953	0.47215
2739	RPS3	0.727266	11.1847	5.71525	0.000136707	0.000952953	0.420617
2260	SMIM8	0.800892	3.36571	5.71316	0.000137129	0.000955405	0.892664
1421	ZNF789	0.976492	3.37969	5.71172	0.000137421	0.000956457	0.904476
833	GPC5	1.20385	2.2857	5.71184	0.000137396	0.000956457	1.09678
2973	PURB	0.695195	6.30766	5.70774	0.000138228	0.000959619	0.46571
1549	PITPNC1	0.943475	4.36942	5.70692	0.000138396	0.000960214	0.725792
2273	TMOD2	0.798842	3.9039	5.70381	0.000139032	0.000963722	0.767618
1566	JAG1	0.937255	3.65889	5.7028	0.000139238	0.000964661	0.833792
3813	LINGO1	0.597516	5.57214	5.70157	0.000139491	0.000965429	0.560496
3050	MECR	0.684561	5.6794	5.70067	0.000139677	0.00096622	0.548924
2104	TMEM47	0.826136	4.868	5.69737	0.000140358	0.000969456	0.642783
313	CADM2	1.77971	1.34698	5.6976	0.000140309	0.000969456	1.21688
134	SLC5A12	2.42467	0.740312	5.69475	0.000140901	0.000971723	1.2888
3785	PPP2R3B	0.600594	5.85267	5.69425	0.000141004	0.000971941	0.510826
458	PIGZ	1.5284	1.56193	5.6917	0.000141537	0.000975123	1.17314
6395	IRF2BP1	0.389217	6.91094	5.69111	0.000141659	0.000975382	0.391585
544	LRRC75A	1.43503	6.25032	5.68591	0.000142752	0.000981499	0.461673
3645	PLSCR3	0.616658	4.33525	5.6852	0.000142902	0.000982033	0.70791
363	WAS	1.67579	0.0909548	5.68396	0.000143163	0.000983335	1.30656
3394	COA1	0.644973	6.35088	5.68043	0.000143912	0.000986883	0.43038
1118	MCEE	1.06602	2.89894	5.6782	0.000144387	0.000988741	0.942034
3407	LMOD1	0.644016	3.83515	5.67701	0.000144641	0.000989981	0.77675
1681	TMEM258	0.910312	6.44907	5.67526	0.000145015	0.000991545	0.417844
6171	GRK6	0.404895	7.83089	5.66921	0.000146318	0.000998945	0.312003
2046	KCTD18	0.834652	3.44394	5.66948	0.00014626	0.000998945	0.838469
1357	TMEM231	0.991282	4.3833	5.66726	0.00014674	0.00100112	0.678632
731	SMIM14	1.26895	3.09908	5.66706	0.000146784	0.00100112	0.920884
390	DTX4	1.63511	1.53689	5.66328	0.000147606	0.00100471	1.15843
1480	BTNL9	0.960159	4.05725	5.66015	0.000148292	0.00100686	0.671954
74	INHBE	2.97114	1.05994	5.65656	0.000149082	0.00101172	1.28447
397	CFAP300	1.61452	0.97314	5.6534	0.00014978	0.00101544	1.22753
5774	WDR45B	0.432208	6.99271	5.6498	0.000150582	0.00101834	0.31726
5117	HAND1	0.483148	5.09499	5.65018	0.000150496	0.00101834	0.526229
3181	MAN2B2	0.665379	4.95822	5.64609	0.000151411	0.00102344	0.538696
2887	ANKRA2	0.706593	3.2193	5.64243	0.000152237	0.00102851	0.832303
190	C19orf38	2.08633	-0.241005	5.63988	0.000152812	0.00103098	1.2785
3044	ZDHHC4	0.685659	5.20897	5.63407	0.000154136	0.00103927	0.502894
5468	PCCB	0.453967	6.5871	5.62874	0.000155359	0.0010454	0.333571
5693	FXR1	0.437468	7.13966	5.62725	0.000155704	0.00104569	0.278883
4268	SEZ6L2	0.555262	5.85711	5.62784	0.000155567	0.00104569	0.410017
5709	ERGIC1	0.436534	7.61323	5.62499	0.000156226	0.00104713	0.248961
3184	MORC4	0.664752	6.28437	5.62531	0.000156152	0.00104713	0.353271
5933	B4GALT2	0.420986	6.94588	5.62416	0.000156419	0.00104739	0.28928
5537	PAPSS1	0.448855	6.02565	5.61881	0.000157668	0.00105523	0.360858
3074	GDF7	0.681473	4.16579	5.61678	0.000158144	0.0010579	0.637381
2407	SEPTIN5	0.777354	4.96726	5.61523	0.000158508	0.00105877	0.527688
1846	CRYBB2P1	0.876898	3.0702	5.61539	0.000158471	0.00105877	0.757821
4679	FAR2	0.517916	4.96889	5.61401	0.000158797	0.00106018	0.479832
1826	ZNF248	0.880783	3.97658	5.60947	0.000159871	0.0010663	0.640947
764	ERV3-1	1.2409	1.86071	5.6084	0.000160126	0.00106748	1.00552
5680	PGD	0.438898	7.54136	5.60371	0.000161248	0.00107285	0.219402
2775	PLPP6	0.723838	4.79834	5.60188	0.000161686	0.00107367	0.503194
2270	ZNF185	0.799666	2.93722	5.59962	0.000162233	0.00107677	0.819798
5559	CTSB	0.447359	6.61955	5.59687	0.000162898	0.00108013	0.274976
3462	VWA1	0.638601	5.28031	5.59321	0.000163788	0.00108498	0.415576
3354	WDTC1	0.649576	6.21616	5.5909	0.000164351	0.00108818	0.300414
1757	FER1L4	0.893952	2.91441	5.58982	0.000164617	0.00108941	0.741437
2833	WASH2P	0.716739	5.02892	5.58866	0.000164902	0.00109076	0.433259
1081	SSPOP	1.08055	2.97348	5.5883	0.000164989	0.0010908	0.805607
5850	WRAP53	0.425578	5.79721	5.58609	0.000165534	0.00109388	0.32975
4490	FSD1	0.534283	5.9583	5.58498	0.000165809	0.0010941	0.318875
2660	TRAPPC2	0.737165	4.71933	5.58521	0.000165751	0.0010941	0.478719
1851	ZSWIM7	0.875445	4.06997	5.58555	0.000165667	0.0010941	0.598307
4518	CCM2	0.532281	5.29665	5.58257	0.000166406	0.00109751	0.393663
832	COL9A2	1.20522	2.44007	5.58012	0.000167014	0.00110098	0.910568
2377	NDUFB5	0.782727	5.51381	5.57849	0.000167422	0.0011026	0.37478
4860	UBE2S	0.504769	9.07329	5.57397	0.000168554	0.00110941	0.172229
3225	INVS	0.660979	4.63513	5.57371	0.000168619	0.00110941	0.468433
2438	IER5L	0.772419	3.98616	5.56422	0.000171025	0.00112306	0.556558
333	GRID2	1.72884	0.156698	5.5643	0.000171004	0.00112306	1.1404
1288	MAGEB2	1.01092	2.49823	5.56345	0.000171223	0.00112382	0.856929
69	IKZF2	3.04697	0.864475	5.56045	0.000171991	0.00112723	1.12774
3653	GAS8	0.615723	5.25836	5.55572	0.000173211	0.00113468	0.348212
4166	ADO	0.564212	5.81973	5.55277	0.000173976	0.00113804	0.281417
503	ALOX5	1.47829	1.09084	5.55231	0.000174096	0.00113828	1.02506
1047	COA5	1.09536	4.99744	5.55034	0.000174609	0.00114054	0.404866
2591	PNPLA6	0.749249	5.88947	5.547	0.000175483	0.00114241	0.257439
5248	GNAS	0.471388	10.3027	5.54522	0.000175953	0.00114382	0.140556
301	DBX2	1.80211	-0.446765	5.53809	0.00017784	0.00115276	1.1267
3219	MCUB	0.661622	5.05742	5.53744	0.000178013	0.0011528	0.350401
1220	FEZ1	1.03806	3.01211	5.53509	0.000178641	0.00115486	0.735502
82	BEST1	2.8775	1.39608	5.53536	0.000178569	0.00115486	1.03443
5125	FHOD3	0.482436	4.97576	5.53446	0.000178809	0.0011552	0.338584
5141	PINK1	0.480864	6.64484	5.52878	0.000180338	0.00116441	0.156462
1130	AGBL3	1.06243	1.8801	5.52853	0.000180405	0.00116441	0.833721
1064	TRIM66	1.0888	3.20174	5.52654	0.000180945	0.00116648	0.668533
310	NME9	1.78152	-0.464649	5.52034	0.000182633	0.001176	1.10526
3223	PTPRU	0.661251	7.5472	5.51214	0.000184895	0.00118775	0.0796107
2710	TBCB	0.730664	6.68047	5.51111	0.000185182	0.00118791	0.136566
2418	SURF1	0.775873	4.35766	5.51117	0.000185164	0.00118791	0.435649
395	AK5	1.62465	1.40017	5.51158	0.000185049	0.00118791	0.967579
4657	GAA	0.519943	7.38918	5.50623	0.000186543	0.0011955	0.0750558
775	TMEM187	1.23689	3.70919	5.50592	0.00018663	0.0011955	0.569743
587	NMRK1	1.39187	2.80225	5.50485	0.000186929	0.00119654	0.717983
2816	NDUFA3	0.718475	6.3962	5.50002	0.000188291	0.00120275	0.138445
4012	COQ4	0.578877	6.03861	5.49261	0.0001904	0.00121565	0.166203
3765	EOLA2	0.602531	6.0791	5.49111	0.00019083	0.00121647	0.151869
3711	SEMA6B	0.609144	4.74321	5.4904	0.000191033	0.00121647	0.313572
1694	TRMT10A	0.907388	3.69027	5.49019	0.000191093	0.00121647	0.489722
419	ENO4	1.57994	0.574919	5.49014	0.000191107	0.00121647	1.00545
6287	AHCY	0.396226	8.6296	5.48895	0.000191449	0.0012172	0.0304304
2821	C1orf21	0.717727	5.40848	5.48919	0.000191382	0.0012172	0.244146
2437	DBP	0.773189	4.63521	5.48698	0.000192019	0.00121911	0.328545
2284	DYNC2H1	0.796894	6.17605	5.48722	0.00019195	0.00121911	0.146621
626	AARD	1.36055	1.80322	5.48592	0.000192323	0.0012199	0.835545
4250	RADX	0.557142	6.92339	5.48235	0.000193362	0.00122355	0.0697744
4428	PHB2	0.540782	8.68016	5.47995	0.00019406	0.00122634	0.0160581
4969	ASAH1	0.495289	5.48372	5.47165	0.000196502	0.00123832	0.194573
2408	XPNPEP3	0.777221	4.59285	5.46959	0.000197112	0.00124044	0.312123
1450	RPL35A	0.967485	9.12133	5.46433	0.000198682	0.00124916	-0.00169487
298	CARF	1.80685	1.98601	5.46359	0.000198904	0.00124998	0.789394
4614	CCNH	0.523575	5.41064	5.45186	0.000202456	0.00126995	0.172603
2364	BCAS4	0.784931	3.72695	5.44564	0.000204365	0.00128015	0.425213
5423	DIP2A	0.458033	6.05282	5.44367	0.000204972	0.00128278	0.0771452
4794	FLT4	0.510128	6.98486	5.44258	0.000205311	0.00128431	-0.00971538
2620	FBLN1	0.743719	7.14798	5.44196	0.000205504	0.00128492	-0.0106396
6075	ZCCHC3	0.410461	6.51146	5.44017	0.000206061	0.00128663	0.0269489
3568	CLUAP1	0.62459	4.17373	5.43339	0.000208184	0.00129631	0.336003
332	TLE6	1.72939	0.394945	5.42768	0.000209989	0.00130635	0.916467
308	CFAP43	1.78667	0.553586	5.42632	0.00021042	0.00130784	0.909178
2085	SF3B6	0.828346	6.73781	5.42571	0.000210616	0.00130786	-0.00610075
6658	GLO1	0.3719	8.45716	5.42431	0.000211063	0.00130969	-0.0747186
2096	FAM189A1	0.827189	3.4033	5.42418	0.000211103	0.00130969	0.414475
3193	SAT1	0.664103	4.77793	5.42319	0.000211419	0.0013104	0.22329
3625	NACA	0.619242	9.67709	5.42209	0.000211772	0.00131144	-0.0618069
221	GRIK3	1.97491	0.396454	5.41527	0.000213972	0.00132266	0.882431
1404	INO80D	0.980198	3.80395	5.41126	0.000215275	0.0013295	0.36287
223	PLXDC1	1.97123	0.406019	5.40743	0.000216528	0.00133542	0.886975
5430	S100A10	0.457357	6.30094	5.4042	0.000217589	0.00133953	0.00900643
6296	GGA1	0.395248	6.7932	5.40382	0.000217717	0.00133956	-0.0541555
2261	CENPS	0.800882	4.18302	5.40359	0.000217791	0.00133956	0.268442
4283	THEM4	0.554413	4.85651	5.402	0.000218319	0.0013422	0.175236
810	FMNL1	1.22077	3.17072	5.40095	0.000218667	0.00134374	0.440794
4400	ERI3	0.543355	6.6328	5.39841	0.000219511	0.00134714	-0.0409873
2259	MRPL40	0.801238	5.68838	5.39838	0.000219519	0.00134714	0.0618014
2410	PHPT1	0.776885	6.65196	5.39486	0.000220697	0.00135276	-0.0466085
2039	PTPRM	0.835194	4.20259	5.39475	0.000220732	0.00135276	0.261756
4344	ALDH7A1	0.549802	6.8038	5.39389	0.000221019	0.0013533	-0.0565162
1167	KRT8P12	1.05329	1.82509	5.3939	0.000221018	0.0013533	0.680493
2366	GAB2	0.784313	3.27746	5.39166	0.000221769	0.00135667	0.410473
1840	SRD5A1	0.878002	4.55617	5.39036	0.000222207	0.00135873	0.194681
4640	MLF1	0.521102	5.11356	5.38992	0.000222356	0.00135903	0.122196
1283	SCN9A	1.01357	2.62169	5.38875	0.000222752	0.00136084	0.512976
669	RERG	1.31884	2.27132	5.38801	0.000223001	0.00136175	0.567465
2668	CAPRIN2	0.736072	4.11143	5.38123	0.00022531	0.00137031	0.243629
1989	ZNF717	0.846425	3.48541	5.37883	0.000226135	0.00137409	0.371239
2474	FAM221A	0.766971	2.77243	5.37437	0.000227671	0.00138198	0.471654
5023	NINL	0.491138	4.91099	5.37365	0.00022792	0.00138218	0.10558
2956	RNF157	0.698367	5.4933	5.3707	0.000228947	0.00138623	0.0427044
1573	ZNF599	0.93582	3.12914	5.36819	0.000229821	0.00139028	0.399099
5991	WBP2	0.417143	6.98062	5.36224	0.000231913	0.00140106	-0.130943
3661	CFAP36	0.615138	4.97798	5.36118	0.000232285	0.00140207	0.0783847
540	SNED1	1.4426	2.7955	5.35992	0.000232733	0.00140414	0.490257
6646	DDOST	0.372521	8.22181	5.35262	0.000235336	0.00141922	-0.191843
3766	RAD51	0.602457	4.9925	5.352	0.000235557	0.00141992	0.0822155
4170	GNG4	0.563922	5.0602	5.35087	0.000235964	0.00142174	0.0905654
5653	NCBP2	0.440728	6.58528	5.34624	0.000237635	0.00142992	-0.134779
1332	TMSB15B	0.999381	3.91234	5.34625	0.000237632	0.00142992	0.239111
2638	GARNL3	0.739653	3.23684	5.34595	0.000237741	0.00142992	0.346897
2480	DCLK2	0.765528	2.83106	5.34478	0.000238163	0.00143119	0.401409
4053	UBXN1	0.575259	7.44524	5.34184	0.000239235	0.00143509	-0.192518
651	PPIL6	1.3362	0.719723	5.34194	0.000239197	0.00143509	0.754599
4977	RSAD1	0.494719	6.08501	5.33811	0.0002406	0.00144264	-0.0956183
1983	TMEM128	0.847136	4.04541	5.33523	0.000241658	0.00144771	0.221139
6239	UBE2M	0.400191	8.05256	5.33459	0.000241893	0.00144784	-0.22073
2390	TATDN1	0.780065	4.34799	5.33347	0.000242309	0.0014497	0.138477
2797	APOO	0.720771	4.45681	5.33043	0.000243434	0.00145515	0.115646
1845	MSL3P1	0.877376	2.0101	5.32938	0.000243827	0.00145557	0.54986
1117	SNTB1	1.06666	4.16476	5.32962	0.000243736	0.00145557	0.141634
1061	PRRT1	1.09102	2.092	5.32903	0.000243957	0.00145571	0.538495
4365	STUB1	0.547036	8.00654	5.3207	0.00024708	0.00147111	-0.241886
1542	S100A1	0.945412	1.97549	5.31969	0.000247461	0.00147274	0.504138
5415	TAF6	0.458566	6.11101	5.31589	0.000248904	0.00147874	-0.130227
5856	PRR14	0.425358	6.73971	5.31482	0.000249312	0.00148031	-0.190993
4633	PPP1R16A	0.52207	6.15507	5.31462	0.000249386	0.00148031	-0.147699
4261	MORC2	0.556074	6.25248	5.3135	0.000249816	0.00148157	-0.14763
702	JAM2	1.28851	1.92911	5.31176	0.00025048	0.00148485	0.568752
5970	SHKBP1	0.418314	6.51898	5.30916	0.000251479	0.00148818	-0.183304
5069	CD99L2	0.487144	6.74615	5.30881	0.000251613	0.00148833	-0.187265
4330	FKBP2	0.550562	5.68085	5.30843	0.00025176	0.00148855	-0.0925423
5918	PDLIM1	0.421796	6.85745	5.3078	0.000252003	0.00148934	-0.208561
2990	SLC2A4	0.692635	3.29097	5.30546	0.000252907	0.00149338	0.254423
377	TCL1B	1.65159	-0.240791	5.30566	0.00025283	0.00149338	0.781979
5619	HDAC3	0.443181	6.91541	5.3035	0.000253665	0.00149721	-0.222832
4357	FZD2	0.548085	4.85996	5.30289	0.000253901	0.00149795	0.0308807
1490	PLEKHA4	0.957422	2.78707	5.30228	0.00025414	0.00149871	0.386928
3636	MYL12A	0.618285	5.37898	5.29983	0.000255093	0.00150217	-0.0589055
6217	SCARB2	0.401605	6.48206	5.29805	0.000255789	0.00150517	-0.197157
3031	NUDT1	0.687421	5.65041	5.29733	0.000256073	0.00150527	-0.100925
1492	TMEM107	0.957085	3.84066	5.29688	0.000256248	0.00150527	0.196614
152	MEIOSIN	2.33654	-0.2061	5.29688	0.000256248	0.00150527	0.79477
1399	ZSCAN18	0.981793	3.44281	5.29129	0.000258452	0.0015169	0.217263
251	ODF3L2	1.91343	0.251919	5.29004	0.00025895	0.00151917	0.72754
4031	FUNDC2	0.577472	6.46341	5.28834	0.000259623	0.00152049	-0.208538
1394	CSAD	0.982849	3.30142	5.28859	0.000259525	0.00152049	0.210698
6243	ANP32B	0.399659	8.67106	5.28463	0.000261103	0.00152718	-0.29747
1687	SIRT5	0.908369	4.08447	5.28221	0.000262076	0.00153155	0.131164
1799	CPT1C	0.885508	3.60805	5.2815	0.00026236	0.0015319	0.192283
5639	PRMT6	0.441877	6.63095	5.27778	0.000263862	0.00153803	-0.243869
4442	SND1	0.539701	8.82327	5.27258	0.000265977	0.0015477	-0.313818
4689	SIRPA	0.517068	4.33565	5.26802	0.000267844	0.0015579	0.0324674
2516	USP45	0.760194	3.97985	5.26586	0.000268735	0.00156107	0.0883737
5420	STMN3	0.458176	6.53376	5.26399	0.000269507	0.00156431	-0.250448
4334	CST3	0.550276	7.19481	5.26395	0.000269523	0.00156431	-0.303778
556	WDR31	1.42006	2.28779	5.26157	0.000270511	0.00156925	0.438841
138	RDM1P5	2.41412	-0.213156	5.26135	0.000270603	0.00156925	0.736936
3850	RPL10A	0.593799	9.95935	5.25946	0.00027139	0.00157179	-0.322168
3300	ZNF354A	0.654335	4.12714	5.25537	0.000273101	0.00158036	0.0521703
5482	CLPP	0.452723	7.35621	5.25405	0.000273657	0.00158156	-0.332474
4322	CDK2AP2	0.55117	5.2275	5.25415	0.000273615	0.00158156	-0.128341
5538	RNF126	0.448838	7.46404	5.25203	0.000274509	0.00158213	-0.342288
5128	RUFY1	0.482306	6.07003	5.25289	0.000274143	0.00158213	-0.222112
2825	MRPL47	0.717448	5.32368	5.25206	0.000274497	0.00158213	-0.146931
5672	TMEM230	0.439484	6.64968	5.2508	0.000275028	0.00158325	-0.29158
3874	FBXW4	0.590834	5.0637	5.25059	0.000275115	0.00158325	-0.0819858
2241	EFNA2	0.804155	3.08845	5.24548	0.000277286	0.00159439	0.203415
2216	SMIM10	0.809144	4.13426	5.24181	0.000278856	0.00160048	0.0315806
3084	MPC1	0.680015	5.68471	5.23964	0.000279793	0.00160406	-0.199425
2225	CKLF	0.807206	4.61226	5.22943	0.000284226	0.001624	-0.0671858
389	SLC7A11	1.63571	5.53245	5.2283	0.000284721	0.00162614	-0.177108
3550	CFAP298-TCP10L	0.628194	4.31549	5.22792	0.000284886	0.0016264	-0.0303456
2846	RBPMS2	0.713724	4.25919	5.22519	0.000286092	0.0016326	-0.0166642
3530	P2RY1	0.630619	5.13976	5.22181	0.000287585	0.00164043	-0.17696
5425	TMEM203	0.457497	5.97041	5.21856	0.000289029	0.00164659	-0.269512
1387	ELFN2	0.983987	2.98634	5.2169	0.000289772	0.00165014	0.197606
2536	KCNJ11	0.757253	4.278	5.21607	0.000290144	0.00165156	-0.0668449
1898	SLC10A4	0.863544	2.70092	5.21001	0.000292868	0.00166567	0.220461
2420	LAMTOR2	0.775636	6.02841	5.20819	0.000293693	0.00166951	-0.278937
3707	RPL5	0.609614	10.8087	5.20493	0.000295173	0.00167581	-0.398012
2933	DNAJC12	0.701268	3.97581	5.20473	0.000295266	0.00167581	-0.00851188
1341	MAP3K8	0.995717	2.35647	5.2034	0.000295874	0.00167785	0.274875
507	LGI3	1.47184	0.586589	5.20356	0.000295802	0.00167785	0.546324
3425	SEC63	0.641755	7.26611	5.20099	0.000296977	0.0016827	-0.41108
5220	ST13	0.474	8.78823	5.19861	0.000298071	0.0016875	-0.434823
1809	ACOX3	0.883392	3.83299	5.19555	0.000299484	0.00169479	0.0254261
3338	DYNLT1	0.651009	6.36115	5.19375	0.000300317	0.00169809	-0.345534
4299	TMEM129	0.553317	6.47602	5.19236	0.000300966	0.00170105	-0.361092
2453	AHNAK	0.771208	6.35394	5.1919	0.000301181	0.00170135	-0.362446
146	NPY1R	2.37626	-0.0426803	5.19078	0.000301703	0.00170183	0.620895
192	CD72	2.0768	-0.735017	5.18781	0.000303089	0.00170806	0.639146
5047	PEX10	0.489365	5.64792	5.18541	0.000304217	0.0017116	-0.284691
710	MAOB	1.2839	1.0214	5.18168	0.000305979	0.0017208	0.494157
1732	HINT2	0.89906	5.47208	5.18068	0.000306451	0.00172274	-0.249228
3885	MAPK12	0.589964	6.97594	5.17956	0.000306985	0.00172503	-0.422503
3747	ZDHHC24	0.605136	5.25893	5.17874	0.000307374	0.0017265	-0.228607
3772	GSTO1	0.601777	6.30841	5.1773	0.000308061	0.00172822	-0.361149
5408	ATP6V1E1	0.459203	6.5656	5.17546	0.000308941	0.00173066	-0.401983
5922	OGT	0.421645	7.87271	5.17258	0.000310322	0.00173517	-0.481581
930	FAM149A	1.15361	2.53242	5.17296	0.00031014	0.00173517	0.250273
4151	NICN1	0.565854	4.12576	5.16331	0.000314811	0.00175666	-0.0834872
3814	DENND5A	0.597453	7.033	5.15992	0.000316469	0.00176374	-0.46473
565	ZNF577	1.41184	2.81708	5.15922	0.000316814	0.00176494	0.139244
622	ZNF25	1.36298	1.42439	5.15601	0.000318396	0.00177157	0.386952
3013	COMMD8	0.689063	3.93386	5.15144	0.000320664	0.00177982	-0.0954291
4929	MAP7D2	0.499225	5.03591	5.15111	0.000320825	0.00177999	-0.277194
6607	LMAN2	0.374284	7.98148	5.14523	0.000323769	0.00179193	-0.527052
5592	LRP5	0.445334	7.08069	5.1433	0.000324741	0.00179512	-0.495509
2984	AGA	0.693928	4.19628	5.14334	0.00032472	0.00179512	-0.115771
2607	RNF5	0.746741	6.55805	5.14067	0.000326071	0.00180028	-0.451681
3644	INSYN1	0.616784	4.78834	5.13909	0.00032687	0.00180396	-0.223245
1083	MYO15B	1.08018	2.73799	5.13841	0.000327216	0.00180513	0.145611
875	KCTD17	1.1833	3.05269	5.13747	0.000327697	0.00180705	0.0413368
5637	TAF7	0.441945	6.40347	5.13433	0.000329299	0.00181511	-0.442906
2136	POLR2I	0.822881	6.11307	5.13408	0.000329425	0.00181511	-0.418204
780	TMEM91	1.23534	0.648244	5.12609	0.000333543	0.00183482	0.407356
5879	MBD3	0.42422	8.37217	5.12133	0.000336024	0.00184623	-0.565312
2981	CEP63	0.694388	4.06157	5.11626	0.000338689	0.00185922	-0.154982
6484	FADS2	0.383095	6.46419	5.11577	0.000338949	0.00185929	-0.486734
5031	CUTA	0.49036	7.24775	5.11015	0.000341926	0.00187185	-0.561593
4288	FANCE	0.553917	5.52295	5.10898	0.000342548	0.00187374	-0.380795
2674	ZNF837	0.73504	2.45219	5.10793	0.000343113	0.00187608	0.0862328
4579	NDUFS8	0.525936	7.53671	5.10551	0.000344409	0.00188241	-0.579906
5180	VPS16	0.478035	5.85235	5.09775	0.000348602	0.0019015	-0.453479
5283	CREBZF	0.468444	6.96018	5.09713	0.000348939	0.00190258	-0.570575
5007	CTXN1	0.492423	5.91833	5.09657	0.000349243	0.00190347	-0.4838
3663	BARHL2	0.61458	2.88161	5.09572	0.000349707	0.00190523	-0.0332126
4685	BRWD1	0.517583	5.46936	5.0934	0.000350972	0.00190983	-0.404749
4146	UBXN6	0.566289	6.79466	5.09375	0.000350782	0.00190983	-0.549818
983	TEX45	1.12903	0.897524	5.09351	0.000350911	0.00190983	0.359515
2286	TMEM74	0.796804	3.0997	5.09086	0.000352366	0.00191512	-0.0693526
1899	LOX	0.863384	4.23551	5.08944	0.000353149	0.00191861	-0.19189
3221	CTNNBIP1	0.661402	5.15063	5.08469	0.000355777	0.00192596	-0.368748
2804	SLCO1A2	0.720085	3.14337	5.08483	0.000355699	0.00192596	-0.0701328
5552	AKIRIN2	0.447855	6.47288	5.08356	0.000356408	0.0019286	-0.539183
3930	PABPC1	0.586352	10.0943	5.08015	0.000358311	0.00193284	-0.611683
5733	PODXL2	0.434916	7.32562	5.07812	0.000359447	0.0019358	-0.619099
5330	TAF15	0.464681	9.30935	5.07823	0.000359387	0.0019358	-0.624645
5071	TP73-AS1	0.486718	6.12371	5.07816	0.000359425	0.0019358	-0.526548
6090	GLUD1	0.409691	7.56682	5.07533	0.000361021	0.0019412	-0.630927
3673	AVPI1	0.613186	4.00213	5.07533	0.000361017	0.0019412	-0.216815
4464	STX4	0.537468	6.12535	5.06967	0.000364227	0.0019538	-0.534358
1080	STC2	1.08106	7.70975	5.06806	0.000365147	0.00195719	-0.625362
4022	PDIA5	0.578036	4.60786	5.06775	0.000365324	0.00195737	-0.327142
2440	FAM156A	0.77236	5.58306	5.06569	0.000366499	0.00196289	-0.466226
3617	SIRT3	0.620529	4.76631	5.06538	0.000366682	0.0019631	-0.337419
726	SH2D3C	1.27311	1.0698	5.06393	0.00036751	0.00196598	0.256725
5079	NBDY	0.486225	5.22336	5.06049	0.000369494	0.00197349	-0.428828
4082	MFSD14C	0.572718	5.28437	5.06069	0.000369382	0.00197349	-0.451316
5165	OSBPL1A	0.479279	6.06164	5.06001	0.000369772	0.0019742	-0.531322
4042	PSMB1	0.576557	7.86938	5.05705	0.000371488	0.0019818	-0.66884
2125	ZNF517	0.823665	3.97903	5.05728	0.000371354	0.0019818	-0.242802
4137	TCFL5	0.567361	5.09215	5.05581	0.000372215	0.00198337	-0.435508
863	PLA2G7	1.19129	1.16882	5.05555	0.000372366	0.00198337	0.279823
1830	LGI2	0.880306	3.4718	5.04943	0.000375953	0.00199778	-0.162782
4338	PCMTD2	0.550185	5.51574	5.04777	0.000376932	0.0020022	-0.502121
2302	SLC48A1	0.794339	4.29762	5.04671	0.000377559	0.00200475	-0.317991
3900	NDUFV2	0.587964	5.94996	5.04592	0.000378024	0.00200644	-0.546649
1312	PHF7	1.00502	3.25228	5.04354	0.000379436	0.00201157	-0.123336
52	PLPPR5	3.42868	-1.33655	5.04187	0.000380431	0.00201528	0.435878
4262	NHP2	0.556024	8.6208	5.03855	0.000382419	0.0020246	-0.699019
3890	RNF113A	0.588877	5.3164	5.03843	0.000382489	0.0020246	-0.479953
3915	MGAT3	0.587128	4.74999	5.03763	0.00038297	0.00202478	-0.358279
3144	IFT20	0.670693	4.90872	5.0379	0.000382807	0.00202478	-0.428623
5379	C19orf54	0.461539	5.74003	5.0357	0.000384128	0.00203011	-0.537153
1259	PRELID2	1.02548	3.34785	5.03248	0.000386076	0.00203803	-0.174195
4607	TBC1D22B	0.524135	5.09136	5.03219	0.000386251	0.00203816	-0.465042
5734	MRPL10	0.434886	6.41531	5.03075	0.000387124	0.00204119	-0.6144
3977	ELP4	0.581469	4.46152	5.03014	0.000387494	0.00204235	-0.360558
5147	RFC2	0.480511	7.06073	5.02878	0.000388322	0.00204433	-0.676046
4770	PUSL1	0.511985	5.78079	5.02918	0.000388081	0.00204433	-0.564652
2567	LAMC3	0.751746	4.98406	5.02887	0.000388267	0.00204433	-0.462923
3469	PAM16	0.63805	5.55008	5.02536	0.000390416	0.00205138	-0.529634
5521	ASPSCR1	0.450112	5.6236	5.02451	0.000390937	0.00205253	-0.554011
6274	RTL8B	0.39736	5.69016	5.0186	0.000394581	0.00206636	-0.557234
3481	WDR45	0.636595	6.01399	5.01851	0.000394635	0.00206636	-0.591136
6667	NOB1	0.371347	7.18124	5.01163	0.000398926	0.00208481	-0.718807
1897	TMEM242	0.863737	4.48208	5.01101	0.000399317	0.00208605	-0.402333
4253	NDUFB9	0.5569	7.65522	5.00999	0.000399956	0.00208779	-0.744036
2015	NRBP2	0.840041	5.54546	5.00935	0.000400361	0.0020883	-0.563741
4793	KLHL22	0.510207	5.1188	5.00794	0.00040125	0.00209213	-0.488483
848	FGF12	1.19722	1.59603	5.00719	0.000401718	0.00209377	0.0985463
2068	TMEM18	0.830634	5.83081	5.0029	0.000404439	0.00210634	-0.602606
3593	SLC2A12	0.622482	4.07409	5.00217	0.000404906	0.00210796	-0.340767
5353	VRK3	0.462939	5.46015	5.00082	0.000405764	0.00211081	-0.558471
4710	DYNC2I2	0.515978	7.1804	5.0003	0.000406096	0.00211173	-0.739469
1087	GNRHR2	1.07882	0.884288	4.99586	0.000408948	0.00212169	0.188695
4219	CENPBD1P	0.559083	4.25542	4.99278	0.000410931	0.00213035	-0.381188
2399	ENOSF1	0.778587	5.19592	4.98461	0.000416258	0.00215304	-0.546974
1853	CRACR2B	0.875438	3.01473	4.98477	0.000416149	0.00215304	-0.255307
2036	RMI2	0.835371	5.5242	4.97863	0.000420196	0.00216435	-0.588319
2505	RPS24	0.760951	9.77645	4.9728	0.00042408	0.00218353	-0.793522
5295	EIF1	0.467658	9.23716	4.97188	0.000424698	0.00218505	-0.803651
3390	NDUFA11	0.645405	7.79257	4.97196	0.000424643	0.00218505	-0.807
4954	YDJC	0.496612	7.8307	4.97155	0.000424916	0.00218535	-0.810804
2726	TSPAN18	0.728939	5.13557	4.9674	0.000427707	0.00219721	-0.564867
3742	MED11	0.605826	4.63032	4.96697	0.000427997	0.00219787	-0.509222
2168	DYNC2LI1	0.81537	3.99501	4.96313	0.0004306	0.00220957	-0.37437
568	LINGO3	1.40959	1.2565	4.96013	0.000432646	0.00221815	0.0901128
354	CLTRN	1.6956	-0.325824	4.95972	0.000432925	0.00221815	0.265167
6005	YARS1	0.415588	8.616	4.95685	0.000434896	0.00222341	-0.836497
4847	NALF2	0.506125	5.32368	4.95745	0.000434484	0.00222341	-0.620652
1838	ODAD2	0.878652	3.25076	4.95753	0.000434428	0.00222341	-0.266768
6307	COPZ1	0.394651	7.72802	4.9561	0.000435407	0.002225	-0.833665
3452	MGST3	0.639344	5.99016	4.95488	0.00043625	0.00222763	-0.689819
3228	RPS7	0.660628	9.90242	4.95446	0.000436538	0.00222826	-0.822499
2898	RPS6	0.705321	10.7981	4.95134	0.000438693	0.00223591	-0.815569
941	ALDH1A1	1.14963	1.86477	4.94398	0.00044383	0.00225801	-0.0325932
1231	AK9	1.03508	2.45714	4.94224	0.000445053	0.00226208	-0.179291
4505	DTYMK	0.533114	6.76163	4.93531	0.000449961	0.00228051	-0.815379
718	LURAP1L	1.27791	1.02136	4.93493	0.000450229	0.00228101	0.0333018
843	DYNLT2	1.20005	1.83925	4.93394	0.000450937	0.0022829	-0.0859911
3748	MYL6B	0.605093	6.65454	4.93285	0.000451713	0.00228512	-0.80119
2656	ATP5PD	0.737569	6.29284	4.9302	0.000453613	0.00229023	-0.76601
2855	RPL30	0.712284	9.36832	4.92764	0.000455459	0.00229724	-0.873404
1973	B9D2	0.84828	2.47722	4.92732	0.000455692	0.00229756	-0.229357
5556	EPC2	0.447536	4.87046	4.92615	0.000456537	0.00230097	-0.621584
2105	RPS25	0.825836	9.11377	4.92586	0.000456744	0.00230116	-0.879999
1133	TMEFF2	1.06211	0.948819	4.92453	0.000457705	0.00230429	0.0237228
173	FOLH1	2.20592	0.179332	4.9211	0.000460205	0.00231602	0.188619
2126	CLIP2	0.823477	4.24314	4.9198	0.000461149	0.00231734	-0.497874
755	SLC35F1	1.25031	5.02052	4.91761	0.000462757	0.00232456	-0.632138
4172	ARL3	0.5637	5.03911	4.91615	0.000463828	0.00232822	-0.652036
299	CAPN12	1.80551	0.404527	4.91132	0.000467394	0.00234007	0.127596
4483	ZCCHC7	0.53513	4.63971	4.9038	0.000473	0.00236378	-0.609837
3325	HGSNAT	0.651865	5.20606	4.90073	0.000475316	0.00236961	-0.680057
2666	KCNN1	0.736347	3.74281	4.901	0.00047511	0.00236961	-0.445589
5100	KIAA1191	0.484654	7.5764	4.89359	0.000480737	0.00239102	-0.934727
3477	HTRA1	0.63718	3.91089	4.89396	0.000480449	0.00239102	-0.45166
5952	TMEM50A	0.419377	6.41516	4.89262	0.000481479	0.00239383	-0.854465
2098	RPL39	0.826787	9.80922	4.89041	0.000483171	0.00240049	-0.930284
5026	PIGX	0.490682	4.85529	4.8896	0.000483792	0.0024027	-0.659463
5030	TRO	0.49041	6.05317	4.88798	0.000485041	0.00240802	-0.820451
2333	XBP1	0.789964	7.32726	4.88473	0.000487554	0.00241873	-0.925687
799	SEPTIN1	1.22662	1.87545	4.88297	0.000488918	0.00242285	-0.136808
3070	TTC3	0.681795	5.49113	4.87976	0.000491422	0.00243259	-0.774717
2495	RNF213	0.763031	5.92466	4.87631	0.000494124	0.0024433	-0.811399
1489	SHLD1	0.957499	1.92271	4.87309	0.000496661	0.00245406	-0.191274
2749	CLU	0.725932	4.4085	4.8722	0.000497365	0.00245575	-0.598811
632	FRG1JP	1.35225	0.425537	4.87145	0.000497962	0.0024578	0.061416
1526	INAFM1	0.948946	3.22356	4.87018	0.000498966	0.00246187	-0.41158
3919	TRIR	0.586826	8.06034	4.86083	0.000506455	0.00249248	-0.997318
3467	ZNF514	0.638225	4.59355	4.85946	0.000507557	0.00249654	-0.669088
4499	TMEM205	0.53349	5.87603	4.85801	0.000508732	0.00250007	-0.843785
2537	NANP	0.757125	4.36236	4.85811	0.000508656	0.00250007	-0.661716
4352	SMARCD3	0.549005	6.19449	4.85458	0.000511524	0.00251144	-0.894439
2942	ABHD14A	0.699768	3.98547	4.85402	0.000511978	0.00251238	-0.56331
5510	GINM1	0.450965	5.13964	4.85338	0.000512507	0.00251317	-0.760369
25	NKX2-3	4.64573	-1.09041	4.85233	0.000513363	0.00251646	0.162636
3253	TMEM175	0.65871	4.92758	4.85134	0.000514172	0.00251861	-0.730155
4124	RPS4X	0.568343	11.3491	4.85018	0.000515125	0.00252237	-0.974773
5091	TMEM9	0.485433	7.24086	4.84894	0.000516147	0.00252555	-0.986596
2679	KCNC3	0.734404	4.29493	4.8484	0.00051659	0.00252665	-0.675946
3995	SDHAF1	0.580229	5.01288	4.84689	0.000517833	0.00253016	-0.756683
5364	TTC17	0.462116	5.74192	4.84663	0.000518053	0.00253033	-0.842771
6246	UPF3B	0.399606	6.50176	4.84559	0.000518908	0.00253199	-0.9429
5113	CPTP	0.483481	5.05576	4.84554	0.000518953	0.00253199	-0.770821
5495	GOT1	0.451754	6.12528	4.84406	0.000520181	0.00253637	-0.8988
2147	HAGHL	0.819517	5.19685	4.84255	0.000521434	0.00254045	-0.782816
1071	SNAP91	1.08456	2.13269	4.84125	0.000522514	0.00254389	-0.230365
4393	RPLP0	0.54409	11.2337	4.83812	0.000525134	0.00255462	-0.998172
3091	FAM114A1	0.678828	3.14679	4.83682	0.000526224	0.00255828	-0.447354
3080	HEMK1	0.680401	4.91584	4.83481	0.000527914	0.00256466	-0.751966
514	PIERCE2	1.46468	-0.456421	4.83165	0.000530589	0.00257398	0.0654275
5156	PEX14	0.47986	5.82015	4.83076	0.000531345	0.00257431	-0.889748
3298	ANXA11	0.654444	7.45717	4.83103	0.000531114	0.00257431	-1.03376
3017	GADD45B	0.688917	3.85705	4.8305	0.000531564	0.00257431	-0.619646
2842	MIF	0.714089	10.4712	4.83023	0.000531794	0.00257431	-1.02349
2708	DNAH1	0.730879	3.80596	4.83038	0.000531662	0.00257431	-0.616258
3944	ZNF706	0.584842	5.37729	4.82743	0.000534175	0.0025835	-0.847232
2382	STEAP1	0.781279	2.85652	4.82711	0.000534452	0.0025835	-0.437406
2372	EEF1AKMT3	0.783326	3.03498	4.82751	0.000534109	0.0025835	-0.460953
3326	ZFAT	0.651838	4.1524	4.82606	0.000535343	0.00258689	-0.684812
1642	ZNF688	0.918865	3.68188	4.8238	0.000537283	0.00259442	-0.557798
368	USP40	1.66528	2.28479	4.82167	0.000539114	0.00260233	-0.314086
3189	RPS2P5	0.664534	10.1337	4.82017	0.000540414	0.00260676	-1.0444
7002	SMARCB1	0.349763	8.02657	4.81914	0.000541303	0.00261012	-1.06891
4463	SSR2	0.537497	7.73182	4.81626	0.000543798	0.00262018	-1.06488
5191	CEBPZOS	0.477027	5.82393	4.81508	0.000544831	0.00262155	-0.916236
2316	CYB5D2	0.792618	4.57381	4.81332	0.000546363	0.002628	-0.736634
5741	MTHFD1L	0.434603	7.04395	4.81073	0.000548632	0.00263611	-1.0445
2987	GGT1	0.693462	2.80842	4.81045	0.00054888	0.00263637	-0.465997
682	B3GNTL1	1.303	0.821598	4.80906	0.000550102	0.00263944	-0.0848687
2071	ATP2A1	0.830386	2.925	4.80709	0.000551839	0.00264591	-0.496607
5184	ACBD6	0.477611	6.5298	4.80504	0.000553656	0.00265181	-1.00966
3979	LMBRD1	0.581421	4.61206	4.80383	0.000554728	0.00265414	-0.751029
1662	PPM1N	0.914562	2.92082	4.80227	0.000556112	0.00265983	-0.453197
5604	ASB13	0.444148	5.97209	4.79946	0.000558624	0.00266809	-0.955306
3121	COQ10A	0.673866	4.58185	4.79506	0.000562572	0.00268223	-0.786939
3419	PRRT4	0.642675	4.11803	4.78433	0.000572335	0.00272591	-0.711312
4891	SNX7	0.502754	4.78809	4.7805	0.000575859	0.0027379	-0.833512
4270	PPCS	0.55505	4.6471	4.78066	0.000575718	0.0027379	-0.799761
5445	SCCPDH	0.455794	4.76128	4.77733	0.000578805	0.00274902	-0.828112
1702	ARSJ	0.904704	2.5385	4.77382	0.000582069	0.00276259	-0.468343
1454	ATP5ME	0.966778	6.36904	4.77308	0.000582767	0.00276452	-1.04121
3583	HACE1	0.623437	4.44625	4.77049	0.000585193	0.00277258	-0.806708
3038	TMEM160	0.686465	5.87457	4.76972	0.000585912	0.00277502	-0.988665
846	NR0B1	1.19849	0.891279	4.76777	0.000587755	0.00278181	-0.149548
4136	MMP15	0.567388	5.00942	4.76372	0.000591587	0.00279605	-0.923463
2491	GYPC	0.763271	3.62058	4.76378	0.000591528	0.00279605	-0.570853
3980	MRPL58	0.58137	5.33551	4.76276	0.000592501	0.0027994	-0.941874
2435	FRG1BP	0.773536	2.09781	4.76218	0.000593058	0.00280105	-0.395763
5829	ACSS1	0.427026	5.23275	4.76026	0.000594889	0.00280873	-0.931753
5204	SIX5	0.475871	5.47851	4.75586	0.00059911	0.00282571	-0.959804
6452	SLC25A3	0.384775	9.01503	4.75392	0.000600986	0.00283358	-1.16978
3029	WASH8P	0.687594	4.75552	4.75251	0.000602343	0.00283899	-0.884585
6058	GMPPA	0.411714	6.18637	4.75178	0.000603056	0.00284137	-1.06218
3774	NDUFB11	0.601645	7.14895	4.75012	0.000604668	0.00284699	-1.14803
226	RAD9B	1.96688	0.315653	4.75014	0.000604644	0.00284699	-0.129699
2306	RAB3IL1	0.794216	3.83034	4.74836	0.000606382	0.00285308	-0.755023
5767	IRS4	0.432737	10.1253	4.74722	0.000607499	0.00285735	-1.16767
579	HOGA1	1.40029	0.571819	4.74695	0.00060776	0.00285759	-0.178422
4496	PARVB	0.533798	6.0338	4.74625	0.000608448	0.00285983	-1.04144
1604	TPTEP2-CSNK1E	0.929915	1.53949	4.74551	0.000609174	0.00286225	-0.345845
5152	RHOF	0.480129	4.96898	4.74366	0.000610988	0.00286869	-0.936113
4203	SLC9A8	0.561019	4.59926	4.7438	0.000610848	0.00286869	-0.873047
4995	UROS	0.493069	6.1862	4.74227	0.000612352	0.00286925	-1.07633
3756	TNFAIP8L1	0.60392	3.99914	4.73727	0.000617308	0.00288452	-0.800078
1975	C16orf95	0.8481	3.57391	4.73653	0.000618043	0.00288597	-0.687573
4487	CCDC34	0.534744	5.31319	4.73515	0.000619411	0.00289137	-0.981036
5308	PICK1	0.466462	6.06526	4.72461	0.000630029	0.00293236	-1.10877
5787	ALG2	0.43059	4.91547	4.72286	0.000631804	0.00293649	-0.965186
5123	LENG1	0.482551	4.04968	4.72332	0.000631341	0.00293649	-0.845117
5845	ANXA6	0.425832	7.86101	4.72156	0.000633129	0.00294126	-1.22961
6288	RAD9A	0.396136	5.59754	4.72027	0.000634448	0.00294437	-1.05866
1233	ABCC6	1.03435	2.82648	4.71944	0.000635299	0.0029453	-0.606252
40	FUT1	3.74766	1.20545	4.71952	0.000635216	0.0029453	-0.190174
1712	CDKN2D	0.903884	3.30291	4.71728	0.000637522	0.00295358	-0.725476
5224	KXD1	0.473475	7.08572	4.71334	0.000641589	0.0029694	-1.21243
899	PRORSD1P	1.17347	1.20371	4.71233	0.000642634	0.0029712	-0.310696
4193	RABAC1	0.561794	7.12249	4.71131	0.000643687	0.00297333	-1.21111
1334	TMEM74B	0.997633	3.70768	4.71125	0.000643751	0.00297333	-0.765095
5937	MRFAP1L1	0.42038	6.37276	4.71025	0.000644794	0.00297712	-1.15674
1271	PLCE1	1.02162	4.18102	4.71004	0.00064501	0.00297712	-0.842582
4568	INO80B	0.527295	5.77597	4.70898	0.000646115	0.0029802	-1.08824
4603	GAS6	0.524425	4.1408	4.7068	0.000648397	0.00298511	-0.837721
4813	CCDC90B	0.508639	4.33642	4.70514	0.000650138	0.00299064	-0.884354
665	CRHR1	1.32065	1.38277	4.70522	0.000650045	0.00299064	-0.334241
6700	SF3A2	0.368636	7.75482	4.70432	0.000650996	0.00299357	-1.25943
963	FAM229B	1.13887	3.87317	4.70266	0.000652744	0.00299958	-0.797136
5362	MKS1	0.462345	5.42548	4.7024	0.000653018	0.00299982	-1.04918
2469	VPS13D	0.768656	5.48885	4.70211	0.000653329	0.00300024	-1.07106
3559	IFT140	0.625397	6.01378	4.70139	0.000654089	0.00300182	-1.11703
3982	NPRL3	0.581195	6.02831	4.69871	0.00065692	0.00301164	-1.13263
3513	ZFTRAF1	0.632722	6.74878	4.6967	0.00065906	0.0030184	-1.21625
4251	BLOC1S5	0.557107	4.21219	4.69594	0.000659868	0.00302052	-0.88296
3440	SFRP2	0.640336	3.12375	4.69585	0.000659968	0.00302052	-0.695957
6231	ASH2L	0.400679	6.03789	4.69558	0.000660257	0.00302083	-1.13697
4448	ID3	0.539016	7.08622	4.69288	0.000663137	0.00302993	-1.23747
33	CORO7-PAM16	3.96479	-0.851868	4.68998	0.000666258	0.00304009	-0.0873519
3408	KREMEN2	0.644015	3.57185	4.6862	0.000670347	0.0030567	-0.782347
5894	OLA1	0.423422	6.98477	4.68268	0.000674169	0.00307104	-1.25457
5740	PITHD1	0.434627	5.77173	4.67935	0.000677812	0.00308556	-1.14512
3249	NAB2	0.659173	4.86413	4.67531	0.000682268	0.0031017	-1.01647
7076	KLHDC3	0.345386	7.95131	4.67429	0.000683387	0.00310466	-1.31262
598	MRFAP1P1	1.3831	1.19016	4.67431	0.000683368	0.00310466	-0.390775
3399	RAD51D	0.644749	5.04616	4.67356	0.000684196	0.00310586	-1.04289
324	RDH16	1.74415	-0.385765	4.67217	0.000685737	0.00310915	-0.190609
1086	DYNLT2B	1.0789	2.72854	4.66996	0.000688198	0.00311822	-0.634729
525	LOXL4	1.45592	1.22048	4.66802	0.000690366	0.003127	-0.330109
4553	HILPDA	0.528816	5.149	4.66466	0.000694133	0.00313771	-1.07458
2295	CD70	0.794976	2.79675	4.65913	0.00070039	0.00316075	-0.715011
2038	ZXDA	0.835226	2.44411	4.6586	0.000700992	0.00316144	-0.641306
3858	NATD1	0.592525	4.7632	4.65676	0.000703081	0.00316876	-1.04304
4812	C8orf82	0.50888	6.30989	4.65627	0.000703642	0.00316919	-1.24587
2813	CREB3L4	0.718575	3.7266	4.65238	0.000708096	0.00318634	-0.834668
229	TULP2	1.9655	-0.31197	4.65241	0.000708059	0.00318634	-0.205723
3385	RPL23A	0.646141	9.19404	4.65203	0.000708501	0.00318685	-1.33957
2146	PPP1R1A	0.819747	3.27366	4.64691	0.000714411	0.00320919	-0.838197
777	RNF39	1.23665	0.13222	4.64516	0.000716434	0.00321721	-0.311643
1089	THAP2	1.07836	1.99963	4.64345	0.000718431	0.00322192	-0.585076
551	ATP6AP1L	1.42433	1.51854	4.64227	0.000719812	0.00322705	-0.447489
648	IDNK	1.33999	0.449388	4.63485	0.00072854	0.00326128	-0.328038
1574	ACCS	0.935585	3.57256	4.63254	0.000731276	0.00327089	-0.842944
1135	S100A4	1.06177	0.835088	4.62983	0.000734499	0.00328166	-0.431276
701	PIANP	1.28875	2.59	4.62942	0.00073499	0.0032821	-0.71966
305	PDIA3P1	1.78963	0.951424	4.62873	0.00073582	0.00328473	-0.368536
5497	PLXNB2	0.45162	7.64099	4.62816	0.000736502	0.00328561	-1.37974
2198	TMEM42	0.811035	4.38182	4.62756	0.000737218	0.00328773	-1.00427
3895	KLF10	0.58845	4.7373	4.62644	0.000738566	0.00329158	-1.03303
4816	IFT80	0.508442	4.95761	4.62621	0.000738838	0.00329171	-1.11998
5375	ZNF580	0.461712	5.99443	4.62433	0.000741099	0.00330062	-1.26691
4935	AUNIP	0.498599	4.55379	4.62302	0.00074268	0.00330384	-1.0654
2564	FAM156B	0.752167	3.88296	4.62294	0.000742776	0.00330384	-0.954512
3224	SELENOM	0.660999	5.40235	4.61898	0.000747578	0.00332162	-1.18031
2643	CFD	0.739328	4.73098	4.61567	0.000751618	0.00333603	-1.1175
1733	FLT3LG	0.89877	1.23793	4.61558	0.00075173	0.00333603	-0.49853
647	HESX1	1.34018	0.0308136	4.61504	0.00075239	0.00333688	-0.316041
2899	MSL2	0.705296	5.6832	4.6126	0.000755381	0.00334677	-1.25069
2189	NHSL1	0.811968	3.91195	4.6084	0.00076056	0.00336423	-0.987816
5846	EMD	0.425809	7.92552	4.60811	0.000760926	0.00336476	-1.42444
5056	UNC93B1	0.488432	5.14097	4.60714	0.000762125	0.00336896	-1.17247
6643	DHFR	0.372624	8.75883	4.60569	0.000763923	0.00337427	-1.42413
261	IL11	1.88531	-0.486745	4.60537	0.000764318	0.00337427	-0.284042
4876	ANKRD16	0.503953	4.25014	4.60375	0.000766342	0.00338211	-1.03902
5183	FLOT1	0.477694	7.18438	4.60198	0.000768558	0.00338969	-1.40242
3439	ID1	0.640499	5.39367	4.6016	0.000769026	0.00339065	-1.2239
4044	INTS6L	0.576492	4.78696	4.60118	0.000769558	0.00339189	-1.14565
3517	HIKESHI	0.632359	4.87866	4.59945	0.00077173	0.00339926	-1.15682
3811	THG1L	0.597724	4.67441	4.59777	0.000773847	0.00340417	-1.11914
5421	RND2	0.458161	5.6054	4.59595	0.000776143	0.00340888	-1.28053
6762	PSAP	0.364612	8.04414	4.59369	0.000779009	0.00342024	-1.4504
3958	GPX4	0.583418	8.21375	4.59239	0.000780665	0.0034264	-1.45149
1920	PHLDA3	0.85961	4.81963	4.58876	0.000785303	0.00344232	-1.12644
4108	MGST1	0.569893	5.08752	4.5829	0.000792841	0.00346949	-1.20946
2568	ASRGL1	0.75159	5.85307	4.58275	0.000793033	0.00346949	-1.33273
3087	RPS8	0.67925	10.8299	4.57457	0.000803693	0.00351066	-1.45082
2374	STOX1	0.783168	2.54648	4.57381	0.000804689	0.00351257	-0.798327
4581	CALCOCO1	0.525857	5.87782	4.57261	0.000806276	0.00351724	-1.3231
3792	FAM216A	0.599789	5.64274	4.57051	0.000809039	0.00352816	-1.29894
1926	RAB6D	0.858511	1.88963	4.56914	0.000810859	0.00353496	-0.669396
202	G0S2	2.03998	2.5076	4.56838	0.00081186	0.00353706	-0.652148
5609	TRIT1	0.443823	4.6174	4.56802	0.00081234	0.00353801	-1.17647
2191	FAM227B	0.811898	2.27457	4.56704	0.000813639	0.00354254	-0.741277
147	TLCD3B	2.37262	-0.138238	4.56643	0.000814456	0.00354496	-0.362219
1432	CHST13	0.972636	1.10572	4.56601	0.000815018	0.00354627	-0.566919
5449	OSTC	0.455447	6.17525	4.56196	0.000820421	0.00356521	-1.37797
5659	IVNS1ABP	0.440391	6.56211	4.56139	0.000821188	0.00356659	-1.4246
2504	TMEM150C	0.761065	2.8374	4.56134	0.000821262	0.00356659	-0.868036
6327	RUVBL2	0.393246	8.55871	4.56111	0.000821564	0.00356676	-1.50246
4175	RNPC3	0.563573	4.99278	4.55854	0.00082503	0.00358066	-1.2458
5319	LSM2	0.465533	6.06425	4.55573	0.000828828	0.00359485	-1.37752
978	C1QTNF12	1.13053	0.4824	4.5506	0.000835813	0.00361822	-0.521695
6150	CMAS	0.406371	6.06455	4.5462	0.000841848	0.00363971	-1.39464
661	CDR1	1.32441	1.83411	4.54172	0.000848051	0.00366071	-0.700934
2792	RPL38	0.72143	9.19115	4.5397	0.000850855	0.00367048	-1.5311
1306	CCDC180	1.00577	3.45545	4.53806	0.000853147	0.00367919	-1.01014
4129	NTAN1	0.56807	4.13869	4.536	0.000856022	0.00368925	-1.15257
2609	XKR6	0.745988	2.55717	4.53409	0.000858709	0.00369615	-0.90718
2484	CMC4	0.764828	4.31465	4.53243	0.000861045	0.00370503	-1.15259
3657	MMP17	0.615396	3.24388	4.53099	0.000863081	0.00371214	-1.01525
830	LRRC51	1.20705	1.47859	4.53088	0.000863245	0.00371214	-0.683488
5791	PTK7	0.430398	7.31007	4.52998	0.000864507	0.0037164	-1.53474
5863	LY6E	0.425137	7.52441	4.52943	0.000865295	0.00371743	-1.54784
1238	RAB6C	1.03248	0.935897	4.52949	0.000865206	0.00371743	-0.573588
787	DMC1	1.23281	3.86628	4.52888	0.000866076	0.00371961	-1.06596
5626	MPG	0.442819	6.27085	4.52842	0.000866733	0.00372008	-1.44028
2772	SLC3A2	0.723967	8.35567	4.52431	0.00087259	0.00374168	-1.56694
3055	PACSIN1	0.684019	2.36644	4.52231	0.000875448	0.00375275	-0.849063
6703	TAF11	0.368509	6.13141	4.52168	0.000876365	0.00375505	-1.45881
3948	DCPS	0.584714	5.7733	4.52087	0.000877529	0.00375811	-1.40417
3165	RPL27	0.668176	9.79368	4.51949	0.000879509	0.0037654	-1.55856
3002	FADS3	0.690832	4.72906	4.51588	0.000884741	0.00378185	-1.29008
7544	CTDNEP1	0.315369	7.12791	4.51498	0.000886038	0.00378502	-1.55126
7106	PIK3R2	0.343775	7.60481	4.51363	0.000888013	0.00379075	-1.58091
6569	CEPT1	0.376711	5.13292	4.5131	0.000888776	0.00379099	-1.34293
1136	TBX6	1.06164	1.29583	4.51248	0.000889682	0.00379224	-0.645764
4267	PIK3C3	0.555662	3.43398	4.51181	0.000890663	0.00379523	-1.05921
618	CCND2	1.36413	5.95737	4.50925	0.000894414	0.00380763	-1.43011
1904	TMEM267	0.862829	2.60996	4.5068	0.000898026	0.00381942	-0.913878
5981	SLC9A3R2	0.417849	6.4367	4.50449	0.00090143	0.00382999	-1.52275
2460	TPPP3	0.770395	2.89212	4.50435	0.000901637	0.00382999	-0.965624
4300	AFMID	0.55309	4.67072	4.50291	0.000903781	0.00383789	-1.29818
2327	SLC2A11	0.790489	3.22345	4.49882	0.000909876	0.00386016	-1.02592
1354	NRG2	0.992299	3.11704	4.49837	0.000910544	0.00386179	-1.03083
3859	HAUS3	0.592221	4.19469	4.49769	0.000911565	0.00386491	-1.21373
3327	SERTAD2	0.651835	5.51301	4.49582	0.000914363	0.00387436	-1.44172
3656	ZGRF1	0.615502	4.58714	4.49516	0.000915359	0.00387495	-1.30676
1131	NPNT	1.06239	2.57096	4.49534	0.000915083	0.00387495	-0.950794
3035	TMEM25	0.686893	4.30323	4.49233	0.000919623	0.00389104	-1.23671
674	SULT2B1	1.31556	0.880577	4.48989	0.000923321	0.00390137	-0.611487
3695	SFT2D1	0.611123	5.80251	4.48924	0.000924313	0.00390368	-1.4715
5372	MFSD13A	0.461774	4.67617	4.48751	0.00092694	0.0039118	-1.32071
3825	TTC39A	0.595746	3.53278	4.48762	0.000926786	0.0039118	-1.10838
4181	GNPDA2	0.562783	4.02414	4.48656	0.000928403	0.00391675	-1.22097
3384	PDK1	0.646171	5.26911	4.4804	0.000937855	0.0039505	-1.39445
5910	CEP89	0.4222	5.01724	4.48013	0.000938271	0.00395103	-1.38661
658	CUTALP	1.32982	0.457768	4.47708	0.000942991	0.00396722	-0.604391
4018	NINJ1	0.578368	5.00398	4.47535	0.000945683	0.00397664	-1.37672
7913	GOLM1	0.292189	7.81057	4.47076	0.000952848	0.00400397	-1.66067
6966	ESRRA	0.351903	6.30593	4.47063	0.000953062	0.00400397	-1.56505
4882	AKIP1	0.503573	4.64888	4.47035	0.000953494	0.00400397	-1.3342
4981	BACE2	0.49443	5.14726	4.46976	0.000954424	0.0040054	-1.41505
3861	EXOSC1	0.592078	5.36317	4.46859	0.00095627	0.00400696	-1.44483
680	OPRD1	1.30626	2.13117	4.46907	0.000955508	0.00400696	-0.910287
7033	HDHD5	0.347801	6.93473	4.468	0.000957199	0.00400962	-1.61431
3460	PACRGL	0.638871	3.89907	4.46765	0.000957747	0.00401068	-1.23348
2101	CASP8	0.826374	3.65082	4.46465	0.00096249	0.00402502	-1.18714
1503	SPA17	0.954566	4.04633	4.46436	0.00096295	0.00402502	-1.23718
2202	IFTAP	0.810828	4.14783	4.46407	0.000963417	0.00402574	-1.26918
4194	UBA52	0.561746	9.19742	4.46159	0.000967357	0.00404096	-1.66501
2461	RPL41	0.769988	10.7815	4.45994	0.000969998	0.00405075	-1.64822
5349	NR1H2	0.463334	5.23219	4.45867	0.000972034	0.004058	-1.44669
2866	TK2	0.710519	3.86576	4.45816	0.000972846	0.00406015	-1.19823
4094	PLAAT3	0.571367	3.66666	4.45183	0.000983052	0.00409459	-1.2396
2135	TRAF1	0.822881	1.80776	4.45181	0.000983087	0.00409459	-0.825656
4508	SDHAP1	0.53284	4.34653	4.45056	0.000985115	0.00409877	-1.35042
4526	DCLRE1C	0.531547	3.81571	4.44482	0.00099449	0.00413398	-1.25901
7472	YBX3	0.319416	8.83899	4.44365	0.000996406	0.00413941	-1.70074
6413	DVL1	0.388169	7.72862	4.44269	0.000997985	0.0041447	-1.70642
534	RBKS	1.45039	0.6802	4.44208	0.000998992	0.00414762	-0.663614
6659	CAMK2G	0.371887	6.07239	4.43994	0.00100253	0.00416	-1.58855
6209	CCDC22	0.402263	5.66543	4.43551	0.00100989	0.00418296	-1.54687
2937	ANAPC11	0.700635	6.93681	4.43593	0.00100919	0.00418296	-1.66943
5805	IDH2	0.429269	6.7045	4.43078	0.00101782	0.00421163	-1.63615
768	PJVK	1.23987	0.966553	4.43093	0.00101757	0.00421163	-0.739095
3401	RPS12	0.644549	9.53855	4.42979	0.00101948	0.00421723	-1.71609
1405	MAGED4B	0.979806	4.77903	4.42884	0.00102109	0.00422131	-1.41678
3987	OCEL1	0.580763	3.82725	4.42786	0.00102273	0.00422681	-1.27106
6992	MTCH1	0.350331	8.36866	4.42616	0.00102562	0.0042349	-1.73709
7251	CSNK1E	0.33521	9.15072	4.42369	0.00102982	0.00424963	-1.73025
6461	NDUFA10	0.384485	6.80326	4.42312	0.00103079	0.00425182	-1.68018
5939	XXYLT1	0.420271	5.45689	4.42138	0.00103376	0.00426202	-1.53458
5964	CPSF4	0.41847	6.16969	4.4203	0.0010356	0.0042683	-1.62039
3230	CHMP4C	0.660391	2.89882	4.41347	0.00104737	0.00431291	-1.14632
4455	RPL10	0.53848	11.1373	4.41313	0.00104796	0.00431404	-1.72329
4561	SNRNP35	0.527918	4.71197	4.4113	0.00105113	0.00432241	-1.45378
5393	CAMKK1	0.459833	5.07321	4.41067	0.00105223	0.00432374	-1.5171
6584	GINS3	0.375752	5.69439	4.40982	0.00105371	0.00432852	-1.59078
1435	FAM228B	0.971721	2.32459	4.40936	0.00105451	0.0043292	-0.993809
5752	EVI5L	0.434205	5.46467	4.40856	0.00105591	0.00433363	-1.55459
5646	MTOR	0.441361	7.31169	4.40761	0.00105758	0.00433787	-1.75295
7133	CDCA7	0.34234	7.01855	4.40531	0.0010616	0.00435174	-1.72821
1177	ZNF836	1.05168	1.55166	4.40096	0.00106929	0.00438062	-0.902678
3037	UFSP2	0.686519	3.84308	4.399	0.00107276	0.00438864	-1.31726
691	EDA2R	1.29715	1.85791	4.39855	0.00107356	0.00439015	-0.905132
1286	NDUFA7	1.01184	5.11202	4.39554	0.00107892	0.00440943	-1.52927
1382	DHRS12	0.985551	1.50822	4.39521	0.00107952	0.00441055	-0.881615
5451	TRAPPC1	0.455295	6.90059	4.39312	0.00108326	0.00441918	-1.74362
4257	PRSS12	0.556572	4.7664	4.39197	0.00108533	0.0044263	-1.49466
4539	PCBD1	0.529572	5.9597	4.38692	0.00109445	0.00445417	-1.65784
7661	NCAPH2	0.308249	7.50553	4.38581	0.00109647	0.00445835	-1.79733
3090	GALNT12	0.678869	4.27432	4.38532	0.00109736	0.00445889	-1.39117
1891	HLA-DMA	0.864521	1.06122	4.38535	0.00109731	0.00445889	-0.843944
1890	TBC1D32	0.86467	3.71178	4.38501	0.00109793	0.00445898	-1.31467
3161	NIT2	0.669171	4.93926	4.38168	0.00110402	0.00448001	-1.51729
2367	CSRNP3	0.784181	2.72027	4.38163	0.0011041	0.00448001	-1.11384
5898	CIR1	0.423	4.68796	4.38117	0.00110495	0.00448161	-1.50841
364	COL19A1	1.67572	0.501171	4.38105	0.00110515	0.00448161	-0.759782
2472	DENND2A	0.768353	2.71028	4.37983	0.0011074	0.00448939	-1.11965
6074	CYB5R3	0.410671	7.12419	4.37847	0.0011099	0.00449516	-1.78509
2413	HLA-DPA1	0.776179	3.30724	4.37786	0.00111103	0.0044974	-1.23323
7491	VPS4A	0.318187	7.26296	4.37696	0.00111269	0.00449875	-1.80104
4856	CCNDBP1	0.505208	4.83954	4.37715	0.00111233	0.00449875	-1.52247
358	CCDC7	1.68465	-0.0968338	4.37716	0.00111232	0.00449875	-0.670096
5858	VAMP2	0.425307	5.65858	4.37654	0.00111347	0.00449952	-1.6367
5130	PIM3	0.482142	7.30707	4.3743	0.00111762	0.00451464	-1.80933
5281	CHEK2	0.468626	5.56791	4.37379	0.00111856	0.00451711	-1.63793
6165	PRDM2	0.405117	5.2151	4.37332	0.00111942	0.00451925	-1.59761
4197	ATPAF2	0.561325	4.55946	4.37039	0.00112489	0.00453729	-1.50429
3667	DPH5	0.614017	5.45043	4.37003	0.00112556	0.00453862	-1.62144
1536	LXN	0.947291	2.91187	4.36983	0.00112593	0.0045388	-1.1848
233	MAGEA12	1.95742	-0.19976	4.36621	0.00113272	0.00456211	-0.598136
4484	MAGOHB	0.535115	5.03528	4.36564	0.00113379	0.0045639	-1.57963
4007	MTHFD2	0.579134	7.98466	4.36562	0.00113384	0.0045639	-1.8384
1481	CHRD	0.960103	3.47615	4.36316	0.00113848	0.00457715	-1.32716
2205	ADAMTS10	0.810399	3.33355	4.36141	0.00114178	0.00458907	-1.28141
835	RPL3L	1.20309	-0.065133	4.35949	0.00114544	0.00460241	-0.759251
1829	FAM181B	0.880568	1.90423	4.35901	0.00114635	0.00460471	-0.997182
4750	SLC29A2	0.513296	5.97496	4.35753	0.00114919	0.00461201	-1.71722
2784	ARHGEF9	0.722721	4.68302	4.35552	0.00115301	0.00462191	-1.52057
2441	HEXIM2	0.772259	3.04649	4.35472	0.00115456	0.00462585	-1.23869
2343	TFB1M	0.788829	4.66093	4.35466	0.00115467	0.00462585	-1.53923
3884	TTC9C	0.590009	4.54673	4.352	0.00115979	0.00464499	-1.51988
5919	IRF3	0.421794	6.40844	4.35144	0.00116086	0.00464717	-1.77381
3064	PCBD2	0.682764	2.74617	4.35136	0.00116102	0.00464717	-1.19686
5687	DPM2	0.437909	6.47736	4.35054	0.00116262	0.00465182	-1.78115
3694	EPHA6	0.611131	3.15582	4.35018	0.0011633	0.00465182	-1.28227
2206	ST6GALNAC5	0.810385	1.65228	4.35028	0.00116311	0.00465182	-0.99935
1508	C1R	0.953267	2.96685	4.35005	0.00116355	0.00465182	-1.22728
5124	TBCC	0.482438	5.08473	4.34891	0.00116576	0.00465864	-1.62304
5685	NQO2	0.43821	5.22604	4.3445	0.00117434	0.00469079	-1.63437
3836	MRPL48	0.595082	5.36546	4.33876	0.00118561	0.00472698	-1.67735
4532	SSU72	0.530698	7.43227	4.33817	0.00118679	0.00472941	-1.87833
5718	CFDP1	0.435719	6.28016	4.33646	0.00119017	0.00473919	-1.78027
1562	PRR35	0.939441	1.29947	4.33629	0.00119051	0.00473919	-0.983383
3392	FIS1	0.645187	6.44381	4.33419	0.00119468	0.00474831	-1.80179
3042	TXNL4A	0.686014	7.00088	4.33335	0.00119635	0.0047522	-1.85784
4327	CLIC4	0.550863	7.0367	4.32976	0.00120352	0.00477371	-1.85994
4237	RPS5	0.557902	9.82796	4.33027	0.00120249	0.00477371	-1.88489
595	CDIPTOSP	1.38544	-0.293916	4.33009	0.00120285	0.00477371	-0.754925
6291	PIGM	0.395694	5.47461	4.32661	0.00120986	0.00479603	-1.71567
3956	TTN	0.583946	3.23745	4.32632	0.00121043	0.00479691	-1.36053
2824	INHBB	0.717488	2.21322	4.32552	0.00121204	0.0048019	-1.15716
2158	GPR162	0.817784	2.66912	4.32338	0.00121638	0.00481488	-1.25782
4234	RPP21	0.557972	5.36356	4.32094	0.00122132	0.00482882	-1.70823
3318	EN1	0.652321	3.59525	4.3198	0.00122366	0.00483523	-1.43727
3149	TSNARE1	0.670119	4.01104	4.31879	0.00122571	0.00483919	-1.48727
5114	SLC7A3	0.483458	3.93662	4.31406	0.00123542	0.00487179	-1.40499
2379	PDLIM4	0.781761	3.92238	4.31319	0.00123722	0.00487749	-1.46751
2517	RPL36A-HNRNPH2	0.759923	8.61895	4.31265	0.00123834	0.00487905	-1.93075
4177	RWDD2A	0.563297	3.15517	4.3117	0.00124029	0.00488389	-1.35635
3335	PHYH	0.651086	4.1553	4.31171	0.00124027	0.00488389	-1.50136
5095	MMAB	0.485045	6.31861	4.31108	0.00124159	0.00488619	-1.82782
7042	HM13	0.347503	7.76828	4.3067	0.00125069	0.0049149	-1.9434
892	CDH22	1.17448	0.445579	4.30549	0.00125321	0.00492339	-0.919711
3066	ZNF736	0.682299	4.30406	4.30421	0.00125588	0.00493246	-1.58536
7980	NAP1L1	0.288788	9.18174	4.30295	0.00125854	0.00494005	-1.93986
4149	NDUFB4	0.566047	6.75032	4.30178	0.001261	0.00494541	-1.89144
3154	EHBP1L1	0.669654	4.44718	4.302	0.00126054	0.00494541	-1.60661
5149	WWC1	0.480401	6.06571	4.30083	0.001263	0.0049504	-1.83241
3732	ETFB	0.606842	6.81135	4.30059	0.00126349	0.00495066	-1.88472
992	CTSO	1.12433	1.50399	4.30045	0.0012638	0.00495066	-0.998593
6252	CUL7	0.399204	5.79262	4.29779	0.00126943	0.00496985	-1.79082
4239	SLC39A3	0.557832	6.15541	4.29759	0.00126985	0.00497009	-1.83538
2831	RPL36A	0.716848	8.9975	4.29714	0.00127081	0.00497239	-1.95355
4911	SYNGR1	0.501155	6.27884	4.29689	0.00127133	0.00497299	-1.83556
7309	HPRT1	0.331788	7.18202	4.29648	0.0012722	0.00497356	-1.9257
3515	SMIM3	0.632669	2.9928	4.29495	0.00127545	0.00498348	-1.33364
3126	ZNF587	0.672993	4.84938	4.29479	0.0012758	0.00498348	-1.69099
1384	CEBPB	0.985159	6.01244	4.29445	0.00127653	0.00498474	-1.81163
1613	C19orf81	0.926191	3.4336	4.29405	0.00127737	0.00498658	-1.44007
369	CNTD1	1.66478	-0.173443	4.29221	0.00128131	0.00499624	-0.845914
2747	RPS10	0.726098	10.5099	4.29178	0.00128223	0.00499632	-1.94248
4718	PARK7	0.515647	7.84578	4.29133	0.00128319	0.00499784	-1.96829
6354	ANKRD13B	0.391455	5.92289	4.2881	0.00129014	0.00501771	-1.84045
7216	AGBL5	0.337475	6.87447	4.286	0.00129466	0.00503386	-1.92905
4216	RTN4IP1	0.559484	3.44563	4.28506	0.00129671	0.00504039	-1.46692
3364	DYRK4	0.648698	4.25368	4.28449	0.00129795	0.00504229	-1.5878
2297	LRRC75B	0.794893	3.77937	4.28458	0.00129774	0.00504229	-1.47314
1589	APOL4	0.932818	1.59265	4.28077	0.00130605	0.00507087	-1.12302
5941	NDUFB10	0.419957	8.15158	4.27955	0.00130872	0.00507978	-1.99212
1066	HS3ST6	1.08769	-0.00536306	4.27872	0.00131053	0.00508537	-0.903856
4279	DNM1	0.554573	5.86858	4.27685	0.00131463	0.0050991	-1.86071
5136	TTYH2	0.481502	4.10236	4.27638	0.00131566	0.00510091	-1.56437
1878	NPL	0.868788	3.56923	4.27595	0.00131661	0.00510314	-1.50286
3093	DLL3	0.678167	3.77749	4.27445	0.00131992	0.00511303	-1.5424
5906	TUG1	0.422362	5.96852	4.27377	0.00132142	0.00511645	-1.85361
4778	STX10	0.511226	6.26535	4.27371	0.00132155	0.00511645	-1.89275
3423	CIBAR1	0.641927	4.0672	4.27287	0.00132342	0.00512221	-1.58992
6003	SLU7	0.415731	6.08037	4.27252	0.00132418	0.00512225	-1.87325
3926	POU6F2	0.586574	2.96117	4.27219	0.00132491	0.00512316	-1.39002
838	OSCP1	1.20223	2.41915	4.27208	0.00132517	0.00512316	-1.21726
1348	PAK3	0.993686	1.91017	4.27015	0.00132944	0.00513676	-1.16043
1121	CAPS	1.06482	1.23065	4.26916	0.00133165	0.00514235	-1.0798
4471	EIF3H	0.536542	6.711	4.26754	0.00133528	0.0051549	-1.94862
4807	PIN4	0.509042	5.87167	4.26673	0.00133708	0.00515601	-1.86302
1783	CASKIN1	0.888083	5.08178	4.26717	0.00133609	0.00515601	-1.73909
6258	TSG101	0.398698	5.44203	4.26502	0.00134091	0.00516491	-1.80434
3510	TMEM8B	0.632882	4.84981	4.26409	0.001343	0.00517017	-1.71198
4819	NUDT12	0.508026	4.26525	4.26356	0.00134419	0.00517259	-1.6347
4934	CENPM	0.498617	6.07695	4.26049	0.00135112	0.0051969	-1.90086
2963	MICOS13	0.697086	6.1444	4.25959	0.00135315	0.00520321	-1.90211
5729	TMED1	0.435088	5.64583	4.25936	0.00135368	0.00520378	-1.84491
2442	MRPS21	0.772035	6.8112	4.25896	0.00135458	0.00520577	-1.96825
2527	KCNQ4	0.757828	2.79187	4.25617	0.00136093	0.00522575	-1.42718
5206	SMPD4BP	0.475593	5.05648	4.25347	0.0013671	0.00524351	-1.7881
5022	DCTN3	0.491189	6.57451	4.25165	0.00137127	0.00525801	-1.95651
3159	RPL27A	0.669396	10.211	4.25111	0.00137252	0.00526132	-2.01754
566	FBLL1	1.41152	2.02282	4.25047	0.00137399	0.00526549	-1.16042
4936	CASP9	0.498598	4.19113	4.24379	0.00138947	0.0053203	-1.66102
2722	TSPAN31	0.729469	4.74043	4.24339	0.0013904	0.00532236	-1.72543
1453	HHAT	0.967098	2.25639	4.24249	0.0013925	0.0053274	-1.25423
4473	BUD31	0.536344	5.93367	4.24027	0.00139769	0.00534086	-1.90702
3363	C17orf100	0.648791	2.57256	4.2383	0.00140232	0.00535222	-1.36925
2269	A1BG	0.799743	3.83968	4.23682	0.00140581	0.00536171	-1.59968
1884	FAT1	0.866297	6.0294	4.23383	0.00141286	0.00537804	-1.94319
6759	GLMP	0.364689	5.88514	4.23101	0.00141957	0.00540209	-1.92358
742	HES2	1.26088	1.01493	4.22862	0.00142527	0.00542226	-1.12038
3025	TMEM134	0.688149	4.6884	4.22803	0.00142669	0.00542614	-1.73758
1044	MRAP2	1.09551	1.00947	4.22762	0.00142766	0.00542832	-1.06923
1669	B9D1	0.912636	4.77967	4.22648	0.00143039	0.00543566	-1.77594
1400	FIGNL2	0.981517	0.649134	4.2257	0.00143229	0.00543982	-1.03483
196	MYL3	2.06171	-0.668382	4.22395	0.0014365	0.00545277	-0.876633
6387	CTPS2	0.389586	5.14571	4.21907	0.00144833	0.00549305	-1.84319
4106	ARPIN	0.569979	5.92479	4.21834	0.00145009	0.0054982	-1.9205
1493	GLUD1P3	0.956783	0.954138	4.21748	0.00145218	0.00550459	-1.11763
440	FGGY	1.55371	1.42269	4.21508	0.00145804	0.00552221	-1.12843
959	TBXAS1	1.14125	1.85282	4.21377	0.00146127	0.00553288	-1.25499
4264	DET1	0.55595	3.45203	4.21246	0.0014645	0.00554203	-1.5543
7313	COTL1	0.331498	7.23568	4.20994	0.0014707	0.00556239	-2.08848
4524	ADCY7	0.531745	4.2489	4.20903	0.00147297	0.00556941	-1.70781
4879	HSD17B1	0.503735	4.36657	4.20531	0.00148219	0.00559494	-1.76524
4666	SCAND1	0.519231	6.45858	4.20367	0.00148629	0.00560886	-2.04402
2159	ZDHHC1	0.817772	3.17906	4.20316	0.00148756	0.00561189	-1.52067
3033	RSRP1	0.687201	5.34525	4.20108	0.00149278	0.00562866	-1.91884
5877	NDUFV3	0.424308	5.86845	4.19855	0.00149914	0.00564688	-1.96992
4055	GRK4	0.574955	3.35797	4.1985	0.00149926	0.00564688	-1.59705
1015	PTH1R	1.10908	1.43327	4.1985	0.00149927	0.00564688	-1.16733
5470	DUSP1	0.453789	5.32319	4.19768	0.00150135	0.00565258	-1.91107
806	EFCAB10	1.22148	0.222656	4.1957	0.00150636	0.0056684	-1.03678
4011	HDHD2	0.578921	4.29041	4.19467	0.00150897	0.00567396	-1.75149
4035	MED10	0.577318	4.95672	4.19395	0.0015108	0.00567772	-1.85787
3598	TST	0.621924	5.38669	4.19254	0.00151438	0.00568644	-1.93235
4828	DPCD	0.507401	4.90239	4.18985	0.00152127	0.00570917	-1.85543
2711	SYNC	0.730612	3.53133	4.18758	0.0015271	0.00572607	-1.58669
4195	DGAT2	0.561556	4.83038	4.18582	0.00153163	0.00574011	-1.86256
5002	SNRPC	0.492686	7.6432	4.18479	0.00153427	0.00574684	-2.14977
5313	ARHGAP21	0.466049	6.24111	4.18311	0.00153862	0.0057598	-2.05777
4145	RPS9	0.566404	10.2671	4.18297	0.001539	0.0057598	-2.13615
5627	GABARAPL2	0.442624	6.47696	4.17695	0.00155468	0.00581051	-2.08188
7703	ADSL	0.305229	7.58704	4.17614	0.00155679	0.0058162	-2.16301
7814	EFHD2	0.298038	6.78696	4.17576	0.00155779	0.00581731	-2.11906
1936	DEPDC4	0.855908	1.67617	4.17502	0.00155974	0.00582302	-1.29176
5855	P3H3	0.425373	5.81406	4.17368	0.00156325	0.00583291	-2.01491
590	EIF3FP3	1.3879	0.0591123	4.1711	0.00157009	0.0058552	-1.06713
3662	EMP3	0.6147	3.62679	4.16951	0.00157428	0.00586522	-1.66986
1023	LPXN	1.1058	0.961975	4.16942	0.00157452	0.00586522	-1.15812
3759	TMEM14C	0.603553	6.39101	4.16603	0.00158356	0.00589362	-2.0742
545	SAPCD1	1.43467	0.667944	4.16581	0.00158415	0.00589362	-1.13161
2828	DPP7	0.717029	3.55036	4.1648	0.00158683	0.00589984	-1.68592
6606	GGT7	0.374305	6.19388	4.16463	0.00158731	0.00589999	-2.07869
5719	RANBP6	0.435591	5.44897	4.16435	0.00158804	0.00590111	-1.99518
3797	MT2A	0.599198	4.38631	4.16154	0.0015956	0.00592756	-1.83889
3453	WDR19	0.639337	4.85429	4.16113	0.0015967	0.00593004	-1.91474
4326	PPP1R7	0.550878	6.24481	4.16093	0.00159724	0.00593043	-2.08435
4375	ANAPC13	0.546258	5.41284	4.1607	0.00159785	0.00593108	-1.99207
6724	EXOSC10	0.367533	6.94826	4.15997	0.00159983	0.00593679	-2.16203
2208	SUZ12P1	0.810133	2.27582	4.15925	0.00160177	0.00594239	-1.45457
4063	CCNL2	0.574248	7.50303	4.15392	0.00161625	0.00598467	-2.20049
2703	SYT11	0.731223	2.25014	4.15305	0.00161861	0.00599013	-1.47023
5038	CYSTM1	0.490043	4.94985	4.15089	0.00162453	0.00600467	-1.95699
4809	DNAJC21	0.508912	5.35144	4.15081	0.00162475	0.00600467	-2.00301
3449	HECTD2	0.639486	3.357	4.15092	0.00162446	0.00600467	-1.68257
2252	GPRC5C	0.80218	3.61146	4.14827	0.00163173	0.00602393	-1.68496
1434	WDR17	0.971843	3.71798	4.14492	0.00164098	0.00605315	-1.74519
2629	LNP1	0.741118	2.3273	4.14438	0.00164249	0.00605378	-1.44934
5605	PMPCB	0.444065	6.83727	4.14256	0.00164753	0.00606909	-2.17414
5859	CUX1	0.425307	6.33494	4.14149	0.00165052	0.00607681	-2.12458
762	RBFOX3	1.24266	3.01621	4.13772	0.00166108	0.00610411	-1.57958
1256	CEACAM19	1.02584	1.06194	4.13682	0.00166361	0.00611175	-1.29583
2753	OVGP1	0.725705	2.02709	4.13548	0.00166736	0.00612223	-1.50555
6212	PMAIP1	0.401904	6.70465	4.13473	0.0016695	0.00612841	-2.17476
4531	NDRG3	0.530919	5.83575	4.13349	0.00167301	0.00613503	-2.09374
3950	SDC3	0.584588	6.2088	4.13364	0.00167258	0.00613503	-2.1134
3209	CENPH	0.662323	5.85174	4.1335	0.00167296	0.00613503	-2.07256
1972	HSD17B14	0.848463	2.13344	4.13149	0.00167867	0.0061521	-1.45815
7224	HSP90B1	0.336984	9.1312	4.13062	0.00168114	0.00615949	-2.24134
6760	ZFAND3	0.364637	6.43721	4.13029	0.00168207	0.00616123	-2.16017
6538	AP3S1	0.379293	5.37099	4.12941	0.00168456	0.00616706	-2.03765
5025	RAB33B	0.49103	3.92264	4.12912	0.0016854	0.00616847	-1.83887
2869	PRKDC	0.709474	9.31016	4.12642	0.00169312	0.00619336	-2.24563
6515	WSCD1	0.380877	5.14462	4.12601	0.00169429	0.00619599	-2.0432
3942	ZNF749	0.585131	4.16268	4.12412	0.00169973	0.00621254	-1.87006
5843	NIPSNAP3A	0.425983	4.85198	4.12357	0.00170131	0.00621663	-1.9693
5093	ESRRB	0.485387	4.05344	4.12293	0.00170314	0.00621893	-1.89975
4157	SCAMP4	0.565273	6.69314	4.12287	0.00170331	0.00621893	-2.19439
927	TSKS	1.15521	-0.0933183	4.12216	0.00170535	0.00622472	-1.11417
3021	CKS2	0.688335	6.69302	4.12133	0.00170776	0.00623015	-2.20569
5602	BLOC1S3	0.444429	4.70005	4.11833	0.00171645	0.00625517	-1.9886
7136	DAP3	0.342181	7.09982	4.11758	0.00171864	0.00626104	-2.23879
3495	ZNF37A	0.63526	5.18813	4.11738	0.0017192	0.00626104	-2.03756
3174	EDA	0.666132	3.99716	4.1173	0.00171945	0.00626104	-1.83619
4998	ANKZF1	0.492992	5.78836	4.11676	0.00172102	0.00626507	-2.10614
5989	GALNT18	0.417337	4.53834	4.11641	0.00172203	0.0062671	-1.93753
6433	NPIPA9	0.386457	7.19485	4.11397	0.00172917	0.00629092	-2.25323
2961	RPL36	0.697655	10.0091	4.11385	0.00172951	0.00629092	-2.26127
2417	PAN2	0.775954	5.57378	4.11277	0.00173267	0.00630075	-2.08154
7667	MBTPS1	0.308022	7.43084	4.11086	0.00173829	0.0063161	-2.2733
6688	HP1BP3	0.36981	7.29588	4.10846	0.00174538	0.00634017	-2.27336
4674	ATP6V1F	0.518446	7.43064	4.10777	0.00174741	0.00634586	-2.27534
6740	UIMC1	0.36653	5.61179	4.10754	0.0017481	0.00634607	-2.11459
3058	REX1BD	0.683469	5.78958	4.10743	0.0017484	0.00634607	-2.1206
4544	MRPL54	0.529268	5.61665	4.10489	0.00175596	0.00636838	-2.11535
1576	CCDC159	0.934935	1.85407	4.105	0.00175564	0.00636838	-1.46641
2224	CCDC61	0.807246	3.11042	4.10402	0.00175854	0.00637408	-1.69803
4059	METTL5	0.574487	5.4142	4.10312	0.00176122	0.00638065	-2.08488
4373	LIN37	0.546508	3.98979	4.10185	0.00176501	0.00639271	-1.87678
5982	PTGES2	0.417829	7.207	4.09795	0.00177671	0.00642705	-2.2832
2661	C12orf76	0.736947	2.20513	4.09791	0.00177686	0.00642705	-1.53303
5967	AP4M1	0.418398	4.24444	4.09375	0.00178943	0.00646907	-1.9256
4722	IMPACT	0.515501	5.78027	4.0931	0.00179139	0.00647442	-2.13797
6304	NIF3L1	0.39487	5.33697	4.09226	0.00179394	0.0064802	-2.09449
5770	TRMT2A	0.432381	7.15052	4.09205	0.00179458	0.0064808	-2.2918
1386	ICA1	0.984006	2.72832	4.09118	0.00179723	0.00648692	-1.65548
5432	MCAT	0.457263	6.22946	4.08857	0.00180522	0.00651058	-2.22096
3947	MMP11	0.584758	3.32886	4.08856	0.00180522	0.00651058	-1.74115
5745	JRK	0.434382	6.29998	4.08707	0.0018098	0.00652536	-2.23435
2481	BLOC1S4	0.765128	5.29407	4.08504	0.00181605	0.00654443	-2.10153
4339	RILPL1	0.550152	4.71319	4.08462	0.00181734	0.00654734	-2.00688
516	MADCAM1	1.46288	1.25076	4.07511	0.0018469	0.006638	-1.41101
3961	COX8A	0.583094	7.99081	4.07449	0.00184885	0.00664326	-2.34873
3699	ARHGAP11B	0.610585	3.87968	4.07413	0.00185	0.00664561	-1.92253
4488	STON1	0.534583	3.54777	4.07334	0.00185248	0.00665101	-1.83226
2073	ZC2HC1A	0.829852	2.79741	4.07126	0.00185902	0.00666921	-1.69773
6708	UBE2I	0.368427	7.51267	4.0708	0.00186049	0.00667272	-2.34472
1378	KCNJ3	0.986501	0.400918	4.06954	0.00186445	0.00668515	-1.29068
1488	SPINK2	0.957933	0.776088	4.06896	0.0018663	0.00669004	-1.33515
6604	LPAR3	0.374384	5.03293	4.06832	0.00186832	0.0066933	-2.10019
2622	NEURL1B	0.743143	3.71929	4.06841	0.00186805	0.0066933	-1.88536
7172	APBA2	0.34005	5.5703	4.06688	0.0018729	0.00669957	-2.17505
2414	TBCK	0.776113	3.31775	4.06645	0.00187426	0.00670265	-1.79183
4649	FLYWCH2	0.520341	5.17094	4.06592	0.00187594	0.00670692	-2.1172
6915	MRFAP1	0.354698	9.04218	4.06572	0.00187659	0.00670747	-2.35611
2996	CDKN1C	0.692149	3.17282	4.06172	0.0018894	0.0067497	-1.8044
6124	ATP13A2	0.407889	6.76835	4.06031	0.00189392	0.00675963	-2.32211
4039	RPL37	0.576778	9.44135	4.06041	0.0018936	0.00675963	-2.36139
1624	CCDC113	0.923167	3.1447	4.06023	0.00189417	0.00675963	-1.75264
2023	RGS17	0.83828	2.79298	4.05831	0.00190038	0.00677645	-1.72046
2582	NAA38	0.750343	6.51638	4.05667	0.00190568	0.00679178	-2.29263
5326	RPL29	0.465127	10.8824	4.05556	0.00190929	0.00680287	-2.35188
5558	ZBTB26	0.447429	3.8787	4.05539	0.00190982	0.00680297	-1.93827
3160	KANTR	0.669229	3.14226	4.05267	0.00191867	0.00683093	-1.81247
268	PTPRZ1	1.87114	0.954451	4.05249	0.00191926	0.00683124	-1.344
1946	EVA1B	0.853915	3.2565	4.0519	0.00192118	0.0068349	-1.79262
3443	MRPL41	0.640057	6.89587	4.04925	0.00192986	0.00685461	-2.34439
167	AKR1C1	2.24301	-0.954872	4.046	0.00194057	0.00688906	-1.199
6477	TKFC	0.38361	6.14197	4.04149	0.00195552	0.00693487	-2.27084
2177	PRIMPOL	0.81374	2.92334	4.04097	0.00195725	0.0069374	-1.73899
4013	RAB24	0.578844	6.44028	4.03737	0.00196927	0.00697637	-2.32562
5068	MNS1	0.487172	3.15981	4.03719	0.00196987	0.00697666	-1.84226
1027	RPL36AP37	1.10245	7.4832	4.03347	0.0019824	0.00701009	-2.39965
5515	QDPR	0.450617	5.0771	4.03184	0.00198791	0.00702409	-2.15248
3136	ADSS1	0.671341	2.59234	4.03133	0.00198963	0.00702835	-1.67684
2851	TMEM145	0.712698	3.73846	4.02782	0.00200157	0.007065	-1.93451
2204	IL18R1	0.810685	2.03964	4.02738	0.00200305	0.00706838	-1.6183
1518	TF	0.950141	2.67145	4.0265	0.00200607	0.00707721	-1.80174
2439	SPACA6	0.772369	3.20722	4.02563	0.00200903	0.00708582	-1.91021
5042	NTHL1	0.489827	6.0047	4.02297	0.00201816	0.00711247	-2.30688
4293	P4HA1	0.553656	4.91383	4.02213	0.00202105	0.00711898	-2.14055
2235	KANSL1L	0.804685	2.98524	4.02025	0.00202753	0.00713579	-1.83815
4240	TBCA	0.557744	7.1714	4.01946	0.00203027	0.00714042	-2.41206
5790	NIT1	0.430427	5.53647	4.01669	0.00203987	0.00716855	-2.24347
2691	PCGF1	0.732336	4.37687	4.01564	0.00204355	0.00717961	-2.08352
4667	MBLAC2	0.51906	3.71014	4.01529	0.00204475	0.00718012	-1.95391
4154	ZNF593	0.565517	5.93051	4.01474	0.00204667	0.00718501	-2.32177
5642	RPL23AP42	0.441572	9.64098	4.01354	0.00205088	0.00719421	-2.44212
1822	COMMD6	0.881267	5.28699	4.01016	0.00206272	0.00723017	-2.21672
5572	KIFC3	0.446649	4.37242	4.00872	0.00206778	0.00724602	-2.10743
[truncated: 4,696 more rows]

## Sheet: down
	geneSymbol	logFC	AveExpr	t	P.Value	adj.P.Val	B
1	MAGEA1	-8.34303	2.51179	-29.3117	9.09786e-12	4.12224e-08	13.4013
70	MANEAL	-3.03804	4.45697	-24.8384	5.45465e-11	1.85362e-07	15.5908
222	ALDH1A2	-1.97367	6.07891	-23.912	8.21775e-11	1.87073e-07	15.4737
315	ZNF503	-1.76676	7.59182	-23.9013	8.25747e-11	1.87073e-07	15.4721
9	MYD88	-5.79411	1.43179	-20.8116	3.65546e-10	6.21108e-07	11.8981
4	LCP1	-6.24835	3.87295	-20.1442	5.18215e-10	7.82677e-07	12.9878
118	INA	-2.50573	4.13114	-19.833	6.12117e-10	8.3205e-07	13.409
479	FOXC1	-1.5015	7.49403	-18.4173	1.3491e-09	1.30988e-06	12.6177
46	TNFRSF10D	-3.63315	2.57157	-18.0923	1.63059e-09	1.47764e-06	12.0337
96	PLP2	-2.66718	3.9255	-17.83	1.90446e-09	1.52279e-06	12.2656
855	PRMT5	-1.19324	7.54324	-17.5195	2.2953e-09	1.73333e-06	12.0616
181	DMKN	-2.14638	5.63408	-17.2033	2.78463e-09	1.92455e-06	11.9561
714	ABCF2	-1.28107	7.27493	-17.057	3.04858e-09	1.9733e-06	11.7663
428	PARP1	-1.56925	10.1371	-16.9218	3.31663e-09	2.04922e-06	11.6773
2	GTSF1	-7.62423	1.1664	-16.635	3.97454e-09	2.25108e-06	9.46123
5	TCIM	-6.24484	0.368549	-16.4757	4.4004e-09	2.30056e-06	9.23869
247	CA8	-1.92681	4.85717	-16.3273	4.84212e-09	2.35068e-06	11.4086
29	SYTL5	-4.14738	1.23538	-16.0323	5.87024e-09	2.5188e-06	10.303
86	DTX3	-2.81999	3.58594	-16.0551	5.7828e-09	2.5188e-06	11.1872
474	HSP90AA1	-1.50544	10.2902	-16.1025	5.60576e-09	2.5188e-06	11.1307
379	CA2	-1.64764	6.68192	-15.5603	8.04342e-09	3.12384e-06	10.8082
214	AMOT	-1.98909	9.32785	-15.4358	8.75289e-09	3.30494e-06	10.6529
238	NIN	-1.9475	6.19499	-14.971	1.20689e-08	3.81517e-06	10.3974
18	MKRN3	-5.29579	0.838223	-14.8877	1.27969e-08	3.86551e-06	9.41347
3	SAGE1	-6.56506	-2.70667	-14.7289	1.43194e-08	4.14137e-06	8.31921
601	SIN3A	-1.38108	6.62564	-14.3885	1.82906e-08	4.43971e-06	9.92985
71	CTSZ	-3.02337	3.73251	-14.2862	1.97075e-08	4.69971e-06	10.0203
123	LYPD1	-2.4823	3.74505	-14.1114	2.24102e-08	4.96669e-06	9.90121
131	DDN	-2.43572	2.2858	-14.149	2.1796e-08	4.96669e-06	9.85137
396	RYBP	-1.62012	4.71703	-14.1565	2.16771e-08	4.96669e-06	9.87796
947	SLC41A1	-1.14582	5.57848	-14.0983	2.26294e-08	4.96669e-06	9.76606
985	HNRNPM	-1.12874	9.24603	-14.0968	2.26539e-08	4.96669e-06	9.65255
1188	LARS2	-1.04866	6.30998	-13.946	2.5343e-08	5.46805e-06	9.60142
10	PKP3	-5.7837	0.382723	-13.9085	2.60657e-08	5.53611e-06	8.75647
37	DMRTA2	-3.8729	0.241664	-13.8581	2.70693e-08	5.66082e-06	8.93639
271	PPP4R2	-1.86861	5.75927	-13.7841	2.86219e-08	5.70233e-06	9.52498
1164	HOXA10	-1.05392	6.58552	-13.7692	2.89459e-08	5.70233e-06	9.44093
205	ZBED10P	-2.03138	4.41324	-13.3873	3.87798e-08	7.02886e-06	9.32838
1309	EDC3	-1.00546	6.52706	-13.3217	4.08108e-08	7.20443e-06	9.08268
165	LRRC61	-2.25655	4.26623	-13.2395	4.35147e-08	7.46381e-06	9.22321
316	ZIC2	-1.76464	6.18623	-13.2464	4.32809e-08	7.46381e-06	9.05295
1263	U2SURP	-1.02491	7.56068	-13.0913	4.89e-08	7.98566e-06	8.842
422	BAZ1A	-1.57735	6.37706	-13.0292	5.13699e-08	8.21496e-06	8.85712
841	EIF4G2	-1.20101	9.31809	-12.9821	5.33317e-08	8.4295e-06	8.74792
1056	SMAD6	-1.09221	6.07236	-12.9315	5.55291e-08	8.55637e-06	8.79095
273	CYP26A1	-1.8676	3.44299	-12.8025	6.15947e-08	8.70876e-06	8.88368
457	CYBA	-1.52981	6.77495	-12.8046	6.14875e-08	8.70876e-06	8.66572
560	ENAH	-1.41603	7.4017	-12.835	6.00004e-08	8.70876e-06	8.63543
563	EFNB2	-1.41331	4.94648	-12.8032	6.15592e-08	8.70876e-06	8.78376
300	EIF5	-1.80232	7.45085	-12.7534	6.40874e-08	8.79939e-06	8.57779
1587	DDX24	-0.932849	7.37338	-12.6544	6.94519e-08	9.34712e-06	8.47678
461	EMILIN2	-1.52294	4.21973	-12.5898	7.322e-08	9.66291e-06	8.65983
1697	SUPT16H	-0.907138	8.1612	-12.5952	7.28966e-08	9.66291e-06	8.40876
195	AIFM2	-2.06386	1.99587	-12.5419	7.61507e-08	9.80828e-06	8.66426
326	NRXN3	-1.74095	3.58566	-12.5078	7.83178e-08	9.84185e-06	8.64236
392	DICER1	-1.63215	5.66449	-12.4981	7.89497e-08	9.84185e-06	8.45401
853	DAPK1	-1.1938	5.85347	-12.4875	7.96442e-08	9.84185e-06	8.42926
1763	RNF40	-0.892542	8.81631	-12.4663	8.10499e-08	9.92533e-06	8.29985
967	CHMP2B	-1.13626	5.36746	-12.3375	9.01879e-08	1.07537e-05	8.34321
1498	LAMP1	-0.955858	6.33498	-12.2627	9.60121e-08	1.13486e-05	8.19395
604	BBX	-1.37894	6.18927	-12.1595	1.04716e-07	1.20627e-05	8.11842
575	ELF1	-1.406	4.24331	-12.121	1.08183e-07	1.23124e-05	8.25525
1085	SNAP47	-1.08	6.51801	-12.1154	1.08695e-07	1.23124e-05	8.05749
43	GABRA3	-3.68324	0.72765	-12.074	1.12584e-07	1.25986e-05	7.84978
2166	PKM	-0.816221	10.5736	-12.0606	1.13869e-07	1.25986e-05	7.95484
725	SMARCC1	-1.27438	8.23277	-12.0338	1.16495e-07	1.26142e-05	7.91326
1495	BUB1	-0.956224	6.56712	-12.0394	1.15941e-07	1.26142e-05	7.97753
741	RB1	-1.2615	5.09445	-11.9981	1.20102e-07	1.27543e-05	8.07033
381	KIAA0040	-1.64434	3.70003	-11.9833	1.21631e-07	1.28165e-05	8.19448
248	ARMCX5	-1.92337	3.78627	-11.9225	1.28139e-07	1.2842e-05	8.14486
1767	KLC1	-0.891816	6.8011	-11.9608	1.23994e-07	1.2842e-05	7.89296
760	NUMB	-1.24458	5.53939	-11.8507	1.36308e-07	1.31648e-05	7.89986
7	NR2E1	-5.8721	-1.84386	-11.7931	1.43282e-07	1.34952e-05	6.88134
765	CSNK1D	-1.24036	5.59296	-11.7689	1.46317e-07	1.35299e-05	7.78712
1007	DHX37	-1.11769	7.09546	-11.7734	1.45752e-07	1.35299e-05	7.69374
406	THRB	-1.60273	3.95149	-11.7225	1.52349e-07	1.37358e-05	7.93094
664	TNPO1	-1.32106	7.29732	-11.7055	1.54626e-07	1.37375e-05	7.63202
2025	HEY1	-0.837547	7.30395	-11.7118	1.53781e-07	1.37375e-05	7.6444
801	FBXO28	-1.22545	5.6434	-11.6916	1.56514e-07	1.37525e-05	7.72731
375	FLT1	-1.65416	3.41028	-11.5536	1.76673e-07	1.47558e-05	7.83429
1033	KPNA1	-1.09978	6.30126	-11.5583	1.75941e-07	1.47558e-05	7.55627
705	CEP170B	-1.28671	6.09834	-11.5148	1.82831e-07	1.48292e-05	7.52936
2498	MORF4L1	-0.762318	8.06166	-11.5159	1.82652e-07	1.48292e-05	7.43178
1396	ZC3H14	-0.982459	6.32933	-11.4895	1.8698e-07	1.50391e-05	7.4961
1128	ARID3B	-1.06302	6.09421	-11.4226	1.98437e-07	1.54053e-05	7.44686
1639	RBM19	-0.919658	5.69188	-11.4269	1.97683e-07	1.54053e-05	7.46726
103	EPDR1	-2.60926	3.1369	-11.325	2.16547e-07	1.64443e-05	7.65648
739	IPO4	-1.26408	7.39593	-11.2539	2.3085e-07	1.73367e-05	7.20334
83	SH3PXD2A	-2.83478	3.60546	-11.2376	2.34285e-07	1.74294e-05	7.5511
2067	JPT2	-0.830717	7.80137	-11.2359	2.34649e-07	1.74294e-05	7.16916
255	IRF8	-1.90216	2.27884	-11.1431	2.5525e-07	1.83577e-05	7.49738
1413	DCAF5	-0.978334	5.76797	-11.1216	2.60298e-07	1.84283e-05	7.19987
256	FOXB1	-1.89281	3.0211	-11.1085	2.63428e-07	1.85532e-05	7.45429
20	RIOX1	-5.14599	0.181692	-11.0719	2.72383e-07	1.89872e-05	6.80357
425	SOCS2	-1.57136	3.07345	-11.0124	2.87677e-07	1.9552e-05	7.36495
842	RCOR1	-1.20046	5.22469	-10.9938	2.92643e-07	1.95795e-05	7.12052
1318	PAPOLA	-1.00252	7.69209	-10.9984	2.914e-07	1.95795e-05	6.94327
584	DHCR24	-1.39486	8.28124	-10.9479	3.05313e-07	1.99525e-05	6.88928
1022	TLE4	-1.1063	6.81882	-10.8924	3.21397e-07	2.0434e-05	6.87813
2230	CALM1	-0.805905	7.5445	-10.8914	3.217e-07	2.0434e-05	6.84053
1444	ZNF276	-0.969082	5.81157	-10.8194	3.43986e-07	2.16473e-05	6.87027
1148	WDR26	-1.0592	7.24788	-10.8054	3.4854e-07	2.17326e-05	6.76862
2243	POLG	-0.803669	7.02328	-10.7541	3.65687e-07	2.24922e-05	6.71925
36	SP110	-3.88166	0.302282	-10.6883	3.89023e-07	2.3713e-05	6.76989
1500	GGA2	-0.955671	7.33888	-10.6735	3.94484e-07	2.38475e-05	6.62798
813	ATF5	-1.22033	4.16288	-10.6429	4.06051e-07	2.40416e-05	6.87261
1346	GATA6	-0.994073	5.58643	-10.6324	4.10121e-07	2.41333e-05	6.72007
2263	MCL1	-0.800582	7.32668	-10.6164	4.16397e-07	2.42922e-05	6.5701
60	FAAH2	-3.29584	0.469106	-10.593	4.25752e-07	2.46266e-05	6.71468
1182	GOLIM4	-1.05026	6.74921	-10.5614	4.38756e-07	2.52713e-05	6.55107
1205	USP12	-1.04384	4.38553	-10.5474	4.44644e-07	2.55023e-05	6.7524
2561	USP11	-0.752478	7.19607	-10.5311	4.51616e-07	2.56854e-05	6.50798
94	SNAI2	-2.70949	3.71523	-10.4855	4.71751e-07	2.61439e-05	6.87595
570	DACT1	-1.40799	3.40492	-10.4901	4.69674e-07	2.61439e-05	6.82992
183	BICDL1	-2.13457	1.60187	-10.3999	5.12189e-07	2.75868e-05	6.8085
1641	JMJD4	-0.918953	6.65743	-10.3474	5.38858e-07	2.81719e-05	6.34556
1970	NOL11	-0.848669	6.55187	-10.3306	5.47692e-07	2.84152e-05	6.32622
2714	ANP32A	-0.730432	8.49439	-10.3029	5.62674e-07	2.89713e-05	6.2339
2119	SYNCRIP	-0.824339	7.71094	-10.2095	6.16379e-07	3.08031e-05	6.14147
279	HIF1A	-1.84236	5.86844	-10.1552	6.50103e-07	3.17872e-05	6.23704
645	SLC43A2	-1.34217	3.8232	-10.1336	6.64088e-07	3.22391e-05	6.42555
1162	WDR47	-1.05453	4.23903	-10.1044	6.83471e-07	3.29448e-05	6.32107
2078	SORD	-0.829209	6.51225	-10.0859	6.96111e-07	3.3317e-05	6.07693
1365	RBM25	-0.989031	7.3481	-10.0299	7.35905e-07	3.48157e-05	5.96807
609	IGFBP4	-1.37371	2.94479	-10.0164	7.45795e-07	3.50682e-05	6.38093
709	CPSF2	-1.2852	6.28213	-10.007	7.52806e-07	3.50682e-05	6.02623
1409	ANGEL1	-0.979176	5.81857	-9.99478	7.6205e-07	3.52331e-05	6.05999
386	SEL1L	-1.63818	5.289	-9.96324	7.86429e-07	3.58912e-05	6.08546
2848	FTSJ3	-0.713243	7.16734	-9.96957	7.81468e-07	3.58912e-05	5.90183
1707	DCAF11	-0.904585	5.97401	-9.90166	8.36485e-07	3.76502e-05	5.9442
13	CLDN3	-5.43438	-2.47488	-9.8926	8.44129e-07	3.78688e-05	5.62294
1340	NFKB1	-0.996018	4.93742	-9.87834	8.56327e-07	3.81641e-05	6.01211
794	TOX4	-1.23057	5.90436	-9.87125	8.62462e-07	3.81871e-05	5.91581
6	ESRP2	-6.23966	-0.0292543	-9.83359	8.95856e-07	3.90753e-05	5.6955
1671	DDX46	-0.912601	7.26209	-9.82927	8.9977e-07	3.90753e-05	5.75542
359	LRP10	-1.68324	5.64051	-9.79937	9.27416e-07	4.00202e-05	5.87628
893	HSPH1	-1.17416	6.94434	-9.78164	9.44237e-07	4.03617e-05	5.71992
1335	NAA50	-0.997619	6.96897	-9.77034	9.55122e-07	4.05757e-05	5.70838
1401	BAZ2A	-0.981349	7.63248	-9.75911	9.66083e-07	4.09095e-05	5.66512
1594	TFAP2A	-0.932073	5.93842	-9.74906	9.7601e-07	4.12016e-05	5.77166
207	CYP26B1	-2.02222	3.00605	-9.73703	9.88031e-07	4.13439e-05	6.11924
296	FRMD6	-1.81129	3.97808	-9.73656	9.88506e-07	4.13439e-05	6.00156
408	LTB4R2	-1.60239	3.2817	-9.74121	9.83844e-07	4.13439e-05	6.06285
583	ZNF30	-1.39503	2.53116	-9.70453	1.02133e-06	4.19423e-05	6.10108
2841	BTBD1	-0.714528	6.47253	-9.68918	1.03748e-06	4.239e-05	5.65343
2624	DCTN5	-0.742499	6.77864	-9.6837	1.04331e-06	4.24601e-05	5.62464
903	CACHD1	-1.16984	5.37264	-9.66206	1.06668e-06	4.29108e-05	5.73745
1649	TP53BP2	-0.916682	6.34768	-9.65967	1.0693e-06	4.29108e-05	5.63781
2192	AP3D1	-0.811794	7.87966	-9.6416	1.0893e-06	4.3295e-05	5.53054
797	FOXP2	-1.22902	3.89756	-9.63838	1.09291e-06	4.33116e-05	5.89308
898	RBM12	-1.17373	7.11254	-9.63532	1.09634e-06	4.33214e-05	5.55376
696	YTHDF3	-1.29005	5.73933	-9.62407	1.10909e-06	4.3572e-05	5.65342
1113	UBR7	-1.06728	5.9187	-9.60782	1.12779e-06	4.36752e-05	5.62923
1934	EXO1	-0.856162	6.54124	-9.61502	1.11946e-06	4.36752e-05	5.57794
3130	ACIN1	-0.672288	8.44325	-9.61	1.12526e-06	4.36752e-05	5.49482
432	CILP2	-1.56169	3.61578	-9.56452	1.17929e-06	4.50284e-05	5.84922
707	RRP15	-1.28607	5.36238	-9.56674	1.17658e-06	4.50284e-05	5.63124
1976	RTEL1	-0.848032	5.4959	-9.55944	1.1855e-06	4.51387e-05	5.59981
2017	SAFB2	-0.839259	6.89912	-9.51371	1.24299e-06	4.66306e-05	5.41856
815	SALL2	-1.21669	6.00059	-9.48213	1.28445e-06	4.71379e-05	5.49189
1191	PUM1	-1.04808	7.04209	-9.48055	1.28656e-06	4.71379e-05	5.39366
213	MYO7A	-1.99141	0.828702	-9.47569	1.29308e-06	4.72188e-05	5.89197
1041	GCH1	-1.09673	3.79895	-9.46622	1.30589e-06	4.73361e-05	5.7013
1062	SLMAP	-1.09098	6.02225	-9.46292	1.3104e-06	4.73729e-05	5.44394
882	MYSM1	-1.17899	4.99482	-9.44851	1.33024e-06	4.76532e-05	5.53774
1072	TRIP12	-1.08409	7.09762	-9.45032	1.32772e-06	4.76532e-05	5.34819
786	RAD18	-1.23301	5.02931	-9.43518	1.34888e-06	4.79927e-05	5.53877
1839	KPNB1	-0.878152	9.3306	-9.42943	1.357e-06	4.80356e-05	5.30524
698	MID2	-1.28927	4.72305	-9.41413	1.37888e-06	4.85575e-05	5.57994
1592	GAS1	-0.932425	5.49104	-9.40518	1.39187e-06	4.87621e-05	5.4416
2850	BRPF1	-0.712726	6.06947	-9.40564	1.3912e-06	4.87621e-05	5.37779
1393	ZNF512B	-0.982892	6.75166	-9.38938	1.4151e-06	4.93216e-05	5.30224
17	FGFBP1	-5.33537	-1.43381	-9.37374	1.43852e-06	4.95215e-05	5.2557
65	CPXM1	-3.13093	-0.644276	-9.37323	1.43929e-06	4.95215e-05	5.47574
502	EXOC5	-1.47906	5.65104	-9.37361	1.43872e-06	4.95215e-05	5.40211
1603	SMOC1	-0.929999	5.67315	-9.36937	1.44513e-06	4.95215e-05	5.39962
2313	BMS1	-0.792796	6.67382	-9.37931	1.43013e-06	4.95215e-05	5.29319
894	HOXA3	-1.17412	4.4531	-9.35562	1.46617e-06	4.98202e-05	5.50794
2593	FBXL3	-0.749152	6.33072	-9.35332	1.46972e-06	4.98202e-05	5.29875
493	PPP2R5E	-1.48582	5.14863	-9.34566	1.48162e-06	5.00986e-05	5.42635
1367	CIP2A	-0.988579	5.40115	-9.33529	1.49787e-06	5.03975e-05	5.37309
685	ITGA1	-1.3002	3.15135	-9.32552	1.51338e-06	5.06685e-05	5.63022
3256	HOXD13	-0.658562	6.90548	-9.3274	1.51039e-06	5.06685e-05	5.21931
1451	BZW1	-0.967334	7.36216	-9.29919	1.55602e-06	5.10862e-05	5.16765
2551	PNMA1	-0.754418	6.53013	-9.30539	1.54586e-06	5.10862e-05	5.23884
1011	ARID4B	-1.11067	5.65021	-9.2626	1.61747e-06	5.24731e-05	5.26194
156	SPINT1	-2.31708	2.01795	-9.24851	1.64182e-06	5.28684e-05	5.66667
809	IBA57	-1.22083	5.42891	-9.2407	1.65548e-06	5.28684e-05	5.26477
1204	BRI3BP	-1.04403	6.08469	-9.24117	1.65465e-06	5.28684e-05	5.19384
1468	LSR	-0.962271	5.30569	-9.2377	1.66077e-06	5.28684e-05	5.2647
740	AGPS	-1.26301	6.19522	-9.22244	1.68792e-06	5.36073e-05	5.17655
1423	CDK2AP1	-0.975059	6.00277	-9.21112	1.70838e-06	5.41305e-05	5.17145
1678	HOXD11	-0.910907	5.30427	-9.20513	1.71931e-06	5.43502e-05	5.23714
2250	TRIM14	-0.802466	5.09405	-9.18063	1.76481e-06	5.51122e-05	5.22577
2378	KMT5A	-0.782156	6.58512	-9.17908	1.76774e-06	5.51122e-05	5.07672
1680	SREK1	-0.910486	6.01401	-9.14964	1.82425e-06	5.61018e-05	5.09891
100	BMPER	-2.64018	1.39331	-9.14311	1.83705e-06	5.61146e-05	5.55878
2573	KRR1	-0.751264	6.07378	-9.14502	1.8333e-06	5.61146e-05	5.08681
330	TCEAL3	-1.73268	2.49556	-9.12731	1.86842e-06	5.67957e-05	5.5064
886	G2E3	-1.17792	4.82874	-9.1093	1.90488e-06	5.72986e-05	5.18314
1209	MAP4K4	-1.04289	5.73179	-9.10909	1.90532e-06	5.72986e-05	5.08012
3105	REPIN1	-0.676091	7.67667	-9.11037	1.9027e-06	5.72986e-05	4.93666
968	LRP6	-1.13604	5.43821	-9.0922	1.94022e-06	5.78973e-05	5.08951
1701	AUTS2	-0.90486	6.11119	-9.09122	1.94226e-06	5.78973e-05	5.02989
1902	ACTR8	-0.862991	5.29878	-9.08886	1.9472e-06	5.79173e-05	5.1048
1303	HOXA9	-1.00589	6.01372	-9.08123	1.96326e-06	5.81406e-05	5.01313
529	ABHD2	-1.45329	5.7221	-9.07204	1.98278e-06	5.85441e-05	5.04548
399	EOGT	-1.61297	2.81509	-9.04324	2.04534e-06	5.92674e-05	5.37327
1060	VCAN	-1.09132	6.04024	-9.0395	2.05363e-06	5.92674e-05	4.98214
1627	HOXA1	-0.922375	3.91231	-9.0508	2.02872e-06	5.92674e-05	5.21411
2057	AK2	-0.832563	8.11427	-9.03971	2.05318e-06	5.92674e-05	4.85394
2266	TTC4	-0.80023	5.67666	-9.03959	2.05343e-06	5.92674e-05	5.01243
2575	ZFTA	-0.750956	5.96313	-9.04693	2.03723e-06	5.92674e-05	4.9746
1467	MECOM	-0.962675	4.4785	-9.02031	2.0967e-06	6.02545e-05	5.12461
1213	ACBD3	-1.03945	6.1255	-8.99768	2.14874e-06	6.1361e-05	4.91327
980	PDZRN3	-1.12931	3.9497	-8.98845	2.17037e-06	6.17193e-05	5.15167
577	PALM3	-1.40212	3.35536	-8.97886	2.19308e-06	6.18476e-05	5.21409
907	ARHGEF7	-1.16638	4.93127	-8.97206	2.20935e-06	6.21775e-05	5.01571
1260	PHTF2	-1.02515	4.82111	-8.94828	2.26725e-06	6.3299e-05	4.99662
55	SAMD9	-3.37788	-1.06096	-8.93801	2.29277e-06	6.36033e-05	5.05215
817	PRDM16	-1.21605	4.16676	-8.93912	2.28998e-06	6.36033e-05	5.07394
257	ARMCX2	-1.89204	1.34929	-8.93381	2.30329e-06	6.36353e-05	5.3373
2558	TRIM11	-0.753254	6.5892	-8.93551	2.29901e-06	6.36353e-05	4.80024
834	NRDE2	-1.20334	4.71722	-8.83699	2.5609e-06	6.77245e-05	4.89078
1364	SYNJ2BP	-0.989364	5.16206	-8.84074	2.55037e-06	6.77245e-05	4.83648
2040	AP5M1	-0.835051	4.70811	-8.81182	2.63288e-06	6.90902e-05	4.86461
1013	NUP133	-1.10974	7.19407	-8.79852	2.67176e-06	6.95733e-05	4.60884
3270	ITPK1	-0.657276	6.38449	-8.78772	2.70382e-06	7.01393e-05	4.65006
2874	ZNF317	-0.708317	5.47314	-8.78305	2.71779e-06	7.03674e-05	4.72489
209	SCIN	-2.00323	1.22042	-8.77161	2.7524e-06	7.1128e-05	5.16482
124	NAP1L2	-2.47729	0.601274	-8.75099	2.81595e-06	7.20851e-05	5.09619
1036	PRKAR1B	-1.09916	4.72466	-8.74696	2.82853e-06	7.21216e-05	4.77332
1505	KTN1	-0.954264	7.14301	-8.7364	2.86186e-06	7.24419e-05	4.53173
1811	MAF	-0.883341	5.97047	-8.73177	2.87661e-06	7.2545e-05	4.62286
72	TRIM17	-3.00095	0.596259	-8.72819	2.88807e-06	7.26991e-05	5.04956
2727	ZNF326	-0.728592	5.88823	-8.72153	2.90952e-06	7.29689e-05	4.60237
102	ACTA1	-2.61988	-1.13927	-8.71315	2.93674e-06	7.34656e-05	4.94201
171	RUBCNL	-2.20692	0.784422	-8.70051	2.97831e-06	7.42829e-05	5.07374
327	VIPR1	-1.73882	2.76993	-8.69081	3.01067e-06	7.49525e-05	4.981
1820	RBM14	-0.881561	6.97299	-8.65454	3.13499e-06	7.74289e-05	4.4328
3340	NCAPG2	-0.650888	7.28673	-8.6551	3.13302e-06	7.74289e-05	4.41935
2669	SMARCA1	-0.736019	6.05446	-8.65048	3.14925e-06	7.75503e-05	4.54172
107	OAS3	-2.58972	1.41013	-8.6419	3.17962e-06	7.78748e-05	5.02405
2641	ELAC2	-0.739457	7.62225	-8.6401	3.18604e-06	7.78919e-05	4.38948
485	MAP1A	-1.4975	4.23825	-8.63662	3.19846e-06	7.80551e-05	4.71009
3092	MGAT2	-0.678369	6.0005	-8.60518	3.31318e-06	7.99931e-05	4.47133
1914	SPRING1	-0.860655	5.88048	-8.59364	3.35642e-06	8.04652e-05	4.45738
1104	POP1	-1.0717	5.15315	-8.58556	3.38701e-06	8.09133e-05	4.51577
1057	L2HGDH	-1.09192	5.05503	-8.58354	3.39475e-06	8.09558e-05	4.55984
3232	EXOC7	-0.660264	7.11781	-8.57877	3.41298e-06	8.11061e-05	4.34061
2646	NFYA	-0.738868	5.91187	-8.572	3.43909e-06	8.14417e-05	4.43129
1411	PSMD11	-0.978934	6.72868	-8.54935	3.52802e-06	8.31133e-05	4.3317
2755	ACTN1	-0.725603	7.03036	-8.54745	3.53558e-06	8.31473e-05	4.31488
3391	PPFIA1	-0.645371	6.65781	-8.54538	3.54386e-06	8.31787e-05	4.32896
694	TECPR2	-1.29306	4.44957	-8.53681	3.57829e-06	8.34155e-05	4.59544
2746	ULK1	-0.72629	6.40653	-8.53545	3.5838e-06	8.34155e-05	4.34233
3704	TEX261	-0.610062	6.91086	-8.53924	3.56851e-06	8.34155e-05	4.29705
1017	TCAF1P1	-1.10872	3.8801	-8.52889	3.61044e-06	8.37487e-05	4.64292
2357	SCFD1	-0.785555	5.4767	-8.51379	3.67263e-06	8.46137e-05	4.42593
2307	CABLES1	-0.794053	5.99477	-8.50893	3.69291e-06	8.49185e-05	4.33994
1388	RBM14-RBM4	-0.983937	4.57356	-8.48177	3.80837e-06	8.63345e-05	4.4681
1499	HOXC9	-0.955713	4.42547	-8.47937	3.81875e-06	8.63697e-05	4.49751
1794	TRMT5	-0.886238	4.79388	-8.47263	3.84809e-06	8.67448e-05	4.46044
2811	CPSF6	-0.718934	7.26037	-8.4636	3.88778e-06	8.73498e-05	4.19478
1974	PSMC6	-0.848126	5.77704	-8.46155	3.89683e-06	8.74086e-05	4.32466
1546	TMEM104	-0.944286	4.90246	-8.45723	3.91604e-06	8.75864e-05	4.39127
1000	COG6	-1.12124	4.57702	-8.44348	3.9778e-06	8.80622e-05	4.45021
1937	BRPF3	-0.855811	5.70274	-8.44374	3.97662e-06	8.80622e-05	4.29977
2303	SSBP3	-0.794338	6.40726	-8.4442	3.97451e-06	8.80622e-05	4.24266
3654	DHX30	-0.615551	8.33231	-8.44574	3.96758e-06	8.80622e-05	4.15007
3376	TDG	-0.646695	6.12992	-8.42314	4.07106e-06	8.96886e-05	4.22601
767	GSPT2	-1.2401	3.387	-8.39068	4.22487e-06	9.2329e-05	4.56043
1808	NXPE3	-0.883631	4.82036	-8.37543	4.2993e-06	9.38048e-05	4.31963
3415	PRPF4	-0.643126	6.38773	-8.36128	4.36962e-06	9.5034e-05	4.12981
1512	TNIK	-0.951594	5.67697	-8.34228	4.46599e-06	9.61602e-05	4.19133
2405	DYNC1LI2	-0.777444	6.49889	-8.33807	4.48763e-06	9.62151e-05	4.08682
1236	EPHA7	-1.03293	5.15211	-8.31458	4.61062e-06	9.83863e-05	4.20199
3127	WLS	-0.672959	6.96495	-8.304	4.66718e-06	9.92818e-05	4.0316
2655	ACSL3	-0.737806	6.44025	-8.28938	4.74661e-06	0.000100656	4.04512
966	MAPK1IP1L	-1.13806	6.56843	-8.2859	4.76571e-06	0.000100904	4.03375
1833	SNX6	-0.879819	6.10063	-8.26872	4.86131e-06	0.000102449	4.06504
2120	JAK1	-0.824254	5.94807	-8.26693	4.87134e-06	0.000102502	4.073
689	TGM2	-1.29823	2.81248	-8.25932	4.91445e-06	0.000102773	4.44752
2188	ABLIM1	-0.811986	6.18248	-8.25458	4.94151e-06	0.00010318	4.01212
2457	ARF6	-0.770872	6.66237	-8.2391	5.03095e-06	0.000104406	3.97117
2324	GOSR1	-0.790695	5.72489	-8.23534	5.05296e-06	0.000104703	4.05015
1994	PAFAH1B1	-0.844138	6.85769	-8.21909	5.14922e-06	0.00010573	3.91864
2069	TUBGCP4	-0.83058	5.88606	-8.22322	5.12459e-06	0.00010573	4.00529
2977	KIF7	-0.694686	6.42394	-8.2109	5.19844e-06	0.000106259	3.94421
2500	PATZ1	-0.762072	6.14579	-8.16605	5.47734e-06	0.000110959	3.92786
754	SPRED2	-1.25202	4.22621	-8.16236	5.501e-06	0.000111272	4.13028
2939	SLC6A15	-0.700282	6.3306	-8.1505	5.5778e-06	0.000112073	3.87946
161	FERMT1	-2.27308	1.69672	-8.13823	5.65847e-06	0.000112614	4.43928
168	NUP160	-2.24055	2.73606	-8.14002	5.64659e-06	0.000112614	4.35161
1311	CYLD	-1.00525	4.47071	-8.13855	5.65632e-06	0.000112614	4.07787
1535	ZNF592	-0.947626	6.19448	-8.13316	5.69214e-06	0.000112954	3.8762
2398	FUS	-0.778656	9.67115	-8.12146	5.77071e-06	0.000114346	3.76494
1843	BTN2A1	-0.877789	5.27648	-8.11485	5.81563e-06	0.000114734	3.94466
1802	CUL5	-0.884951	5.56553	-8.11055	5.84503e-06	0.000114828	3.89673
2361	TCAIM	-0.785163	4.45902	-8.11286	5.82916e-06	0.000114828	4.0506
3914	IRAK1	-0.587145	9.00618	-8.11044	5.84575e-06	0.000114828	3.74514
1598	FCF1	-0.930905	5.4582	-8.09794	5.93221e-06	0.000116134	3.915
2503	DBNL	-0.761255	7.04282	-8.09591	5.94638e-06	0.000116134	3.7613
2635	PGAP4	-0.740314	4.87286	-8.09731	5.93661e-06	0.000116134	3.99973
346	VASN	-1.71208	1.41864	-8.09247	5.97043e-06	0.000116436	4.39378
2031	SPTLC2	-0.836666	5.74558	-8.09045	5.98466e-06	0.000116546	3.86937
3442	TCF3	-0.640075	7.48509	-8.06995	6.13081e-06	0.000119052	3.6965
1194	KIAA1522	-1.04674	6.213	-8.06554	6.16268e-06	0.000119309	3.79024
3690	CORO1C	-0.611553	7.28661	-8.06086	6.19682e-06	0.00011965	3.69349
97	BEX1	-2.66226	2.59244	-8.05166	6.2644e-06	0.000120783	4.32967
1106	HOXC11	-1.07079	3.29822	-8.04654	6.30238e-06	0.000121172	4.14015
304	PAPLN	-1.79199	2.26382	-8.03699	6.37382e-06	0.00012207	4.28719
2626	GLCE	-0.741887	4.84712	-8.03648	6.37772e-06	0.00012207	3.89469
2920	GPATCH4	-0.703143	7.08213	-8.03444	6.39311e-06	0.00012207	3.66067
1596	CEP170	-0.931341	6.46383	-8.02018	6.50178e-06	0.000123202	3.70675
1805	USP24	-0.884175	6.69359	-8.01869	6.51329e-06	0.000123202	3.68093
1270	MEIS2	-1.02218	4.59706	-8.00967	6.58316e-06	0.00012394	3.91867
2456	SLIT2	-0.771112	8.10741	-8.00425	6.62556e-06	0.000124394	3.60328
2653	MTF2	-0.737873	6.27687	-8.0051	6.61892e-06	0.000124394	3.69488
22	KCNJ6	-4.94658	-1.5403	-8.00289	6.63625e-06	0.000124423	4.00093
1903	CAPN7	-0.86286	5.21083	-8.00042	6.65573e-06	0.000124616	3.80819
407	SPNS2	-1.60249	1.70734	-7.99622	6.68898e-06	0.000125066	4.22669
2965	SIX1	-0.696831	5.78814	-7.98042	6.81555e-06	0.000127083	3.7341
1305	HOXB6	-1.00579	5.33241	-7.9725	6.87999e-06	0.000127939	3.75512
2076	CRY1	-0.829342	5.30136	-7.95714	7.00685e-06	0.000129937	3.73349
3578	BCAR1	-0.62367	6.16775	-7.95775	7.00178e-06	0.000129937	3.64721
1223	NEMF	-1.03743	5.15535	-7.94964	7.06967e-06	0.000130746	3.77511
1190	GSK3B	-1.04838	5.46335	-7.94399	7.11743e-06	0.000131354	3.7038
2900	FZD8	-0.705282	5.00224	-7.94346	7.12188e-06	0.000131354	3.77376
2311	HOXA11	-0.793507	5.61644	-7.9382	7.16666e-06	0.000131822	3.68098
1408	GDAP1	-0.979231	4.34336	-7.93016	7.23578e-06	0.000132734	3.85205
1663	ZFP36L1	-0.914196	4.55623	-7.92529	7.27788e-06	0.000132873	3.81221
1923	PDE3B	-0.858924	4.7747	-7.92693	7.26365e-06	0.000132873	3.76575
19	ZNF334	-5.17802	-1.13748	-7.92137	7.31208e-06	0.000133122	3.954
1750	POLR1B	-0.895446	6.42031	-7.91997	7.32431e-06	0.000133122	3.58351
2201	NUP58	-0.810833	5.88344	-7.91984	7.32546e-06	0.000133122	3.62767
847	ZNF510	-1.1975	3.4191	-7.91228	7.39187e-06	0.000133972	3.92017
2490	STAT3	-0.763289	5.96413	-7.90941	7.41727e-06	0.000134073	3.61267
1228	SPPL3	-1.036	5.87822	-7.89979	7.50308e-06	0.000135085	3.61808
4009	AKT1	-0.579105	7.34704	-7.90077	7.4943e-06	0.000135085	3.49609
3480	EN2	-0.636922	6.83417	-7.8933	7.56159e-06	0.000135959	3.50185
896	SLC36A4	-1.17397	4.46922	-7.88813	7.60855e-06	0.000136262	3.76102
1391	MORC3	-0.983266	4.08111	-7.8843	7.64356e-06	0.00013635	3.80728
2251	USP15	-0.802341	5.29079	-7.87562	7.7235e-06	0.000137596	3.63585
1854	SLC7A6	-0.875243	6.20045	-7.8701	7.77477e-06	0.00013822	3.52192
2391	LMBR1	-0.779965	6.379	-7.86966	7.77887e-06	0.00013822	3.51505
4186	EIF1AX	-0.562332	8.03563	-7.86396	7.83226e-06	0.000138625	3.42362
3830	NSUN2	-0.595549	7.35782	-7.84971	7.96744e-06	0.000140834	3.41761
2795	STAG1	-0.721147	5.29814	-7.84852	7.97889e-06	0.000140853	3.60329
615	ITPKB	-1.36646	4.24569	-7.84063	8.05496e-06	0.00014109	3.74507
1708	PIK3R3	-0.904512	5.17801	-7.84315	8.03059e-06	0.00014109	3.6197
2916	DYNC1LI1	-0.703731	6.11713	-7.84591	8.004e-06	0.00014109	3.51716
436	TRIM62	-1.56069	3.67438	-7.83806	8.07991e-06	0.000141138	3.82285
3754	BRCC3	-0.604356	5.65898	-7.83718	8.08844e-06	0.000141138	3.54277
3026	THUMPD3	-0.687845	5.70204	-7.83243	8.13481e-06	0.000141765	3.53939
546	CTNNB1	-1.43338	8.57813	-7.82976	8.16102e-06	0.000142039	3.38529
2809	CKAP2	-0.719184	6.79184	-7.82449	8.21298e-06	0.000142577	3.43275
3309	MAX	-0.653585	6.16278	-7.82344	8.22337e-06	0.000142577	3.48613
1547	ABCF2-H2BK1	-0.944252	5.67732	-7.81514	8.3061e-06	0.000143828	3.51751
2234	WDR48	-0.805107	6.02404	-7.80688	8.38923e-06	0.000144473	3.47915
2351	PSMD12	-0.787232	6.36418	-7.80808	8.37707e-06	0.000144473	3.444
1459	AREL1	-0.964977	5.57152	-7.79633	8.49676e-06	0.000145462	3.51771
1637	HOXA6	-0.920054	3.76	-7.79733	8.48651e-06	0.000145462	3.74894
2557	KDM6A	-0.753259	5.47412	-7.78562	8.60743e-06	0.000146986	3.50108
1819	USP1	-0.881795	7.01157	-7.77311	8.73871e-06	0.000148581	3.35217
3891	PPP6R1	-0.588861	7.76874	-7.76597	8.81455e-06	0.000149397	3.29927
1297	KCTD10	-1.00837	5.84643	-7.76367	8.83916e-06	0.000149441	3.44066
910	PRDM11	-1.16415	2.7135	-7.75851	8.89459e-06	0.000150192	3.8655
3337	WASHC2A	-0.65101	5.40485	-7.75577	8.92422e-06	0.000150318	3.47562
2986	ARIH2	-0.693545	7.39606	-7.74825	9.00594e-06	0.00015132	3.29
1555	TMEM131L	-0.941071	4.79837	-7.74098	9.08581e-06	0.000152247	3.53337
208	MAPK13	-2.01906	3.02554	-7.73305	9.17367e-06	0.000152357	3.81953
1517	GCC2	-0.950389	5.15665	-7.73785	9.12042e-06	0.000152357	3.49
2513	RGMA	-0.760334	5.03516	-7.7332	9.17205e-06	0.000152357	3.49909
3809	AAGAB	-0.597954	6.13228	-7.73626	9.13796e-06	0.000152357	3.36806
3005	NXF1	-0.690342	6.34575	-7.72939	9.21457e-06	0.000152562	3.3332
2960	ZNF146	-0.698075	6.89751	-7.72511	9.26264e-06	0.000152874	3.28982
1784	GCDH	-0.887813	5.30747	-7.71941	9.32704e-06	0.00015349	3.45238
877	MAP3K9	-1.181	4.27023	-7.7143	9.38528e-06	0.000154261	3.55602
1798	PPP4R3A	-0.885599	6.18633	-7.7099	9.43571e-06	0.000154716	3.33486
871	CCDC85C	-1.18457	6.80519	-7.70548	9.48659e-06	0.000155011	3.2778
3404	EDC4	-0.644233	7.52297	-7.69023	9.66461e-06	0.000156997	3.20691
1195	STRN	-1.04646	5.47334	-7.68752	9.69654e-06	0.000157098	3.37352
935	WDR7	-1.15123	3.78233	-7.6755	9.83989e-06	0.000158852	3.59437
612	HPSE	-1.3678	2.59834	-7.66839	9.92572e-06	0.000159625	3.76829
1611	ZNF267	-0.927824	3.59077	-7.65349	1.01083e-05	0.000161089	3.59412
1754	AGAP1	-0.894391	5.2158	-7.64986	1.01533e-05	0.000161089	3.35248
1564	SUPT20H	-0.938245	4.92326	-7.64015	1.02748e-05	0.00016278	3.39786
1979	PLPPR2	-0.847475	5.13122	-7.63524	1.03368e-05	0.000163306	3.34811
3824	PABPN1	-0.59587	7.98499	-7.63467	1.03441e-05	0.000163306	3.12848
784	CSNK1G3	-1.23401	3.36841	-7.61464	1.06015e-05	0.000166519	3.57926
1520	SLC26A6	-0.949894	5.58332	-7.61531	1.05927e-05	0.000166519	3.27847
3886	MRS2	-0.589346	5.76776	-7.60942	1.06697e-05	0.000167282	3.24397
844	ZNF35	-1.19907	2.88683	-7.5952	1.0858e-05	0.000169355	3.6113
2798	VGLL4	-0.720644	5.30666	-7.59473	1.08642e-05	0.000169355	3.27775
4369	BAP1	-0.546676	7.80742	-7.58826	1.0951e-05	0.000170008	3.06817
1525	PIP5K1A	-0.949366	7.33667	-7.58344	1.10162e-05	0.000170263	3.08394
1930	DNAJC6	-0.857175	4.62302	-7.58365	1.10135e-05	0.000170263	3.34472
678	SH2D3A	-1.30985	2.70467	-7.57906	1.10759e-05	0.00017031	3.61984
1407	PALS1	-0.979272	4.95683	-7.55468	1.14141e-05	0.000174102	3.29537
4569	MARCKSL1	-0.527273	8.42174	-7.55301	1.14377e-05	0.000174102	3.02006
732	STRN3	-1.26884	4.85602	-7.54484	1.15538e-05	0.000175363	3.28961
2699	DHX16	-0.731418	6.59263	-7.54446	1.15593e-05	0.000175363	3.07871
1265	BRMS1L	-1.02301	4.338	-7.54057	1.16149e-05	0.000176011	3.35026
720	IKBKE	-1.27665	2.58138	-7.53276	1.17278e-05	0.000177129	3.61865
3278	CCAR1	-0.656301	6.75319	-7.52141	1.18938e-05	0.000179436	3.02511
1082	GUCY1A1	-1.08035	3.08318	-7.50729	1.21039e-05	0.000182035	3.46971
3856	MARK3	-0.592981	6.5055	-7.50786	1.20953e-05	0.000182035	3.04547
2416	RBM5	-0.775957	6.61722	-7.49145	1.23443e-05	0.000185001	3.01211
78	CTBP2P10	-2.91867	-0.485923	-7.47456	1.26062e-05	0.000188097	3.6731
2701	PSEN1	-0.73131	5.36565	-7.47195	1.26472e-05	0.000188502	3.13008
2089	NCKIPSD	-0.827744	6.02256	-7.46502	1.27569e-05	0.000189929	3.02974
3329	DIS3	-0.651729	7.43639	-7.46234	1.27995e-05	0.000190146	2.91336
133	ANXA1	-2.43142	0.0447281	-7.45689	1.28868e-05	0.000191234	3.65182
628	CCNE2	-1.35936	3.14162	-7.44508	1.3078e-05	0.000193648	3.40435
660	SSTR2	-1.3258	2.60629	-7.43813	1.3192e-05	0.000194912	3.40441
4514	SF3A3	-0.532454	7.66504	-7.42047	1.34864e-05	0.0001984	2.85055
2510	SMURF2	-0.760569	5.06239	-7.41847	1.35202e-05	0.000198483	3.07466
3897	TOP1	-0.588347	7.70548	-7.41562	1.35685e-05	0.00019896	2.84032
2694	CDX2	-0.731943	5.55226	-7.41101	1.3647e-05	0.000199897	3.01291
2232	POM121	-0.805615	6.73505	-7.40834	1.36927e-05	0.000200349	2.8801
2778	MAPK6	-0.723728	5.30051	-7.39549	1.3915e-05	0.000202946	3.01627
891	TMF1	-1.17511	4.94181	-7.37734	1.42357e-05	0.000206076	3.04701
881	ZFYVE26	-1.17996	4.81554	-7.37203	1.43309e-05	0.000207234	3.0664
1199	FAM222A	-1.04525	3.34337	-7.36753	1.44121e-05	0.000207791	3.21263
3301	ZHX3	-0.654173	5.76515	-7.36736	1.44153e-05	0.000207791	2.89469
42	ADAM12	-3.69801	-0.799276	-7.35693	1.46055e-05	0.000208324	3.46641
2326	IDH3A	-0.790505	6.23365	-7.36253	1.45031e-05	0.000208324	2.87232
3912	SETD3	-0.587283	5.86073	-7.35862	1.45746e-05	0.000208324	2.91424
4475	CUL1	-0.535911	7.28289	-7.35572	1.46278e-05	0.000208423	2.77821
449	ZBTB38	-1.53784	4.13777	-7.35163	1.47033e-05	0.00020906	3.14174
231	SEMA3C	-1.96359	2.58928	-7.34775	1.47753e-05	0.000209646	3.37403
2601	SLC46A1	-0.747838	5.50489	-7.34816	1.47678e-05	0.000209646	2.93217
3746	NUP50	-0.605146	7.14783	-7.34043	1.49122e-05	0.000211148	2.76019
1541	VDR	-0.945516	3.87107	-7.33465	1.50212e-05	0.000212029	3.1269
2178	ADAP2	-0.813719	3.48607	-7.32752	1.5157e-05	0.000213146	3.168
2236	MLLT11	-0.804644	3.65093	-7.32802	1.51475e-05	0.000213146	3.16674
253	CMTR2	-1.90531	2.6103	-7.32033	1.52952e-05	0.000214558	3.35774
3569	SMC1A	-0.624547	9.03948	-7.31669	1.53656e-05	0.000214891	2.715
4066	QRICH1	-0.574024	6.81316	-7.30896	1.55165e-05	0.000216769	2.74423
965	UHRF1	-1.13821	7.56042	-7.30287	1.56366e-05	0.000218221	2.70321
2761	XPO1	-0.72485	8.13684	-7.29284	1.58362e-05	0.000219207	2.67401
918	SELENOI	-1.15997	5.60326	-7.28673	1.59592e-05	0.000220461	2.81741
1152	ABCB9	-1.05829	4.13715	-7.28364	1.60218e-05	0.000221101	3.04027
1635	FBXO34	-0.920112	4.95178	-7.28169	1.60614e-05	0.000221199	2.92328
370	FHDC1	-1.65914	1.37647	-7.27574	1.61831e-05	0.0002226	3.38791
3016	BCLAF1	-0.688929	8.08519	-7.27407	1.62174e-05	0.00022267	2.64841
2497	DLGAP5	-0.762817	6.14107	-7.27239	1.6252e-05	0.00022292	2.76681
106	MARVELD2	-2.59334	1.46133	-7.26797	1.63434e-05	0.000223497	3.39292
4073	TRIM26	-0.573204	6.06471	-7.26836	1.63353e-05	0.000223497	2.75307
1227	APC	-1.03655	5.44781	-7.26294	1.64479e-05	0.000224323	2.8093
2862	NDOR1	-0.71146	6.1756	-7.26269	1.64533e-05	0.000224323	2.73418
3605	TARBP1	-0.621357	6.20739	-7.24541	1.68185e-05	0.000228842	2.72242
515	KBTBD8	-1.46295	2.84551	-7.24151	1.69021e-05	0.000229136	3.14904
637	PGM2L1	-1.34871	3.28788	-7.24198	1.68921e-05	0.000229136	3.10322
759	RAPGEF2	-1.24517	5.0007	-7.23424	1.70593e-05	0.000230275	2.82459
3222	PDPK1	-0.661265	6.07188	-7.23271	1.70926e-05	0.000230495	2.70995
2139	ATL2	-0.821592	5.90249	-7.22995	1.71526e-05	0.000231076	2.72503
2027	DEPDC1	-0.837302	6.14247	-7.2213	1.73427e-05	0.000232227	2.68993
3099	DNAJC10	-0.677083	6.28404	-7.22133	1.73421e-05	0.000232227	2.67229
4162	NUB1	-0.56506	6.73309	-7.22212	1.73246e-05	0.000232227	2.63967
4766	SIN3B	-0.512236	6.60934	-7.2229	1.73075e-05	0.000232227	2.64197
549	SPOPL	-1.42465	3.38976	-7.2117	1.75563e-05	0.000234193	3.03635
2507	GRWD1	-0.760805	7.10724	-7.18671	1.81259e-05	0.000240807	2.557
4748	PRPF38A	-0.51377	6.67833	-7.18607	1.81407e-05	0.000240807	2.58658
573	JADE2	-1.40691	3.05039	-7.18227	1.8229e-05	0.000241508	3.08183
4184	MBD1	-0.562386	5.8191	-7.17453	1.84106e-05	0.000243439	2.65853
1105	TMEM19	-1.07122	4.5773	-7.17347	1.84354e-05	0.000243498	2.80365
1521	SAV1	-0.949892	5.38837	-7.16979	1.85225e-05	0.000243498	2.71973
3378	RNF138	-0.64666	6.94775	-7.17019	1.8513e-05	0.000243498	2.55006
4155	SF3A1	-0.565494	8.07763	-7.17186	1.84735e-05	0.000243498	2.50888
3488	PRPF4B	-0.636224	6.70496	-7.15364	1.89099e-05	0.000247632	2.53933
798	OTX2	-1.22792	2.42847	-7.14813	1.90441e-05	0.000248671	3.09998
3083	MAPK1	-0.680181	7.01129	-7.13274	1.94243e-05	0.000252422	2.49205
1940	NOP9	-0.854723	6.13524	-7.12099	1.972e-05	0.000255532	2.55049
3554	SUMO3	-0.627049	6.96756	-7.11789	1.97989e-05	0.000256311	2.48481
1922	ASB1	-0.859476	5.33071	-7.1151	1.98702e-05	0.000256989	2.63828
199	COL14A1	-2.04912	1.99635	-7.10984	2.00052e-05	0.000257998	3.15528
2384	TLNRD1	-0.781036	6.01955	-7.1111	1.99727e-05	0.000257998	2.56427
1452	KDM5B	-0.967174	6.12085	-7.09867	2.02952e-05	0.00026149	2.53898
2314	ARL6IP5	-0.792695	6.15444	-7.08461	2.06668e-05	0.000265774	2.51734
1355	LARP4	-0.991844	5.97881	-7.07462	2.09353e-05	0.000268465	2.50043
1954	LEMD3	-0.852174	5.55799	-7.07251	2.09925e-05	0.00026857	2.54499
2667	WDR4	-0.736126	5.63906	-7.07213	2.10027e-05	0.00026857	2.53988
1850	PLPP3	-0.875731	3.90854	-7.05626	2.14386e-05	0.000273331	2.77832
1984	ATP6V1D	-0.847073	5.11733	-7.05624	2.1439e-05	0.000273331	2.59895
2127	INTS7	-0.82346	5.8265	-7.05565	2.14555e-05	0.000273331	2.50181
3918	CITED2	-0.586914	5.74761	-7.05708	2.14158e-05	0.000273331	2.50897
706	IREB2	-1.28607	6.75954	-7.04601	2.1725e-05	0.000276246	2.4011
2448	ASB7	-0.771597	4.48568	-7.03366	2.20757e-05	0.00027966	2.65395
1178	FLVCR1	-1.05109	4.91271	-7.02854	2.22229e-05	0.000280479	2.55941
2957	SIRT1	-0.698238	5.42437	-7.0257	2.23049e-05	0.000281253	2.50233
908	SIX4	-1.16498	4.62867	-7.01956	2.24837e-05	0.000282223	2.59858
1277	MYO10	-1.0173	5.77203	-7.02072	2.24498e-05	0.000282223	2.45351
2988	MPP2	-0.692919	6.00651	-7.01884	2.25045e-05	0.000282223	2.43571
4305	GTF2I	-0.552777	8.18587	-7.01878	2.25064e-05	0.000282223	2.29859
687	PGBD5	-1.29891	4.14866	-7.01094	2.27369e-05	0.000283652	2.70748
1301	DLG3	-1.00656	5.09192	-7.01065	2.27456e-05	0.000283652	2.53619
2544	BCL9	-0.756541	5.66844	-7.01183	2.27105e-05	0.000283652	2.45558
2925	SLC25A25	-0.702527	4.75141	-7.00347	2.29589e-05	0.000285196	2.55272
2631	RBM23	-0.741024	6.81301	-7.00153	2.3017e-05	0.000285466	2.33668
3357	PWP1	-0.649394	6.75863	-6.99821	2.31167e-05	0.00028618	2.32751
28	HTR2C	-4.15684	-1.36634	-6.99058	2.33473e-05	0.000288509	2.90476
3723	PHC2	-0.607623	6.23624	-6.99086	2.33391e-05	0.000288509	2.37919
2946	PDCD6IP	-0.699459	7.38194	-6.98966	2.33754e-05	0.000288594	2.27678
4110	KIDINS220	-0.569793	6.36695	-6.98691	2.34594e-05	0.000289368	2.3406
1943	YLPM1	-0.854346	6.82537	-6.98051	2.36559e-05	0.000291293	2.30838
4126	CTCF	-0.568141	6.60537	-6.97743	2.37511e-05	0.000292033	2.3087
3506	NSF	-0.633407	6.15729	-6.97204	2.39188e-05	0.000293702	2.35044
1245	NEK7	-1.03024	4.94995	-6.96916	2.40087e-05	0.000293748	2.47809
4549	HEXIM1	-0.529084	6.29419	-6.96921	2.40074e-05	0.000293748	2.30863
3429	EFTUD2	-0.64146	7.99118	-6.96721	2.40699e-05	0.000294229	2.22821
3702	RDH11	-0.610477	6.36863	-6.96204	2.42333e-05	0.000295649	2.32299
3123	PSME3	-0.673607	7.67755	-6.95469	2.44669e-05	0.000297447	2.21563
4017	NT5DC2	-0.578501	8.17693	-6.95282	2.45268e-05	0.000297673	2.20719
2548	ICE1	-0.754661	6.07393	-6.9468	2.47208e-05	0.000298424	2.312
3608	RRN3	-0.62097	5.71734	-6.94672	2.47233e-05	0.000298424	2.363
1446	TRMT61A	-0.969029	5.57053	-6.93968	2.49523e-05	0.000300688	2.36674
1759	TASOR2	-0.893736	7.05723	-6.93858	2.49882e-05	0.00030076	2.21552
2452	TANC1	-0.771354	5.35432	-6.93607	2.50705e-05	0.000301312	2.3847
3406	ETF1	-0.644043	7.62765	-6.93457	2.51197e-05	0.000301636	2.18852
931	UTP20	-1.15319	5.34074	-6.93374	2.51471e-05	0.000301637	2.37452
1800	IPO7	-0.885319	7.792	-6.93255	2.51864e-05	0.000301637	2.18835
2492	CHRNA5	-0.763212	5.20919	-6.91381	2.58129e-05	0.000307785	2.37932
509	DAAM1	-1.4684	4.16169	-6.90858	2.59907e-05	0.000308685	2.53775
836	NSD1	-1.20255	5.8422	-6.90925	2.59678e-05	0.000308685	2.29308
3147	MED1	-0.670425	6.5859	-6.90736	2.60322e-05	0.000308775	2.20832
1949	WDR3	-0.853461	6.88403	-6.90494	2.61153e-05	0.000309476	2.19058
3553	CUL4A	-0.627148	5.34153	-6.89919	2.63131e-05	0.000310326	2.34319
4927	UNC45A	-0.499505	7.33549	-6.89642	2.64092e-05	0.000311074	2.1493
217	TGFA	-1.98035	0.391501	-6.89471	2.64687e-05	0.000311174	2.96395
1738	SPRTN	-0.897653	5.88129	-6.8942	2.64863e-05	0.000311174	2.26367
859	YAP1	-1.19239	5.52106	-6.87583	2.71345e-05	0.000317145	2.29922
2706	SCAF11	-0.731049	6.22317	-6.87116	2.73021e-05	0.000318342	2.20138
3435	MARCHF7	-0.640962	5.80837	-6.86868	2.73913e-05	0.000319048	2.24673
488	TATDN2P2	-1.49333	1.4254	-6.86687	2.74569e-05	0.000319266	2.82704
3508	ABCF1	-0.633129	7.77756	-6.86745	2.74359e-05	0.000319266	2.0904
2459	KIF1C	-0.770631	7.86934	-6.86264	2.76104e-05	0.000319959	2.08341
3642	PSMC1	-0.617193	6.60002	-6.86208	2.76308e-05	0.000319959	2.15891
3246	FAM3C	-0.659255	5.46921	-6.85992	2.77095e-05	0.000320285	2.26018
4359	CDC42SE1	-0.547695	6.1533	-6.84197	2.83739e-05	0.0003263	2.16884
2806	RCHY1	-0.719865	4.8494	-6.84027	2.8438e-05	0.000326485	2.31862
64	IL13RA2	-3.13786	-1.56605	-6.83685	2.85669e-05	0.000327135	2.70388
1832	DSP	-0.879912	7.58946	-6.82782	2.891e-05	0.000330785	2.04207
2272	GPAM	-0.799199	4.66461	-6.82678	2.89498e-05	0.000330818	2.33228
4199	ARIH1	-0.561185	6.62562	-6.82648	2.89615e-05	0.000330818	2.09774
99	FAM133A	-2.64162	-0.550621	-6.8247	2.90297e-05	0.000331318	2.87042
73	LIMS1	-2.97722	1.83489	-6.81472	2.94158e-05	0.000335163	2.78878
860	LTB4R	-1.19234	3.97089	-6.80311	2.98721e-05	0.000339463	2.3872
662	PDS5B	-1.323	4.91046	-6.80146	2.99374e-05	0.000339529	2.26421
1009	HUNK	-1.11203	3.43862	-6.79235	3.03014e-05	0.000342339	2.46541
1111	TNRC18	-1.06803	7.14864	-6.79029	3.03845e-05	0.000342339	2.01357
1916	PTPN12	-0.860171	4.828	-6.78795	3.04793e-05	0.000342339	2.24358
2428	ASPM	-0.774892	6.717	-6.79061	3.03718e-05	0.000342339	2.03006
3351	TMED10	-0.649962	7.27852	-6.79383	3.0242e-05	0.000342339	2.01642
3715	ZNF282	-0.608745	7.38792	-6.78769	3.04896e-05	0.000342339	1.99276
4020	UBE3C	-0.578151	7.44577	-6.78723	3.05082e-05	0.000342339	1.98426
1090	PPP1R13B	-1.07798	4.61915	-6.77664	3.09408e-05	0.000346114	2.27064
4755	KIF4A	-0.512779	6.3431	-6.77409	3.10457e-05	0.000346758	2.05523
4386	MAPKAPK3	-0.544714	6.42672	-6.76555	3.14008e-05	0.000349861	2.03442
3626	UBE2H	-0.619215	6.09191	-6.76011	3.16291e-05	0.000351854	2.05871
76	ZFP91-CNTF	-2.9464	1.21232	-6.75706	3.17579e-05	0.0003524	2.72362
3487	TUBB2A	-0.636231	6.45455	-6.7471	3.21822e-05	0.000356072	1.99993
4229	TSR1	-0.558525	7.31582	-6.73995	3.24906e-05	0.000358769	1.92499
2664	PPM1A	-0.736769	5.22891	-6.73456	3.27251e-05	0.00036048	2.121
824	BAHCC1	-1.21289	5.56408	-6.72969	3.29386e-05	0.000362538	2.07834
1766	NR2F1	-0.891998	6.05912	-6.71979	3.33771e-05	0.000365528	2.00185
3065	RAB15	-0.682362	4.76253	-6.72152	3.33002e-05	0.000365528	2.17377
3433	FAM83D	-0.641142	5.29083	-6.7198	3.33766e-05	0.000365528	2.06927
3985	FADS1	-0.580918	6.79455	-6.72043	3.33487e-05	0.000365528	1.93598
206	ZFP82	-2.02357	0.576546	-6.70958	3.38361e-05	0.000369129	2.70454
2958	KLHL36	-0.69819	5.36913	-6.70974	3.38291e-05	0.000369129	2.0667
2712	RNF19B	-0.730575	4.50847	-6.70135	3.42113e-05	0.000372437	2.18164
2124	ACOT2	-0.823674	5.55816	-6.69934	3.43033e-05	0.000372676	2.06445
3137	DDX18	-0.670938	7.11115	-6.69966	3.42886e-05	0.000372676	1.87941
3507	KCTD2	-0.633358	5.29516	-6.69512	3.44977e-05	0.000374244	2.05591
3650	INF2	-0.616095	6.53219	-6.69366	3.45653e-05	0.000374379	1.93351
466	DOK3	-1.51901	3.07579	-6.69004	3.47336e-05	0.000375305	2.34086
3180	RIPK1	-0.665383	4.98473	-6.68793	3.48321e-05	0.000376071	2.0915
4346	PAXIP1	-0.549647	6.07197	-6.67776	3.53103e-05	0.000379726	1.9358
4838	RIOK1	-0.506969	6.22586	-6.67835	3.52826e-05	0.000379726	1.92364
1352	TRAPPC6B	-0.99303	4.51894	-6.67486	3.54482e-05	0.000380653	2.15917
1110	WDR20	-1.06846	4.25612	-6.67292	3.55409e-05	0.000380999	2.1751
2142	TMX1	-0.820607	5.92151	-6.67324	3.55254e-05	0.000380999	1.95804
984	PTCH1	-1.12901	5.15176	-6.6723	3.55704e-05	0.000381015	2.04161
2280	MIGA2	-0.797765	5.36232	-6.66562	3.58908e-05	0.000382338	1.99158
5060	TTLL12	-0.488175	7.96463	-6.66574	3.5885e-05	0.000382338	1.8021
53	HHIPL2	-3.389	-0.663944	-6.665	3.59211e-05	0.000382362	2.66761
769	DOCK4	-1.23962	4.20296	-6.66111	3.6109e-05	0.000383534	2.17192
3540	USB1	-0.629477	5.9811	-6.65429	3.64419e-05	0.00038579	1.90841
4028	HNRNPU	-0.577527	10.1739	-6.64797	3.6753e-05	0.000388781	1.8
1132	RALGAPA1	-1.06212	4.82419	-6.64167	3.70661e-05	0.00039007	2.05155
1645	USP47	-0.918094	5.80164	-6.64225	3.70375e-05	0.00039007	1.92119
2943	RAB35	-0.699659	6.79666	-6.6424	3.703e-05	0.00039007	1.82427
4054	BAHD1	-0.575224	5.87277	-6.64172	3.70638e-05	0.00039007	1.90711
5826	SUPT5H	-0.427076	8.06587	-6.64148	3.70757e-05	0.00039007	1.76672
87	GARIN1A	-2.79494	-0.71879	-6.63552	3.73746e-05	0.000392304	2.63722
3471	PIGW	-0.63795	4.70133	-6.63589	3.73563e-05	0.000392304	2.032
4276	NIPA2	-0.554666	5.93632	-6.63596	3.73527e-05	0.000392304	1.89229
1224	TSPAN12	-1.03714	4.03257	-6.63073	3.76171e-05	0.000393467	2.15663
1524	TFDP1	-0.949503	6.90145	-6.62996	3.76562e-05	0.000393467	1.79768
2471	WIPF2	-0.768448	5.67738	-6.6293	3.76893e-05	0.000393467	1.91159
3709	CSNK2A1	-0.609299	7.49047	-6.62896	3.77069e-05	0.000393467	1.76224
3763	DNAAF2	-0.603022	4.72483	-6.62678	3.78178e-05	0.000394216	2.04102
3140	ZFR	-0.670883	6.7935	-6.62535	3.78909e-05	0.000394373	1.79498
3102	MEF2D	-0.676523	5.43011	-6.62378	3.7971e-05	0.000394904	1.93063
2736	HYOU1	-0.727585	7.7597	-6.61967	3.81826e-05	0.00039606	1.74055
4361	PLEKHB2	-0.547631	6.24312	-6.61189	3.85858e-05	0.000399161	1.82479
3716	ATP2A2	-0.608671	8.46472	-6.60444	3.89761e-05	0.000401975	1.71715
1556	PPP4R1	-0.941042	5.28925	-6.60294	3.90554e-05	0.000402257	1.92512
1704	SEC23A	-0.904676	6.50082	-6.6028	3.90627e-05	0.000402257	1.80482
1050	SLC7A8	-1.09449	4.0087	-6.5992	3.92533e-05	0.000403914	2.12153
1967	GEMIN2	-0.849244	4.32203	-6.59745	3.9346e-05	0.000404313	2.07249
2583	PANX1	-0.750225	3.74371	-6.59735	3.93516e-05	0.000404313	2.12571
1623	CDK12	-0.92342	6.78314	-6.59322	3.95722e-05	0.000406272	1.75111
2633	TBC1D23	-0.740629	4.8392	-6.5903	3.97285e-05	0.00040757	1.96789
3558	OXSR1	-0.625632	6.1756	-6.58943	3.97759e-05	0.000407748	1.8064
3994	HDAC1	-0.580489	8.13945	-6.58552	3.99869e-05	0.000409149	1.68726
4072	ZNF664	-0.573255	8.16864	-6.58522	4.00029e-05	0.000409149	1.68746
639	TLE3	-1.34631	7.0067	-6.58316	4.01147e-05	0.000409984	1.72999
2486	RPS6KB1	-0.764262	5.9231	-6.58257	4.0147e-05	0.000410006	1.82339
2400	KIF26A	-0.778547	6.19526	-6.57611	4.04996e-05	0.000412677	1.79814
1485	MIER3	-0.958812	4.56523	-6.57098	4.07826e-05	0.000415249	1.96502
1774	CTTNBP2NL	-0.890659	4.6021	-6.56394	4.11738e-05	0.000417606	1.95484
2423	DHRS4	-0.775203	5.00834	-6.55373	4.17486e-05	0.000420674	1.92536
1353	TRIM21	-0.993016	2.65419	-6.55126	4.18889e-05	0.000421462	2.24949
276	SPRN	-1.85134	0.273764	-6.55061	4.19259e-05	0.000421523	2.51476
4859	AURKA	-0.504787	6.60468	-6.54949	4.19897e-05	0.000421852	1.69428
3247	MARCHF6	-0.659222	6.97804	-6.54063	4.24989e-05	0.000426023	1.66419
3273	WDR77	-0.656894	7.32295	-6.53706	4.27055e-05	0.000427464	1.63351
2522	NUFIP2	-0.758586	7.07513	-6.53479	4.28378e-05	0.000428473	1.63745
3563	HOXA5	-0.625005	5.64002	-6.53122	4.30462e-05	0.000430241	1.78427
955	PCNX1	-1.14348	5.73028	-6.51938	4.37463e-05	0.000435609	1.75594
2106	SCAP	-0.825324	7.11076	-6.51889	4.37756e-05	0.000435609	1.62815
1730	CERT1	-0.899449	4.88556	-6.51574	4.39639e-05	0.000435888	1.84688
2758	TDP1	-0.724949	5.16144	-6.51605	4.39453e-05	0.000435888	1.83101
4014	CDK2	-0.578812	6.82088	-6.517	4.38885e-05	0.000435888	1.64687
4926	SNRNP40	-0.499747	6.77921	-6.51665	4.39096e-05	0.000435888	1.64676
3751	CNOT7	-0.60474	6.03381	-6.51243	4.41629e-05	0.000437541	1.7116
405	WDR36	-1.60425	4.83844	-6.50271	4.47524e-05	0.000443059	1.83352
2299	ZDHHC22	-0.794712	4.45533	-6.50044	4.48913e-05	0.000443842	1.9226
3257	WDR82	-0.658287	7.49893	-6.50035	4.48969e-05	0.000443842	1.57649
837	ZNF268	-1.20254	3.64411	-6.49931	4.49604e-05	0.000444147	2.03582
2921	RINT1	-0.702874	4.89646	-6.49485	4.52354e-05	0.000446539	1.81485
778	MBNL1	-1.23609	5.60834	-6.49256	4.53774e-05	0.000447501	1.72074
1165	LANCL2	-1.05348	4.54612	-6.49104	4.54715e-05	0.00044757	1.86365
4256	CDC42BPB	-0.556622	6.74817	-6.48911	4.55916e-05	0.000448103	1.61261
2748	TARS3	-0.725999	4.83338	-6.48777	4.56753e-05	0.000448278	1.82222
58	GUCY1B2	-3.31923	-0.129841	-6.48716	4.57132e-05	0.000448325	2.4321
353	WNT5A	-1.69973	4.19304	-6.4651	4.71142e-05	0.000459332	1.9194
1852	UBE3A	-0.875443	5.89223	-6.46366	4.72072e-05	0.000459332	1.65318
4502	RAP1B	-0.533235	6.46844	-6.46417	4.71748e-05	0.000459332	1.5966
3023	CSPG5	-0.688302	4.78392	-6.46264	4.72734e-05	0.000459436	1.79523
1861	PPP2R1B	-0.873347	5.71225	-6.45866	4.75318e-05	0.0004615	1.66573
5450	RRM1	-0.455412	7.71062	-6.45389	4.78443e-05	0.000462701	1.50253
1237	MED13	-1.03252	5.90585	-6.4513	4.80141e-05	0.000463693	1.63126
3674	SHPK	-0.613182	5.39767	-6.45105	4.80306e-05	0.000463693	1.69083
459	AGMAT	-1.52801	0.980497	-6.44738	4.8273e-05	0.000465178	2.33677
1672	ZNF45	-0.912508	3.83024	-6.44717	4.82871e-05	0.000465178	1.92648
870	PER2	-1.18496	3.11853	-6.44565	4.83878e-05	0.000465818	2.01661
362	B3GALNT1	-1.67642	1.54975	-6.4431	4.8558e-05	0.000466949	2.28226
4861	API5	-0.504742	7.25891	-6.44034	4.87419e-05	0.000468232	1.49794
4948	MTHFD1	-0.497392	8.48858	-6.43827	4.88805e-05	0.000469232	1.47551
2829	MIS18BP1	-0.71701	4.76662	-6.42227	4.99682e-05	0.000476605	1.74866
2555	GAL	-0.753902	6.52072	-6.41916	5.01819e-05	0.000478011	1.52043
5395	UBE2D3	-0.459704	7.99615	-6.41517	5.04584e-05	0.000479972	1.43961
3479	RANBP10	-0.637023	5.01727	-6.41407	5.05348e-05	0.000480363	1.69462
4889	KRI1	-0.502844	7.203	-6.41287	5.06185e-05	0.000480822	1.45356
3316	LRIG1	-0.652403	6.19568	-6.40706	5.10252e-05	0.000483672	1.54299
953	URB2	-1.14394	6.0563	-6.40492	5.11757e-05	0.000484128	1.54472
2493	LRIF1	-0.763174	3.76279	-6.40486	5.11802e-05	0.000484128	1.85895
2610	PGBD1	-0.745846	3.6827	-6.39798	5.16677e-05	0.000486432	1.85578
3457	CDC25A	-0.63907	7.2481	-6.39923	5.1579e-05	0.000486432	1.44083
1879	MIDEAS	-0.868054	5.09338	-6.39445	5.19199e-05	0.000487401	1.64895
3007	SGPP1	-0.690136	4.48181	-6.39496	5.18832e-05	0.000487401	1.74454
4673	ACTR2	-0.518495	8.41806	-6.39145	5.21352e-05	0.000489078	1.40658
4848	TCP1	-0.506065	8.91249	-6.38672	5.24769e-05	0.000490928	1.40681
1816	SLC45A4	-0.882469	4.28273	-6.37863	5.30664e-05	0.000495243	1.71268
2983	VPS18	-0.694321	5.08787	-6.37886	5.30492e-05	0.000495243	1.61096
5062	AKAP8	-0.487896	5.92892	-6.37885	5.30499e-05	0.000495243	1.51476
4220	PTPN1	-0.559062	6.43628	-6.37487	5.33426e-05	0.000496974	1.46716
2742	ZNF786	-0.727156	4.10737	-6.37381	5.34209e-05	0.000497364	1.75436
2455	WDHD1	-0.771134	5.48174	-6.37275	5.34989e-05	0.000497749	1.59645
4337	CTR9	-0.550192	6.45212	-6.37036	5.36765e-05	0.000498718	1.44994
4351	PLAGL1	-0.549027	5.69473	-6.36793	5.38569e-05	0.000500053	1.55031
636	NAT1	-1.34981	1.40954	-6.35979	5.44668e-05	0.000505025	2.15898
3703	USP7	-0.610096	7.38749	-6.35914	5.45156e-05	0.000505133	1.37261
2339	MIER1	-0.789512	5.12244	-6.355	5.48296e-05	0.000507006	1.58473
1091	COL2A1	-1.07705	5.52043	-6.35101	5.51328e-05	0.000508426	1.54599
4206	SMC4	-0.560482	7.86424	-6.34953	5.5246e-05	0.000509125	1.34557
5344	AKIRIN1	-0.46363	6.77863	-6.34686	5.54514e-05	0.000510325	1.38891
4248	GCLM	-0.557197	4.99405	-6.34407	5.56662e-05	0.000510918	1.57515
4370	CCT2	-0.546642	8.25491	-6.34089	5.59121e-05	0.000511794	1.33172
95	PDGFD	-2.6918	-0.246318	-6.33918	5.60442e-05	0.000511812	2.24975
1251	ATAD2B	-1.02793	4.01838	-6.33984	5.59934e-05	0.000511812	1.72677
4741	AP1AR	-0.51448	5.39465	-6.34005	5.59769e-05	0.000511812	1.52405
3171	TRIM25	-0.666398	6.07308	-6.33709	5.62072e-05	0.000512501	1.44682
4530	ZNF746	-0.531032	5.12169	-6.33675	5.62335e-05	0.000512501	1.54894
614	CAMSAP2	-1.3672	3.22638	-6.33577	5.63104e-05	0.000512677	1.85216
2298	NOL6	-0.79474	6.6368	-6.33472	5.63925e-05	0.000512738	1.37708
3586	MTARC1	-0.623159	5.77124	-6.33351	5.64868e-05	0.000513252	1.47693
5505	RAF1	-0.451182	6.86389	-6.33217	5.65922e-05	0.000513866	1.3672
4854	GATC	-0.505416	6.75221	-6.32378	5.72548e-05	0.000518152	1.35967
2882	HOXD10	-0.707246	4.8692	-6.31965	5.75844e-05	0.000520789	1.5659
1273	HEATR1	-1.02	7.34746	-6.3185	5.7677e-05	0.000521102	1.32182
2565	VPS41	-0.751968	5.34136	-6.31764	5.77454e-05	0.000521204	1.5088
2687	PIAS1	-0.73276	5.40185	-6.31327	5.80972e-05	0.000522215	1.49173
5456	FOXM1	-0.455052	7.50115	-6.30882	5.84577e-05	0.000524414	1.29234
3561	BCOR	-0.625052	8.19732	-6.30471	5.87929e-05	0.000526117	1.27797
2304	DDX3X	-0.794235	8.79905	-6.30358	5.88856e-05	0.000526254	1.28475
2858	CUL3	-0.711739	6.31467	-6.29809	5.93376e-05	0.000529073	1.36435
2109	POLR2A	-0.825069	8.61554	-6.29636	5.94809e-05	0.000529832	1.27028
2153	TSHZ1	-0.818696	5.58899	-6.29567	5.95379e-05	0.000529992	1.44248
1475	ROBO1	-0.960696	5.46726	-6.29045	5.99719e-05	0.000532624	1.45393
2948	WDR90	-0.699343	6.2522	-6.28945	6.00559e-05	0.000532624	1.35552
3497	CGN	-0.634974	5.53957	-6.28883	6.01077e-05	0.000532624	1.43345
4727	SLAIN1	-0.515337	5.87323	-6.29082	5.99411e-05	0.000532624	1.39356
1607	CYP51A1	-0.928647	6.5678	-6.28633	6.03178e-05	0.000533789	1.32894
2190	SEMA3G	-0.811917	3.61744	-6.28284	6.06119e-05	0.000534998	1.68947
1134	GMFB	-1.06192	5.40611	-6.28135	6.07374e-05	0.000535215	1.45642
2534	HYAL2	-0.757274	5.3847	-6.27876	6.09575e-05	0.000536655	1.44202
2277	PLCL2	-0.798075	4.00662	-6.27502	6.12764e-05	0.000538765	1.63189
1540	ANKRD28	-0.945982	5.54441	-6.27364	6.13942e-05	0.000539171	1.41479
3983	TSPAN13	-0.581148	5.16034	-6.27259	6.14845e-05	0.000539548	1.45324
1586	RASGEF1A	-0.933154	3.83081	-6.26337	6.22815e-05	0.000545198	1.66596
2161	UHRF1BP1L	-0.817234	4.66898	-6.25744	6.27997e-05	0.000548031	1.48148
3693	KIRREL1	-0.611217	5.55204	-6.25688	6.28486e-05	0.000548031	1.39556
3305	DDX52	-0.653986	6.02898	-6.24972	6.34808e-05	0.000552076	1.32877
3254	SP9	-0.658703	4.27663	-6.24912	6.35343e-05	0.000552188	1.5422
3416	ZBED1	-0.64304	5.54568	-6.2428	6.40991e-05	0.000556287	1.37018
4263	YY1	-0.555975	7.57871	-6.24247	6.41287e-05	0.000556287	1.19453
3410	ARHGEF26	-0.643632	4.88773	-6.23518	6.47858e-05	0.000560913	1.44334
655	NACAD	-1.33146	1.6412	-6.22856	6.53898e-05	0.000563987	1.98114
5948	SERBP1	-0.419668	10.1125	-6.22772	6.54668e-05	0.000564293	1.18513
1343	S1PR3	-0.995503	3.27946	-6.22703	6.55305e-05	0.000564484	1.66585
4376	UBP1	-0.546246	6.82589	-6.22394	6.5815e-05	0.000566217	1.20958
4247	COPS4	-0.557201	5.74831	-6.22222	6.59736e-05	0.000567223	1.32296
2733	PGF	-0.727782	4.35575	-6.21955	6.6221e-05	0.000568631	1.52149
4321	CSNK1A1	-0.551208	7.45309	-6.21708	6.64509e-05	0.000570244	1.16435
2771	FAR1	-0.724108	6.34619	-6.21626	6.65281e-05	0.000570546	1.24028
112	SHISA2	-2.56746	2.9443	-6.2128	6.68511e-05	0.000572237	1.81044
2625	DNAJC2	-0.742278	5.82485	-6.2119	6.69357e-05	0.000572237	1.27679
3637	ZNF316	-0.618284	6.48654	-6.21222	6.69057e-05	0.000572237	1.21434
3539	IVD	-0.629484	6.20384	-6.20926	6.71844e-05	0.000574002	1.25373
3185	SLC25A44	-0.664749	5.50671	-6.2052	6.75687e-05	0.000576561	1.29991
700	KLHL28	-1.28895	2.90082	-6.20387	6.76954e-05	0.000576938	1.71829
920	DUSP2	-1.15843	2.74943	-6.20384	6.76978e-05	0.000576938	1.74268
547	ZNF468	-1.42715	2.45807	-6.20323	6.77559e-05	0.000577071	1.7761
1543	TTLL5	-0.945313	4.65944	-6.19908	6.8152e-05	0.000578994	1.43022
3267	ZNF219	-0.657545	4.81862	-6.19661	6.83897e-05	0.00058065	1.40226
2312	MET	-0.793347	5.56926	-6.19493	6.85508e-05	0.000581292	1.3058
1961	HEATR6	-0.85085	5.20782	-6.19368	6.86716e-05	0.000581953	1.35222
4348	GOPC	-0.549532	6.06684	-6.18894	6.91314e-05	0.00058512	1.2376
866	RNF34	-1.18743	4.07255	-6.17957	7.00492e-05	0.000591783	1.48568
1037	PBRM1	-1.09823	6.16336	-6.1736	7.06407e-05	0.0005953	1.20089
1711	POMT2	-0.904066	5.60649	-6.16074	7.1933e-05	0.000604317	1.24666
2716	PCDH7	-0.730308	6.04016	-6.15748	7.22647e-05	0.000606354	1.17035
57	MYO1A	-3.3353	-1.28633	-6.15631	7.23845e-05	0.000606985	1.98791
3793	MTMR1	-0.599621	6.35039	-6.15529	7.24884e-05	0.000607482	1.14637
4282	SAP130	-0.554464	6.00832	-6.1498	7.30527e-05	0.000611058	1.17474
3964	DDX55	-0.582218	5.75163	-6.1464	7.34036e-05	0.000612508	1.19589
2264	SUSD6	-0.800568	3.58928	-6.14527	7.35212e-05	0.000613113	1.5163
2785	SETD2	-0.722606	6.5275	-6.14339	7.37167e-05	0.000613656	1.11419
2084	STIMATE	-0.828519	5.32284	-6.1392	7.41546e-05	0.000615751	1.23463
5723	NRDC	-0.43538	7.29923	-6.13846	7.42321e-05	0.000616017	1.04982
1855	RPP14	-0.875071	5.56896	-6.13549	7.45451e-05	0.000617861	1.20686
2876	DAGLA	-0.707851	4.49816	-6.13559	7.4534e-05	0.000617861	1.36104
1317	ARHGAP5	-1.00254	5.53435	-6.13406	7.46957e-05	0.000618732	1.21735
3076	LGR4	-0.680694	5.5462	-6.13045	7.5078e-05	0.000621519	1.19872
2636	CCDC138	-0.740269	4.83761	-6.12195	7.59872e-05	0.000625617	1.29672
1379	ARL6	-0.98598	3.39491	-6.1077	7.7537e-05	0.000636804	1.48212
4867	LGMN	-0.504315	6.2816	-6.10731	7.75801e-05	0.000636804	1.10274
5072	DDX23	-0.486714	7.49433	-6.10406	7.79377e-05	0.000638582	0.985987
2608	FGFR2	-0.746041	5.04424	-6.10253	7.81074e-05	0.000639429	1.23754
5097	VASH1	-0.484847	6.50264	-6.10228	7.81352e-05	0.000639429	1.06481
690	NKX2-8	-1.29748	1.75636	-6.09347	7.91187e-05	0.000645178	1.7817
1618	ATXN7	-0.924668	4.47916	-6.09353	7.91116e-05	0.000645178	1.29113
4985	NFRKB	-0.494152	6.6164	-6.09343	7.91225e-05	0.000645178	1.02887
3088	NUP188	-0.679126	7.85686	-6.09204	7.9279e-05	0.000645315	0.962312
4003	WDR6	-0.579404	8.12813	-6.09284	7.91887e-05	0.000645315	0.961595
2487	ITSN1	-0.763899	5.96765	-6.09085	7.94128e-05	0.000645996	1.07865
2421	CEP85L	-0.775238	3.70501	-6.07953	8.07009e-05	0.000653815	1.37772
3192	MALT1	-0.664203	4.26104	-6.07646	8.10539e-05	0.000654826	1.30017
957	BZW1P2	-1.14317	2.93619	-6.07175	8.15989e-05	0.000657483	1.49454
1477	DACH1	-0.960384	5.42243	-6.05975	8.30048e-05	0.000666441	1.10707
2810	TRAF3	-0.719029	6.13893	-6.05853	8.3149e-05	0.000666541	1.03146
1653	QTRT2	-0.916369	5.77761	-6.05669	8.3368e-05	0.000666706	1.04781
1533	DCP1A	-0.947902	5.91153	-6.05554	8.35048e-05	0.000666895	1.05799
2720	SMAD3	-0.729741	5.29313	-6.05552	8.35071e-05	0.000666895	1.13115
3738	CDYL	-0.60648	5.17611	-6.05514	8.35519e-05	0.000666895	1.14069
1058	KPNA5	-1.09144	5.05305	-6.05133	8.40069e-05	0.000670133	1.13578
1419	CRY2	-0.97665	4.14863	-6.04067	8.52947e-05	0.000678018	1.27888
6001	PTBP1	-0.415891	9.80136	-6.03785	8.5638e-05	0.000679158	0.897804
3073	BARX2	-0.681596	4.1773	-6.03587	8.58809e-05	0.000680688	1.22882
3893	RTKN	-0.588766	5.31023	-6.03537	8.59415e-05	0.000680771	1.08458
3274	SLC25A30	-0.656722	4.11426	-6.03385	8.61289e-05	0.000681858	1.25677
1710	EPB41	-0.904148	6.6748	-6.02976	8.66335e-05	0.000683465	0.933882
1019	UNC5C	-1.1075	3.84867	-6.028	8.68518e-05	0.000684392	1.30452
5140	DESI2	-0.481211	6.64195	-6.0283	8.68144e-05	0.000684392	0.931305
3675	PPP2R2A	-0.6129	6.03313	-6.02652	8.70355e-05	0.000685442	0.992044
455	PTGER2	-1.5308	1.2631	-6.02465	8.72679e-05	0.00068618	1.70974
4286	EZH2	-0.554092	6.4631	-6.01791	8.81129e-05	0.000691313	0.929212
4789	TPRN	-0.510386	5.25199	-6.0179	8.81141e-05	0.000691313	1.06026
5239	CLN6	-0.472369	6.9422	-6.01732	8.81878e-05	0.000691313	0.895497
1675	RTEL1-TNFRSF6B	-0.911794	4.38256	-6.01118	8.89654e-05	0.000695804	1.16245
3815	BTBD6	-0.597362	5.79266	-6.00691	8.95117e-05	0.000698068	0.997075
4949	CSDE1	-0.497143	9.62624	-6.00585	8.96472e-05	0.000698724	0.8465
4287	ARHGAP17	-0.554055	6.13692	-6.00534	8.97132e-05	0.000698838	0.942365
3242	FAM98A	-0.659416	6.38271	-6.00187	9.01597e-05	0.000701667	0.907621
3362	KDM2A	-0.648796	6.66099	-5.99164	9.14917e-05	0.00071025	0.863199
3459	DPYSL5	-0.638877	6.93372	-5.9888	9.18642e-05	0.000711111	0.845907
4540	ST3GAL2	-0.529546	5.61726	-5.98897	9.18421e-05	0.000711111	0.977541
3255	ALG11	-0.658663	5.06608	-5.98815	9.19506e-05	0.000711374	1.04276
3937	TRAPPC10	-0.585715	5.47939	-5.98695	9.21092e-05	0.000712196	0.982526
5015	TSN	-0.491888	6.57186	-5.98595	9.22414e-05	0.000712813	0.871906
2718	SATB1	-0.730194	5.07642	-5.98502	9.23643e-05	0.000713357	1.04213
3954	SCAMP2	-0.584126	6.34752	-5.98378	9.25286e-05	0.00071422	0.900478
2354	PALS2	-0.786543	5.35389	-5.98164	9.2813e-05	0.000715603	1.00426
2799	PIAS2	-0.720634	4.24077	-5.98188	9.27811e-05	0.000715603	1.16673
1670	NFATC2IP	-0.912625	3.41972	-5.97487	9.37197e-05	0.00072055	1.25744
4543	DHX38	-0.529367	7.29758	-5.97491	9.37143e-05	0.00072055	0.800476
3834	SFPQ	-0.595111	8.90272	-5.96996	9.43828e-05	0.000724009	0.784653
1426	ATP11A	-0.9746	5.05676	-5.96928	9.44752e-05	0.00072431	1.02044
291	KLF8	-1.82144	1.63464	-5.96342	9.5274e-05	0.0007292	1.58632
128	IRF6	-2.45658	-0.475262	-5.96206	9.54607e-05	0.000730218	1.74163
4765	SPAG5	-0.512257	6.9206	-5.96008	9.57327e-05	0.000731817	0.798674
2640	PRKD3	-0.739467	6.24718	-5.95245	9.67906e-05	0.000737547	0.860763
3779	TMEM63A	-0.601269	5.27004	-5.95239	9.67987e-05	0.000737547	0.97621
2246	NPEPPS	-0.802656	7.11644	-5.94902	9.72686e-05	0.000739883	0.779937
2992	H2BC12	-0.692533	4.93112	-5.94514	9.78136e-05	0.000742783	1.00863
923	MNAT1	-1.15716	4.27798	-5.93961	9.85963e-05	0.000748308	1.1143
4987	CTDSP2	-0.493697	6.7489	-5.93785	9.88464e-05	0.000749788	0.790714
62	MLH3	-3.21266	-0.0992986	-5.93474	9.92905e-05	0.000751897	1.70498
4491	TXNDC5	-0.534274	7.9308	-5.93482	9.92796e-05	0.000751897	0.722703
2586	STK38L	-0.749901	4.78438	-5.93111	9.98129e-05	0.000755432	0.994779
5561	TBC1D13	-0.447354	6.0392	-5.9285	0.000100188	0.000757431	0.835848
3868	WDR44	-0.591406	5.23861	-5.92587	0.00010057	0.000759892	0.933671
1998	MR1	-0.84323	3.15445	-5.92158	0.000101194	0.000764184	1.28213
3678	C12orf43	-0.612722	5.52411	-5.92037	0.000101371	0.000765093	0.890913
3806	DSG2	-0.598109	7.82895	-5.91805	0.000101711	0.000767029	0.702005
1570	SATB2	-0.936002	5.4534	-5.91328	0.000102414	0.000771256	0.887026
483	TINCR	-1.49819	0.989082	-5.91136	0.000102698	0.000771807	1.5392
2227	AMH	-0.806705	5.29882	-5.91141	0.000102692	0.000771807	0.891488
3551	DPP9	-0.627381	6.56332	-5.91087	0.000102771	0.000771807	0.746372
2203	RAPGEFL1	-0.810801	2.92346	-5.90731	0.000103301	0.000774932	1.239
498	ARID5B	-1.48266	3.38397	-5.90373	0.000103838	0.000778095	1.20047
496	SLC22A17	-1.48382	1.78168	-5.89393	0.00010532	0.000786173	1.46994
3179	FAM117A	-0.665542	4.38587	-5.89476	0.000105195	0.000786173	1.00149
5793	UBQLN1	-0.430105	7.49057	-5.89422	0.000105276	0.000786173	0.670883
2789	ADGRL2	-0.722179	6.28621	-5.89199	0.000105616	0.000787084	0.753939
5576	DLAT	-0.446218	6.87665	-5.89199	0.000105616	0.000787084	0.704406
5930	ACTR3	-0.421187	7.26994	-5.89265	0.000105516	0.000787084	0.68009
3427	CDC27	-0.64174	6.63457	-5.89006	0.000105912	0.000788855	0.721895
5241	NUP107	-0.472206	6.52432	-5.88406	0.000106837	0.000794872	0.730752
4802	WDR73	-0.509308	5.99018	-5.88155	0.000107225	0.00079689	0.780573
3887	TP53BP1	-0.589315	6.04955	-5.87839	0.000107718	0.000798803	0.757114
3057	PRSS23	-0.683574	4.16638	-5.8726	0.000108626	0.000804664	1.01235
2968	ANKRD52	-0.696285	7.11699	-5.86516	0.000109806	0.000812073	0.643013
2138	MEF2A	-0.822042	4.76236	-5.86188	0.000110329	0.000815497	0.908348
3658	CHD8	-0.615316	7.03263	-5.84691	0.000112755	0.000829368	0.625939
4243	SCARF2	-0.557345	5.96634	-5.8459	0.00011292	0.000830138	0.728909
3345	CAND1	-0.650455	7.51845	-5.8418	0.000113597	0.000834209	0.590137
2393	DIP2B	-0.77993	5.83259	-5.83735	0.000114334	0.000838716	0.718112
3067	TNRC6B	-0.682266	5.46852	-5.83577	0.000114597	0.000840189	0.771737
1745	TTPAL	-0.896621	4.58579	-5.83314	0.000115037	0.000842961	0.868111
3243	LRRC3	-0.659329	4.32117	-5.83131	0.000115344	0.000844303	0.930789
2043	STAM2	-0.834806	3.71327	-5.83053	0.000115475	0.000844804	1.02353
3736	SART3	-0.606559	6.74665	-5.81973	0.000117305	0.000855893	0.603923
3659	LMAN1	-0.615218	6.8613	-5.81816	0.000117575	0.000857399	0.591758
3879	USP14	-0.590617	6.49999	-5.81528	0.000118069	0.00086008	0.618841
1828	CRAMP1	-0.880676	5.98476	-5.81139	0.000118741	0.000864024	0.664136
5817	CIC	-0.427972	6.59564	-5.81011	0.000118963	0.000864743	0.594999
1925	NKX1-2	-0.8588	3.20273	-5.80866	0.000119215	0.000866108	1.02453
3374	EHD4	-0.647121	5.689	-5.80795	0.000119339	0.000866543	0.69087
3321	C3orf38	-0.652273	4.39229	-5.80663	0.00011957	0.000867294	0.871954
4739	MTREX	-0.514634	6.84794	-5.80269	0.000120258	0.000871358	0.570658
4803	ARL8B	-0.509179	5.88722	-5.802	0.000120379	0.000871771	0.665042
3853	MED6	-0.593663	4.98453	-5.79845	0.000121006	0.000873984	0.774154
4462	COG2	-0.537655	6.06449	-5.79676	0.000121304	0.000874741	0.644077
68	MPZL2	-3.07557	0.0327332	-5.79546	0.000121535	0.000875016	1.50757
4116	RPAP3	-0.569314	5.46326	-5.79569	0.000121495	0.000875016	0.688953
2468	DPP8	-0.768911	5.12095	-5.78195	0.00012396	0.000889648	0.709616
2108	TXNDC16	-0.825221	4.44882	-5.77877	0.000124538	0.000892849	0.822601
3011	CCDC88C	-0.689393	5.00607	-5.77633	0.000124984	0.000895575	0.712318
45	GOLGA3	-3.65743	1.46097	-5.7748	0.000125263	0.000897101	1.37567
1244	ZBTB18	-1.03027	5.36786	-5.77413	0.000125387	0.000897141	0.683639
721	SLC12A2	-1.27621	5.09537	-5.76941	0.000126256	0.000901675	0.696819
1126	LPAR2	-1.06317	2.80004	-5.77024	0.000126103	0.000901675	1.07823
2371	PHLDB2	-0.783489	3.82188	-5.76918	0.0001263	0.000901675	0.924563
1504	EDARADD	-0.954412	3.56437	-5.76779	0.000126556	0.00090256	0.966017
2854	CXCL16	-0.712336	3.33408	-5.76703	0.000126698	0.000903095	0.967059
2751	KIF14	-0.725816	5.2996	-5.76636	0.000126821	0.000903498	0.674543
1741	PRUNE2	-0.897128	2.72779	-5.76287	0.000127472	0.000907185	1.09646
3426	EIF2S1	-0.641753	6.26943	-5.75524	0.000128906	0.000912616	0.534938
44	TGFB1I1	-3.67445	0.821185	-5.75137	0.00012964	0.000917324	1.43601
5187	YWHAQ	-0.477427	8.71738	-5.74707	0.00013046	0.000921695	0.437245
2896	PHC3	-0.705679	4.7764	-5.74488	0.000130881	0.000922752	0.702633
3633	SETD1A	-0.618604	7.53117	-5.74259	0.000131322	0.000925381	0.433856
3248	RFWD3	-0.659197	6.81309	-5.73497	0.000132799	0.000935173	0.465833
2097	ANAPC1	-0.826814	6.88434	-5.73062	0.00013365	0.000939675	0.450702
2163	ATG16L1	-0.817043	4.92633	-5.73036	0.000133703	0.000939675	0.664118
3117	PSMA4	-0.674534	7.8043	-5.72829	0.00013411	0.000941125	0.407485
800	HECTD1	-1.22619	5.78543	-5.72775	0.000134216	0.000941382	0.573275
3576	DNAJA1	-0.623982	7.94876	-5.72187	0.000135381	0.000948089	0.393685
5259	RABEP1	-0.470373	6.71634	-5.71773	0.00013621	0.00095193	0.445354
3687	FOXA1	-0.611695	3.65464	-5.71703	0.000136351	0.000952423	0.803212
3775	WDR43	-0.601464	6.95468	-5.71645	0.000136467	0.000952745	0.423589
4135	HSPA4L	-0.56744	6.283	-5.71532	0.000136693	0.000952953	0.467358
1366	PAX9	-0.988809	3.01033	-5.71081	0.000137604	0.00095724	0.955555
5955	DEGS1	-0.419318	6.92574	-5.71023	0.000137723	0.000957581	0.418374
1775	SIPA1L1	-0.890645	5.05514	-5.70972	0.000137826	0.000957805	0.633239
5440	TRIM27	-0.456265	7.19276	-5.70859	0.000138056	0.000958914	0.401241
2814	BNIP2	-0.718551	4.21006	-5.70663	0.000138455	0.000960214	0.729344
4626	TM9SF2	-0.522281	6.68403	-5.70211	0.000139381	0.000965155	0.429566
3767	MBOAT2	-0.602359	5.67776	-5.6975	0.00014033	0.000969456	0.523893
3283	KHNYN	-0.655875	6.08902	-5.69612	0.000140617	0.000970752	0.488807
4226	PSEN2	-0.558763	5.45754	-5.69529	0.000140788	0.000971439	0.552892
2217	ANKEF1	-0.809112	2.84611	-5.69083	0.000141718	0.000975382	0.963215
4169	BAMBI	-0.563938	4.25563	-5.68864	0.000142177	0.00097804	0.717436
1633	HYAL3	-0.920364	3.05445	-5.68214	0.000143548	0.000985481	0.891488
3613	RHOU	-0.620782	4.64665	-5.68015	0.00014397	0.000986883	0.651835
4119	KIF23	-0.569085	6.15774	-5.68072	0.000143849	0.000986883	0.442222
4125	ARHGEF18	-0.568225	6.07443	-5.6792	0.000144173	0.000987774	0.443673
2479	GNAQ	-0.765701	5.67082	-5.67609	0.000144836	0.000990819	0.491264
478	FGF17	-1.50172	0.0397164	-5.67063	0.000146011	0.000997855	1.25995
4200	SMG8	-0.561175	5.20339	-5.66561	0.000147099	0.00100277	0.5345
1848	SOX18	-0.876475	2.58701	-5.66407	0.000147434	0.00100405	0.9638
4779	MTSS2	-0.511185	7.10998	-5.66427	0.00014739	0.00100405	0.332033
4575	ARNT	-0.526463	6.00013	-5.6627	0.000147734	0.00100508	0.439816
676	CREBBP	-1.31345	6.49472	-5.66172	0.000147948	0.0010058	0.390569
2873	ARHGAP29	-0.708894	4.48086	-5.66123	0.000148055	0.0010058	0.618943
2891	MLXIP	-0.706238	6.96257	-5.6612	0.000148062	0.0010058	0.33513
2880	UBA3	-0.707536	5.5978	-5.65387	0.000149677	0.00101525	0.47204
1144	MYO5C	-1.06014	3.78969	-5.65213	0.000150063	0.00101685	0.739311
4538	CKB	-0.529637	10.7536	-5.65146	0.000150211	0.00101735	0.312119
917	KLHL18	-1.16029	5.44356	-5.65002	0.000150532	0.00101834	0.47841
862	FANCM	-1.19144	3.57579	-5.6402	0.000152741	0.00103098	0.761256
1030	STXBP5	-1.10135	3.55693	-5.6398	0.00015283	0.00103098	0.713346
143	LRRC4	-2.38258	0.642817	-5.63365	0.000154231	0.0010394	1.20002
4595	PLIN3	-0.524963	6.06124	-5.63191	0.000154629	0.00104156	0.38682
4085	PUS1	-0.572329	6.76337	-5.63032	0.000154995	0.00104351	0.299844
4943	TJP2	-0.498082	5.76924	-5.62844	0.000155429	0.0010454	0.408288
3455	NDRG2	-0.639247	5.19352	-5.62732	0.000155688	0.00104569	0.497694
1620	NAA30	-0.923624	4.84219	-5.62598	0.000155997	0.00104685	0.532834
2116	ZC3H13	-0.824589	6.48814	-5.62584	0.000156029	0.00104685	0.328924
2081	UNKL	-0.828847	5.17042	-5.62441	0.000156362	0.00104739	0.468477
4333	GALNT1	-0.5503	6.39197	-5.61575	0.000158386	0.00105877	0.325002
596	CARD6	-1.38508	0.599879	-5.61336	0.00015895	0.00106068	1.16471
2954	NCKAP5L	-0.698866	5.77222	-5.60555	0.000160807	0.00107104	0.378894
4534	TAF5	-0.530022	4.82309	-5.6055	0.000160817	0.00107104	0.476076
2604	TPP2	-0.747507	4.6998	-5.60421	0.000161126	0.00107257	0.52155
2358	UBN1	-0.785421	6.47708	-5.6024	0.000161562	0.00107367	0.289559
4340	SPRY2	-0.55005	4.13786	-5.60189	0.000161684	0.00107367	0.591781
5274	ASB6	-0.469287	6.19029	-5.60268	0.000161495	0.00107367	0.305948
3119	ZHX1	-0.674406	6.05498	-5.59921	0.000162331	0.0010769	0.324121
347	SNTB2	-1.71157	1.28559	-5.59513	0.000163319	0.0010824	1.05522
2255	CAV1	-0.801786	3.3628	-5.57905	0.000167282	0.00110221	0.700227
5193	TXNRD1	-0.476927	7.13514	-5.57189	0.000169077	0.00111189	0.184965
2826	JARID2	-0.717363	5.79158	-5.56621	0.000170516	0.00112081	0.312097
3291	LIMD2	-0.655178	4.88915	-5.56288	0.000171368	0.00112423	0.449203
4130	SPART	-0.568034	6.00293	-5.56066	0.000171937	0.00112723	0.277072
5664	ATP6V1B2	-0.440179	5.99145	-5.55523	0.000173338	0.00113496	0.267427
1929	TBC1D4	-0.857446	7.16124	-5.55357	0.000173769	0.00113724	0.164048
5121	CAD	-0.48257	7.84735	-5.55191	0.000174199	0.00113841	0.126932
987	SON	-1.12718	8.34324	-5.54928	0.000174886	0.001141	0.126439
2369	LNX2	-0.783648	3.99603	-5.54968	0.000174782	0.001141	0.524229
3872	RBM33	-0.591022	6.86866	-5.54911	0.000174932	0.001141	0.159688
2875	ATP6V1C1	-0.708292	5.86195	-5.54871	0.000175037	0.00114114	0.256434
6149	CPSF7	-0.406412	7.39111	-5.54821	0.000175166	0.00114144	0.138958
2883	TATDN2	-0.707204	6.67187	-5.54784	0.000175264	0.00114152	0.181634
4858	HNRNPH1	-0.504903	8.69811	-5.54627	0.000175675	0.00114256	0.125078
4899	ANLN	-0.502443	6.4724	-5.54636	0.000175653	0.00114256	0.193767
3262	SLC2A6	-0.657686	4.28131	-5.54333	0.000176451	0.00114651	0.460768
3371	INTS14	-0.647884	5.47203	-5.54281	0.000176588	0.00114685	0.331008
4708	GATA2	-0.516002	6.12925	-5.54181	0.000176851	0.00114801	0.220789
564	RPL22L1	-1.41296	4.69797	-5.53883	0.000177642	0.0011526	0.474343
1077	ART5	-1.08195	3.00209	-5.53778	0.000177921	0.00115276	0.74463
2488	ETNK1	-0.763372	5.71976	-5.53834	0.000177773	0.00115276	0.26216
2819	TACC1	-0.718094	5.22995	-5.53681	0.00017818	0.00115334	0.326113
4630	LDLR	-0.522115	5.81515	-5.53498	0.000178671	0.00115486	0.252778
430	TP53I3	-1.56617	2.11644	-5.52639	0.000180984	0.00116648	0.884211
1791	CENPI	-0.886475	5.05992	-5.52665	0.000180914	0.00116648	0.350945
3925	ITPR3	-0.58669	6.20016	-5.52204	0.000182167	0.00117355	0.199608
3388	RRP9	-0.645591	5.97995	-5.51948	0.00018287	0.00117641	0.208386
6394	NEK9	-0.389305	7.06289	-5.51967	0.000182818	0.00117641	0.121811
2519	ZNF197	-0.759573	4.20699	-5.51903	0.000182993	0.00117665	0.470925
1588	SNRK	-0.932822	4.25867	-5.51553	0.000183955	0.00118227	0.43963
3151	PWP2	-0.669991	5.51339	-5.50807	0.000186028	0.00119277	0.242216
4196	SLC5A6	-0.56141	6.63183	-5.50471	0.000186967	0.00119654	0.108944
4364	EIF2B2	-0.547092	5.7756	-5.50376	0.000187236	0.00119769	0.210728
4368	UBFD1	-0.546831	6.96362	-5.50297	0.000187456	0.00119854	0.0890042
1185	RAB43	-1.04973	3.10955	-5.50159	0.000187846	0.00120046	0.638862
1234	EOMES	-1.03319	1.9516	-5.49009	0.000191121	0.00121647	0.790536
2010	E2F7	-0.840858	4.50602	-5.48997	0.000191156	0.00121647	0.370369
2478	LRBA	-0.766176	5.47242	-5.49173	0.000190651	0.00121647	0.213835
32	LRRC2	-4.01574	-1.3924	-5.48816	0.000191677	0.00121808	1.07352
4976	FURIN	-0.4948	6.72136	-5.48649	0.00019216	0.00121943	0.0874778
3172	DENND5B	-0.666364	4.55095	-5.48514	0.000192552	0.00122078	0.338692
592	TBL1XR1	-1.38658	5.02369	-5.4845	0.000192736	0.00122138	0.28555
2531	RELCH	-0.757668	4.77079	-5.48329	0.000193086	0.00122303	0.304143
4089	LETM1	-0.572078	7.24624	-5.48208	0.000193439	0.00122355	0.0360903
5346	FBRSL1	-0.463537	7.74804	-5.48226	0.000193386	0.00122355	0.0171342
1026	TC2N	-1.10351	3.21337	-5.48038	0.000193935	0.00122612	0.587346
88	ALPK3	-2.79226	1.11157	-5.47902	0.000194332	0.00122635	0.958525
1866	GBE1	-0.872541	3.35328	-5.47936	0.000194232	0.00122635	0.562461
1909	ANKHD1-EIF4EBP3	-0.862145	4.18801	-5.47906	0.00019432	0.00122635	0.403283
2143	TSNAX	-0.820052	5.99794	-5.47621	0.000195157	0.00123099	0.153144
4319	FERMT2	-0.551487	5.95583	-5.47445	0.000195673	0.00123367	0.16377
5486	BLMH	-0.452386	6.58793	-5.47124	0.000196622	0.0012385	0.0712844
4271	METTL13	-0.555034	6.27211	-5.46962	0.000197103	0.00124044	0.0944331
1752	VAMP8	-0.894595	4.16184	-5.4691	0.000197257	0.00124078	0.392627
5644	TRIM24	-0.441532	6.3688	-5.46268	0.000199176	0.00125111	0.0861426
5203	C17orf80	-0.475886	5.26248	-5.45617	0.000201143	0.00126288	0.202805
713	CD109	-1.28281	3.28229	-5.45439	0.000201682	0.00126568	0.541687
1539	SPATA13	-0.946453	3.7434	-5.44966	0.000203127	0.00127357	0.403386
4857	SMYD2	-0.504946	5.0394	-5.44765	0.000203745	0.00127686	0.219068
3056	NAA25	-0.683944	5.96162	-5.44499	0.000204565	0.00128082	0.0876178
5134	SHB	-0.481613	6.02743	-5.44128	0.000205715	0.00128506	0.0768739
6094	MAU2	-0.409303	6.82585	-5.44135	0.000205695	0.00128506	0.00207229
5454	GSPT1	-0.455167	7.94498	-5.43924	0.000206351	0.00128785	-0.0525767
3227	LHFPL6	-0.660691	3.65517	-5.4385	0.000206582	0.0012887	0.422181
3129	FZD1	-0.672556	4.40404	-5.43773	0.000206823	0.00128961	0.289667
3265	NR2F2	-0.657561	6.58861	-5.43641	0.000207235	0.00129159	0.0167373
3491	TEDC1	-0.635461	5.67098	-5.43536	0.000207565	0.00129305	0.121062
3943	SERINC2	-0.585116	4.73298	-5.42833	0.000209783	0.00130567	0.232355
4096	TICRR	-0.571127	6.34569	-5.42637	0.000210405	0.00130784	0.0217998
1254	KLHL26	-1.02606	4.28498	-5.42586	0.000210567	0.00130786	0.301068
5625	RANBP9	-0.442822	5.77579	-5.42368	0.000211265	0.00131009	0.0829717
4695	FAM53C	-0.51691	6.82341	-5.42292	0.000211506	0.0013104	-0.0286605
4075	GTF2H2C_2	-0.573173	4.34775	-5.4185	0.000212927	0.001318	0.269634
5583	XRCC3	-0.445827	6.55026	-5.41817	0.000213032	0.00131804	0.00444535
4747	MAP3K3	-0.513815	5.57645	-5.41667	0.000213518	0.00132045	0.08391
5135	RBBP7	-0.481537	8.60914	-5.41208	0.000215007	0.00132845	-0.0933886
4320	LYPLA1	-0.551263	6.306	-5.41002	0.00021568	0.0013314	0.00342468
3725	ZBTB2	-0.607516	4.7413	-5.40799	0.000216344	0.00133489	0.184272
2802	NYNRIN	-0.720379	5.15599	-5.4069	0.000216701	0.00133588	0.170995
3696	NUP98	-0.610767	6.83161	-5.4064	0.000216867	0.0013363	-0.0559939
104	N4BP2L1	-2.60499	-0.764824	-5.40603	0.000216988	0.00133644	0.964966
4342	SDCBP	-0.550021	6.44576	-5.40049	0.000218818	0.00134405	-0.0191538
3786	EPN2	-0.600497	5.34372	-5.39646	0.00022016	0.00135047	0.0939996
2659	TTC27	-0.737166	4.79199	-5.39317	0.000221261	0.00135417	0.149997
3796	SUFU	-0.599303	5.40523	-5.38695	0.000223363	0.00136334	0.0688431
5255	MESD	-0.470589	6.10189	-5.38665	0.000223464	0.00136335	-0.0052325
5382	XPO6	-0.461152	7.65263	-5.38535	0.000223904	0.00136542	-0.135587
3679	MSI2	-0.612239	6.13262	-5.38425	0.000224279	0.00136648	-0.0372157
5108	PXN	-0.484037	6.35754	-5.38427	0.000224272	0.00136648	-0.0445977
4245	UTP23	-0.557252	4.50799	-5.38372	0.000224461	0.00136698	0.17272
4841	SELENOT	-0.506716	5.56095	-5.383	0.000224705	0.00136785	0.0390021
5788	KEAP1	-0.430539	6.59542	-5.38225	0.000224961	0.0013688	-0.0752423
4672	MAP4K5	-0.518517	5.31038	-5.37988	0.000225774	0.00137252	0.0722315
945	ROBO2	-1.14774	2.79383	-5.37466	0.000227573	0.00138198	0.519809
2681	ZFYVE21	-0.733974	4.63832	-5.37418	0.000227738	0.00138198	0.148113
3263	SOS2	-0.657639	3.87276	-5.37346	0.000227986	0.00138218	0.301805
3968	TBX18	-0.581885	4.45256	-5.37321	0.000228075	0.00138218	0.187064
1560	KIAA1217	-0.940263	2.51028	-5.37239	0.000228359	0.00138328	0.525421
3949	FZR1	-0.584658	6.93202	-5.36971	0.000229291	0.00138769	-0.118206
4148	ALDH5A1	-0.56607	5.35873	-5.36776	0.000229972	0.00139057	0.0556031
3761	TEAD1	-0.603201	5.8954	-5.36297	0.000231654	0.00140012	-0.0288397
5429	PRKCD	-0.457392	6.02542	-5.36123	0.000232269	0.00140207	-0.0392057
4412	CLPX	-0.542065	5.35322	-5.34921	0.00023656	0.00142471	0.00452078
4086	PPP2CA	-0.572212	7.14193	-5.34552	0.000237895	0.00143021	-0.172481
6277	ARCN1	-0.397252	7.6692	-5.34439	0.000238305	0.00143141	-0.201333
4800	INPPL1	-0.509671	7.78399	-5.34202	0.000239168	0.00143509	-0.205956
3176	GPR27	-0.665901	4.83842	-5.33588	0.000241419	0.00144692	0.0789724
2909	MARK1	-0.704353	4.67241	-5.33474	0.000241838	0.00144784	0.0999937
1476	MTHFS	-0.960524	3.54979	-5.33045	0.000243429	0.00145515	0.298948
2695	CCNT1	-0.73185	5.92107	-5.32938	0.000243825	0.00145557	-0.0919058
2482	FAM91A1	-0.765017	5.85201	-5.32842	0.000244182	0.00145641	-0.0968065
5464	RFK	-0.45442	5.31006	-5.32437	0.000245699	0.00146482	-0.0358101
1965	CALCB	-0.850153	3.91429	-5.32193	0.000246615	0.00146963	0.223407
5806	HNRNPL	-0.42917	9.27997	-5.32084	0.000247026	0.00147111	-0.229091
3450	RPAP1	-0.639469	5.73129	-5.31843	0.000247939	0.00147494	-0.0878465
1429	SEC23IP	-0.973245	5.93301	-5.31778	0.000248187	0.00147577	-0.10406
6256	WASF1	-0.398804	6.60764	-5.31748	0.000248298	0.00147578	-0.181183
3901	DSE	-0.587858	5.39625	-5.31425	0.000249527	0.0014805	-0.0438043
3970	VPS33A	-0.58178	6.24133	-5.31112	0.000250724	0.00148565	-0.142063
85	KLHDC9	-2.83128	0.15846	-5.31049	0.000250966	0.00148644	0.804672
4888	FAM118B	-0.502854	4.30914	-5.30992	0.000251187	0.0014871	0.0883349
5902	CDV3	-0.422598	7.52171	-5.30198	0.000254258	0.00149875	-0.264284
5539	PEPD	-0.44882	6.22189	-5.29964	0.000255168	0.00150217	-0.169155
6166	PJA1	-0.40506	6.11057	-5.3	0.000255029	0.00150217	-0.143312
2050	FOXO1	-0.83389	4.29064	-5.29764	0.000255952	0.00150527	0.0811162
641	ABCG2	-1.3441	1.48232	-5.2926	0.000257933	0.00151451	0.585875
2396	RAI14	-0.779157	6.25135	-5.28949	0.000259166	0.00151918	-0.183787
3776	RANBP2	-0.601394	7.30323	-5.28947	0.000259175	0.00151918	-0.272194
290	SYT14	-1.82302	0.19766	-5.28644	0.000260381	0.00152427	0.759716
3611	SPTB	-0.620817	4.76177	-5.28564	0.000260702	0.00152549	-0.0246565
3521	ZMYM2	-0.631738	5.4523	-5.28333	0.000261626	0.00152959	-0.102041
1942	NCOA1	-0.854444	5.02057	-5.28169	0.000262286	0.0015319	-0.0564272
1215	PRDM8	-1.03921	1.48019	-5.28069	0.000262689	0.00153316	0.558588
5650	COPB1	-0.441051	6.85842	-5.27875	0.000263472	0.00153707	-0.257414
4383	TAF2	-0.545038	5.54239	-5.27793	0.000263802	0.00153803	-0.130172
4469	NAA35	-0.537013	5.29691	-5.27718	0.000264106	0.00153879	-0.0909062
3584	PCNX4	-0.623317	5.45779	-5.27648	0.000264388	0.00153977	-0.0999298
6087	MAP2K1	-0.409874	6.55579	-5.27329	0.000265686	0.00154667	-0.243193
2840	OTUB2	-0.714555	3.55118	-5.26694	0.000268287	0.00155981	0.186343
4810	NEPRO	-0.50891	5.6881	-5.26587	0.000268732	0.00156107	-0.142929
3382	FLCN	-0.6462	4.92109	-5.26067	0.000270884	0.00157021	-0.0624381
4744	ARMC6	-0.514092	6.88651	-5.25976	0.000271265	0.00157174	-0.304471
599	LGR5	-1.38236	2.28918	-5.25576	0.000272936	0.00158008	0.432218
2355	GCN1	-0.785946	8.27467	-5.25464	0.000273408	0.00158146	-0.347791
2476	CAND2	-0.766728	5.25607	-5.25334	0.000273954	0.00158193	-0.114422
3451	NEK4	-0.639466	5.59875	-5.2536	0.000273847	0.00158193	-0.160723
3833	ABHD5	-0.595222	3.84251	-5.25188	0.000274571	0.00158213	0.0766929
4307	CD47	-0.552699	5.50574	-5.25195	0.00027454	0.00158213	-0.161734
4792	BPNT1	-0.51027	5.88642	-5.25078	0.000275036	0.00158325	-0.213094
2290	HOXB5	-0.795929	2.70231	-5.24826	0.000276106	0.00158828	0.257257
6309	NISCH	-0.394522	7.31847	-5.24346	0.000278149	0.00159868	-0.34501
3927	RAB29	-0.586526	5.03168	-5.24284	0.000278417	0.00159954	-0.122587
3075	ZNF644	-0.680968	5.48513	-5.24254	0.000278546	0.00159961	-0.171074
2048	AP1G1	-0.834272	6.42511	-5.24163	0.000278934	0.00160048	-0.280265
4312	SCARB1	-0.552477	7.10346	-5.24131	0.000279071	0.0016006	-0.340416
472	CCKBR	-1.50912	0.310809	-5.23415	0.000282166	0.00161458	0.613424
1644	MINAR1	-0.918161	2.49154	-5.23427	0.000282115	0.00161458	0.274881
3917	LPCAT1	-0.586985	6.81307	-5.23406	0.000282206	0.00161458	-0.326152
4992	ZRANB2	-0.493295	7.25863	-5.23402	0.000282222	0.00161458	-0.36009
5334	TBC1D2B	-0.464281	5.90291	-5.23468	0.000281936	0.00161458	-0.228455
873	ZNF107	-1.18434	3.21778	-5.23281	0.000282752	0.00161693	0.157452
6115	ARPC4	-0.408379	6.1311	-5.2315	0.000283322	0.00161951	-0.269049
5727	HACD3	-0.435114	7.79019	-5.22054	0.000288147	0.00164226	-0.402221
6044	CAB39	-0.41274	5.82446	-5.22067	0.000288089	0.00164226	-0.256079
4923	SFSWAP	-0.500013	6.73986	-5.2112	0.000292329	0.0016633	-0.362628
3758	MON1B	-0.603633	5.88348	-5.20798	0.000293788	0.00166951	-0.281241
2483	IQGAP1	-0.764856	7.07306	-5.20493	0.000295176	0.00167581	-0.387474
4551	TTC5	-0.529058	4.81412	-5.20173	0.000296639	0.00168149	-0.129697
4983	DYM	-0.494308	5.29112	-5.19957	0.000297629	0.0016857	-0.210579
4592	TINF2	-0.525119	4.73004	-5.19416	0.000300129	0.00169774	-0.126691
3549	WASH5P	-0.628344	5.80515	-5.19144	0.000301394	0.00170135	-0.312417
4163	LATS1	-0.564815	5.68431	-5.1915	0.000301366	0.00170135	-0.286821
6281	CAPN15	-0.39687	7.21374	-5.19072	0.000301729	0.00170183	-0.434551
4869	ECT2	-0.504197	6.32174	-5.189	0.000302535	0.00170566	-0.363603
6015	PPP2R5A	-0.415207	5.29674	-5.18755	0.00030321	0.00170806	-0.243071
3302	TUT7	-0.654149	4.30822	-5.1869	0.000303518	0.00170908	-0.0960499
4908	GNL3	-0.501349	7.81865	-5.18607	0.000303909	0.00171057	-0.459634
4056	TLK1	-0.574921	5.39799	-5.17835	0.000307562	0.00172671	-0.267051
5077	ARPIN-AP3S2	-0.486304	4.88556	-5.17813	0.000307665	0.00172671	-0.180778
1999	MTMR9	-0.843224	3.66084	-5.17674	0.00030833	0.00172901	-0.0124872
4942	MRPL19	-0.498118	5.93942	-5.17624	0.000308567	0.00172963	-0.343649
5000	SOD2	-0.492802	7.09177	-5.17532	0.000309005	0.00173066	-0.443784
139	TM6SF2	-2.40983	-0.475174	-5.17443	0.000309435	0.00173235	0.622561
3134	PPIP5K2	-0.671477	5.15528	-5.17263	0.000310297	0.00173517	-0.24226
2082	NEO1	-0.828772	6.25131	-5.17128	0.000310948	0.00173796	-0.368732
4438	PDLIM5	-0.539817	5.3654	-5.16951	0.000311803	0.00174202	-0.287694
2409	SUSD1	-0.777201	2.43442	-5.16614	0.000313433	0.00175041	0.213423
2993	GLMN	-0.69223	4.04789	-5.16461	0.00031418	0.00175386	-0.0817243
4757	DNAJB6	-0.512594	7.23455	-5.16153	0.000315681	0.0017608	-0.479974
280	HBA1	-1.84176	0.768683	-5.1604	0.000316236	0.00176316	0.475858
4120	RAB11FIP4	-0.568957	6.13029	-5.158	0.000317416	0.00176757	-0.386472
1568	DLK2	-0.936276	2.16432	-5.1571	0.000317858	0.0017693	0.241491
4016	F2RL1	-0.57852	4.20316	-5.15505	0.000318869	0.00177348	-0.132915
3466	CEP350	-0.638386	5.60508	-5.15376	0.000319507	0.0017763	-0.348719
554	CMYA5	-1.42132	0.309398	-5.15343	0.000319675	0.00177651	0.500588
6942	TFG	-0.353053	7.1117	-5.15298	0.000319895	0.001777	-0.480227
1368	NCOA2	-0.988387	5.16335	-5.15226	0.000320254	0.00177828	-0.289146
4445	GCC1	-0.539557	5.11101	-5.14947	0.000321646	0.00178354	-0.266764
5439	PLEKHG3	-0.456399	5.57206	-5.1493	0.000321727	0.00178354	-0.327682
1151	IGF1R	-1.05872	6.58035	-5.14701	0.000322873	0.00178916	-0.453222
3781	KIF11	-0.60123	6.80098	-5.14596	0.0003234	0.00179135	-0.46744
3529	AVL9	-0.630725	5.55927	-5.14539	0.000323688	0.00179193	-0.334699
1648	ERC1	-0.917409	5.51043	-5.14483	0.000323972	0.00179233	-0.344759
5417	NUDT21	-0.458512	7.0328	-5.14248	0.000325153	0.00179667	-0.489694
3187	DUSP7	-0.664647	5.38812	-5.14128	0.000325763	0.00179931	-0.334219
5035	XPO5	-0.490249	7.45852	-5.13165	0.000330673	0.00182125	-0.540263
1622	SMAD9	-0.923563	4.77881	-5.13118	0.000330915	0.00182184	-0.243844
4745	LRRC42	-0.514047	5.35947	-5.12982	0.000331615	0.00182496	-0.324173
1842	PRORP	-0.877825	4.47752	-5.12288	0.000335214	0.00184327	-0.208622
4517	SRRT	-0.532328	8.26159	-5.12178	0.000335791	0.00184569	-0.564774
3470	NGDN	-0.638036	5.35922	-5.11651	0.000338557	0.00185922	-0.360018
4161	HLX	-0.565078	3.71638	-5.11605	0.000338799	0.00185922	-0.0864633
4504	EMC10	-0.533181	7.44926	-5.1141	0.000339827	0.00186336	-0.564977
4565	PLCB3	-0.527342	6.13994	-5.11373	0.000340023	0.00186368	-0.461529
3999	CKAP2L	-0.579655	4.6668	-5.11068	0.000341644	0.00187171	-0.260796
4004	LMNB2	-0.57923	8.97339	-5.11046	0.000341764	0.00187171	-0.575149
6735	PI4KB	-0.366877	7.08776	-5.10944	0.000342303	0.00187316	-0.552992
5610	RBFOX2	-0.443751	7.34727	-5.10334	0.000345575	0.00188802	-0.575942
4139	SAMHD1	-0.567092	5.93235	-5.10237	0.000346096	0.00189011	-0.469808
412	FOXP1	-1.59528	3.82851	-5.1008	0.000346946	0.0018939	-0.143904
6364	GART	-0.390816	7.79003	-5.10057	0.000347069	0.0018939	-0.597426
1112	MED12L	-1.06743	3.53785	-5.09274	0.000351333	0.00191103	-0.143025
4345	TMCO3	-0.549743	4.24131	-5.09224	0.00035161	0.00191177	-0.226645
3770	ALKBH1	-0.601892	4.08567	-5.08846	0.000353693	0.00192006	-0.217878
5618	WDR62	-0.443294	6.38203	-5.08844	0.000353699	0.00192006	-0.54536
4961	DDX19A	-0.496086	6.74177	-5.08786	0.000354021	0.00192104	-0.562415
1836	GLYCTK	-0.878741	2.94324	-5.08596	0.000355071	0.00192443	-0.0144952
4542	YTHDF1	-0.529437	6.13589	-5.08599	0.000355059	0.00192443	-0.514713
5033	HIGD1A	-0.490304	6.44193	-5.08606	0.000355017	0.00192443	-0.536806
3737	MARCHF8	-0.606551	4.91917	-5.08521	0.000355489	0.00192593	-0.353121
4150	YTHDC1	-0.565975	6.5024	-5.08301	0.00035671	0.00192947	-0.552921
5908	MKLN1	-0.422259	5.60047	-5.08254	0.000356972	0.00193012	-0.45259
679	FOXQ1	-1.30877	0.169423	-5.0818	0.000357388	0.0019316	0.347377
528	EPCAM	-1.45455	0.468445	-5.08089	0.000357898	0.00193255	0.384086
2683	PTP4A2	-0.733533	7.23939	-5.08114	0.000357756	0.00193255	-0.605641
5138	PPP1R8	-0.481341	6.43784	-5.08072	0.000357991	0.00193255	-0.54509
6259	PSMD2	-0.398605	8.46449	-5.08012	0.000358328	0.00193284	-0.631885
1123	ARID4A	-1.0637	4.08261	-5.07875	0.000359095	0.0019358	-0.208031
4772	NVL	-0.511841	6.02142	-5.07747	0.000359814	0.00193701	-0.496208
5679	PPP2R5C	-0.438901	6.64564	-5.07657	0.000360317	0.00193895	-0.564071
2247	RAP2C	-0.802648	5.55306	-5.07278	0.000362458	0.00194816	-0.453898
6860	TARDBP	-0.357609	7.78757	-5.07237	0.000362695	0.00194866	-0.647117
942	PARP9	-1.14927	1.25621	-5.07161	0.000363127	0.00195021	0.266617
3199	HEYL	-0.662982	3.66348	-5.0706	0.000363698	0.00195173	-0.182922
3783	KDM3A	-0.6008	5.47776	-5.07079	0.000363592	0.00195173	-0.45021
2279	DCAF4	-0.797845	4.40305	-5.06931	0.000364435	0.00195415	-0.269669
4174	HOXA13	-0.563666	5.02574	-5.06455	0.000367153	0.00196485	-0.402889
5323	GEMIN4	-0.465242	6.95515	-5.06369	0.000367653	0.00196598	-0.620911
2061	ARNT2	-0.832265	3.94018	-5.06225	0.000368479	0.00196962	-0.20675
6104	HSP90AB1	-0.409056	10.641	-5.05638	0.000371879	0.00198311	-0.644067
536	FGD4	-1.44703	1.60916	-5.05558	0.000372348	0.00198337	0.140986
3018	HERC5	-0.688513	4.29214	-5.05515	0.000372597	0.00198383	-0.334557
4481	SRSF4	-0.535727	7.42338	-5.05118	0.000374923	0.00199543	-0.667111
1911	GPD2	-0.86178	4.87558	-5.05081	0.000375139	0.0019958	-0.389422
4005	ATP7B	-0.579209	5.09789	-5.04997	0.000375632	0.00199764	-0.435205
5557	CD276	-0.447438	7.18723	-5.04948	0.000375918	0.00199778	-0.651928
4472	LRIG3	-0.536515	4.92265	-5.04414	0.000379082	0.00201048	-0.404038
6871	NCAPH	-0.357187	6.83055	-5.04417	0.000379061	0.00201048	-0.637582
4546	LAMA3	-0.529174	5.24806	-5.04239	0.00038012	0.00201441	-0.465701
31	CT45A10	-4.04088	-2.2244	-5.03775	0.000382895	0.00202478	0.434929
6073	CDC20	-0.410744	7.63044	-5.03292	0.000385808	0.00203741	-0.709555
6185	VIM	-0.403869	9.10032	-5.03306	0.000385721	0.00203741	-0.704361
2845	SFMBT1	-0.713736	4.35925	-5.03151	0.000386664	0.00203955	-0.346934
6508	SLC27A4	-0.381406	6.55833	-5.0283	0.000388613	0.00204507	-0.657262
5701	EIF3I	-0.437044	8.35098	-5.02776	0.000388949	0.00204604	-0.720843
3607	NOP2	-0.621112	7.2303	-5.02745	0.000389137	0.00204624	-0.702785
2395	URB1	-0.779259	6.29666	-5.02669	0.000389602	0.0020479	-0.616889
1180	CCDC80	-1.05099	2.98923	-5.0247	0.000390817	0.00205253	-0.0886591
1448	CYP2J2	-0.968833	1.61218	-5.02296	0.00039189	0.00205674	0.13655
1887	EPHA4	-0.865202	4.46911	-5.02117	0.000392988	0.00206171	-0.374397
7113	PBX2	-0.343496	7.18592	-5.02011	0.000393645	0.00206436	-0.702268
6237	RCC1	-0.400271	7.97765	-5.01948	0.000394035	0.00206561	-0.735195
1739	FLI1	-0.897565	2.58987	-5.01866	0.00039454	0.00206636	-0.0124754
602	ZNF701	-1.37956	1.32305	-5.01646	0.000395912	0.00207225	0.154052
2209	KAT6A	-0.809883	6.21433	-5.01379	0.000397577	0.00208016	-0.638193
3864	CCDC86	-0.591643	7.27761	-5.01298	0.000398083	0.00208201	-0.733572
2562	CXADR	-0.752214	4.68212	-5.01171	0.000398874	0.00208481	-0.443957
5173	KDM2B	-0.478461	6.56912	-5.01069	0.000399518	0.0020863	-0.67743
5491	ATN1	-0.451902	7.12528	-5.00961	0.000400196	0.00208824	-0.723021
6409	LUC7L2	-0.388334	7.64613	-5.00641	0.000402214	0.00209555	-0.752417
979	TRIM5	-1.13048	1.89232	-5.00119	0.000405532	0.00211041	0.0522074
2979	TMEM135	-0.694584	4.48313	-4.99947	0.000406629	0.00211369	-0.40316
2955	SFMBT2	-0.698564	5.01478	-4.99835	0.000407347	0.00211662	-0.513202
5265	DCAF12	-0.470075	6.32972	-4.99679	0.000408349	0.00212101	-0.672996
4358	CCDC93	-0.547961	5.69543	-4.99652	0.000408523	0.00212111	-0.612671
1252	EEA1	-1.02705	4.44125	-4.99598	0.00040887	0.00212169	-0.436569
242	TNFAIP2	-1.93573	-0.376193	-4.99423	0.000409996	0.00212632	0.344013
5172	DPP3	-0.478535	5.37371	-4.99176	0.000411592	0.00213215	-0.559326
7274	SRSF6	-0.334071	8.22297	-4.99181	0.000411565	0.00213215	-0.780946
117	HAS2	-2.51099	-0.359726	-4.99063	0.000412327	0.00213514	0.366104
988	ZNF134	-1.12696	3.51527	-4.99024	0.000412584	0.00213567	-0.288499
4336	RHPN2	-0.55022	4.95644	-4.98417	0.000416544	0.0021537	-0.534664
3150	ORAI2	-0.670096	5.31257	-4.9836	0.000416923	0.00215484	-0.565428
3198	OLIG2	-0.663104	3.14993	-4.98307	0.000417269	0.00215581	-0.239509
2888	EGLN1	-0.706535	6.48997	-4.98257	0.000417597	0.00215669	-0.706
2072	MCF2L	-0.829888	3.53515	-4.98143	0.000418346	0.0021594	-0.289963
5995	CTPS1	-0.416869	7.58899	-4.98129	0.000418441	0.0021594	-0.791443
5714	SNW1	-0.436059	6.43167	-4.98066	0.000418855	0.00216072	-0.704911
4210	ARL5A	-0.560261	5.49377	-4.97968	0.000419501	0.00216323	-0.613791
5785	SLC35A4	-0.431192	7.16115	-4.97939	0.000419697	0.00216342	-0.77415
4209	TIMM17A	-0.560277	6.37782	-4.97867	0.000420171	0.00216435	-0.713595
2541	VEZF1	-0.756739	4.93253	-4.97025	0.00042579	0.00218902	-0.544011
1308	FAM83G	-1.00562	3.78164	-4.96836	0.000427062	0.00219473	-0.366918
5398	RACGAP1	-0.459586	6.5508	-4.96361	0.000430277	0.00220875	-0.751011
4147	TBX3	-0.566124	5.98587	-4.96097	0.000432073	0.00221629	-0.697582
555	IL20RB	-1.42119	0.049021	-4.95977	0.000432889	0.00221815	0.191538
3844	SWAP70	-0.594357	5.1825	-4.95942	0.000433133	0.00221838	-0.597848
2254	DERPC	-0.801786	4.62046	-4.95724	0.000434627	0.00222341	-0.50166
2615	VPS50	-0.744986	3.85262	-4.95679	0.000434934	0.00222341	-0.40014
4410	FAM120A	-0.542263	7.50633	-4.9556	0.00043575	0.00222591	-0.830893
3560	BEX3	-0.625167	8.26125	-4.95394	0.000436896	0.00222925	-0.842245
2403	SMAD5	-0.777797	6.18387	-4.95308	0.000437488	0.00223144	-0.725501
6208	MLLT1	-0.402286	7.17382	-4.95251	0.000437883	0.00223261	-0.820571
2853	BRWD3	-0.712647	4.98551	-4.95046	0.000439309	0.0022382	-0.594008
1084	RUNX1T1	-1.08007	3.36723	-4.9473	0.000441505	0.00224855	-0.301539
4010	PAK1IP1	-0.579087	5.01438	-4.94437	0.000443556	0.00225801	-0.612082
5673	MAP2K4	-0.439375	5.26292	-4.94394	0.000443861	0.00225801	-0.635612
3952	KIF5C	-0.584455	4.0456	-4.94287	0.000444611	0.00226098	-0.448162
4313	SF1	-0.552436	8.40175	-4.94209	0.000445161	0.00226208	-0.860843
653	OXGR1	-1.33402	-0.410155	-4.94154	0.00044555	0.00226239	0.240572
4960	ZBTB7A	-0.496098	5.57353	-4.94153	0.000445554	0.00226239	-0.70183
3175	CAPZA2	-0.666021	5.72611	-4.94117	0.000445805	0.00226282	-0.686482
5215	EIF4E	-0.474669	6.28089	-4.93893	0.000447394	0.00227003	-0.770571
5200	TRIM4	-0.476139	4.981	-4.93642	0.000449168	0.00227819	-0.584316
4593	TAF3	-0.525097	4.91144	-4.93567	0.000449707	0.00228007	-0.603188
5736	ZBTB47	-0.434818	4.89565	-4.93411	0.000450813	0.0022829	-0.598428
6857	CNOT3	-0.3577	7.26978	-4.933	0.000451608	0.00228512	-0.859491
1693	TNRC6A	-0.907415	6.12941	-4.93215	0.000452215	0.00228605	-0.764057
3145	MBIP	-0.670648	4.05659	-4.93213	0.000452232	0.00228605	-0.448429
1651	GAPVD1	-0.91657	6.35963	-4.93084	0.000453153	0.002289	-0.795439
2556	FOXO3B	-0.753462	4.50683	-4.93087	0.000453131	0.002289	-0.557618
4726	GPATCH8	-0.515389	6.41278	-4.93004	0.000453733	0.00229023	-0.792321
1156	AP3B2	-1.05724	1.85323	-4.92902	0.000454463	0.00229306	-0.0337178
3203	NES	-0.662648	3.523	-4.92546	0.000457033	0.00230176	-0.380974
1889	TBC1D24	-0.865053	4.93944	-4.92054	0.000460612	0.00231674	-0.636535
3760	CAPRIN1	-0.603277	8.24916	-4.92043	0.00046069	0.00231674	-0.898174
2773	AP1G2	-0.723919	5.89416	-4.91992	0.000461065	0.00231734	-0.738186
5145	SLC39A14	-0.480546	6.94423	-4.91712	0.000463112	0.00232548	-0.864251
3045	PIP4K2B	-0.685609	6.25549	-4.91402	0.000465396	0.00233522	-0.795219
6504	YKT6	-0.381522	7.18865	-4.91305	0.000466112	0.00233795	-0.889121
2228	CHDH	-0.806487	5.37117	-4.91159	0.000467191	0.00234007	-0.686544
2704	TENM3	-0.731167	5.30101	-4.91199	0.000466894	0.00234007	-0.692054
3166	DPH2	-0.667693	6.14622	-4.91153	0.000467235	0.00234007	-0.812321
5161	PUM3	-0.479652	5.33225	-4.91201	0.000466879	0.00234007	-0.706979
5271	DONSON	-0.469564	5.73184	-4.90986	0.000468475	0.00234462	-0.748464
1531	ZNF614	-0.948038	3.90847	-4.90891	0.000469183	0.0023473	-0.476118
6293	NFX1	-0.395376	6.02671	-4.9067	0.000470829	0.00235466	-0.790764
1736	YJEFN3	-0.898006	3.89055	-4.90504	0.000472076	0.00236003	-0.486717
3845	PPARG	-0.594296	4.63986	-4.90354	0.000473199	0.00236391	-0.603297
3531	OSGIN2	-0.630572	3.99088	-4.90197	0.000474382	0.00236808	-0.50102
5314	MED17	-0.466003	5.13046	-4.90218	0.000474219	0.00236808	-0.701397
4191	CDC73	-0.562194	5.74211	-4.90149	0.000474744	0.00236901	-0.76938
2754	EAF1	-0.725667	5.47729	-4.90059	0.000475419	0.00236961	-0.73949
3196	KCNC1	-0.663346	3.28494	-4.9004	0.00047556	0.00236961	-0.363551
508	DTX3L	-1.46985	1.74926	-4.89493	0.00047971	0.00238941	-0.0779872
1161	CCDC78	-1.05472	3.53225	-4.8942	0.000480271	0.00239102	-0.418597
4563	TDP2	-0.527631	5.29721	-4.89375	0.000480609	0.00239102	-0.724001
3173	SLC1A3	-0.666256	5.39865	-4.8905	0.000483104	0.00240049	-0.762008
1362	NAV1	-0.989653	4.92467	-4.88566	0.000486828	0.00241601	-0.67714
4676	NDST1	-0.518338	6.87614	-4.88414	0.000488006	0.00242009	-0.913233
1770	CTDSPL2	-0.8911	5.32083	-4.88345	0.000488548	0.00242189	-0.728273
3878	SNIP1	-0.590629	4.34786	-4.88212	0.000489576	0.00242522	-0.609593
4690	STT3B	-0.51705	7.09675	-4.88004	0.000491202	0.00243239	-0.934122
429	LUZP1	-1.56739	0.0581352	-4.87941	0.000491694	0.00243305	0.071007
3976	ATP11B	-0.581475	5.81171	-4.87857	0.000492349	0.00243541	-0.81825
5103	CCDC77	-0.484389	4.66265	-4.87391	0.000496013	0.00245174	-0.669301
4931	SLC37A3	-0.499182	6.06051	-4.87233	0.000497262	0.00245575	-0.858888
1262	NOTCH2	-1.02501	7.39166	-4.86832	0.00050045	0.00246829	-0.963871
4675	PML	-0.518375	5.62467	-4.86792	0.000500768	0.00246896	-0.804229
5438	ZNF410	-0.456742	5.15374	-4.86534	0.000502832	0.00247824	-0.73282
3430	LINS1	-0.641452	3.71669	-4.86423	0.000503722	0.00248173	-0.523203
4098	PIKFYVE	-0.570704	5.34116	-4.86199	0.000505523	0.0024897	-0.792162
1472	UBASH3B	-0.961249	3.43712	-4.86146	0.000505948	0.00249089	-0.475645
4416	TUBGCP3	-0.541805	4.87031	-4.85935	0.000507647	0.00249654	-0.711358
6018	ARF3	-0.415164	7.92156	-4.8559	0.000510451	0.00250761	-1.00628
6019	RBM6	-0.415092	6.38654	-4.85449	0.0005116	0.00251144	-0.91671
1469	SYT9	-0.962015	1.53881	-4.8538	0.000512161	0.00251238	-0.117067
3966	PAWR	-0.582128	5.92837	-4.85137	0.000514146	0.00251861	-0.875505
4457	AHSA1	-0.538308	7.51016	-4.8492	0.000515931	0.0025254	-1.00483
3592	GMIP	-0.622731	4.31326	-4.84821	0.000516743	0.00252665	-0.660972
3660	PIGA	-0.61516	4.36417	-4.84695	0.000517782	0.00253016	-0.667961
5116	ABTB2	-0.483193	4.52171	-4.84574	0.000518787	0.00253199	-0.698006
2917	ARHGEF3	-0.703519	3.80109	-4.84401	0.000520223	0.00253637	-0.572278
6013	DZIP1	-0.415268	6.23974	-4.84309	0.000520983	0.00253916	-0.914926
262	GPRASP1	-1.88352	0.222944	-4.84132	0.000522459	0.00254389	0.046744
6286	UBE2O	-0.396278	7.20146	-4.83917	0.000524251	0.00255143	-1.00716
3312	IDE	-0.653295	5.5085	-4.83794	0.000525283	0.00255462	-0.856998
2184	COL5A2	-0.81264	3.08787	-4.83657	0.000526432	0.00255838	-0.42812
3052	ZNF561	-0.684351	4.67087	-4.83446	0.000528209	0.00256518	-0.735527
3020	PGAM5	-0.688396	7.31763	-4.83338	0.000529124	0.00256871	-1.02903
3448	DLX1	-0.639603	4.709	-4.83291	0.000529519	0.00256971	-0.726897
3241	CPNE8	-0.659429	3.51741	-4.83108	0.000531071	0.00257431	-0.526409
4128	MCM9	-0.568081	4.65579	-4.82711	0.000534452	0.0025835	-0.749046
2422	NFATC3	-0.775235	5.77742	-4.82565	0.000535696	0.00258768	-0.905776
4057	ABCE1	-0.574592	7.13481	-4.82055	0.000540084	0.00260609	-1.04171
3597	PIAS4	-0.621941	5.84895	-4.81585	0.00054416	0.00262018	-0.922909
3902	YES1	-0.587809	5.43466	-4.816	0.000544024	0.00262018	-0.875347
4982	TOPBP1	-0.494421	6.65062	-4.81603	0.000544004	0.00262018	-1.00088
4632	DENR	-0.522073	7.1719	-4.81528	0.000544657	0.00262155	-1.04636
3036	SLC30A1	-0.686838	4.53097	-4.81291	0.000546727	0.00262881	-0.756482
5286	CWC22	-0.468125	4.97015	-4.81168	0.000547799	0.00263304	-0.819361
1031	WNK4	-1.10059	1.47399	-4.8091	0.000550067	0.00263944	-0.21923
1813	ADAMTS9	-0.882915	2.97993	-4.80927	0.000549917	0.00263944	-0.434728
5921	CALD1	-0.421729	5.95259	-4.80871	0.000550411	0.00263999	-0.94817
2392	BCL6B	-0.779936	3.46883	-4.80684	0.000552064	0.00264605	-0.589862
2905	MCPH1	-0.704682	4.24961	-4.80522	0.000553496	0.00265181	-0.715679
295	SP140L	-1.81171	0.278894	-4.80464	0.000554012	0.00265258	-0.0247562
4821	CSK	-0.507802	7.47825	-4.80395	0.000554623	0.00265414	-1.08163
4620	CEP78	-0.523145	5.94592	-4.80112	0.000557142	0.00266288	-0.954503
5463	BAG1	-0.454458	5.91437	-4.80124	0.000557036	0.00266288	-0.963971
3400	GSKIP	-0.644604	3.70638	-4.79958	0.000558513	0.00266809	-0.626148
643	OCLN	-1.3429	4.68917	-4.79845	0.000559531	0.00267098	-0.805122
2271	ZMIZ1	-0.799433	5.98247	-4.79816	0.000559788	0.00267098	-0.96191
6670	CDCA8	-0.371049	6.41623	-4.79812	0.00055982	0.00267098	-1.01613
7121	IARS2	-0.343113	7.83449	-4.79599	0.000561733	0.00267917	-1.10479
3380	FBXO21	-0.646632	5.09006	-4.79456	0.000563022	0.00268344	-0.847708
5105	TSPAN3	-0.48433	8.10876	-4.78772	0.000569235	0.0027121	-1.12129
2211	WNT9A	-0.809613	1.83383	-4.784	0.000572638	0.0027264	-0.345426
3006	KRBA1	-0.690307	4.14606	-4.78325	0.000573327	0.00272872	-0.759228
2611	HIPK1	-0.745772	6.09911	-4.78188	0.00057459	0.00273378	-1.01473
991	ARNTL	-1.1248	2.45687	-4.7794	0.000576878	0.00274179	-0.401899
4545	GRTP1	-0.52919	3.69676	-4.77765	0.000578502	0.00274854	-0.660975
675	PAMR1	-1.31351	-0.142668	-4.77644	0.000579628	0.00275197	-0.0548969
1768	IL6ST	-0.891519	5.39444	-4.77295	0.000582882	0.00276452	-0.939009
7171	RPA1	-0.340063	7.67907	-4.77233	0.000583468	0.00276633	-1.14222
1323	GBX1	-1.00077	2.11029	-4.77105	0.000584668	0.00277106	-0.379728
6430	BICD2	-0.386851	6.27434	-4.76898	0.000586611	0.00277736	-1.06053
5129	AKT3	-0.482245	6.00622	-4.76583	0.000589588	0.00278951	-1.01454
6183	NOL8	-0.404082	5.91674	-4.76484	0.000590524	0.00279297	-1.02408
2542	POLR1A	-0.756686	7.12035	-4.75696	0.000598048	0.00282266	-1.13844
1138	PIK3C2A	-1.06126	5.87811	-4.75665	0.000598354	0.00282313	-1.02792
1595	HERC2P2	-0.931577	2.34451	-4.74971	0.000605067	0.00284788	-0.491341
939	ZNF619	-1.1505	2.36283	-4.74327	0.000611369	0.00286869	-0.443362
1438	FAM76A	-0.970749	3.55203	-4.74282	0.000611809	0.00286869	-0.688903
3905	RARA	-0.587691	4.99465	-4.74304	0.0006116	0.00286869	-0.942711
4311	DBF4	-0.552539	5.27843	-4.74316	0.000611473	0.00286869	-0.968504
4783	PNMA6A	-0.510793	4.78472	-4.74229	0.000612335	0.00286925	-0.89512
6544	KIFBP	-0.378883	5.7022	-4.74183	0.000612785	0.00287029	-1.0251
5268	CAPN1	-0.469986	7.10316	-4.74025	0.000614345	0.00287661	-1.15958
3264	HOXB8	-0.657606	4.21315	-4.7391	0.000615484	0.00288095	-0.809371
6608	APLP2	-0.374254	9.02632	-4.73855	0.000616028	0.0028825	-1.19399
5122	JKAMP	-0.482563	4.39526	-4.738	0.000616579	0.00288409	-0.847066
5585	PSMD6	-0.445793	7.08101	-4.73778	0.000616801	0.00288413	-1.17039
6522	CCT7	-0.380474	9.60437	-4.73744	0.000617131	0.00288452	-1.18881
3571	TRAF3IP1	-0.624318	5.30416	-4.73666	0.000617906	0.00288597	-0.990125
5412	GRB2	-0.458806	7.28406	-4.73443	0.000620139	0.00289377	-1.1891
6174	ZNF335	-0.404752	5.55558	-4.73276	0.000621807	0.00290056	-1.03962
6531	ASXL1	-0.37973	7.10652	-4.73043	0.000624143	0.00291045	-1.19557
2830	TFRC	-0.716923	7.55928	-4.72711	0.000627489	0.0029248	-1.21722
4994	TSPAN9	-0.493147	4.98727	-4.72696	0.000627649	0.0029248	-0.955032
5345	POLR3F	-0.463628	4.22395	-4.7259	0.000628714	0.00292775	-0.853181
6602	UBAP2	-0.374441	6.22613	-4.72591	0.000628703	0.00292775	-1.12426
5044	LRR1	-0.489703	4.68488	-4.7245	0.000630134	0.00293236	-0.911151
4272	PTPN3	-0.554912	4.6739	-4.72314	0.000631519	0.00293649	-0.921655
5722	HS2ST1	-0.435425	6.18218	-4.72278	0.000631886	0.00293649	-1.12048
5660	HMG20A	-0.440273	6.29855	-4.72085	0.000633857	0.00294363	-1.12027
825	COL7A1	-1.21061	3.87295	-4.72046	0.000634253	0.00294437	-0.805056
3081	ZNF778	-0.680381	4.87577	-4.71966	0.000635076	0.0029453	-0.97363
4523	TGFBRAP1	-0.53181	5.49558	-4.7176	0.000637192	0.00295307	-1.05707
2621	SEC24A	-0.74333	4.95711	-4.71707	0.000637738	0.00295358	-0.990226
269	GPR75	-1.8702	-0.233604	-4.71655	0.000638267	0.00295503	-0.164708
2839	ATXN1	-0.715632	4.23093	-4.71262	0.000642328	0.00297079	-0.887277
5834	CLUH	-0.426452	8.24911	-4.71275	0.000642201	0.00297079	-1.24593
2932	PKNOX1	-0.701956	4.53979	-4.71128	0.000643725	0.00297333	-0.917594
4141	PCID2	-0.566903	4.51131	-4.70919	0.000645901	0.0029802	-0.90769
1661	VAV1	-0.915394	2.69844	-4.70873	0.000646376	0.00298039	-0.58017
952	IFI27L2	-1.14398	2.45048	-4.70849	0.000646622	0.00298051	-0.474513
1124	ADCYAP1R1	-1.06368	3.17614	-4.70752	0.000647643	0.00298421	-0.633534
4842	NCDN	-0.506676	6.70023	-4.70702	0.00064816	0.00298511	-1.19899
5551	PEX26	-0.447918	6.40243	-4.7067	0.000648497	0.00298511	-1.17778
4306	PRPF8	-0.552701	9.50211	-4.70355	0.000651804	0.00299627	-1.24712
879	ZNF235	-1.18081	2.01783	-4.70136	0.000654116	0.00300182	-0.45152
6197	FOXG1	-0.403212	5.66265	-4.70043	0.000655101	0.00300533	-1.09563
7506	PAICS	-0.317584	8.83623	-4.70018	0.000655361	0.00300551	-1.26153
3555	ZNF620	-0.626528	3.96395	-4.69735	0.000658373	0.00301728	-0.851714
4668	SMAD4	-0.518991	5.16387	-4.69705	0.000658692	0.00301773	-1.03013
4735	ACP2	-0.514849	5.25033	-4.69527	0.000660585	0.00302131	-1.0353
5004	POM121C	-0.492636	7.3961	-4.69454	0.00066136	0.00302383	-1.26628
874	UNCX	-1.18343	2.08118	-4.69319	0.000662805	0.00302942	-0.400033
5213	PRPF40A	-0.474888	7.19251	-4.69198	0.000664107	0.00303333	-1.25309
1342	TMEM63C	-0.995521	3.32739	-4.69155	0.000664573	0.00303343	-0.723885
3620	SLC2A1	-0.619954	6.07188	-4.69158	0.000664541	0.00303343	-1.13893
2470	HCFC2	-0.768516	3.11102	-4.68624	0.000670302	0.0030567	-0.719918
3802	RC3H2	-0.59884	5.70472	-4.68493	0.000671719	0.00306193	-1.13747
4281	DOP1A	-0.554546	4.39197	-4.6844	0.000672296	0.00306353	-0.958678
6033	CCNA2	-0.413601	6.98375	-4.6813	0.000675679	0.00307689	-1.26071
3139	DLX2	-0.670924	5.7923	-4.6787	0.000678533	0.00308781	-1.13429
3280	THUMPD1	-0.656235	5.43348	-4.67674	0.000680685	0.00309657	-1.10842
1614	BTBD7	-0.926101	4.83798	-4.67636	0.000681102	0.00309743	-1.02359
5176	TBL2	-0.478265	5.8969	-4.6741	0.000683606	0.00310466	-1.16156
5661	KNSTRN	-0.440265	5.51258	-4.67344	0.000684327	0.00310586	-1.12733
2385	CENPE	-0.78081	5.8827	-4.67254	0.000685332	0.00310915	-1.16785
5965	ZDHHC3	-0.418418	6.27833	-4.67225	0.000685652	0.00310915	-1.21254
1101	SEMA6A	-1.07311	5.28411	-4.67078	0.000687286	0.00311513	-1.08617
2598	NKX2-4	-0.748603	3.39123	-4.66762	0.000690813	0.00312799	-0.798426
5144	EXT1	-0.480591	5.37779	-4.66723	0.000691246	0.00312891	-1.10786
3251	CHORDC1	-0.658998	6.3329	-4.66652	0.000692041	0.00313146	-1.24153
1029	RFX6	-1.1019	0.929232	-4.66617	0.000692435	0.0031322	-0.421662
3570	ATL3	-0.624447	4.93788	-4.66545	0.00069325	0.00313484	-1.04645
4785	TRAK1	-0.5107	6.10462	-4.66431	0.000694526	0.00313771	-1.20757
6081	CPOX	-0.410011	6.149	-4.66427	0.000694577	0.00313771	-1.21229
4112	LIMK2	-0.56976	4.68751	-4.66282	0.000696204	0.00314402	-1.01536
3285	PELI1	-0.655781	4.35414	-4.66122	0.000698018	0.00315116	-0.979354
5771	DDX21	-0.432309	8.54014	-4.65894	0.000700605	0.00316075	-1.33479
3726	LBR	-0.607506	7.58316	-4.65815	0.000701496	0.00316266	-1.33116
2634	NR6A1	-0.740497	4.70584	-4.65638	0.000703511	0.00316919	-1.06556
6674	NOC4L	-0.370876	6.40065	-4.65233	0.000708154	0.00318634	-1.26003
4038	ENGASE	-0.576835	6.05927	-4.65136	0.000709268	0.00318868	-1.22157
7584	PLS3	-0.312887	9.68616	-4.65126	0.000709377	0.00318868	-1.33546
594	PTPN6	-1.38558	1.24967	-4.64969	0.000711191	0.00319578	-0.392652
1076	L3MBTL4	-1.08201	0.953911	-4.64472	0.000716951	0.00321757	-0.385418
3162	NBPF19	-0.669097	5.434	-4.64469	0.000716988	0.00321757	-1.17758
6548	DLST	-0.378615	7.13545	-4.64389	0.000717919	0.00322068	-1.3262
5822	ZNF207	-0.427366	7.70882	-4.63909	0.000723536	0.00324267	-1.3694
3143	CHSY1	-0.670724	5.39633	-4.63866	0.000724046	0.00324389	-1.16623
5039	IRF2BPL	-0.489984	6.12697	-4.63826	0.000724506	0.00324488	-1.23509
5316	TMEM39B	-0.465787	4.76202	-4.63476	0.000728647	0.00326128	-1.07119
4884	SRSF9	-0.503433	8.56476	-4.63416	0.000729356	0.00326337	-1.37795
4896	FECH	-0.50255	5.68724	-4.63219	0.000731689	0.00327166	-1.1993
3689	SPTY2D1	-0.611583	4.9412	-4.63066	0.000733508	0.00327872	-1.13091
2137	FRS2	-0.822074	3.96279	-4.62971	0.00073465	0.00328166	-0.983421
3852	NLN	-0.593692	5.49481	-4.62845	0.000736149	0.00328512	-1.18874
3619	DACT3	-0.620142	2.98543	-4.62704	0.000737845	0.00328945	-0.778799
4497	VEZT	-0.533523	5.57428	-4.62415	0.000741322	0.00330062	-1.20537
2962	CARMIL2	-0.69748	4.50665	-4.62392	0.00074159	0.00330073	-1.04478
3346	CBX6	-0.650333	7.8825	-4.62013	0.000746184	0.00331792	-1.40364
4159	IQSEC1	-0.565123	6.23689	-4.61956	0.000746866	0.00331987	-1.29273
3998	TCAF1	-0.579808	7.05171	-4.61884	0.00074775	0.00332162	-1.36517
448	XPO4	-1.53957	-0.431973	-4.61721	0.000749733	0.00332934	-0.310578
4030	CHD3	-0.577512	7.41735	-4.61502	0.000752412	0.00333688	-1.39614
1095	STARD13	-1.07613	2.49547	-4.61412	0.000753507	0.00334064	-0.708622
2345	INTS6	-0.788687	4.21888	-4.61361	0.000754137	0.00334235	-1.03903
2764	FNDC3A	-0.72467	5.20935	-4.61182	0.000756344	0.00334995	-1.1781
2431	SLC6A6	-0.774248	5.38141	-4.61138	0.000756882	0.00335015	-1.2506
4289	CD2AP	-0.553807	5.64436	-4.6114	0.000756854	0.00335015	-1.25454
6184	DHX29	-0.403995	5.4011	-4.61028	0.000758238	0.00335506	-1.21305
2173	ZNF148	-0.814553	4.85156	-4.60681	0.00076253	0.00336966	-1.14758
2427	SLC41A2	-0.775029	2.79122	-4.6054	0.000764291	0.00337427	-0.812316
1629	SLC10A7	-0.92128	3.209	-4.60322	0.000767003	0.00338392	-0.849743
3308	ZMPSTE24	-0.65373	5.76583	-4.60076	0.000770083	0.00339311	-1.28188
4510	MAPK7	-0.532804	4.70688	-4.59914	0.000772124	0.0033999	-1.13143
826	DPF3	-1.20949	2.64878	-4.59872	0.000772653	0.00340002	-0.781404
4230	OSBPL11	-0.558285	5.23354	-4.59874	0.000772624	0.00340002	-1.22004
1666	LIMD1	-0.912897	5.98124	-4.59734	0.000774393	0.00340547	-1.31872
3567	PROSER1	-0.624778	6.20636	-4.59698	0.000774841	0.00340635	-1.32649
3213	STAC2	-0.662028	2.61995	-4.5966	0.000775328	0.00340738	-0.739546
4480	FARP2	-0.535742	5.80306	-4.59593	0.00077617	0.00340888	-1.28992
4537	ZNRF2	-0.529641	3.45192	-4.59154	0.000781744	0.00343004	-0.960835
1427	VILL	-0.974529	2.13637	-4.59086	0.000782617	0.00343276	-0.651114
902	CCNT2	-1.17062	4.27168	-4.5906	0.000782945	0.00343309	-1.08043
5535	TRIM32	-0.44907	4.88899	-4.58665	0.00078801	0.00345307	-1.185
7392	AARS2	-0.32589	6.64885	-4.58572	0.000789203	0.00345718	-1.39626
1193	PANO1	-1.04743	0.809004	-4.58468	0.00079054	0.00346192	-0.485315
487	LHB	-1.49691	-0.898353	-4.584	0.000791418	0.00346465	-0.323533
4584	CCAR2	-0.52566	6.7562	-4.5792	0.00079764	0.00348852	-1.42302
5983	AMBRA1	-0.417812	5.78686	-4.57537	0.000802646	0.00350928	-1.31923
3860	TIPIN	-0.592136	5.22423	-4.57516	0.000802921	0.00350936	-1.24296
889	ZNF502	-1.17664	0.538709	-4.57451	0.000803779	0.00351066	-0.446619
2745	PUS7	-0.72634	5.48177	-4.57434	0.000803993	0.00351066	-1.2984
783	CHD5	-1.23442	0.93331	-4.57283	0.000805987	0.0035171	-0.519435
5337	CHKA	-0.464004	4.97189	-4.56859	0.00081158	0.00353697	-1.2497
5580	APEX1	-0.44601	7.73533	-4.56461	0.000816883	0.00355325	-1.49428
644	NFKBIZ	-1.34278	2.11407	-4.56381	0.00081795	0.00355675	-0.72146
5037	RAB3GAP2	-0.490212	5.83475	-4.56225	0.000820033	0.00356466	-1.34728
2654	RHOBTB2	-0.737821	4.02546	-4.55631	0.00082804	0.00359258	-1.11013
5388	ADPGK	-0.460563	5.78426	-4.55418	0.000830922	0.00360278	-1.34921
2451	CDCA2	-0.771355	4.50315	-4.55314	0.000832344	0.0036078	-1.19864
3331	OSBPL6	-0.651468	4.85436	-4.55167	0.000834341	0.0036153	-1.23744
2344	RBBP5	-0.788776	5.07163	-4.55104	0.00083521	0.00361791	-1.27282
4420	CCNG2	-0.541637	4.51947	-4.55075	0.0008356	0.00361822	-1.18316
5662	CYREN	-0.440249	5.81831	-4.55027	0.000836265	0.00361902	-1.36062
4328	VPS4B	-0.550735	4.46897	-4.54852	0.000838662	0.00362824	-1.18952
6403	PELP1	-0.388588	7.85402	-4.54701	0.00084074	0.00363607	-1.5292
1677	AOC2	-0.911282	1.74608	-4.54453	0.000844157	0.00364853	-0.761656
4308	ZNF302	-0.552677	4.5034	-4.54402	0.000844856	0.00365039	-1.17421
7105	POLE	-0.343801	8.10088	-4.54372	0.000845268	0.00365101	-1.5365
6490	EIF2B1	-0.382388	6.58062	-4.54267	0.000846724	0.00365613	-1.46351
7423	GLYR1	-0.323353	7.18738	-4.54096	0.000849107	0.0036641	-1.51363
1978	AP4S1	-0.847614	2.46026	-4.53616	0.0008558	0.00368925	-0.818586
2627	ATG2B	-0.741858	5.14908	-4.53564	0.000856531	0.00369028	-1.30171
6458	PRC1	-0.384561	8.02543	-4.53527	0.000857059	0.00369138	-1.55067
5075	CD2BP2	-0.48648	7.3701	-4.53445	0.0008582	0.00369512	-1.52959
4832	WASHC2C	-0.507186	5.33028	-4.52844	0.000866705	0.00372008	-1.34775
1390	TRIM6	-0.98383	3.19547	-4.52817	0.000867084	0.00372042	-0.95022
6557	TOP3B	-0.377892	6.31452	-4.5244	0.000872463	0.00374168	-1.48517
3863	SHCBP1	-0.591701	5.12817	-4.52156	0.000876537	0.00375505	-1.33858
4158	AGFG1	-0.565253	5.70414	-4.5193	0.000879784	0.0037654	-1.4199
1735	FRMD4B	-0.898125	3.20835	-4.51818	0.000881401	0.0037709	-0.984936
3752	DDHD1	-0.604716	4.99572	-4.51803	0.000881625	0.0037709	-1.31316
1370	ELL2	-0.988061	4.22867	-4.51681	0.00088339	0.00377726	-1.21548
6765	CBX2	-0.364464	6.95473	-4.5156	0.000885145	0.00378239	-1.54066
4837	ZNF275	-0.50699	5.7075	-4.51349	0.000888218	0.00379075	-1.42712
6673	RAD23B	-0.370893	8.03783	-4.51351	0.000888177	0.00379075	-1.5881
6353	MTA1	-0.391556	8.07306	-4.51307	0.000888831	0.00379099	-1.58866
5303	ATRIP	-0.466909	4.96714	-4.51275	0.000889292	0.00379176	-1.31968
7412	POLR2B	-0.324014	7.50245	-4.51135	0.000891345	0.00379695	-1.58336
3191	DIAPH3	-0.664224	5.11988	-4.51009	0.000893186	0.0038036	-1.33185
6690	SPOP	-0.369545	6.00346	-4.50905	0.00089471	0.0038077	-1.45302
5720	SRP54	-0.435585	5.93762	-4.50794	0.000896346	0.00381347	-1.43776
2709	HOXB2	-0.730856	3.65077	-4.50542	0.00090006	0.00382687	-1.11548
4392	E2F3	-0.544144	6.24709	-4.50478	0.000901008	0.00382971	-1.49011
2756	ATF7IP	-0.725292	5.76717	-4.50138	0.000906057	0.00384636	-1.45637
1361	GTF2A1	-0.990709	4.95685	-4.49956	0.000908765	0.00385665	-1.33463
5327	PSMD1	-0.465123	7.15711	-4.49661	0.000913174	0.00387053	-1.59208
4006	PCYOX1	-0.57918	5.70145	-4.49546	0.000914902	0.00387495	-1.45064
4711	PLXNA3	-0.515961	6.07481	-4.49226	0.000919731	0.00389104	-1.49345
1795	RASGEF1B	-0.886152	2.69924	-4.49115	0.000921421	0.00389697	-0.951661
1674	ACVR2A	-0.912037	3.5982	-4.49058	0.000922283	0.00389941	-1.15385
4482	FZD9	-0.535603	3.88357	-4.49008	0.000923038	0.00390137	-1.19919
2419	CISH	-0.775766	1.92151	-4.48916	0.000924442	0.00390368	-0.809965
5681	SNX4	-0.438619	5.49795	-4.48547	0.00093006	0.00392253	-1.43806
5526	TNPO2	-0.449644	7.64005	-4.48257	0.000934508	0.00393884	-1.63815
6848	SNX2	-0.358575	6.43021	-4.48269	0.000934323	0.00393884	-1.54869
2569	CFL2	-0.751499	5.9644	-4.48122	0.000936587	0.00394638	-1.49014
5607	TRMT6	-0.443904	5.29445	-4.47885	0.000940252	0.00395692	-1.44482
6061	EGLN2	-0.411443	6.32166	-4.47895	0.000940094	0.00395692	-1.5475
6391	ATF6	-0.389454	5.73861	-4.47526	0.000945815	0.00397664	-1.488
4801	SLC35F5	-0.509642	5.50526	-4.4705	0.000953256	0.00400397	-1.46659
6049	CAMSAP3	-0.41225	5.47086	-4.47012	0.000953853	0.00400424	-1.4705
4688	TIMM10B	-0.517102	4.93213	-4.46949	0.000954855	0.00400597	-1.40132
3728	KITLG	-0.607138	4.07662	-4.46888	0.000955805	0.00400696	-1.24692
6603	MCM8	-0.374406	6.03941	-4.46875	0.000956011	0.00400696	-1.54297
2338	NACC1	-0.789721	6.87731	-4.46521	0.000961603	0.00402502	-1.62946
2350	FAM214A	-0.78773	3.2065	-4.46502	0.000961916	0.00402502	-1.10311
3237	FMN2	-0.659967	4.91496	-4.46449	0.000962747	0.00402502	-1.39241
4354	GTF2H2C	-0.548521	4.56464	-4.46486	0.000962158	0.00402502	-1.35883
2489	KIAA0586	-0.763306	4.71981	-4.45453	0.00097869	0.00408328	-1.37223
1315	TGFB3	-1.00336	1.73709	-4.45296	0.000981218	0.00409155	-0.8397
4084	AGO2	-0.572495	7.03264	-4.45293	0.000981273	0.00409155	-1.66623
383	TLX2	-1.64088	0.705838	-4.45217	0.000982495	0.00409459	-0.648971
5325	RPE	-0.465182	5.64621	-4.45173	0.000983209	0.00409459	-1.50971
3929	PSMA3	-0.586364	6.1767	-4.45113	0.000984193	0.00409744	-1.5713
5012	SMPDL3B	-0.492052	4.04713	-4.45075	0.000984799	0.0040987	-1.29654
3721	INTS5	-0.607825	5.59189	-4.44848	0.000988507	0.00411162	-1.51433
5703	CCDC71	-0.436796	5.18337	-4.44636	0.000991968	0.00412475	-1.44953
2502	ZNF234	-0.761705	3.19639	-4.44385	0.000996078	0.00413931	-1.16898
7402	HNRNPD	-0.324739	9.35114	-4.43991	0.00100259	0.00416	-1.69928
3509	FOXJ3	-0.633065	5.53828	-4.4384	0.00100508	0.00416909	-1.52986
4476	ERCC5	-0.535911	4.23009	-4.4359	0.00100925	0.00418296	-1.32549
4594	PIP4P1	-0.525085	5.40626	-4.43574	0.0010095	0.00418296	-1.5044
6004	PEX19	-0.41565	6.73257	-4.43547	0.00100997	0.00418296	-1.65554
5003	RNF187	-0.492676	8.27549	-4.43435	0.00101184	0.00418942	-1.72335
5968	MKNK2	-0.418396	6.98167	-4.42924	0.0010204	0.00421976	-1.70002
2171	ZNF180	-0.814739	2.82257	-4.42761	0.00102316	0.00422732	-1.09287
611	SERTM1	-1.36993	0.626915	-4.42643	0.00102516	0.00423426	-0.717784
2671	ADAMTS3	-0.73566	3.45285	-4.4244	0.0010286	0.00424589	-1.20985
5422	SOS1	-0.458142	5.44668	-4.42301	0.00103097	0.00425182	-1.55099
3195	YRDC	-0.663888	5.08165	-4.41472	0.00104521	0.00430661	-1.51587
4979	AMMECR1	-0.494588	4.97935	-4.41386	0.0010467	0.00431145	-1.51284
5232	KIF18B	-0.472708	6.53051	-4.41261	0.00104886	0.00431641	-1.693
1441	SORD2P	-0.97013	1.6567	-4.41155	0.0010507	0.00432241	-0.934212
5799	UBE2E1	-0.429625	6.82757	-4.41107	0.00105154	0.00432241	-1.70677
6308	ZNF777	-0.394609	5.75457	-4.41104	0.00105159	0.00432241	-1.59621
4470	TAF1B	-0.536812	4.67051	-4.40939	0.00105446	0.0043292	-1.44832
5411	NBEAL2	-0.458814	6.68086	-4.40816	0.00105662	0.00433524	-1.72044
5040	NTN1	-0.489917	5.92857	-4.40656	0.00105942	0.00434411	-1.62142
2969	EML1	-0.695871	5.20372	-4.40158	0.00106818	0.00437739	-1.55001
5188	BCL7A	-0.477377	6.50246	-4.39968	0.00107155	0.00438854	-1.69315
2193	SLC35D1	-0.811681	4.13035	-4.39926	0.0010723	0.00438864	-1.37439
5291	ARHGEF39	-0.467753	5.47553	-4.39894	0.00107286	0.00438864	-1.59238
5560	STK17A	-0.447356	4.47986	-4.39933	0.00107217	0.00438864	-1.46268
3931	RNF150	-0.586324	4.71804	-4.39758	0.00107528	0.00439589	-1.485
1040	CLSPN	-1.0968	5.74369	-4.39483	0.00108019	0.00441197	-1.62646
4731	KANK2	-0.515125	5.49456	-4.39391	0.00108184	0.00441738	-1.59249
5085	ADAM10	-0.485785	5.48801	-4.39373	0.00108217	0.00441742	-1.59692
4061	USPL1	-0.57442	4.33877	-4.39319	0.00108314	0.00441918	-1.42383
5254	ZNF710	-0.470604	5.1117	-4.39142	0.00108633	0.00442904	-1.54995
1947	PIK3CB	-0.853783	4.12562	-4.39108	0.00108693	0.00443018	-1.39972
3524	IRF2BP2	-0.631201	7.14489	-4.39036	0.00108823	0.00443416	-1.76182
4235	SPATA20	-0.557951	4.89581	-4.3886	0.00109141	0.00444579	-1.49018
5174	TXLNA	-0.478408	6.82721	-4.38825	0.00109204	0.004447	-1.75442
7997	XRCC5	-0.287573	8.72868	-4.38753	0.00109335	0.004451	-1.79862
6111	PFKFB3	-0.408694	6.41026	-4.38631	0.00109556	0.00445735	-1.71627
292	ASDURF	-1.82005	-0.303067	-4.386	0.00109613	0.0044583	-0.682065
6826	UBQLN4	-0.360625	7.03951	-4.3852	0.00109758	0.00445889	-1.7745
3640	OTUD4	-0.617332	5.88206	-4.38447	0.00109892	0.00446164	-1.67726
1572	ZNF239	-0.935884	2.79448	-4.3792	0.00110856	0.00449141	-1.14202
4212	PIF1	-0.559719	4.21727	-4.37931	0.00110836	0.00449141	-1.47494
4634	CASP8AP2	-0.522066	5.46293	-4.37834	0.00111015	0.00449516	-1.61279
1479	CFAP157	-0.960347	1.35477	-4.37709	0.00111245	0.00449875	-0.934271
4642	CDS2	-0.521016	5.97956	-4.3765	0.00111354	0.00449952	-1.68872
3959	WDR89	-0.583222	3.67888	-4.37253	0.00112091	0.00452389	-1.34179
5094	TUSC2	-0.485181	5.78692	-4.37172	0.0011224	0.00452859	-1.67593
2908	GTF3C4	-0.70446	6.60839	-4.36834	0.00112871	0.00454866	-1.77041
7721	TIMELESS	-0.303514	7.80973	-4.36698	0.00113128	0.00455763	-1.83793
2871	MTDH	-0.709167	7.4082	-4.36487	0.00113525	0.00456824	-1.82843
4547	CSPG4P11	-0.529114	3.16242	-4.36401	0.00113688	0.00457341	-1.28021
4205	AP3S2	-0.560552	5.51285	-4.36322	0.00113837	0.00457715	-1.63904
2947	PSMC1P1	-0.69945	4.26981	-4.35866	0.00114703	0.00460606	-1.45725
1874	RXRG	-0.868942	2.01713	-4.35837	0.00114757	0.00460689	-1.03851
5301	NUDT15	-0.467003	4.6262	-4.35701	0.00115017	0.00461461	-1.54197
6226	RPS6KA4	-0.401029	5.65996	-4.35629	0.00115156	0.00461879	-1.67389
5944	RBM8A	-0.419729	7.88973	-4.35567	0.00115273	0.00462191	-1.85961
2257	RAB20	-0.801309	1.88723	-4.34882	0.00116595	0.00465864	-1.05147
7385	MAP7D1	-0.326289	7.55607	-4.34324	0.00117682	0.00469933	-1.87216
4760	SCAMP5	-0.512563	4.40966	-4.33993	0.00118331	0.00472386	-1.50744
2090	HEATR5A	-0.827589	4.66084	-4.33865	0.00118583	0.00472698	-1.59099
2092	OBSCN	-0.827533	4.49436	-4.33908	0.00118498	0.00472698	-1.52019
4408	KIF21A	-0.542541	5.14991	-4.33869	0.00118575	0.00472698	-1.64697
5980	LLGL2	-0.417862	4.83934	-4.33884	0.00118545	0.00472698	-1.61767
6591	CCT6A	-0.375238	8.84571	-4.33793	0.00118726	0.00472992	-1.8814
6294	ARG2	-0.395334	4.89499	-4.33622	0.00119064	0.00473919	-1.60661
4725	TNKS2	-0.515406	6.05329	-4.33536	0.00119234	0.00474459	-1.75972
3537	CRACD	-0.629538	4.32416	-4.33506	0.00119294	0.00474558	-1.54496
2185	STYX	-0.812386	3.85201	-4.33471	0.00119363	0.00474575	-1.42764
2972	RO60	-0.6953	5.65732	-4.33469	0.00119368	0.00474575	-1.73511
1466	ZNF845	-0.962878	2.90536	-4.33334	0.00119635	0.0047522	-1.27788
218	THBD	-1.98016	-0.712055	-4.33092	0.0012012	0.00477004	-0.697978
5358	HMGCR	-0.462562	6.49718	-4.32984	0.00120335	0.00477371	-1.82837
6398	WARS1	-0.388995	7.09936	-4.32945	0.00120415	0.00477479	-1.85973
1895	ATP6V0A2	-0.864073	5.35094	-4.32447	0.00121417	0.00480753	-1.70013
2677	C1orf198	-0.734729	5.742	-4.32455	0.00121402	0.00480753	-1.72893
3421	TRIM33	-0.642243	6.20843	-4.32244	0.00121828	0.00482098	-1.80464
1692	SETD1B	-0.907894	5.48018	-4.32108	0.00122106	0.00482882	-1.73451
3505	GPR137B	-0.633578	3.09997	-4.32104	0.00122112	0.00482882	-1.33677
6380	VARS1	-0.389987	8.26948	-4.31993	0.0012234	0.00483523	-1.92066
5577	SIPA1L2	-0.446179	4.83755	-4.31879	0.00122573	0.00483919	-1.63954
5638	TGOLN2	-0.441903	6.65938	-4.31884	0.00122561	0.00483919	-1.86087
5272	ATG7	-0.469392	4.96509	-4.31661	0.00123019	0.00485539	-1.65136
4605	SMC2	-0.524201	6.50386	-4.31641	0.00123058	0.00485554	-1.84283
5670	FSTL1	-0.439519	6.81899	-4.3144	0.00123472	0.00487044	-1.8606
6479	NSMF	-0.38354	7.21441	-4.31283	0.00123796	0.00487898	-1.91199
3286	KATNAL1	-0.655753	3.71577	-4.3112	0.00124133	0.00488619	-1.47816
4381	ZCCHC2	-0.545215	4.29378	-4.31065	0.00124246	0.00488823	-1.57331
5435	EPHA2	-0.456977	4.79317	-4.30977	0.00124429	0.00489397	-1.65782
1067	FOXN3	-1.08744	5.28027	-4.30786	0.00124828	0.00490825	-1.69744
5697	DUXAP9	-0.437279	5.30546	-4.30763	0.00124874	0.00490865	-1.71963
4395	DLG4	-0.54397	3.41045	-4.30306	0.0012583	0.00494005	-1.40913
6985	MEPCE	-0.350902	6.75999	-4.30189	0.00126076	0.00494541	-1.89446
3804	MRPL46	-0.598448	4.79186	-4.30137	0.00126185	0.00494731	-1.66824
6744	COPS3	-0.366201	6.79003	-4.30003	0.00126468	0.00495268	-1.89838
5389	DDX51	-0.460447	6.55311	-4.29654	0.00127208	0.00497356	-1.88832
5484	TRMU	-0.452636	6.41751	-4.29477	0.00127584	0.00498348	-1.89021
194	SHANK2	-2.06587	0.553106	-4.2927	0.00128025	0.00499498	-0.914359
7326	CAST	-0.330753	6.61038	-4.29277	0.00128011	0.00499498	-1.8963
5543	ZNF740	-0.448524	6.24031	-4.29223	0.00128128	0.00499624	-1.84892
2801	KANSL2	-0.720387	4.96682	-4.29168	0.00128244	0.00499632	-1.6896
3741	METTL7B	-0.606099	2.84771	-4.29182	0.00128215	0.00499632	-1.35255
4398	TGS1	-0.543773	5.18026	-4.29039	0.00128521	0.00500344	-1.73024
7639	EIF3B	-0.309428	8.97192	-4.29032	0.00128537	0.00500344	-1.96214
1810	EBF2	-0.883371	1.84405	-4.28844	0.00128941	0.00501771	-1.14019
7594	PPP1CC	-0.312324	7.99359	-4.28826	0.0012898	0.00501771	-1.97781
6556	ZNF37BP	-0.3779	5.22638	-4.28181	0.00130377	0.00506345	-1.75301
3574	MCM10	-0.624155	6.46363	-4.27676	0.00131482	0.0050991	-1.90977
7409	NCL	-0.324115	10.5148	-4.27526	0.00131814	0.0051076	-1.97036
4418	CEP135	-0.541722	4.80126	-4.27262	0.00132396	0.00512225	-1.71656
6979	MAPK8IP2	-0.351247	5.89533	-4.27076	0.00132808	0.00513296	-1.84682
7749	GPI	-0.302413	9.0396	-4.26966	0.00133054	0.00513953	-1.99937
5218	XKR8	-0.474208	4.60432	-4.26684	0.00133683	0.00515601	-1.68128
6384	LTV1	-0.389688	6.31944	-4.26682	0.00133688	0.00515601	-1.93017
5299	IPO5	-0.467298	8.274	-4.26628	0.0013381	0.00515846	-2.01527
3311	ZNF618	-0.653428	5.53886	-4.26596	0.00133879	0.00515968	-1.83029
4341	DUSP16	-0.550028	5.62007	-4.26555	0.00133971	0.00516176	-1.83138
2602	TIAM1	-0.747683	5.1271	-4.26407	0.00134303	0.00517017	-1.78014
5250	MYLIP	-0.471143	3.5793	-4.26346	0.00134443	0.00517259	-1.54217
6039	BRCA1	-0.412986	6.29211	-4.25806	0.00135663	0.00521219	-1.92029
4826	WSB1	-0.5075	5.97986	-4.25652	0.00136013	0.00522414	-1.88467
1175	GLS2	-1.05216	1.81714	-4.25558	0.00136227	0.00522645	-1.16483
1912	SLC16A14	-0.861147	2.61821	-4.25579	0.00136179	0.00522645	-1.3016
5518	PDCD11	-0.450389	7.37183	-4.25562	0.00136219	0.00522645	-2.01873
5216	NID1	-0.47465	7.7457	-4.24811	0.00137944	0.00528486	-2.03983
4027	VPS9D1	-0.577624	3.5724	-4.24453	0.00138775	0.0053152	-1.5507
5081	TAF1	-0.486033	5.3153	-4.2431	0.00139108	0.00532346	-1.83337
3366	PCM1	-0.648381	4.98857	-4.24055	0.00139703	0.00534086	-1.7958
3922	SUGT1	-0.586802	5.38295	-4.24034	0.00139753	0.00534086	-1.84974
7363	COQ8A	-0.328077	7.22239	-4.24014	0.00139798	0.00534086	-2.02972
7499	DDX1	-0.317796	7.56991	-4.24038	0.00139744	0.00534086	-2.05369
3314	ZMYM4	-0.652633	6.37231	-4.23951	0.00139947	0.00534504	-1.95928
6068	SHTN1	-0.41108	4.87546	-4.23875	0.00140127	0.00535039	-1.78144
2112	ASXL2	-0.824976	5.57341	-4.23821	0.00140253	0.00535222	-1.88078
7406	SEPHS1	-0.324157	6.67364	-4.23745	0.00140432	0.00535755	-1.99734
884	GPR146	-1.17871	0.630321	-4.23577	0.00140827	0.00536509	-1.04708
4295	ZDHHC14	-0.553632	3.70192	-4.23578	0.00140825	0.00536509	-1.58403
5167	USP8	-0.478946	5.32401	-4.23617	0.00140734	0.00536509	-1.84376
5924	DYRK2	-0.421627	5.91983	-4.2359	0.00140797	0.00536509	-1.93795
785	MBNL3	-1.23397	4.77585	-4.23451	0.00141126	0.00537497	-1.74352
3409	ERO1A	-0.643848	5.92312	-4.23399	0.0014125	0.00537804	-1.91732
5293	CENPO	-0.467703	6.16263	-4.22727	0.0014285	0.00542997	-1.96759
512	PI15	-1.46688	0.832504	-4.22576	0.00143214	0.00543982	-1.07237
4771	ABHD15	-0.511844	4.24816	-4.22516	0.00143357	0.00544315	-1.71365
6683	GOLPH3	-0.37025	6.15052	-4.22189	0.00144148	0.00547015	-1.97343
5667	SMG5	-0.439668	8.27705	-4.21955	0.00144716	0.00549015	-2.09473
6109	GTPBP8	-0.40882	4.51828	-4.21694	0.0014535	0.00550807	-1.75619
3722	SRP68	-0.607716	7.38666	-4.21511	0.00145798	0.00552221	-2.08547
2028	ZNF136	-0.837153	2.40636	-4.21289	0.00146343	0.00553952	-1.38142
1290	DLC1	-1.01048	4.48077	-4.21179	0.00146615	0.00554671	-1.7652
746	FIBIN	-1.25854	0.545918	-4.20678	0.00147853	0.00558425	-1.0234
2165	ZDHHC20	-0.816548	5.50012	-4.20688	0.0014783	0.00558425	-1.92435
3614	SOWAHA	-0.620738	3.52529	-4.20695	0.00147811	0.00558425	-1.62575
5949	LIN9	-0.419623	5.00381	-4.20694	0.00147814	0.00558425	-1.84735
5614	NIPA1	-0.443541	4.76369	-4.20547	0.00148179	0.00559494	-1.84283
450	RASSF9	-1.53757	-0.225528	-4.20302	0.00148792	0.00561189	-0.965517
3992	MT-ND2	-0.580601	9.00185	-4.20087	0.00149332	0.00562913	-2.11668
3266	CIPC	-0.657555	4.76628	-4.19757	0.00150162	0.00565258	-1.83702
413	PLEKHA6	-1.59148	1.76356	-4.19542	0.00150707	0.0056684	-1.23166
4567	AMDHD2	-0.527318	5.25779	-4.19552	0.00150681	0.0056684	-1.91357
2383	COL25A1	-0.781065	4.48483	-4.19442	0.0015096	0.00567477	-1.78791
7376	ADSS2	-0.326732	6.19533	-4.19307	0.00151304	0.00568457	-2.02354
3516	RBAK	-0.632528	4.61963	-4.19281	0.00151371	0.0056855	-1.84032
3322	PPP6R3	-0.652168	6.74469	-4.19155	0.00151692	0.00569441	-2.08807
3981	TFCP2L1	-0.581333	3.2998	-4.1895	0.00152216	0.00571062	-1.62788
7432	LSS	-0.322911	6.95255	-4.18937	0.0015225	0.00571062	-2.10691
1689	DMRT3	-0.908227	0.408821	-4.18743	0.00152746	0.00572607	-1.1183
7961	PYGL	-0.289978	7.6345	-4.18536	0.00153281	0.00574297	-2.13992
6797	CSTF1	-0.362058	5.43897	-4.18391	0.00153654	0.00575379	-1.95956
7152	SS18	-0.341116	6.18259	-4.18232	0.00154066	0.00576444	-2.04864
2907	RTN1	-0.704487	2.7839	-4.17982	0.00154717	0.00578719	-1.49475
1230	SDE2	-1.03518	5.63198	-4.17856	0.00155046	0.00579791	-1.98165
3170	STIMATE-MUSTN1	-0.666486	3.61746	-4.17766	0.00155282	0.00580512	-1.68047
7362	MAPKAP1	-0.328105	6.70935	-4.17604	0.00155706	0.0058162	-2.11418
166	ZNF544	-2.25004	1.051	-4.17471	0.00156055	0.00582442	-1.10137
1747	EME2	-0.896157	5.89455	-4.17311	0.00156477	0.00583695	-2.04863
3816	CAVIN1	-0.597283	4.83457	-4.17068	0.00157119	0.0058577	-1.89964
5647	HMGB1	-0.441217	8.83042	-4.17	0.00157298	0.00586278	-2.17731
6596	PHF8	-0.374838	6.19605	-4.16927	0.00157493	0.00586522	-2.07945
4460	ANKRD6	-0.538048	4.23322	-4.16755	0.00157951	0.00588064	-1.80457
519	GALNT5	-1.46027	-0.436766	-4.16575	0.00158429	0.00589362	-0.967567
5935	TRIM39	-0.420784	4.6765	-4.16547	0.00158506	0.00589487	-1.88811
6890	PRMT3	-0.355839	5.77994	-4.15897	0.00160253	0.00594358	-2.03799
5912	SMC3	-0.422063	7.19526	-4.1579	0.00160542	0.00595268	-2.17557
7546	MSH2	-0.315299	6.80946	-4.15722	0.00160728	0.00595792	-2.14906
3527	APOE	-0.631006	2.71572	-4.15616	0.00161014	0.00596692	-1.52464
2242	ORAI3	-0.804136	2.357	-4.15469	0.00161415	0.00598015	-1.39544
6067	MELK	-0.411102	5.78851	-4.15393	0.00161622	0.00598467	-2.04692
[truncated: 5,117 more rows]
