# Supplementary material for: CRISPR screen for protein inclusion formation uncovers a role for SRRD in the regulation of intermediate filament dynamics and aggresome assembly
Source: PLoS Genet. 2024 Feb 5;20(2):e1011138. doi: 10.1371/journal.pgen.1011138 (PMC10868785; doi:10.1371/journal.pgen.1011138)
Supplement: S7 Table — (XLSX) [file pgen.1011138.s008.xlsx]

## Sheet: Sheet1
gene name	sgRNA name	CRISPR method	spacer sequence
BTNL9	G4	Cas9 KO	CCGGAGTCAGACCTTCAATG
BTNL9	G5	Cas9 KO	GAACGCGCTCTTCCACGCAG
BTNL9	G6	Cas9 KO	GCAGACACAATACCTGAGCT
HSPA4	C10	Cas9 KO	GGAAACAGATCAGAATGCAA
HSPA4	C11	Cas9 KO	TCTGCATCAGTATAGAAACA
HSPA4	C12	Cas9 KO	TGTTCCAAAACACTACGAAG
SRRD	E4	Cas9 KO	AGGGAAACGGAGTATTCGCG
SRRD	E5	Cas9 KO	GCATCTTGACTCATTGCCAG
SRRD	E6	Cas9 KO	GTTTCTAGCTACGATGCAGG
UBE3C	C4	Cas9 KO	CATTCAGAAAGGGCTCGTAA
UBE3C	C5	Cas9 KO	TGACTTTGGGTACCATCATG
UBE3C	C6	Cas9 KO	TGTTGAAGTCCAGAGACACG
SRRD	sg33	CRISPRi	GGCGCTGGAATCCTGGCAGG
SRRD	sg34	CRISPRi	GCCGCGGAGCGCCTCTTCCG
SRRD	sg35	CRISPRi	TGCGGCGCTGGAATCCTGGC
SRRD	sg36	CRISPRi	CCTGGCAGGCGGCGGCTCCG
SRRD	synthego clonal KO	Cas9 KO	AGUCGUGCUUCGUCGCAUCU
