# Supplementary material for: CRISPR screen for protein inclusion formation uncovers a role for SRRD in the regulation of intermediate filament dynamics and aggresome assembly
Source: PLoS Genet. 2024 Feb 5;20(2):e1011138. doi: 10.1371/journal.pgen.1011138 (PMC10868785; doi:10.1371/journal.pgen.1011138)
Supplement: S8 Table — (XLSX) [file pgen.1011138.s009.xlsx]

## Sheet: Sheet1
antibody name	catalog number	vendor	host species	application	concentration(s)
anti-PSMB5 Polyclonal Antibody	PA1-977	thermofisher	rabbit	WB;IF	1:1000; 1:200
anti-INA antibody [EP676Y]	ab40758	abcam	rabbit	WB; IF	1:1000; 1:250
Streptavidin, Alexa Fluor 594 Conjugate	S32356	thermofisher	NA	WB; IF	1:500
anti-vimentin	AB5733	sigma	chicken	WB	1:500
NEFM monoclonal antibody (RPM 14.9)	34-1000	thermofisher	mouse	IF	1:1000; 1:100
V5 antibody	R960-25	life technologies	mouse	WB; IF	1:500
SQSTM1 Polyclonal Antibody	PA5-20839	thermofisher	rabbit	WB; IF	1:1000; 1:1000
anti-HDAC6 [159]	ab253033	abcam	mouse	IF	1:500
HDAC6 (D2E5) Rabbit mAb #7558	7558S	cell signaling	rabbit	IF	1:100
anti-INA antibody [EP676Y]	ab40758	abcam	rabbit	IF	1:250
MAP2	ab5392	abcam	chicken	IF	1:10,000
GAPDH	ND300-221	novus biologicals	mouse	WB	1:1000
beta tubulin (clone 2 28 33)	32-2600	thermofisher	mouse	IF	1:1000
alpha tubulin	ab18251	abcam	rabbit	IF	1:1000
EIF4B polyclonal antibody	17917-1-AP	proteintech	rabbit	IF	1:500
