# Supplementary material for: CRISPR screen for protein inclusion formation uncovers a role for SRRD in the regulation of intermediate filament dynamics and aggresome assembly
Source: PLoS Genet. 2024 Feb 5;20(2):e1011138. doi: 10.1371/journal.pgen.1011138 (PMC10868785; doi:10.1371/journal.pgen.1011138)
Supplement: S9 Table — (XLSX) [file pgen.1011138.s010.xlsx]

## Sheet: Sheet1
addgene ID	plasmid
	mClover3-TDP-43ΔNLS
	SRRD-mRuby3
	SRRD-V5-APEX2
	mClover3 control
	mRuby3 control
	mClover3-FUS-P525L
